# Supplementary material for: xMDFF: molecular dynamics flexible fitting of low-resolution X-ray structures
Source: Acta Crystallogr D Biol Crystallogr. 2014 Aug 29;70(Pt 9):2344–55. doi: 10.1107/S1399004714013856 (PMC4157446; doi:10.1107/S1399004714013856)
Supplement: Supplementary file 2 [file d-70-02344-sup2.gz]

Archive with 21 entries (20 files):
- xmdff_example
- xmdff_example/xmdff-step1.namd
- xmdff_example/1XDV.pdb
- xmdff_example/1XDV_autopsf.psf
- xmdff_example/xmdff-step0.dcd
- xmdff_example/xmdff-step0.restart.xsc
- xmdff_example/cagrid.pdb
- xmdff_example/xmdff-step0.restart.vel
- xmdff_example/cispeptide.txt
- xmdff_example/chirality.txt
- xmdff_example/1XDV_autopsf.pdb
- xmdff_example/nohgrid.pdb
- xmdff_example/xmdff-step0.restart.coor
- xmdff_example/extrabonds.txt
- xmdff_example/README
- xmdff_example/par_all27_prot_lipid_na.inp
- xmdff_example/xmdff_phenix.tcl
- xmdff_example/mdff_template.namd
- xmdff_example/maps.params
- xmdff_example/backgrid.pdb
- xmdff_example/1xdv-sf.cif
