# Supplementary material for: xMDFF: molecular dynamics flexible fitting of low-resolution X-ray structures
Source: Acta Crystallogr D Biol Crystallogr. 2014 Aug 29;70(Pt 9):2344–55. doi: 10.1107/S1399004714013856 (PMC4157446; doi:10.1107/S1399004714013856)
Supplement: Supplementary file 2 [file d-70-02344-sup2.gz › xmdff_example/xmdff-step1.namd]

###  Docking -- Step 1
 
set PSFFILE 1XDV_autopsf.psf
set PDBFILE 1XDV_autopsf.pdb
set GRIDPDB backgrid.pdb
set DIEL 80
set SCALING_1_4 1.0
set ITEMP 300
set FTEMP 300
set GRIDFILE step1.dx
set GSCALE .3
set EXTRAB {extrabonds.txt chirality.txt cispeptide.txt}
set CONSPDB 0
set FIXPDB  0
set GRIDON 1
#gridforcelite on 
set REFINESTEP 20000
set REFS 1xdv-sf.cif
set BFS 1
set MASK 0
set CRYSTPDB 1XDV.pdb
#step 0 was short minimization
set INPUTNAME xmdff-step0
set OUTPUTNAME xmdff-step1


set TS 1000000
set MS 000

set MARGIN 0
 
####################################
 
structure $PSFFILE
coordinates $PDBFILE
 
paraTypeCharmm on
parameters par_all27_prot_lipid_na.inp

if {[info exists INPUTNAME]} {
  BinVelocities $INPUTNAME.restart.vel
#  temperature $ITEMP
  BinCoordinates $INPUTNAME.restart.coor
} else {
  temperature $ITEMP
}
 
source mdff_template.namd
if {$MS != 0} {
     minimize $MS
     reinitvels $ITEMP
  }
#BEGIN XMDFF NECESSARY FUNCTIONS
if {1} {
exec vmd -dispdev text -e xmdff_phenix.tcl -args $PSFFILE $INPUTNAME $GRIDFILE $REFS $BFS $MASK $CRYSTPDB > map.log

}

#set ANNEALSTEP [expr abs($FTEMP-$ITEMP)*100]
#run $ANNEALSTEP
#exec vmd -dispdev text -e xmdff_phenix.tcl -args $PSFFILE $PDBFILE $OUTPUTNAME $GRIDFILE $REFS $BFS $MASK> map.log

for {set i 0} {$i < $TS/$REFINESTEP} {incr i} {
  run $REFINESTEP
  exec vmd -dispdev text -e xmdff_phenix.tcl -args $PSFFILE $OUTPUTNAME $GRIDFILE $REFS $BFS $MASK $CRYSTPDB > map.log

 reloadGridforceGrid
}
