# Supplementary material for: xMDFF: molecular dynamics flexible fitting of low-resolution X-ray structures
Source: Acta Crystallogr D Biol Crystallogr. 2014 Aug 29;70(Pt 9):2344–55. doi: 10.1107/S1399004714013856 (PMC4157446; doi:10.1107/S1399004714013856)
Supplement: Supplementary file 2 [file d-70-02344-sup2.gz › xmdff_example/1XDV.pdb]

HEADER    SIGNALING PROTEIN                       08-SEP-04   1XDV              
TITLE     EXPERIMENTALLY PHASED STRUCTURE OF HUMAN THE SON OF                   
TITLE    2 SEVENLESS PROTEIN AT 4.1 ANG.                                        
COMPND    MOL_ID: 1;                                                            
COMPND   2 MOLECULE: SON OF SEVENLESS PROTEIN HOMOLOG 1;                        
COMPND   3 CHAIN: A, B;                                                         
COMPND   4 FRAGMENT: RESIDUES 198-1044;                                         
COMPND   5 SYNONYM: SOS-1;                                                      
COMPND   6 ENGINEERED: YES                                                      
SOURCE    MOL_ID: 1;                                                            
SOURCE   2 ORGANISM_SCIENTIFIC: HOMO SAPIENS;                                   
SOURCE   3 ORGANISM_COMMON: HUMAN;                                              
SOURCE   4 ORGANISM_TAXID: 9606;                                                
SOURCE   5 GENE: SOS1;                                                          
SOURCE   6 EXPRESSION_SYSTEM: ESCHERICHIA COLI BL21;                            
SOURCE   7 EXPRESSION_SYSTEM_TAXID: 511693;                                     
SOURCE   8 EXPRESSION_SYSTEM_STRAIN: BL21;                                      
SOURCE   9 EXPRESSION_SYSTEM_VECTOR_TYPE: PLASMID;                              
SOURCE  10 EXPRESSION_SYSTEM_PLASMID: PPROEXHTA                                 
KEYWDS    NUCLEOTIDE EXCHANGE FACTOR, RAS, CDC25, RAS EXCHANGER MOTIF           
KEYWDS   2 (REM), DBL HOMOLOGY(DH), PLECKSTRIN HOMOLOGY (PH),                   
KEYWDS   3 SIGNALING PROTEIN                                                    
EXPDTA    X-RAY DIFFRACTION                                                     
AUTHOR    H.SONDERMANN,S.M.SOISSON,S.BOYKEVISCH,S.S.YANG,D.BAR-SAGI,            
AUTHOR   2 J.KURIYAN                                                            
REVDAT   2   24-FEB-09 1XDV    1       VERSN                                    
REVDAT   1   02-NOV-04 1XDV    0                                                
JRNL        AUTH   H.SONDERMANN,S.M.SOISSON,S.BOYKEVISCH,S.S.YANG,              
JRNL        AUTH 2 D.BAR-SAGI,J.KURIYAN                                         
JRNL        TITL   STRUCTURAL ANALYSIS OF AUTOINHIBITION IN THE RAS             
JRNL        TITL 2 ACTIVATOR SON OF SEVENLESS.                                  
JRNL        REF    CELL(CAMBRIDGE,MASS.)         V. 119   393 2004              
JRNL        REFN                   ISSN 0092-8674                               
JRNL        PMID   15507210                                                     
JRNL        DOI    10.1016/J.CELL.2004.10.005                                   
REMARK   1                                                                      
REMARK   2                                                                      
REMARK   2 RESOLUTION.    4.10 ANGSTROMS.                                       
REMARK   3                                                                      
REMARK   3 REFINEMENT.                                                          
REMARK   3   PROGRAM     : CNS 1.0                                              
REMARK   3   AUTHORS     : BRUNGER,ADAMS,CLORE,DELANO,GROS,GROSSE-              
REMARK   3               : KUNSTLEVE,JIANG,KUSZEWSKI,NILGES, PANNU,             
REMARK   3               : READ,RICE,SIMONSON,WARREN                            
REMARK   3                                                                      
REMARK   3  REFINEMENT TARGET : ENGH & HUBER                                    
REMARK   3                                                                      
REMARK   3  DATA USED IN REFINEMENT.                                            
REMARK   3   RESOLUTION RANGE HIGH (ANGSTROMS) : 4.10                           
REMARK   3   RESOLUTION RANGE LOW  (ANGSTROMS) : 8.00                           
REMARK   3   DATA CUTOFF            (SIGMA(F)) : 2.000                          
REMARK   3   DATA CUTOFF HIGH         (ABS(F)) : NULL                           
REMARK   3   DATA CUTOFF LOW          (ABS(F)) : NULL                           
REMARK   3   COMPLETENESS (WORKING+TEST)   (%) : 91.0                           
REMARK   3   NUMBER OF REFLECTIONS             : 15630                          
REMARK   3                                                                      
REMARK   3  FIT TO DATA USED IN REFINEMENT.                                     
REMARK   3   CROSS-VALIDATION METHOD          : NULL                            
REMARK   3   FREE R VALUE TEST SET SELECTION  : 10 PERCENT                      
REMARK   3   R VALUE            (WORKING SET) : 0.433                           
REMARK   3   FREE R VALUE                     : 0.449                           
REMARK   3   FREE R VALUE TEST SET SIZE   (%) : NULL                            
REMARK   3   FREE R VALUE TEST SET COUNT      : 14092                           
REMARK   3   ESTIMATED ERROR OF FREE R VALUE  : NULL                            
REMARK   3                                                                      
REMARK   3  FIT IN THE HIGHEST RESOLUTION BIN.                                  
REMARK   3   TOTAL NUMBER OF BINS USED           : NULL                         
REMARK   3   BIN RESOLUTION RANGE HIGH       (A) : NULL                         
REMARK   3   BIN RESOLUTION RANGE LOW        (A) : NULL                         
REMARK   3   BIN COMPLETENESS (WORKING+TEST) (%) : NULL                         
REMARK   3   REFLECTIONS IN BIN    (WORKING SET) : NULL                         
REMARK   3   BIN R VALUE           (WORKING SET) : NULL                         
REMARK   3   BIN FREE R VALUE                    : NULL                         
REMARK   3   BIN FREE R VALUE TEST SET SIZE  (%) : NULL                         
REMARK   3   BIN FREE R VALUE TEST SET COUNT     : NULL                         
REMARK   3   ESTIMATED ERROR OF BIN FREE R VALUE : NULL                         
REMARK   3                                                                      
REMARK   3  NUMBER OF NON-HYDROGEN ATOMS USED IN REFINEMENT.                    
REMARK   3   PROTEIN ATOMS            : 12516                                   
REMARK   3   NUCLEIC ACID ATOMS       : 0                                       
REMARK   3   HETEROGEN ATOMS          : 0                                       
REMARK   3   SOLVENT ATOMS            : 0                                       
REMARK   3                                                                      
REMARK   3  B VALUES.                                                           
REMARK   3   FROM WILSON PLOT           (A**2) : NULL                           
REMARK   3   MEAN B VALUE      (OVERALL, A**2) : NULL                           
REMARK   3   OVERALL ANISOTROPIC B VALUE.                                       
REMARK   3    B11 (A**2) : NULL                                                 
REMARK   3    B22 (A**2) : NULL                                                 
REMARK   3    B33 (A**2) : NULL                                                 
REMARK   3    B12 (A**2) : NULL                                                 
REMARK   3    B13 (A**2) : NULL                                                 
REMARK   3    B23 (A**2) : NULL                                                 
REMARK   3                                                                      
REMARK   3  ESTIMATED COORDINATE ERROR.                                         
REMARK   3   ESD FROM LUZZATI PLOT        (A) : NULL                            
REMARK   3   ESD FROM SIGMAA              (A) : NULL                            
REMARK   3   LOW RESOLUTION CUTOFF        (A) : NULL                            
REMARK   3                                                                      
REMARK   3  CROSS-VALIDATED ESTIMATED COORDINATE ERROR.                         
REMARK   3   ESD FROM C-V LUZZATI PLOT    (A) : NULL                            
REMARK   3   ESD FROM C-V SIGMAA          (A) : NULL                            
REMARK   3                                                                      
REMARK   3  RMS DEVIATIONS FROM IDEAL VALUES.                                   
REMARK   3   BOND LENGTHS                 (A) : NULL                            
REMARK   3   BOND ANGLES            (DEGREES) : NULL                            
REMARK   3   DIHEDRAL ANGLES        (DEGREES) : NULL                            
REMARK   3   IMPROPER ANGLES        (DEGREES) : NULL                            
REMARK   3                                                                      
REMARK   3  ISOTROPIC THERMAL MODEL : NULL                                      
REMARK   3                                                                      
REMARK   3  ISOTROPIC THERMAL FACTOR RESTRAINTS.    RMS    SIGMA                
REMARK   3   MAIN-CHAIN BOND              (A**2) : NULL  ; NULL                 
REMARK   3   MAIN-CHAIN ANGLE             (A**2) : NULL  ; NULL                 
REMARK   3   SIDE-CHAIN BOND              (A**2) : NULL  ; NULL                 
REMARK   3   SIDE-CHAIN ANGLE             (A**2) : NULL  ; NULL                 
REMARK   3                                                                      
REMARK   3  BULK SOLVENT MODELING.                                              
REMARK   3   METHOD USED : NULL                                                 
REMARK   3   KSOL        : NULL                                                 
REMARK   3   BSOL        : NULL                                                 
REMARK   3                                                                      
REMARK   3  NCS MODEL : NULL                                                    
REMARK   3                                                                      
REMARK   3  NCS RESTRAINTS.                         RMS   SIGMA/WEIGHT          
REMARK   3   GROUP  1  POSITIONAL            (A) : NULL  ; NULL                 
REMARK   3   GROUP  1  B-FACTOR           (A**2) : NULL  ; NULL                 
REMARK   3                                                                      
REMARK   3  PARAMETER FILE  1  : NULL                                           
REMARK   3  TOPOLOGY FILE  1   : NULL                                           
REMARK   3                                                                      
REMARK   3  OTHER REFINEMENT REMARKS: THE FOUR DOMAINS OF EACH MOLECULE IN      
REMARK   3  THIS STRUCTURE ARE DERIVED FROM THE STRUCTURES 1BKD AND 1DBH;       
REMARK   3  TWO VERY WELL-REFINED STRUCTURES. THE POOR R-VALUE OF THIS          
REMARK   3  PRELIMINARY STRUCTURE REFLECT THE FACT THAT IT IS AT SUCH LOW       
REMARK   3  RESOLUTION, AND WAS NOT ABLE TO BE REFINED DUE TO THAT SERIOUS      
REMARK   3  LIMITATION.                                                         
REMARK   4                                                                      
REMARK   4 1XDV COMPLIES WITH FORMAT V. 3.15, 01-DEC-08                         
REMARK 100                                                                      
REMARK 100 THIS ENTRY HAS BEEN PROCESSED BY RCSB ON 28-OCT-04.                  
REMARK 100 THE RCSB ID CODE IS RCSB030249.                                      
REMARK 200                                                                      
REMARK 200 EXPERIMENTAL DETAILS                                                 
REMARK 200  EXPERIMENT TYPE                : X-RAY DIFFRACTION                  
REMARK 200  DATE OF DATA COLLECTION        : 15-DEC-99                          
REMARK 200  TEMPERATURE           (KELVIN) : NULL                               
REMARK 200  PH                             : 7.5                                
REMARK 200  NUMBER OF CRYSTALS USED        : 1                                  
REMARK 200                                                                      
REMARK 200  SYNCHROTRON              (Y/N) : Y                                  
REMARK 200  RADIATION SOURCE               : SSRL                               
REMARK 200  BEAMLINE                       : BL9-2                              
REMARK 200  X-RAY GENERATOR MODEL          : NULL                               
REMARK 200  MONOCHROMATIC OR LAUE    (M/L) : M                                  
REMARK 200  WAVELENGTH OR RANGE        (A) : 0.98800, 0.97935, 0.97919,         
REMARK 200                                   0.96864                            
REMARK 200  MONOCHROMATOR                  : NULL                               
REMARK 200  OPTICS                         : NULL                               
REMARK 200                                                                      
REMARK 200  DETECTOR TYPE                  : NULL                               
REMARK 200  DETECTOR MANUFACTURER          : NULL                               
REMARK 200  INTENSITY-INTEGRATION SOFTWARE : HKL-2000                           
REMARK 200  DATA SCALING SOFTWARE          : SCALEPACK                          
REMARK 200                                                                      
REMARK 200  NUMBER OF UNIQUE REFLECTIONS   : 19738                              
REMARK 200  RESOLUTION RANGE HIGH      (A) : 4.100                              
REMARK 200  RESOLUTION RANGE LOW       (A) : 49.400                             
REMARK 200  REJECTION CRITERIA  (SIGMA(I)) : NULL                               
REMARK 200                                                                      
REMARK 200 OVERALL.                                                             
REMARK 200  COMPLETENESS FOR RANGE     (%) : 96.0                               
REMARK 200  DATA REDUNDANCY                : NULL                               
REMARK 200  R MERGE                    (I) : NULL                               
REMARK 200  R SYM                      (I) : NULL                               
REMARK 200  <I/SIGMA(I)> FOR THE DATA SET  : NULL                               
REMARK 200                                                                      
REMARK 200 IN THE HIGHEST RESOLUTION SHELL.                                     
REMARK 200  HIGHEST RESOLUTION SHELL, RANGE HIGH (A) : NULL                     
REMARK 200  HIGHEST RESOLUTION SHELL, RANGE LOW  (A) : NULL                     
REMARK 200  COMPLETENESS FOR SHELL     (%) : NULL                               
REMARK 200  DATA REDUNDANCY IN SHELL       : NULL                               
REMARK 200  R MERGE FOR SHELL          (I) : NULL                               
REMARK 200  R SYM FOR SHELL            (I) : NULL                               
REMARK 200  <I/SIGMA(I)> FOR SHELL         : NULL                               
REMARK 200                                                                      
REMARK 200 DIFFRACTION PROTOCOL: MAD                                            
REMARK 200 METHOD USED TO DETERMINE THE STRUCTURE: RIGID BODY REFINEMENT        
REMARK 200  OF PREVIOUSLY DETERMINED DOMAINS POSITIONED IN MAD MAP.             
REMARK 200 SOFTWARE USED: MLPHARE                                               
REMARK 200 STARTING MODEL: 1DBH AND 1BKD                                        
REMARK 200                                                                      
REMARK 200 REMARK: NULL                                                         
REMARK 280                                                                      
REMARK 280 CRYSTAL                                                              
REMARK 280 SOLVENT CONTENT, VS   (%): 60.27                                     
REMARK 280 MATTHEWS COEFFICIENT, VM (ANGSTROMS**3/DA): 3.10                     
REMARK 280                                                                      
REMARK 280 CRYSTALLIZATION CONDITIONS: PEG 4000, HEPES, PH 7.5, VAPOR           
REMARK 280  DIFFUSION, TEMPERATURE 298K                                         
REMARK 290                                                                      
REMARK 290 CRYSTALLOGRAPHIC SYMMETRY                                            
REMARK 290 SYMMETRY OPERATORS FOR SPACE GROUP: P 21 21 21                       
REMARK 290                                                                      
REMARK 290      SYMOP   SYMMETRY                                                
REMARK 290     NNNMMM   OPERATOR                                                
REMARK 290       1555   X,Y,Z                                                   
REMARK 290       2555   -X+1/2,-Y,Z+1/2                                         
REMARK 290       3555   -X,Y+1/2,-Z+1/2                                         
REMARK 290       4555   X+1/2,-Y+1/2,-Z                                         
REMARK 290                                                                      
REMARK 290     WHERE NNN -> OPERATOR NUMBER                                     
REMARK 290           MMM -> TRANSLATION VECTOR                                  
REMARK 290                                                                      
REMARK 290 CRYSTALLOGRAPHIC SYMMETRY TRANSFORMATIONS                            
REMARK 290 THE FOLLOWING TRANSFORMATIONS OPERATE ON THE ATOM/HETATM             
REMARK 290 RECORDS IN THIS ENTRY TO PRODUCE CRYSTALLOGRAPHICALLY                
REMARK 290 RELATED MOLECULES.                                                   
REMARK 290   SMTRY1   1  1.000000  0.000000  0.000000        0.00000            
REMARK 290   SMTRY2   1  0.000000  1.000000  0.000000        0.00000            
REMARK 290   SMTRY3   1  0.000000  0.000000  1.000000        0.00000            
REMARK 290   SMTRY1   2 -1.000000  0.000000  0.000000       40.01650            
REMARK 290   SMTRY2   2  0.000000 -1.000000  0.000000        0.00000            
REMARK 290   SMTRY3   2  0.000000  0.000000  1.000000      122.69200            
REMARK 290   SMTRY1   3 -1.000000  0.000000  0.000000        0.00000            
REMARK 290   SMTRY2   3  0.000000  1.000000  0.000000       62.35500            
REMARK 290   SMTRY3   3  0.000000  0.000000 -1.000000      122.69200            
REMARK 290   SMTRY1   4  1.000000  0.000000  0.000000       40.01650            
REMARK 290   SMTRY2   4  0.000000 -1.000000  0.000000       62.35500            
REMARK 290   SMTRY3   4  0.000000  0.000000 -1.000000        0.00000            
REMARK 290                                                                      
REMARK 290 REMARK: NULL                                                         
REMARK 300                                                                      
REMARK 300 BIOMOLECULE: 1, 2                                                    
REMARK 300 SEE REMARK 350 FOR THE AUTHOR PROVIDED AND/OR PROGRAM                
REMARK 300 GENERATED ASSEMBLY INFORMATION FOR THE STRUCTURE IN                  
REMARK 300 THIS ENTRY. THE REMARK MAY ALSO PROVIDE INFORMATION ON               
REMARK 300 BURIED SURFACE AREA.                                                 
REMARK 350                                                                      
REMARK 350 COORDINATES FOR A COMPLETE MULTIMER REPRESENTING THE KNOWN           
REMARK 350 BIOLOGICALLY SIGNIFICANT OLIGOMERIZATION STATE OF THE                
REMARK 350 MOLECULE CAN BE GENERATED BY APPLYING BIOMT TRANSFORMATIONS          
REMARK 350 GIVEN BELOW.  BOTH NON-CRYSTALLOGRAPHIC AND                          
REMARK 350 CRYSTALLOGRAPHIC OPERATIONS ARE GIVEN.                               
REMARK 350                                                                      
REMARK 350 BIOMOLECULE: 1                                                       
REMARK 350 AUTHOR DETERMINED BIOLOGICAL UNIT: MONOMERIC                         
REMARK 350 APPLY THE FOLLOWING TO CHAINS: A                                     
REMARK 350   BIOMT1   1  1.000000  0.000000  0.000000        0.00000            
REMARK 350   BIOMT2   1  0.000000  1.000000  0.000000        0.00000            
REMARK 350   BIOMT3   1  0.000000  0.000000  1.000000        0.00000            
REMARK 350                                                                      
REMARK 350 BIOMOLECULE: 2                                                       
REMARK 350 AUTHOR DETERMINED BIOLOGICAL UNIT: MONOMERIC                         
REMARK 350 APPLY THE FOLLOWING TO CHAINS: B                                     
REMARK 350   BIOMT1   1  1.000000  0.000000  0.000000        0.00000            
REMARK 350   BIOMT2   1  0.000000  1.000000  0.000000        0.00000            
REMARK 350   BIOMT3   1  0.000000  0.000000  1.000000        0.00000            
REMARK 465                                                                      
REMARK 465 MISSING RESIDUES                                                     
REMARK 465 THE FOLLOWING RESIDUES WERE NOT LOCATED IN THE                       
REMARK 465 EXPERIMENT. (M=MODEL NUMBER; RES=RESIDUE NAME; C=CHAIN               
REMARK 465 IDENTIFIER; SSSEQ=SEQUENCE NUMBER; I=INSERTION CODE.)                
REMARK 465                                                                      
REMARK 465   M RES C SSSEQI                                                     
REMARK 465     GLU A   198                                                      
REMARK 465     GLN A   199                                                      
REMARK 465     CYS A   405                                                      
REMARK 465     ARG A   406                                                      
REMARK 465     PHE A   407                                                      
REMARK 465     TYR A   408                                                      
REMARK 465     SER A   409                                                      
REMARK 465     GLN A   410                                                      
REMARK 465     GLN A   411                                                      
REMARK 465     MET A   412                                                      
REMARK 465     LYS A   413                                                      
REMARK 465     GLY A   414                                                      
REMARK 465     LYS A   415                                                      
REMARK 465     GLN A   416                                                      
REMARK 465     LEU A   417                                                      
REMARK 465     ALA A   418                                                      
REMARK 465     HIS A   475                                                      
REMARK 465     GLY A   476                                                      
REMARK 465     GLN A   477                                                      
REMARK 465     PRO A   478                                                      
REMARK 465     ARG A   479                                                      
REMARK 465     LEU A   480                                                      
REMARK 465     PRO A   481                                                      
REMARK 465     GLY A   482                                                      
REMARK 465     ALA A   483                                                      
REMARK 465     SER A   484                                                      
REMARK 465     ASN A   485                                                      
REMARK 465     ALA A   486                                                      
REMARK 465     LEU A   550                                                      
REMARK 465     GLU A   551                                                      
REMARK 465     ARG A   552                                                      
REMARK 465     MET A   553                                                      
REMARK 465     LEU A   554                                                      
REMARK 465     ASP A   555                                                      
REMARK 465     VAL A   556                                                      
REMARK 465     THR A   557                                                      
REMARK 465     MET A   558                                                      
REMARK 465     LEU A   559                                                      
REMARK 465     GLN A   560                                                      
REMARK 465     GLU A   561                                                      
REMARK 465     GLU A   562                                                      
REMARK 465     LYS A   563                                                      
REMARK 465     GLU A   564                                                      
REMARK 465     GLU A   565                                                      
REMARK 465     GLN A   566                                                      
REMARK 465     MET A   567                                                      
REMARK 465     ASN A   591                                                      
REMARK 465     MET A   592                                                      
REMARK 465     GLN A   593                                                      
REMARK 465     PRO A   594                                                      
REMARK 465     LYS A   595                                                      
REMARK 465     ALA A   596                                                      
REMARK 465     GLU A   654                                                      
REMARK 465     PRO A   655                                                      
REMARK 465     THR A   656                                                      
REMARK 465     GLU A   657                                                      
REMARK 465     ALA A   658                                                      
REMARK 465     ASP A   659                                                      
REMARK 465     ARG A   660                                                      
REMARK 465     ILE A   661                                                      
REMARK 465     ALA A   662                                                      
REMARK 465     ILE A   663                                                      
REMARK 465     GLU A   664                                                      
REMARK 465     ASN A   665                                                      
REMARK 465     GLY A   666                                                      
REMARK 465     ASP A   667                                                      
REMARK 465     GLN A   668                                                      
REMARK 465     PRO A   669                                                      
REMARK 465     LEU A   670                                                      
REMARK 465     SER A   671                                                      
REMARK 465     ALA A   672                                                      
REMARK 465     GLU A   673                                                      
REMARK 465     LEU A   674                                                      
REMARK 465     LYS A   675                                                      
REMARK 465     ILE A   742                                                      
REMARK 465     ALA A   743                                                      
REMARK 465     ARG A   744                                                      
REMARK 465     ASP A   745                                                      
REMARK 465     ASN A   746                                                      
REMARK 465     GLY A   747                                                      
REMARK 465     PRO A   748                                                      
REMARK 465     GLY A   749                                                      
REMARK 465     HIS A   750                                                      
REMARK 465     ASN A   751                                                      
REMARK 465     ILE A   752                                                      
REMARK 465     THR A   753                                                      
REMARK 465     PHE A   754                                                      
REMARK 465     GLN A   755                                                      
REMARK 465     SER A   756                                                      
REMARK 465     GLU B   198                                                      
REMARK 465     GLN B   199                                                      
REMARK 465     CYS B   405                                                      
REMARK 465     ARG B   406                                                      
REMARK 465     PHE B   407                                                      
REMARK 465     TYR B   408                                                      
REMARK 465     SER B   409                                                      
REMARK 465     GLN B   410                                                      
REMARK 465     GLN B   411                                                      
REMARK 465     MET B   412                                                      
REMARK 465     LYS B   413                                                      
REMARK 465     GLY B   414                                                      
REMARK 465     LYS B   415                                                      
REMARK 465     GLN B   416                                                      
REMARK 465     LEU B   417                                                      
REMARK 465     ALA B   418                                                      
REMARK 465     HIS B   475                                                      
REMARK 465     GLY B   476                                                      
REMARK 465     GLN B   477                                                      
REMARK 465     PRO B   478                                                      
REMARK 465     ARG B   479                                                      
REMARK 465     LEU B   480                                                      
REMARK 465     PRO B   481                                                      
REMARK 465     GLY B   482                                                      
REMARK 465     ALA B   483                                                      
REMARK 465     SER B   484                                                      
REMARK 465     ASN B   485                                                      
REMARK 465     ALA B   486                                                      
REMARK 465     GLU B   551                                                      
REMARK 465     ARG B   552                                                      
REMARK 465     MET B   553                                                      
REMARK 465     LEU B   554                                                      
REMARK 465     ASP B   555                                                      
REMARK 465     VAL B   556                                                      
REMARK 465     THR B   557                                                      
REMARK 465     MET B   558                                                      
REMARK 465     LEU B   559                                                      
REMARK 465     GLN B   560                                                      
REMARK 465     GLU B   561                                                      
REMARK 465     GLU B   562                                                      
REMARK 465     LYS B   563                                                      
REMARK 465     GLU B   564                                                      
REMARK 465     GLU B   565                                                      
REMARK 465     GLN B   566                                                      
REMARK 465     MET B   567                                                      
REMARK 465     ASN B   591                                                      
REMARK 465     MET B   592                                                      
REMARK 465     GLN B   593                                                      
REMARK 465     PRO B   594                                                      
REMARK 465     LYS B   595                                                      
REMARK 465     ALA B   596                                                      
REMARK 465     GLU B   654                                                      
REMARK 465     PRO B   655                                                      
REMARK 465     THR B   656                                                      
REMARK 465     GLU B   657                                                      
REMARK 465     ALA B   658                                                      
REMARK 465     ASP B   659                                                      
REMARK 465     ARG B   660                                                      
REMARK 465     ILE B   661                                                      
REMARK 465     ALA B   662                                                      
REMARK 465     ILE B   663                                                      
REMARK 465     GLU B   664                                                      
REMARK 465     ASN B   665                                                      
REMARK 465     GLY B   666                                                      
REMARK 465     ASP B   667                                                      
REMARK 465     GLN B   668                                                      
REMARK 465     PRO B   669                                                      
REMARK 465     LEU B   670                                                      
REMARK 465     SER B   671                                                      
REMARK 465     ALA B   672                                                      
REMARK 465     GLU B   673                                                      
REMARK 465     LEU B   674                                                      
REMARK 465     LYS B   675                                                      
REMARK 465     ILE B   742                                                      
REMARK 465     ALA B   743                                                      
REMARK 465     ARG B   744                                                      
REMARK 465     ASP B   745                                                      
REMARK 465     ASN B   746                                                      
REMARK 465     GLY B   747                                                      
REMARK 465     PRO B   748                                                      
REMARK 465     GLY B   749                                                      
REMARK 465     HIS B   750                                                      
REMARK 465     ASN B   751                                                      
REMARK 465     ILE B   752                                                      
REMARK 465     THR B   753                                                      
REMARK 465     PHE B   754                                                      
REMARK 465     GLN B   755                                                      
REMARK 465     SER B   756                                                      
REMARK 500                                                                      
REMARK 500 GEOMETRY AND STEREOCHEMISTRY                                         
REMARK 500 SUBTOPIC: CLOSE CONTACTS IN SAME ASYMMETRIC UNIT                     
REMARK 500                                                                      
REMARK 500 THE FOLLOWING ATOMS ARE IN CLOSE CONTACT.                            
REMARK 500                                                                      
REMARK 500  ATM1  RES C  SSEQI   ATM2  RES C  SSEQI           DISTANCE          
REMARK 500   NH2  ARG B   341     O    ASN B   535              0.26            
REMARK 500   CZ   TYR B   337     CG   ASN B   502              0.57            
REMARK 500   CZ   TYR B   337     ND2  ASN B   502              0.80            
REMARK 500   CG2  VAL B   338     CG2  ILE B   542              0.92            
REMARK 500   CE2  TYR B   337     CB   ASN B   502              1.06            
REMARK 500   CZ   ARG B   341     O    ASN B   535              1.09            
REMARK 500   CD1  ILE B   587     CD1  LEU B   955              1.09            
REMARK 500   NH2  ARG B   341     C    ASN B   535              1.11            
REMARK 500   CB   ALA B   603     O    ILE B   956              1.16            
REMARK 500   O    LYS B   602     N    PHE B   958              1.20            
REMARK 500   OE2  GLU B   584     NZ   LYS B   953              1.33            
REMARK 500   OG   SER A   633     CB   ALA A   965              1.36            
REMARK 500   CB   GLU B   402     OD1  ASN B   536              1.38            
REMARK 500   CE1  TYR B   337     ND2  ASN B   502              1.40            
REMARK 500   CB   VAL B   338     CG2  ILE B   542              1.41            
REMARK 500   CG1  ILE B   587     CD1  LEU B   955              1.41            
REMARK 500   CD1  ILE B   587     CG   LEU B   955              1.41            
REMARK 500   O    GLY B   604     CD1  ILE B   956              1.43            
REMARK 500   CE1  TYR B   337     CG   ASN B   502              1.45            
REMARK 500   CD2  LEU B   221     CG2  THR B   549              1.45            
REMARK 500   CE   MET B   269     OD1  ASN B   691              1.46            
REMARK 500   OH   TYR B   337     CG   ASN B   502              1.47            
REMARK 500   CA   ALA B   603     O    ILE B   956              1.50            
REMARK 500   NE   ARG B   341     CB   ALA B   539              1.51            
REMARK 500   CB   ALA B   603     C    ILE B   956              1.52            
REMARK 500   CG   GLU B   402     OD1  ASN B   536              1.53            
REMARK 500   CG   LEU B   221     CG2  THR B   549              1.56            
REMARK 500   OH   TYR B   337     ND2  ASN B   502              1.57            
REMARK 500   CG2  ILE B   600     NH2  ARG B   962              1.57            
REMARK 500   CE2  TYR B   337     CG   ASN B   502              1.57            
REMARK 500   OE2  GLU B   402     N    ASN B   536              1.58            
REMARK 500   OG1  THR A   935     OE2  GLU B  1004              1.60            
REMARK 500   OH   TYR B   702     CB   SER B   802              1.62            
REMARK 500   NH2  ARG A   304     NH1  ARG A   399              1.63            
REMARK 500   CD1  ILE B   587     CB   LEU B   955              1.63            
REMARK 500   CE   MET B   269     CG   ASN B   691              1.64            
REMARK 500   CG2  VAL B   338     CB   ILE B   542              1.67            
REMARK 500   NE   ARG B   217     O    SER B   548              1.68            
REMARK 500   CE1  TYR B   337     OD1  ASN B   502              1.69            
REMARK 500   CZ   TYR B   337     OD1  ASN B   502              1.70            
REMARK 500   CZ   TYR B   337     CB   ASN B   502              1.71            
REMARK 500   CE   MET A   269     CZ2  TRP A   729              1.75            
REMARK 500   OE1  GLU A   942     ND2  ASN B   999              1.77            
REMARK 500   CG1  VAL B   338     CG2  ILE B   542              1.77            
REMARK 500   OE2  GLU B   268     CB   ALA B   619              1.78            
REMARK 500   CD   GLU B   268     CB   ALA B   619              1.78            
REMARK 500   CG   MET B   269     ND2  ASN B   691              1.78            
REMARK 500   CZ   TYR B   702     OG   SER B   802              1.81            
REMARK 500   CE2  TYR B   337     ND2  ASN B   502              1.82            
REMARK 500   OE2  GLU A  1004     OG1  THR B   935              1.82            
REMARK 500                                                                      
REMARK 500 THIS ENTRY HAS      97 CLOSE CONTACTS.                               
REMARK 500                                                                      
REMARK 500 REMARK: NULL                                                         
REMARK 500                                                                      
REMARK 500 GEOMETRY AND STEREOCHEMISTRY                                         
REMARK 500 SUBTOPIC: CLOSE CONTACTS                                             
REMARK 500                                                                      
REMARK 500 THE FOLLOWING ATOMS THAT ARE RELATED BY CRYSTALLOGRAPHIC             
REMARK 500 SYMMETRY ARE IN CLOSE CONTACT.  AN ATOM LOCATED WITHIN 0.15          
REMARK 500 ANGSTROMS OF A SYMMETRY RELATED ATOM IS ASSUMED TO BE ON A           
REMARK 500 SPECIAL POSITION AND IS, THEREFORE, LISTED IN REMARK 375             
REMARK 500 INSTEAD OF REMARK 500.  ATOMS WITH NON-BLANK ALTERNATE               
REMARK 500 LOCATION INDICATORS ARE NOT INCLUDED IN THE CALCULATIONS.            
REMARK 500                                                                      
REMARK 500 DISTANCE CUTOFF:                                                     
REMARK 500 2.2 ANGSTROMS FOR CONTACTS NOT INVOLVING HYDROGEN ATOMS              
REMARK 500 1.6 ANGSTROMS FOR CONTACTS INVOLVING HYDROGEN ATOMS                  
REMARK 500                                                                      
REMARK 500  ATM1  RES C  SSEQI   ATM2  RES C  SSEQI  SSYMOP   DISTANCE          
REMARK 500   OD2  ASP A   293     NE   ARG B   300     2765     0.38            
REMARK 500   C    PRO A   894     OH   TYR B   575     3755     0.54            
REMARK 500   CA   LYS A   949     OD2  ASP B   573     1655     0.56            
REMARK 500   CA   LYS A   953     CG2  VAL B   574     1655     0.66            
REMARK 500   N    LYS A   953     CA   VAL B   574     1655     0.67            
REMARK 500   CG   LYS A   953     CG1  VAL B   574     1655     0.72            
REMARK 500   CB   LYS A   949     CG   ASP B   573     1655     0.74            
REMARK 500   N    SER A   895     CZ   TYR B   575     3755     0.75            
REMARK 500   CE2  TYR A   575     O    SER B   895     3845     0.76            
REMARK 500   OE2  GLU A   521     NZ   LYS B   727     3855     0.84            
REMARK 500   CA   LYS A   953     CB   VAL B   574     1655     0.97            
REMARK 500   CA   GLY A   952     N    TYR B   575     1655     0.98            
REMARK 500   C    LYS A   953     CG2  VAL B   574     1655     0.98            
REMARK 500   C    GLY A   952     CA   VAL B   574     1655     1.06            
REMARK 500   OH   TYR A   575     N    LYS B   898     3845     1.12            
REMARK 500   N    LYS A   953     CB   VAL B   574     1655     1.12            
REMARK 500   O    GLU A   288     NZ   LYS B   389     2765     1.17            
REMARK 500   CE1  TYR A   575     C    LYS B   898     3845     1.17            
REMARK 500   OH   TYR A   575     C    GLN B   897     3845     1.18            
REMARK 500   CB   PRO A   651     NZ   LYS B   899     3845     1.18            
REMARK 500   C    GLY A   952     N    VAL B   574     1655     1.18            
REMARK 500   CB   LYS A   949     OD2  ASP B   573     1655     1.20            
REMARK 500   CE1  TYR A   575     CA   LYS B   898     3845     1.22            
REMARK 500   CG   ASP A   293     NE   ARG B   300     2765     1.23            
REMARK 500   CB   LYS A   953     CG1  VAL B   574     1655     1.25            
REMARK 500   N    SER A   895     CE1  TYR B   575     3755     1.30            
REMARK 500   OG   SER A   895     CD1  TYR B   575     3755     1.30            
REMARK 500   OE2  GLU A   521     CE   LYS B   727     3855     1.31            
REMARK 500   OD2  ASP A   293     CZ   ARG B   300     2765     1.32            
REMARK 500   CA   PRO A   894     OH   TYR B   575     3755     1.36            
REMARK 500   C    PRO A   894     CZ   TYR B   575     3755     1.42            
REMARK 500   C    GLU A   288     NZ   LYS B   389     2765     1.42            
REMARK 500   CG2  ILE A   517     ND2  ASN A  1044     1655     1.43            
REMARK 500   N    SER A   895     OH   TYR B   575     3755     1.45            
REMARK 500   CA   GLY A   952     C    VAL B   574     1655     1.46            
REMARK 500   O    HIS A   951     O    VAL B   574     1655     1.49            
REMARK 500   CG   PRO A   651     NZ   LYS B   899     3845     1.50            
REMARK 500   CE1  TYR A   575     N    LYS B   899     3845     1.53            
REMARK 500   CZ   TYR A   575     N    LYS B   898     3845     1.54            
REMARK 500   O    PRO A   894     OH   TYR B   575     3755     1.54            
REMARK 500   CD2  TYR A   575     O    SER B   895     3845     1.55            
REMARK 500   CD   LYS A   953     CG1  VAL B   574     1655     1.57            
REMARK 500   C    LYS A   949     OD2  ASP B   573     1655     1.58            
REMARK 500   N    LYS A   953     N    VAL B   574     1655     1.62            
REMARK 500   CB   LYS A   949     OD1  ASP B   573     1655     1.62            
REMARK 500   C    GLY A   952     C    VAL B   574     1655     1.63            
REMARK 500   CA   GLY A   952     N    VAL B   574     1655     1.65            
REMARK 500   CE1  TYR A   575     CB   LYS B   898     3845     1.65            
REMARK 500   CD   GLU A   521     NZ   LYS B   727     3855     1.72            
REMARK 500   OG   SER A   895     CG   TYR B   575     3755     1.73            
REMARK 500                                                                      
REMARK 500 THIS ENTRY HAS     122 CLOSE CONTACTS.                               
REMARK 500                                                                      
REMARK 500 REMARK: NULL                                                         
REMARK 500                                                                      
REMARK 500 GEOMETRY AND STEREOCHEMISTRY                                         
REMARK 500 SUBTOPIC: COVALENT BOND LENGTHS                                      
REMARK 500                                                                      
REMARK 500 THE STEREOCHEMICAL PARAMETERS OF THE FOLLOWING RESIDUES              
REMARK 500 HAVE VALUES WHICH DEVIATE FROM EXPECTED VALUES BY MORE               
REMARK 500 THAN 6*RMSD (M=MODEL NUMBER; RES=RESIDUE NAME; C=CHAIN               
REMARK 500 IDENTIFIER; SSEQ=SEQUENCE NUMBER; I=INSERTION CODE).                 
REMARK 500                                                                      
REMARK 500 STANDARD TABLE:                                                      
REMARK 500 FORMAT: (10X,I3,1X,2(A3,1X,A1,I4,A1,1X,A4,3X),1X,F6.3)               
REMARK 500                                                                      
REMARK 500 EXPECTED VALUES PROTEIN: ENGH AND HUBER, 1999                        
REMARK 500 EXPECTED VALUES NUCLEIC ACID: CLOWNEY ET AL 1996                     
REMARK 500                                                                      
REMARK 500  M RES CSSEQI ATM1   RES CSSEQI ATM2   DEVIATION                     
REMARK 500    MET B 269   CG    MET B 269   SD      0.172                       
REMARK 500                                                                      
REMARK 500 REMARK: NULL                                                         
REMARK 500                                                                      
REMARK 500 GEOMETRY AND STEREOCHEMISTRY                                         
REMARK 500 SUBTOPIC: COVALENT BOND ANGLES                                       
REMARK 500                                                                      
REMARK 500 THE STEREOCHEMICAL PARAMETERS OF THE FOLLOWING RESIDUES              
REMARK 500 HAVE VALUES WHICH DEVIATE FROM EXPECTED VALUES BY MORE               
REMARK 500 THAN 6*RMSD (M=MODEL NUMBER; RES=RESIDUE NAME; C=CHAIN               
REMARK 500 IDENTIFIER; SSEQ=SEQUENCE NUMBER; I=INSERTION CODE).                 
REMARK 500                                                                      
REMARK 500 STANDARD TABLE:                                                      
REMARK 500 FORMAT: (10X,I3,1X,A3,1X,A1,I4,A1,3(1X,A4,2X),12X,F5.1)              
REMARK 500                                                                      
REMARK 500 EXPECTED VALUES PROTEIN: ENGH AND HUBER, 1999                        
REMARK 500 EXPECTED VALUES NUCLEIC ACID: CLOWNEY ET AL 1996                     
REMARK 500                                                                      
REMARK 500  M RES CSSEQI ATM1   ATM2   ATM3                                     
REMARK 500    MET B 269   CG  -  SD  -  CE  ANGL. DEV. =  11.6 DEGREES          
REMARK 500                                                                      
REMARK 500 REMARK: NULL                                                         
REMARK 500                                                                      
REMARK 500 GEOMETRY AND STEREOCHEMISTRY                                         
REMARK 500 SUBTOPIC: TORSION ANGLES                                             
REMARK 500                                                                      
REMARK 500 TORSION ANGLES OUTSIDE THE EXPECTED RAMACHANDRAN REGIONS:            
REMARK 500 (M=MODEL NUMBER; RES=RESIDUE NAME; C=CHAIN IDENTIFIER;               
REMARK 500 SSEQ=SEQUENCE NUMBER; I=INSERTION CODE).                             
REMARK 500                                                                      
REMARK 500 STANDARD TABLE:                                                      
REMARK 500 FORMAT:(10X,I3,1X,A3,1X,A1,I4,A1,4X,F7.2,3X,F7.2)                    
REMARK 500                                                                      
REMARK 500 EXPECTED VALUES: GJ KLEYWEGT AND TA JONES (1996). PHI/PSI-           
REMARK 500 CHOLOGY: RAMACHANDRAN REVISITED. STRUCTURE 4, 1395 - 1400            
REMARK 500                                                                      
REMARK 500  M RES CSSEQI        PSI       PHI                                   
REMARK 500    SER A 247     -138.54     45.31                                   
REMARK 500    CYS A 440       -4.82   -167.05                                   
REMARK 500    ILE A 445      -67.86    -99.08                                   
REMARK 500    VAL A 453      106.26    -54.28                                   
REMARK 500    LYS A 491      -57.08   -121.72                                   
REMARK 500    ARG A 497       31.60   -171.43                                   
REMARK 500    ASN A 508       25.79    -61.62                                   
REMARK 500    GLU A 509      -12.88     65.55                                   
REMARK 500    ASP A 520       11.16     53.77                                   
REMARK 500    ALA A 572        8.81    -68.82                                   
REMARK 500    ASP A 573      -25.56     72.60                                   
REMARK 500    TYR A 575       19.58   -150.09                                   
REMARK 500    ARG A 576     -168.31   -161.42                                   
REMARK 500    ARG A 632       -9.45    -57.07                                   
REMARK 500    TYR A 681      -55.69   -138.66                                   
REMARK 500    HIS A 764     -119.33   -123.87                                   
REMARK 500    SER A 807       28.93     48.92                                   
REMARK 500    ASP A 813       33.36    -98.75                                   
REMARK 500    PRO A 894      151.27    -48.00                                   
REMARK 500    GLU A 909      153.67    -49.01                                   
REMARK 500    ASN A 976      -74.48    -72.22                                   
REMARK 500    ASN A1020      -74.53     -1.45                                   
REMARK 500    SER B 247     -138.52     45.37                                   
REMARK 500    CYS B 440       -4.79   -167.08                                   
REMARK 500    ILE B 445      -67.78    -99.07                                   
REMARK 500    VAL B 453      106.24    -54.33                                   
REMARK 500    LYS B 491      -57.14   -121.62                                   
REMARK 500    ARG B 497       31.71   -171.50                                   
REMARK 500    ASN B 508       25.69    -61.56                                   
REMARK 500    GLU B 509      -12.73     65.48                                   
REMARK 500    ASP B 520       11.18     53.82                                   
REMARK 500    ALA B 572        8.76    -68.78                                   
REMARK 500    ASP B 573      -25.60     72.60                                   
REMARK 500    TYR B 575       19.56   -150.13                                   
REMARK 500    ARG B 576     -168.27   -161.35                                   
REMARK 500    ARG B 632       -9.51    -57.02                                   
REMARK 500    TYR B 681      -55.58   -138.66                                   
REMARK 500    HIS B 764     -119.24   -123.74                                   
REMARK 500    SER B 807       28.83     48.97                                   
REMARK 500    ASP B 813       33.26    -98.72                                   
REMARK 500    PRO B 894      151.22    -48.06                                   
REMARK 500    GLU B 909      153.72    -49.06                                   
REMARK 500    HIS B 951       29.91     45.99                                   
REMARK 500    ASN B 976      -74.58    -72.11                                   
REMARK 500    ASN B1020      -74.65     -1.24                                   
REMARK 500                                                                      
REMARK 500 REMARK: NULL                                                         
DBREF  1XDV A  198  1044  UNP    Q07889   SOS1_HUMAN     198   1044             
DBREF  1XDV B  198  1044  UNP    Q07889   SOS1_HUMAN     198   1044             
SEQRES   1 A  847  GLU GLN THR TYR TYR ASP LEU VAL LYS ALA PHE MET ALA          
SEQRES   2 A  847  GLU ILE ARG GLN TYR ILE ARG GLU LEU ASN LEU ILE ILE          
SEQRES   3 A  847  LYS VAL PHE ARG GLU PRO PHE VAL SER ASN SER LYS LEU          
SEQRES   4 A  847  PHE SER ALA ASN ASP VAL GLU ASN ILE PHE SER ARG ILE          
SEQRES   5 A  847  VAL ASP ILE HIS GLU LEU SER VAL LYS LEU LEU GLY HIS          
SEQRES   6 A  847  ILE GLU ASP THR VAL GLU MET THR ASP GLU GLY SER PRO          
SEQRES   7 A  847  HIS PRO LEU VAL GLY SER CYS PHE GLU ASP LEU ALA GLU          
SEQRES   8 A  847  GLU LEU ALA PHE ASP PRO TYR GLU SER TYR ALA ARG ASP          
SEQRES   9 A  847  ILE LEU ARG PRO GLY PHE HIS ASP ARG PHE LEU SER GLN          
SEQRES  10 A  847  LEU SER LYS PRO GLY ALA ALA LEU TYR LEU GLN SER ILE          
SEQRES  11 A  847  GLY GLU GLY PHE LYS GLU ALA VAL GLN TYR VAL LEU PRO          
SEQRES  12 A  847  ARG LEU LEU LEU ALA PRO VAL TYR HIS CYS LEU HIS TYR          
SEQRES  13 A  847  PHE GLU LEU LEU LYS GLN LEU GLU GLU LYS SER GLU ASP          
SEQRES  14 A  847  GLN GLU ASP LYS GLU CYS LEU LYS GLN ALA ILE THR ALA          
SEQRES  15 A  847  LEU LEU ASN VAL GLN SER GLY MET GLU LYS ILE CYS SER          
SEQRES  16 A  847  LYS SER LEU ALA LYS ARG ARG LEU SER GLU SER ALA CYS          
SEQRES  17 A  847  ARG PHE TYR SER GLN GLN MET LYS GLY LYS GLN LEU ALA          
SEQRES  18 A  847  ILE LYS LYS MET ASN GLU ILE GLN LYS ASN ILE ASP GLY          
SEQRES  19 A  847  TRP GLU GLY LYS ASP ILE GLY GLN CYS CYS ASN GLU PHE          
SEQRES  20 A  847  ILE MET GLU GLY THR LEU THR ARG VAL GLY ALA LYS HIS          
SEQRES  21 A  847  GLU ARG HIS ILE PHE LEU PHE ASP GLY LEU MET ILE CYS          
SEQRES  22 A  847  CYS LYS SER ASN HIS GLY GLN PRO ARG LEU PRO GLY ALA          
SEQRES  23 A  847  SER ASN ALA GLU TYR ARG LEU LYS GLU LYS PHE PHE MET          
SEQRES  24 A  847  ARG LYS VAL GLN ILE ASN ASP LYS ASP ASP THR ASN GLU          
SEQRES  25 A  847  TYR LYS HIS ALA PHE GLU ILE ILE LEU LYS ASP GLU ASN          
SEQRES  26 A  847  SER VAL ILE PHE SER ALA LYS SER ALA GLU GLU LYS ASN          
SEQRES  27 A  847  ASN TRP MET ALA ALA LEU ILE SER LEU GLN TYR ARG SER          
SEQRES  28 A  847  THR LEU GLU ARG MET LEU ASP VAL THR MET LEU GLN GLU          
SEQRES  29 A  847  GLU LYS GLU GLU GLN MET ARG LEU PRO SER ALA ASP VAL          
SEQRES  30 A  847  TYR ARG PHE ALA GLU PRO ASP SER GLU GLU ASN ILE ILE          
SEQRES  31 A  847  PHE GLU GLU ASN MET GLN PRO LYS ALA GLY ILE PRO ILE          
SEQRES  32 A  847  ILE LYS ALA GLY THR VAL ILE LYS LEU ILE GLU ARG LEU          
SEQRES  33 A  847  THR TYR HIS MET TYR ALA ASP PRO ASN PHE VAL ARG THR          
SEQRES  34 A  847  PHE LEU THR THR TYR ARG SER PHE CYS LYS PRO GLN GLU          
SEQRES  35 A  847  LEU LEU SER LEU ILE ILE GLU ARG PHE GLU ILE PRO GLU          
SEQRES  36 A  847  PRO GLU PRO THR GLU ALA ASP ARG ILE ALA ILE GLU ASN          
SEQRES  37 A  847  GLY ASP GLN PRO LEU SER ALA GLU LEU LYS ARG PHE ARG          
SEQRES  38 A  847  LYS GLU TYR ILE GLN PRO VAL GLN LEU ARG VAL LEU ASN          
SEQRES  39 A  847  VAL CYS ARG HIS TRP VAL GLU HIS HIS PHE TYR ASP PHE          
SEQRES  40 A  847  GLU ARG ASP ALA TYR LEU LEU GLN ARG MET GLU GLU PHE          
SEQRES  41 A  847  ILE GLY THR VAL ARG GLY LYS ALA MET LYS LYS TRP VAL          
SEQRES  42 A  847  GLU SER ILE THR LYS ILE ILE GLN ARG LYS LYS ILE ALA          
SEQRES  43 A  847  ARG ASP ASN GLY PRO GLY HIS ASN ILE THR PHE GLN SER          
SEQRES  44 A  847  SER PRO PRO THR VAL GLU TRP HIS ILE SER ARG PRO GLY          
SEQRES  45 A  847  HIS ILE GLU THR PHE ASP LEU LEU THR LEU HIS PRO ILE          
SEQRES  46 A  847  GLU ILE ALA ARG GLN LEU THR LEU LEU GLU SER ASP LEU          
SEQRES  47 A  847  TYR ARG ALA VAL GLN PRO SER GLU LEU VAL GLY SER VAL          
SEQRES  48 A  847  TRP THR LYS GLU ASP LYS GLU ILE ASN SER PRO ASN LEU          
SEQRES  49 A  847  LEU LYS MET ILE ARG HIS THR THR ASN LEU THR LEU TRP          
SEQRES  50 A  847  PHE GLU LYS CYS ILE VAL GLU THR GLU ASN LEU GLU GLU          
SEQRES  51 A  847  ARG VAL ALA VAL VAL SER ARG ILE ILE GLU ILE LEU GLN          
SEQRES  52 A  847  VAL PHE GLN GLU LEU ASN ASN PHE ASN GLY VAL LEU GLU          
SEQRES  53 A  847  VAL VAL SER ALA MET ASN SER SER PRO VAL TYR ARG LEU          
SEQRES  54 A  847  ASP HIS THR PHE GLU GLN ILE PRO SER ARG GLN LYS LYS          
SEQRES  55 A  847  ILE LEU GLU GLU ALA HIS GLU LEU SER GLU ASP HIS TYR          
SEQRES  56 A  847  LYS LYS TYR LEU ALA LYS LEU ARG SER ILE ASN PRO PRO          
SEQRES  57 A  847  CYS VAL PRO PHE PHE GLY ILE TYR LEU THR ASN ILE LEU          
SEQRES  58 A  847  LYS THR GLU GLU GLY ASN PRO GLU VAL LEU LYS ARG HIS          
SEQRES  59 A  847  GLY LYS GLU LEU ILE ASN PHE SER LYS ARG ARG LYS VAL          
SEQRES  60 A  847  ALA GLU ILE THR GLY GLU ILE GLN GLN TYR GLN ASN GLN          
SEQRES  61 A  847  PRO TYR CYS LEU ARG VAL GLU SER ASP ILE LYS ARG PHE          
SEQRES  62 A  847  PHE GLU ASN LEU ASN PRO MET GLY ASN SER MET GLU LYS          
SEQRES  63 A  847  GLU PHE THR ASP TYR LEU PHE ASN LYS SER LEU GLU ILE          
SEQRES  64 A  847  GLU PRO ARG ASN PRO LYS PRO LEU PRO ARG PHE PRO LYS          
SEQRES  65 A  847  LYS TYR SER TYR PRO LEU LYS SER PRO GLY VAL ARG PRO          
SEQRES  66 A  847  SER ASN                                                      
SEQRES   1 B  847  GLU GLN THR TYR TYR ASP LEU VAL LYS ALA PHE MET ALA          
SEQRES   2 B  847  GLU ILE ARG GLN TYR ILE ARG GLU LEU ASN LEU ILE ILE          
SEQRES   3 B  847  LYS VAL PHE ARG GLU PRO PHE VAL SER ASN SER LYS LEU          
SEQRES   4 B  847  PHE SER ALA ASN ASP VAL GLU ASN ILE PHE SER ARG ILE          
SEQRES   5 B  847  VAL ASP ILE HIS GLU LEU SER VAL LYS LEU LEU GLY HIS          
SEQRES   6 B  847  ILE GLU ASP THR VAL GLU MET THR ASP GLU GLY SER PRO          
SEQRES   7 B  847  HIS PRO LEU VAL GLY SER CYS PHE GLU ASP LEU ALA GLU          
SEQRES   8 B  847  GLU LEU ALA PHE ASP PRO TYR GLU SER TYR ALA ARG ASP          
SEQRES   9 B  847  ILE LEU ARG PRO GLY PHE HIS ASP ARG PHE LEU SER GLN          
SEQRES  10 B  847  LEU SER LYS PRO GLY ALA ALA LEU TYR LEU GLN SER ILE          
SEQRES  11 B  847  GLY GLU GLY PHE LYS GLU ALA VAL GLN TYR VAL LEU PRO          
SEQRES  12 B  847  ARG LEU LEU LEU ALA PRO VAL TYR HIS CYS LEU HIS TYR          
SEQRES  13 B  847  PHE GLU LEU LEU LYS GLN LEU GLU GLU LYS SER GLU ASP          
SEQRES  14 B  847  GLN GLU ASP LYS GLU CYS LEU LYS GLN ALA ILE THR ALA          
SEQRES  15 B  847  LEU LEU ASN VAL GLN SER GLY MET GLU LYS ILE CYS SER          
SEQRES  16 B  847  LYS SER LEU ALA LYS ARG ARG LEU SER GLU SER ALA CYS          
SEQRES  17 B  847  ARG PHE TYR SER GLN GLN MET LYS GLY LYS GLN LEU ALA          
SEQRES  18 B  847  ILE LYS LYS MET ASN GLU ILE GLN LYS ASN ILE ASP GLY          
SEQRES  19 B  847  TRP GLU GLY LYS ASP ILE GLY GLN CYS CYS ASN GLU PHE          
SEQRES  20 B  847  ILE MET GLU GLY THR LEU THR ARG VAL GLY ALA LYS HIS          
SEQRES  21 B  847  GLU ARG HIS ILE PHE LEU PHE ASP GLY LEU MET ILE CYS          
SEQRES  22 B  847  CYS LYS SER ASN HIS GLY GLN PRO ARG LEU PRO GLY ALA          
SEQRES  23 B  847  SER ASN ALA GLU TYR ARG LEU LYS GLU LYS PHE PHE MET          
SEQRES  24 B  847  ARG LYS VAL GLN ILE ASN ASP LYS ASP ASP THR ASN GLU          
SEQRES  25 B  847  TYR LYS HIS ALA PHE GLU ILE ILE LEU LYS ASP GLU ASN          
SEQRES  26 B  847  SER VAL ILE PHE SER ALA LYS SER ALA GLU GLU LYS ASN          
SEQRES  27 B  847  ASN TRP MET ALA ALA LEU ILE SER LEU GLN TYR ARG SER          
SEQRES  28 B  847  THR LEU GLU ARG MET LEU ASP VAL THR MET LEU GLN GLU          
SEQRES  29 B  847  GLU LYS GLU GLU GLN MET ARG LEU PRO SER ALA ASP VAL          
SEQRES  30 B  847  TYR ARG PHE ALA GLU PRO ASP SER GLU GLU ASN ILE ILE          
SEQRES  31 B  847  PHE GLU GLU ASN MET GLN PRO LYS ALA GLY ILE PRO ILE          
SEQRES  32 B  847  ILE LYS ALA GLY THR VAL ILE LYS LEU ILE GLU ARG LEU          
SEQRES  33 B  847  THR TYR HIS MET TYR ALA ASP PRO ASN PHE VAL ARG THR          
SEQRES  34 B  847  PHE LEU THR THR TYR ARG SER PHE CYS LYS PRO GLN GLU          
SEQRES  35 B  847  LEU LEU SER LEU ILE ILE GLU ARG PHE GLU ILE PRO GLU          
SEQRES  36 B  847  PRO GLU PRO THR GLU ALA ASP ARG ILE ALA ILE GLU ASN          
SEQRES  37 B  847  GLY ASP GLN PRO LEU SER ALA GLU LEU LYS ARG PHE ARG          
SEQRES  38 B  847  LYS GLU TYR ILE GLN PRO VAL GLN LEU ARG VAL LEU ASN          
SEQRES  39 B  847  VAL CYS ARG HIS TRP VAL GLU HIS HIS PHE TYR ASP PHE          
SEQRES  40 B  847  GLU ARG ASP ALA TYR LEU LEU GLN ARG MET GLU GLU PHE          
SEQRES  41 B  847  ILE GLY THR VAL ARG GLY LYS ALA MET LYS LYS TRP VAL          
SEQRES  42 B  847  GLU SER ILE THR LYS ILE ILE GLN ARG LYS LYS ILE ALA          
SEQRES  43 B  847  ARG ASP ASN GLY PRO GLY HIS ASN ILE THR PHE GLN SER          
SEQRES  44 B  847  SER PRO PRO THR VAL GLU TRP HIS ILE SER ARG PRO GLY          
SEQRES  45 B  847  HIS ILE GLU THR PHE ASP LEU LEU THR LEU HIS PRO ILE          
SEQRES  46 B  847  GLU ILE ALA ARG GLN LEU THR LEU LEU GLU SER ASP LEU          
SEQRES  47 B  847  TYR ARG ALA VAL GLN PRO SER GLU LEU VAL GLY SER VAL          
SEQRES  48 B  847  TRP THR LYS GLU ASP LYS GLU ILE ASN SER PRO ASN LEU          
SEQRES  49 B  847  LEU LYS MET ILE ARG HIS THR THR ASN LEU THR LEU TRP          
SEQRES  50 B  847  PHE GLU LYS CYS ILE VAL GLU THR GLU ASN LEU GLU GLU          
SEQRES  51 B  847  ARG VAL ALA VAL VAL SER ARG ILE ILE GLU ILE LEU GLN          
SEQRES  52 B  847  VAL PHE GLN GLU LEU ASN ASN PHE ASN GLY VAL LEU GLU          
SEQRES  53 B  847  VAL VAL SER ALA MET ASN SER SER PRO VAL TYR ARG LEU          
SEQRES  54 B  847  ASP HIS THR PHE GLU GLN ILE PRO SER ARG GLN LYS LYS          
SEQRES  55 B  847  ILE LEU GLU GLU ALA HIS GLU LEU SER GLU ASP HIS TYR          
SEQRES  56 B  847  LYS LYS TYR LEU ALA LYS LEU ARG SER ILE ASN PRO PRO          
SEQRES  57 B  847  CYS VAL PRO PHE PHE GLY ILE TYR LEU THR ASN ILE LEU          
SEQRES  58 B  847  LYS THR GLU GLU GLY ASN PRO GLU VAL LEU LYS ARG HIS          
SEQRES  59 B  847  GLY LYS GLU LEU ILE ASN PHE SER LYS ARG ARG LYS VAL          
SEQRES  60 B  847  ALA GLU ILE THR GLY GLU ILE GLN GLN TYR GLN ASN GLN          
SEQRES  61 B  847  PRO TYR CYS LEU ARG VAL GLU SER ASP ILE LYS ARG PHE          
SEQRES  62 B  847  PHE GLU ASN LEU ASN PRO MET GLY ASN SER MET GLU LYS          
SEQRES  63 B  847  GLU PHE THR ASP TYR LEU PHE ASN LYS SER LEU GLU ILE          
SEQRES  64 B  847  GLU PRO ARG ASN PRO LYS PRO LEU PRO ARG PHE PRO LYS          
SEQRES  65 B  847  LYS TYR SER TYR PRO LEU LYS SER PRO GLY VAL ARG PRO          
SEQRES  66 B  847  SER ASN                                                      
HELIX    1   1 THR A  200  VAL A  225  1                                  26    
HELIX    2   2 ARG A  227  ASN A  233  1                                   7    
HELIX    3   3 SER A  238  SER A  247  1                                  10    
HELIX    4   4 ARG A  248  MET A  269  1                                  22    
HELIX    5   5 VAL A  279  GLU A  289  1                                  11    
HELIX    6   6 PHE A  292  LEU A  303  1                                  12    
HELIX    7   7 GLY A  306  LYS A  317  1                                  12    
HELIX    8   8 GLY A  319  GLY A  328  1                                  10    
HELIX    9   9 GLY A  330  VAL A  338  1                                   9    
HELIX   10  10 VAL A  338  LEU A  343  1                                   6    
HELIX   11  11 LEU A  344  SER A  364  1                                  21    
HELIX   12  12 ASP A  366  LEU A  380  1                                  15    
HELIX   13  13 LEU A  380  LYS A  393  1                                  14    
HELIX   14  14 LYS A  393  SER A  403  1                                  11    
HELIX   15  15 ILE A  419  LYS A  427  1                                   9    
HELIX   16  16 ASP A  436  CYS A  440  5                                   5    
HELIX   17  17 SER A  530  TYR A  546  1                                  17    
HELIX   18  18 THR A  605  THR A  614  1                                  10    
HELIX   19  19 ASP A  620  TYR A  631  1                                  12    
HELIX   20  20 ARG A  632  PHE A  634  5                                   3    
HELIX   21  21 LYS A  636  GLU A  649  1                                  14    
HELIX   22  22 TYR A  681  HIS A  700  1                                  20    
HELIX   23  23 PHE A  701  ARG A  706  1                                   6    
HELIX   24  24 ASP A  707  GLY A  719  1                                  13    
HELIX   25  25 GLY A  723  LYS A  740  1                                  18    
HELIX   26  26 HIS A  770  PHE A  774  5                                   5    
HELIX   27  27 HIS A  780  ALA A  798  1                                  19    
HELIX   28  28 GLN A  800  LYS A  811  5                                  12    
HELIX   29  29 ASP A  813  SER A  818  1                                   6    
HELIX   30  30 SER A  818  GLU A  841  1                                  24    
HELIX   31  31 ASN A  844  LEU A  865  1                                  22    
HELIX   32  32 ASN A  867  ASN A  879  1                                  13    
HELIX   33  33 SER A  880  ARG A  885  1                                   6    
HELIX   34  34 LEU A  886  GLN A  892  1                                   7    
HELIX   35  35 PRO A  894  GLU A  906  1                                  13    
HELIX   36  36 SER A  908  ILE A  922  1                                  15    
HELIX   37  37 PHE A  930  GLY A  943  1                                  14    
HELIX   38  38 ASN A  957  TYR A  974  1                                  18    
HELIX   39  39 GLU A  984  ASN A  993  1                                  10    
HELIX   40  40 MET A 1001  GLU A 1017  1                                  17    
HELIX   41  41 THR B  200  VAL B  225  1                                  26    
HELIX   42  42 ARG B  227  ASN B  233  1                                   7    
HELIX   43  43 SER B  238  SER B  247  1                                  10    
HELIX   44  44 ARG B  248  MET B  269  1                                  22    
HELIX   45  45 VAL B  279  GLU B  289  1                                  11    
HELIX   46  46 PHE B  292  LEU B  303  1                                  12    
HELIX   47  47 GLY B  306  LYS B  317  1                                  12    
HELIX   48  48 GLY B  319  GLY B  328  1                                  10    
HELIX   49  49 GLY B  330  VAL B  338  1                                   9    
HELIX   50  50 VAL B  338  LEU B  343  1                                   6    
HELIX   51  51 LEU B  344  SER B  364  1                                  21    
HELIX   52  52 ASP B  366  LEU B  380  1                                  15    
HELIX   53  53 LEU B  380  LYS B  393  1                                  14    
HELIX   54  54 LYS B  393  SER B  403  1                                  11    
HELIX   55  55 ILE B  419  LYS B  427  1                                   9    
HELIX   56  56 ASP B  436  CYS B  440  5                                   5    
HELIX   57  57 SER B  530  TYR B  546  1                                  17    
HELIX   58  58 THR B  605  THR B  614  1                                  10    
HELIX   59  59 ASP B  620  TYR B  631  1                                  12    
HELIX   60  60 ARG B  632  PHE B  634  5                                   3    
HELIX   61  61 LYS B  636  GLU B  649  1                                  14    
HELIX   62  62 TYR B  681  HIS B  700  1                                  20    
HELIX   63  63 PHE B  701  ARG B  706  1                                   6    
HELIX   64  64 ASP B  707  GLY B  719  1                                  13    
HELIX   65  65 GLY B  723  LYS B  740  1                                  18    
HELIX   66  66 HIS B  770  PHE B  774  5                                   5    
HELIX   67  67 HIS B  780  ALA B  798  1                                  19    
HELIX   68  68 GLN B  800  LYS B  811  5                                  12    
HELIX   69  69 ASP B  813  SER B  818  1                                   6    
HELIX   70  70 SER B  818  GLU B  841  1                                  24    
HELIX   71  71 ASN B  844  LEU B  865  1                                  22    
HELIX   72  72 ASN B  867  ASN B  879  1                                  13    
HELIX   73  73 SER B  880  ARG B  885  1                                   6    
HELIX   74  74 LEU B  886  GLN B  892  1                                   7    
HELIX   75  75 PRO B  894  GLU B  906  1                                  13    
HELIX   76  76 SER B  908  ILE B  922  1                                  15    
HELIX   77  77 PHE B  930  GLY B  943  1                                  14    
HELIX   78  78 ASN B  957  TYR B  974  1                                  18    
HELIX   79  79 GLU B  984  ASN B  993  1                                  10    
HELIX   80  80 MET B 1001  GLU B 1017  1                                  17    
SHEET    1   A 8 ILE A 429  ASP A 430  0                                        
SHEET    2   A 8 TYR A 488  PHE A 495  1  O  TYR A 488   N  ASP A 430           
SHEET    3   A 8 LEU A 467  LYS A 472 -1  N  CYS A 470   O  GLU A 492           
SHEET    4   A 8 ARG A 459  PHE A 464 -1  N  PHE A 464   O  LEU A 467           
SHEET    5   A 8 PHE A 444  ARG A 452 -1  N  MET A 446   O  LEU A 463           
SHEET    6   A 8 VAL A 524  SER A 527 -1  O  SER A 527   N  THR A 451           
SHEET    7   A 8 ALA A 513  ILE A 516 -1  N  ILE A 516   O  VAL A 524           
SHEET    8   A 8 GLN A 500  ASP A 503 -1  N  ILE A 501   O  GLU A 515           
SHEET    1   B 2 ILE A 586  PHE A 588  0                                        
SHEET    2   B 2 ILE A 601  GLY A 604 -1  O  LYS A 602   N  ILE A 587           
SHEET    1   C 2 VAL A 947  ARG A 950  0                                        
SHEET    2   C 2 LYS A 953  ILE A 956 -1  O  LYS A 953   N  ARG A 950           
SHEET    1   D 8 ILE B 429  ASP B 430  0                                        
SHEET    2   D 8 TYR B 488  PHE B 495  1  O  TYR B 488   N  ASP B 430           
SHEET    3   D 8 LEU B 467  LYS B 472 -1  N  CYS B 470   O  GLU B 492           
SHEET    4   D 8 ARG B 459  PHE B 464 -1  N  PHE B 464   O  LEU B 467           
SHEET    5   D 8 PHE B 444  ARG B 452 -1  N  MET B 446   O  LEU B 463           
SHEET    6   D 8 VAL B 524  SER B 527 -1  O  SER B 527   N  THR B 451           
SHEET    7   D 8 ALA B 513  ILE B 516 -1  N  ILE B 516   O  VAL B 524           
SHEET    8   D 8 GLN B 500  ASP B 503 -1  N  ILE B 501   O  GLU B 515           
SHEET    1   E 2 ILE B 586  PHE B 588  0                                        
SHEET    2   E 2 ILE B 601  GLY B 604 -1  O  LYS B 602   N  ILE B 587           
SHEET    1   F 2 VAL B 947  ARG B 950  0                                        
SHEET    2   F 2 LYS B 953  ILE B 956 -1  O  LYS B 953   N  ARG B 950           
CISPEP   1 PRO A  924    PRO A  925          0         0.17                     
CISPEP   2 PRO B  924    PRO B  925          0         0.09                     
CRYST1   80.033  124.710  245.384  90.00  90.00  90.00 P 21 21 21    8          
ORIGX1      1.000000  0.000000  0.000000        0.00000                         
ORIGX2      0.000000  1.000000  0.000000        0.00000                         
ORIGX3      0.000000  0.000000  1.000000        0.00000                         
SCALE1      0.012495  0.000000  0.000000        0.00000                         
SCALE2      0.000000  0.008019  0.000000        0.00000                         
SCALE3      0.000000  0.000000  0.004075        0.00000                         
ATOM      1  N   THR A 200     129.197  90.694 108.165  1.00 27.37           N  
ATOM      2  CA  THR A 200     128.362  89.502 108.067  1.00 27.37           C  
ATOM      3  C   THR A 200     129.267  88.274 108.008  1.00 27.37           C  
ATOM      4  O   THR A 200     130.475  88.392 107.848  1.00 27.37           O  
ATOM      5  CB  THR A 200     127.504  89.498 106.787  1.00 27.37           C  
ATOM      6  OG1 THR A 200     128.358  89.427 105.640  1.00 27.37           O  
ATOM      7  CG2 THR A 200     126.657  90.762 106.704  1.00 27.37           C  
ATOM      8  N   TYR A 201     128.660  87.102 108.143  1.00 27.37           N  
ATOM      9  CA  TYR A 201     129.374  85.834 108.080  1.00 27.37           C  
ATOM     10  C   TYR A 201     130.129  85.797 106.759  1.00 27.37           C  
ATOM     11  O   TYR A 201     131.290  85.383 106.697  1.00 27.37           O  
ATOM     12  CB  TYR A 201     128.370  84.683 108.097  1.00 27.37           C  
ATOM     13  CG  TYR A 201     128.957  83.281 108.106  1.00 27.37           C  
ATOM     14  CD1 TYR A 201     129.355  82.662 106.921  1.00 27.37           C  
ATOM     15  CD2 TYR A 201     129.016  82.540 109.286  1.00 27.37           C  
ATOM     16  CE1 TYR A 201     129.785  81.336 106.906  1.00 27.37           C  
ATOM     17  CE2 TYR A 201     129.443  81.209 109.284  1.00 27.37           C  
ATOM     18  CZ  TYR A 201     129.819  80.610 108.092  1.00 27.37           C  
ATOM     19  OH  TYR A 201     130.183  79.278 108.073  1.00 27.37           O  
ATOM     20  N   TYR A 202     129.448  86.240 105.709  1.00 27.37           N  
ATOM     21  CA  TYR A 202     130.025  86.234 104.376  1.00 27.37           C  
ATOM     22  C   TYR A 202     131.210  87.173 104.239  1.00 27.37           C  
ATOM     23  O   TYR A 202     132.172  86.845 103.552  1.00 27.37           O  
ATOM     24  CB  TYR A 202     128.969  86.574 103.324  1.00 27.37           C  
ATOM     25  CG  TYR A 202     129.451  86.300 101.919  1.00 27.37           C  
ATOM     26  CD1 TYR A 202     129.965  85.047 101.579  1.00 27.37           C  
ATOM     27  CD2 TYR A 202     129.389  87.278 100.925  1.00 27.37           C  
ATOM     28  CE1 TYR A 202     130.408  84.770 100.290  1.00 27.37           C  
ATOM     29  CE2 TYR A 202     129.831  87.012  99.622  1.00 27.37           C  
ATOM     30  CZ  TYR A 202     130.338  85.753  99.318  1.00 27.37           C  
ATOM     31  OH  TYR A 202     130.770  85.466  98.044  1.00 27.37           O  
ATOM     32  N   ASP A 203     131.151  88.338 104.873  1.00 27.37           N  
ATOM     33  CA  ASP A 203     132.279  89.256 104.791  1.00 27.37           C  
ATOM     34  C   ASP A 203     133.494  88.593 105.432  1.00 27.37           C  
ATOM     35  O   ASP A 203     134.599  88.661 104.891  1.00 27.37           O  
ATOM     36  CB  ASP A 203     132.010  90.584 105.520  1.00 27.37           C  
ATOM     37  CG  ASP A 203     130.867  91.380 104.911  1.00 27.37           C  
ATOM     38  OD1 ASP A 203     130.749  91.417 103.667  1.00 27.37           O  
ATOM     39  OD2 ASP A 203     130.102  91.995 105.685  1.00 27.37           O  
ATOM     40  N   LEU A 204     133.291  87.950 106.582  1.00 27.37           N  
ATOM     41  CA  LEU A 204     134.404  87.298 107.266  1.00 27.37           C  
ATOM     42  C   LEU A 204     135.025  86.223 106.384  1.00 27.37           C  
ATOM     43  O   LEU A 204     136.238  86.105 106.317  1.00 27.37           O  
ATOM     44  CB  LEU A 204     133.950  86.709 108.611  1.00 27.37           C  
ATOM     45  CG  LEU A 204     133.514  87.749 109.651  1.00 27.37           C  
ATOM     46  CD1 LEU A 204     133.107  87.064 110.940  1.00 27.37           C  
ATOM     47  CD2 LEU A 204     134.664  88.726 109.916  1.00 27.37           C  
ATOM     48  N   VAL A 205     134.190  85.457 105.693  1.00 27.37           N  
ATOM     49  CA  VAL A 205     134.696  84.420 104.807  1.00 27.37           C  
ATOM     50  C   VAL A 205     135.479  85.017 103.634  1.00 27.37           C  
ATOM     51  O   VAL A 205     136.516  84.481 103.241  1.00 27.37           O  
ATOM     52  CB  VAL A 205     133.558  83.559 104.249  1.00 27.37           C  
ATOM     53  CG1 VAL A 205     134.117  82.567 103.215  1.00 27.37           C  
ATOM     54  CG2 VAL A 205     132.877  82.807 105.397  1.00 27.37           C  
ATOM     55  N   LYS A 206     134.981  86.119 103.076  1.00 27.37           N  
ATOM     56  CA  LYS A 206     135.667  86.762 101.957  1.00 27.37           C  
ATOM     57  C   LYS A 206     137.005  87.272 102.452  1.00 27.37           C  
ATOM     58  O   LYS A 206     138.026  87.075 101.804  1.00 27.37           O  
ATOM     59  CB  LYS A 206     134.844  87.934 101.402  1.00 27.37           C  
ATOM     60  CG  LYS A 206     133.379  87.518 101.146  1.00 27.37           C  
ATOM     61  CD  LYS A 206     132.531  88.665 100.589  1.00 27.37           C  
ATOM     62  CE  LYS A 206     132.830  88.956  99.118  1.00 27.37           C  
ATOM     63  NZ  LYS A 206     134.236  89.394  98.902  1.00 27.37           N  
ATOM     64  N   ALA A 207     136.987  87.925 103.610  1.00 27.37           N  
ATOM     65  CA  ALA A 207     138.204  88.463 104.192  1.00 27.37           C  
ATOM     66  C   ALA A 207     139.190  87.321 104.449  1.00 27.37           C  
ATOM     67  O   ALA A 207     140.375  87.415 104.120  1.00 27.37           O  
ATOM     68  CB  ALA A 207     137.884  89.198 105.489  1.00 27.37           C  
ATOM     69  N   PHE A 208     138.693  86.233 105.029  1.00 27.37           N  
ATOM     70  CA  PHE A 208     139.551  85.099 105.306  1.00 27.37           C  
ATOM     71  C   PHE A 208     140.186  84.486 104.053  1.00 27.37           C  
ATOM     72  O   PHE A 208     141.346  84.087 104.085  1.00 27.37           O  
ATOM     73  CB  PHE A 208     138.787  84.009 106.050  1.00 27.37           C  
ATOM     74  CG  PHE A 208     139.638  82.829 106.384  1.00 27.37           C  
ATOM     75  CD1 PHE A 208     140.636  82.929 107.345  1.00 27.37           C  
ATOM     76  CD2 PHE A 208     139.478  81.627 105.705  1.00 27.37           C  
ATOM     77  CE1 PHE A 208     141.464  81.847 107.628  1.00 27.37           C  
ATOM     78  CE2 PHE A 208     140.302  80.534 105.979  1.00 27.37           C  
ATOM     79  CZ  PHE A 208     141.295  80.643 106.941  1.00 27.37           C  
ATOM     80  N   MET A 209     139.434  84.396 102.960  1.00 27.37           N  
ATOM     81  CA  MET A 209     139.976  83.812 101.735  1.00 27.37           C  
ATOM     82  C   MET A 209     141.139  84.646 101.203  1.00 27.37           C  
ATOM     83  O   MET A 209     142.139  84.099 100.739  1.00 27.37           O  
ATOM     84  CB  MET A 209     138.890  83.672 100.657  1.00 27.37           C  
ATOM     85  CG  MET A 209     137.783  82.682 101.019  1.00 27.37           C  
ATOM     86  SD  MET A 209     136.482  82.440  99.741  1.00 27.37           S  
ATOM     87  CE  MET A 209     137.391  81.609  98.433  1.00 27.37           C  
ATOM     88  N   ALA A 210     141.006  85.966 101.285  1.00 27.37           N  
ATOM     89  CA  ALA A 210     142.060  86.861 100.826  1.00 27.37           C  
ATOM     90  C   ALA A 210     143.274  86.723 101.737  1.00 27.37           C  
ATOM     91  O   ALA A 210     144.411  86.739 101.273  1.00 27.37           O  
ATOM     92  CB  ALA A 210     141.566  88.308 100.821  1.00 27.37           C  
ATOM     93  N   GLU A 211     143.028  86.585 103.036  1.00 27.37           N  
ATOM     94  CA  GLU A 211     144.106  86.444 104.003  1.00 27.37           C  
ATOM     95  C   GLU A 211     144.891  85.143 103.791  1.00 27.37           C  
ATOM     96  O   GLU A 211     146.117  85.167 103.737  1.00 27.37           O  
ATOM     97  CB  GLU A 211     143.549  86.465 105.432  1.00 27.37           C  
ATOM     98  CG  GLU A 211     142.707  87.692 105.753  1.00 27.37           C  
ATOM     99  CD  GLU A 211     142.200  87.718 107.191  1.00 27.37           C  
ATOM    100  OE1 GLU A 211     141.514  86.757 107.611  1.00 27.37           O  
ATOM    101  OE2 GLU A 211     142.479  88.711 107.899  1.00 27.37           O  
ATOM    102  N   ILE A 212     144.191  84.019 103.648  1.00 27.37           N  
ATOM    103  CA  ILE A 212     144.875  82.746 103.487  1.00 27.37           C  
ATOM    104  C   ILE A 212     145.602  82.642 102.145  1.00 27.37           C  
ATOM    105  O   ILE A 212     146.543  81.864 102.004  1.00 27.37           O  
ATOM    106  CB  ILE A 212     143.911  81.544 103.671  1.00 27.37           C  
ATOM    107  CG1 ILE A 212     144.727  80.261 103.890  1.00 27.37           C  
ATOM    108  CG2 ILE A 212     143.026  81.383 102.445  1.00 27.37           C  
ATOM    109  CD1 ILE A 212     143.909  79.033 104.240  1.00 27.37           C  
ATOM    110  N   ARG A 213     145.168  83.426 101.161  1.00 27.37           N  
ATOM    111  CA  ARG A 213     145.840  83.424  99.863  1.00 27.37           C  
ATOM    112  C   ARG A 213     147.173  84.172  99.952  1.00 27.37           C  
ATOM    113  O   ARG A 213     148.153  83.780  99.326  1.00 27.37           O  
ATOM    114  CB  ARG A 213     144.950  84.067  98.805  1.00 27.37           C  
ATOM    115  CG  ARG A 213     143.902  83.134  98.265  1.00 27.37           C  
ATOM    116  CD  ARG A 213     142.836  83.886  97.496  1.00 27.37           C  
ATOM    117  NE  ARG A 213     141.915  82.952  96.863  1.00 27.37           N  
ATOM    118  CZ  ARG A 213     140.666  83.250  96.533  1.00 27.37           C  
ATOM    119  NH1 ARG A 213     140.188  84.459  96.782  1.00 27.37           N  
ATOM    120  NH2 ARG A 213     139.899  82.330  95.959  1.00 27.37           N  
ATOM    121  N   GLN A 214     147.203  85.240 100.741  1.00 27.37           N  
ATOM    122  CA  GLN A 214     148.423  86.027 100.926  1.00 27.37           C  
ATOM    123  C   GLN A 214     149.363  85.147 101.748  1.00 27.37           C  
ATOM    124  O   GLN A 214     150.548  85.025 101.442  1.00 27.37           O  
ATOM    125  CB  GLN A 214     148.114  87.308 101.706  1.00 27.37           C  
ATOM    126  CG  GLN A 214     148.891  88.566 101.266  1.00 27.37           C  
ATOM    127  CD  GLN A 214     150.410  88.412 101.277  1.00 27.37           C  
ATOM    128  OE1 GLN A 214     150.995  87.745 100.409  1.00 27.37           O  
ATOM    129  NE2 GLN A 214     151.060  89.032 102.268  1.00 27.37           N  
ATOM    130  N   TYR A 215     148.802  84.536 102.791  1.00 27.37           N  
ATOM    131  CA  TYR A 215     149.532  83.646 103.690  1.00 27.37           C  
ATOM    132  C   TYR A 215     150.171  82.486 102.936  1.00 27.37           C  
ATOM    133  O   TYR A 215     151.341  82.179 103.143  1.00 27.37           O  
ATOM    134  CB  TYR A 215     148.573  83.102 104.756  1.00 27.37           C  
ATOM    135  CG  TYR A 215     149.149  82.049 105.677  1.00 27.37           C  
ATOM    136  CD1 TYR A 215     150.233  82.329 106.510  1.00 27.37           C  
ATOM    137  CD2 TYR A 215     148.550  80.802 105.775  1.00 27.37           C  
ATOM    138  CE1 TYR A 215     150.696  81.387 107.422  1.00 27.37           C  
ATOM    139  CE2 TYR A 215     149.003  79.848 106.688  1.00 27.37           C  
ATOM    140  CZ  TYR A 215     150.071  80.148 107.511  1.00 27.37           C  
ATOM    141  OH  TYR A 215     150.489  79.219 108.438  1.00 27.37           O  
ATOM    142  N   ILE A 216     149.392  81.835 102.077  1.00 27.37           N  
ATOM    143  CA  ILE A 216     149.892  80.723 101.294  1.00 27.37           C  
ATOM    144  C   ILE A 216     151.077  81.201 100.449  1.00 27.37           C  
ATOM    145  O   ILE A 216     152.071  80.491 100.289  1.00 27.37           O  
ATOM    146  CB  ILE A 216     148.768  80.139 100.406  1.00 27.37           C  
ATOM    147  CG1 ILE A 216     147.853  79.255 101.269  1.00 27.37           C  
ATOM    148  CG2 ILE A 216     149.349  79.355  99.223  1.00 27.37           C  
ATOM    149  CD1 ILE A 216     146.666  78.656 100.535  1.00 27.37           C  
ATOM    150  N   ARG A 217     150.972  82.416  99.925  1.00 27.37           N  
ATOM    151  CA  ARG A 217     152.046  82.986  99.121  1.00 27.37           C  
ATOM    152  C   ARG A 217     153.278  83.159 100.014  1.00 27.37           C  
ATOM    153  O   ARG A 217     154.404  82.895  99.598  1.00 27.37           O  
ATOM    154  CB  ARG A 217     151.607  84.328  98.537  1.00 27.37           C  
ATOM    155  CG  ARG A 217     152.718  85.074  97.835  1.00 27.37           C  
ATOM    156  CD  ARG A 217     152.289  86.467  97.412  1.00 27.37           C  
ATOM    157  NE  ARG A 217     153.448  87.269  97.025  1.00 27.37           N  
ATOM    158  CZ  ARG A 217     154.273  86.962  96.030  1.00 27.37           C  
ATOM    159  NH1 ARG A 217     154.073  85.868  95.307  1.00 27.37           N  
ATOM    160  NH2 ARG A 217     155.305  87.745  95.765  1.00 27.37           N  
ATOM    161  N   GLU A 218     153.065  83.587 101.253  1.00 27.37           N  
ATOM    162  CA  GLU A 218     154.183  83.752 102.169  1.00 27.37           C  
ATOM    163  C   GLU A 218     154.827  82.401 102.501  1.00 27.37           C  
ATOM    164  O   GLU A 218     156.058  82.292 102.586  1.00 27.37           O  
ATOM    165  CB  GLU A 218     153.724  84.448 103.445  1.00 27.37           C  
ATOM    166  CG  GLU A 218     153.342  85.900 103.230  1.00 27.37           C  
ATOM    167  CD  GLU A 218     152.777  86.541 104.473  1.00 27.37           C  
ATOM    168  OE1 GLU A 218     153.423  86.449 105.538  1.00 27.37           O  
ATOM    169  OE2 GLU A 218     151.688  87.149 104.380  1.00 27.37           O  
ATOM    170  N   LEU A 219     153.998  81.373 102.676  1.00 27.37           N  
ATOM    171  CA  LEU A 219     154.525  80.049 102.960  1.00 27.37           C  
ATOM    172  C   LEU A 219     155.353  79.591 101.749  1.00 27.37           C  
ATOM    173  O   LEU A 219     156.420  79.017 101.909  1.00 27.37           O  
ATOM    174  CB  LEU A 219     153.382  79.069 103.252  1.00 27.37           C  
ATOM    175  CG  LEU A 219     152.525  79.379 104.490  1.00 27.37           C  
ATOM    176  CD1 LEU A 219     151.412  78.326 104.633  1.00 27.37           C  
ATOM    177  CD2 LEU A 219     153.404  79.393 105.746  1.00 27.37           C  
ATOM    178  N   ASN A 220     154.867  79.857 100.539  1.00 27.37           N  
ATOM    179  CA  ASN A 220     155.611  79.475  99.335  1.00 27.37           C  
ATOM    180  C   ASN A 220     156.980  80.143  99.258  1.00 27.37           C  
ATOM    181  O   ASN A 220     157.975  79.507  98.903  1.00 27.37           O  
ATOM    182  CB  ASN A 220     154.826  79.812  98.062  1.00 27.37           C  
ATOM    183  CG  ASN A 220     153.754  78.794  97.757  1.00 27.37           C  
ATOM    184  OD1 ASN A 220     154.007  77.588  97.813  1.00 27.37           O  
ATOM    185  ND2 ASN A 220     152.561  79.265  97.405  1.00 27.37           N  
ATOM    186  N   LEU A 221     157.011  81.429  99.586  1.00 27.37           N  
ATOM    187  CA  LEU A 221     158.234  82.215  99.572  1.00 27.37           C  
ATOM    188  C   LEU A 221     159.235  81.575 100.525  1.00 27.37           C  
ATOM    189  O   LEU A 221     160.404  81.345 100.178  1.00 27.37           O  
ATOM    190  CB  LEU A 221     157.934  83.644 100.027  1.00 27.37           C  
ATOM    191  CG  LEU A 221     159.085  84.648  99.976  1.00 27.37           C  
ATOM    192  CD1 LEU A 221     159.538  84.838  98.525  1.00 27.37           C  
ATOM    193  CD2 LEU A 221     158.620  85.972 100.565  1.00 27.37           C  
ATOM    194  N   ILE A 222     158.754  81.285 101.729  1.00 27.37           N  
ATOM    195  CA  ILE A 222     159.562  80.658 102.758  1.00 27.37           C  
ATOM    196  C   ILE A 222     160.114  79.313 102.305  1.00 27.37           C  
ATOM    197  O   ILE A 222     161.293  79.012 102.504  1.00 27.37           O  
ATOM    198  CB  ILE A 222     158.738  80.439 104.046  1.00 27.37           C  
ATOM    199  CG1 ILE A 222     158.494  81.777 104.745  1.00 27.37           C  
ATOM    200  CG2 ILE A 222     159.450  79.441 104.963  1.00 27.37           C  
ATOM    201  CD1 ILE A 222     157.622  81.668 106.009  1.00 27.37           C  
ATOM    202  N   ILE A 223     159.253  78.502 101.711  1.00 27.37           N  
ATOM    203  CA  ILE A 223     159.643  77.179 101.263  1.00 27.37           C  
ATOM    204  C   ILE A 223     160.518  77.138 100.005  1.00 27.37           C  
ATOM    205  O   ILE A 223     161.584  76.528 100.011  1.00 27.37           O  
ATOM    206  CB  ILE A 223     158.393  76.315 101.045  1.00 27.37           C  
ATOM    207  CG1 ILE A 223     157.692  76.102 102.394  1.00 27.37           C  
ATOM    208  CG2 ILE A 223     158.766  74.988 100.394  1.00 27.37           C  
ATOM    209  CD1 ILE A 223     156.347  75.383 102.301  1.00 27.37           C  
ATOM    210  N   LYS A 224     160.073  77.789  98.939  1.00 27.37           N  
ATOM    211  CA  LYS A 224     160.812  77.767  97.683  1.00 27.37           C  
ATOM    212  C   LYS A 224     162.030  78.670  97.642  1.00 27.37           C  
ATOM    213  O   LYS A 224     163.040  78.314  97.052  1.00 27.37           O  
ATOM    214  CB  LYS A 224     159.882  78.124  96.520  1.00 27.37           C  
ATOM    215  CG  LYS A 224     160.460  77.907  95.114  1.00 27.37           C  
ATOM    216  CD  LYS A 224     160.612  76.427  94.773  1.00 27.37           C  
ATOM    217  CE  LYS A 224     161.185  76.239  93.378  1.00 27.37           C  
ATOM    218  NZ  LYS A 224     161.337  74.798  93.035  1.00 27.37           N  
ATOM    219  N   VAL A 225     161.942  79.838  98.271  1.00 27.37           N  
ATOM    220  CA  VAL A 225     163.054  80.768  98.250  1.00 27.37           C  
ATOM    221  C   VAL A 225     164.050  80.668  99.408  1.00 27.37           C  
ATOM    222  O   VAL A 225     165.253  80.584  99.174  1.00 27.37           O  
ATOM    223  CB  VAL A 225     162.541  82.225  98.137  1.00 27.37           C  
ATOM    224  CG1 VAL A 225     163.704  83.190  98.184  1.00 27.37           C  
ATOM    225  CG2 VAL A 225     161.748  82.401  96.829  1.00 27.37           C  
ATOM    226  N   PHE A 226     163.573  80.663 100.647  1.00 27.37           N  
ATOM    227  CA  PHE A 226     164.502  80.596 101.776  1.00 27.37           C  
ATOM    228  C   PHE A 226     164.959  79.212 102.212  1.00 27.37           C  
ATOM    229  O   PHE A 226     166.140  79.004 102.492  1.00 27.37           O  
ATOM    230  CB  PHE A 226     163.936  81.340 102.981  1.00 27.37           C  
ATOM    231  CG  PHE A 226     163.768  82.808 102.751  1.00 27.37           C  
ATOM    232  CD1 PHE A 226     164.839  83.681 102.960  1.00 27.37           C  
ATOM    233  CD2 PHE A 226     162.555  83.322 102.299  1.00 27.37           C  
ATOM    234  CE1 PHE A 226     164.705  85.050 102.723  1.00 27.37           C  
ATOM    235  CE2 PHE A 226     162.407  84.687 102.060  1.00 27.37           C  
ATOM    236  CZ  PHE A 226     163.487  85.557 102.274  1.00 27.37           C  
ATOM    237  N   ARG A 227     164.031  78.265 102.253  1.00 27.37           N  
ATOM    238  CA  ARG A 227     164.341  76.911 102.685  1.00 27.37           C  
ATOM    239  C   ARG A 227     165.002  75.999 101.640  1.00 27.37           C  
ATOM    240  O   ARG A 227     165.912  75.236 101.960  1.00 27.37           O  
ATOM    241  CB  ARG A 227     163.051  76.270 103.211  1.00 27.37           C  
ATOM    242  CG  ARG A 227     163.164  74.846 103.698  1.00 27.37           C  
ATOM    243  CD  ARG A 227     161.819  74.419 104.280  1.00 27.37           C  
ATOM    244  NE  ARG A 227     161.826  73.046 104.772  1.00 27.37           N  
ATOM    245  CZ  ARG A 227     161.791  71.961 104.004  1.00 27.37           C  
ATOM    246  NH1 ARG A 227     161.745  72.070 102.682  1.00 27.37           N  
ATOM    247  NH2 ARG A 227     161.790  70.762 104.568  1.00 27.37           N  
ATOM    248  N   GLU A 228     164.567  76.071 100.393  1.00 27.37           N  
ATOM    249  CA  GLU A 228     165.143  75.192  99.382  1.00 27.37           C  
ATOM    250  C   GLU A 228     166.691  75.190  99.343  1.00 27.37           C  
ATOM    251  O   GLU A 228     167.305  74.132  99.206  1.00 27.37           O  
ATOM    252  CB  GLU A 228     164.555  75.510  98.007  1.00 27.37           C  
ATOM    253  CG  GLU A 228     164.914  74.488  96.934  1.00 27.37           C  
ATOM    254  CD  GLU A 228     164.488  73.065  97.290  1.00 27.37           C  
ATOM    255  OE1 GLU A 228     163.916  72.842  98.383  1.00 27.37           O  
ATOM    256  OE2 GLU A 228     164.731  72.153  96.466  1.00 27.37           O  
ATOM    257  N   PRO A 229     167.341  76.365  99.450  1.00 27.37           N  
ATOM    258  CA  PRO A 229     168.808  76.382  99.426  1.00 27.37           C  
ATOM    259  C   PRO A 229     169.470  75.626 100.592  1.00 27.37           C  
ATOM    260  O   PRO A 229     170.597  75.144 100.446  1.00 27.37           O  
ATOM    261  CB  PRO A 229     169.133  77.882  99.444  1.00 27.37           C  
ATOM    262  CG  PRO A 229     167.910  78.481  98.739  1.00 27.37           C  
ATOM    263  CD  PRO A 229     166.837  77.746  99.523  1.00 27.37           C  
ATOM    264  N   PHE A 230     168.805  75.542 101.748  1.00 27.37           N  
ATOM    265  CA  PHE A 230     169.395  74.808 102.870  1.00 27.37           C  
ATOM    266  C   PHE A 230     169.240  73.318 102.592  1.00 27.37           C  
ATOM    267  O   PHE A 230     170.152  72.524 102.845  1.00 27.37           O  
ATOM    268  CB  PHE A 230     168.721  75.129 104.205  1.00 27.37           C  
ATOM    269  CG  PHE A 230     168.961  76.523 104.707  1.00 27.37           C  
ATOM    270  CD1 PHE A 230     168.253  77.598 104.187  1.00 27.37           C  
ATOM    271  CD2 PHE A 230     169.862  76.754 105.734  1.00 27.37           C  
ATOM    272  CE1 PHE A 230     168.430  78.882 104.682  1.00 27.37           C  
ATOM    273  CE2 PHE A 230     170.056  78.035 106.242  1.00 27.37           C  
ATOM    274  CZ  PHE A 230     169.333  79.108 105.714  1.00 27.37           C  
ATOM    275  N   VAL A 231     168.075  72.946 102.074  1.00 27.37           N  
ATOM    276  CA  VAL A 231     167.788  71.555 101.730  1.00 27.37           C  
ATOM    277  C   VAL A 231     168.761  71.093 100.644  1.00 27.37           C  
ATOM    278  O   VAL A 231     169.251  69.969 100.685  1.00 27.37           O  
ATOM    279  CB  VAL A 231     166.330  71.402 101.205  1.00 27.37           C  
ATOM    280  CG1 VAL A 231     166.103  69.992 100.657  1.00 27.37           C  
ATOM    281  CG2 VAL A 231     165.339  71.696 102.326  1.00 27.37           C  
ATOM    282  N   SER A 232     169.044  71.974  99.684  1.00 27.37           N  
ATOM    283  CA  SER A 232     169.956  71.652  98.583  1.00 27.37           C  
ATOM    284  C   SER A 232     171.406  71.403  98.990  1.00 27.37           C  
ATOM    285  O   SER A 232     172.105  70.631  98.335  1.00 27.37           O  
ATOM    286  CB  SER A 232     169.950  72.767  97.535  1.00 27.37           C  
ATOM    287  OG  SER A 232     168.697  72.859  96.894  1.00 27.37           O  
ATOM    288  N   ASN A 233     171.863  72.062 100.052  1.00 27.37           N  
ATOM    289  CA  ASN A 233     173.242  71.899 100.492  1.00 27.37           C  
ATOM    290  C   ASN A 233     173.309  70.907 101.645  1.00 27.37           C  
ATOM    291  O   ASN A 233     173.485  71.277 102.808  1.00 27.37           O  
ATOM    292  CB  ASN A 233     173.825  73.246 100.931  1.00 27.37           C  
ATOM    293  CG  ASN A 233     175.342  73.212 101.051  1.00 27.37           C  
ATOM    294  OD1 ASN A 233     175.914  72.225 101.504  1.00 27.37           O  
ATOM    295  ND2 ASN A 233     175.993  74.307 100.674  1.00 27.37           N  
ATOM    296  N   SER A 234     173.167  69.636 101.297  1.00 27.37           N  
ATOM    297  CA  SER A 234     173.186  68.530 102.247  1.00 27.37           C  
ATOM    298  C   SER A 234     174.479  68.480 103.075  1.00 27.37           C  
ATOM    299  O   SER A 234     174.468  68.097 104.247  1.00 27.37           O  
ATOM    300  CB  SER A 234     173.000  67.218 101.468  1.00 27.37           C  
ATOM    301  OG  SER A 234     172.759  66.121 102.324  1.00 27.37           O  
ATOM    302  N   LYS A 235     175.596  68.865 102.460  1.00 27.37           N  
ATOM    303  CA  LYS A 235     176.886  68.858 103.144  1.00 27.37           C  
ATOM    304  C   LYS A 235     176.963  69.889 104.274  1.00 27.37           C  
ATOM    305  O   LYS A 235     177.548  69.619 105.323  1.00 27.37           O  
ATOM    306  CB  LYS A 235     178.017  69.105 102.138  1.00 27.37           C  
ATOM    307  CG  LYS A 235     179.440  68.933 102.686  1.00 27.37           C  
ATOM    308  CD  LYS A 235     179.784  67.473 102.974  1.00 27.37           C  
ATOM    309  CE  LYS A 235     181.196  67.338 103.522  1.00 27.37           C  
ATOM    310  NZ  LYS A 235     181.555  65.923 103.814  1.00 27.37           N  
ATOM    311  N   LEU A 236     176.379  71.064 104.066  1.00 27.37           N  
ATOM    312  CA  LEU A 236     176.403  72.104 105.092  1.00 27.37           C  
ATOM    313  C   LEU A 236     175.319  71.968 106.147  1.00 27.37           C  
ATOM    314  O   LEU A 236     175.545  72.279 107.317  1.00 27.37           O  
ATOM    315  CB  LEU A 236     176.272  73.493 104.466  1.00 27.37           C  
ATOM    316  CG  LEU A 236     177.509  74.381 104.426  1.00 27.37           C  
ATOM    317  CD1 LEU A 236     177.113  75.732 103.846  1.00 27.37           C  
ATOM    318  CD2 LEU A 236     178.088  74.544 105.835  1.00 27.37           C  
ATOM    319  N   PHE A 237     174.130  71.541 105.739  1.00 27.37           N  
ATOM    320  CA  PHE A 237     173.034  71.418 106.697  1.00 27.37           C  
ATOM    321  C   PHE A 237     172.405  70.045 106.701  1.00 27.37           C  
ATOM    322  O   PHE A 237     171.978  69.539 105.661  1.00 27.37           O  
ATOM    323  CB  PHE A 237     171.939  72.452 106.420  1.00 27.37           C  
ATOM    324  CG  PHE A 237     172.444  73.853 106.267  1.00 27.37           C  
ATOM    325  CD1 PHE A 237     172.564  74.683 107.374  1.00 27.37           C  
ATOM    326  CD2 PHE A 237     172.796  74.346 105.012  1.00 27.37           C  
ATOM    327  CE1 PHE A 237     173.026  75.995 107.231  1.00 27.37           C  
ATOM    328  CE2 PHE A 237     173.251  75.645 104.858  1.00 27.37           C  
ATOM    329  CZ  PHE A 237     173.369  76.475 105.968  1.00 27.37           C  
ATOM    330  N   SER A 238     172.341  69.454 107.886  1.00 27.37           N  
ATOM    331  CA  SER A 238     171.738  68.141 108.042  1.00 27.37           C  
ATOM    332  C   SER A 238     170.220  68.324 108.016  1.00 27.37           C  
ATOM    333  O   SER A 238     169.719  69.453 107.966  1.00 27.37           O  
ATOM    334  CB  SER A 238     172.164  67.529 109.377  1.00 27.37           C  
ATOM    335  OG  SER A 238     171.772  68.372 110.448  1.00 27.37           O  
ATOM    336  N   ALA A 239     169.488  67.213 108.052  1.00 27.37           N  
ATOM    337  CA  ALA A 239     168.032  67.277 108.051  1.00 27.37           C  
ATOM    338  C   ALA A 239     167.592  68.065 109.281  1.00 27.37           C  
ATOM    339  O   ALA A 239     166.710  68.921 109.190  1.00 27.37           O  
ATOM    340  CB  ALA A 239     167.442  65.873 108.078  1.00 27.37           C  
ATOM    341  N   ASN A 240     168.217  67.782 110.426  1.00 27.37           N  
ATOM    342  CA  ASN A 240     167.884  68.478 111.669  1.00 27.37           C  
ATOM    343  C   ASN A 240     168.142  69.968 111.616  1.00 27.37           C  
ATOM    344  O   ASN A 240     167.352  70.745 112.149  1.00 27.37           O  
ATOM    345  CB  ASN A 240     168.662  67.912 112.860  1.00 27.37           C  
ATOM    346  CG  ASN A 240     168.053  66.646 113.411  1.00 27.37           C  
ATOM    347  OD1 ASN A 240     168.477  66.155 114.458  1.00 27.37           O  
ATOM    348  ND2 ASN A 240     167.059  66.105 112.715  1.00 27.37           N  
ATOM    349  N   ASP A 241     169.259  70.371 111.012  1.00 27.37           N  
ATOM    350  CA  ASP A 241     169.567  71.798 110.916  1.00 27.37           C  
ATOM    351  C   ASP A 241     168.389  72.499 110.246  1.00 27.37           C  
ATOM    352  O   ASP A 241     167.915  73.518 110.728  1.00 27.37           O  
ATOM    353  CB  ASP A 241     170.838  72.050 110.090  1.00 27.37           C  
ATOM    354  CG  ASP A 241     172.092  71.459 110.726  1.00 27.37           C  
ATOM    355  OD1 ASP A 241     172.289  71.620 111.942  1.00 27.37           O  
ATOM    356  OD2 ASP A 241     172.899  70.854 109.997  1.00 27.37           O  
ATOM    357  N   VAL A 242     167.926  71.943 109.132  1.00 27.37           N  
ATOM    358  CA  VAL A 242     166.802  72.512 108.402  1.00 27.37           C  
ATOM    359  C   VAL A 242     165.583  72.492 109.322  1.00 27.37           C  
ATOM    360  O   VAL A 242     164.905  73.503 109.516  1.00 27.37           O  
ATOM    361  CB  VAL A 242     166.502  71.691 107.145  1.00 27.37           C  
ATOM    362  CG1 VAL A 242     165.317  72.308 106.380  1.00 27.37           C  
ATOM    363  CG2 VAL A 242     167.751  71.625 106.272  1.00 27.37           C  
ATOM    364  N   GLU A 243     165.340  71.320 109.895  1.00 27.37           N  
ATOM    365  CA  GLU A 243     164.243  71.098 110.823  1.00 27.37           C  
ATOM    366  C   GLU A 243     164.236  72.157 111.930  1.00 27.37           C  
ATOM    367  O   GLU A 243     163.199  72.733 112.220  1.00 27.37           O  
ATOM    368  CB  GLU A 243     164.380  69.696 111.438  1.00 27.37           C  
ATOM    369  CG  GLU A 243     163.271  69.304 112.397  1.00 27.37           C  
ATOM    370  CD  GLU A 243     161.926  69.153 111.712  1.00 27.37           C  
ATOM    371  OE1 GLU A 243     161.884  69.177 110.462  1.00 27.37           O  
ATOM    372  OE2 GLU A 243     160.913  68.996 112.428  1.00 27.37           O  
ATOM    373  N   ASN A 244     165.401  72.424 112.520  1.00 27.37           N  
ATOM    374  CA  ASN A 244     165.537  73.397 113.613  1.00 27.37           C  
ATOM    375  C   ASN A 244     165.290  74.841 113.253  1.00 27.37           C  
ATOM    376  O   ASN A 244     165.176  75.702 114.130  1.00 27.37           O  
ATOM    377  CB  ASN A 244     166.928  73.305 114.250  1.00 27.37           C  
ATOM    378  CG  ASN A 244     167.130  72.020 115.031  1.00 27.37           C  
ATOM    379  OD1 ASN A 244     168.220  71.761 115.536  1.00 27.37           O  
ATOM    380  ND2 ASN A 244     166.078  71.217 115.142  1.00 27.37           N  
ATOM    381  N   ILE A 245     165.223  75.122 111.960  1.00 27.37           N  
ATOM    382  CA  ILE A 245     164.978  76.474 111.508  1.00 27.37           C  
ATOM    383  C   ILE A 245     163.566  76.617 110.948  1.00 27.37           C  
ATOM    384  O   ILE A 245     162.836  77.551 111.286  1.00 27.37           O  
ATOM    385  CB  ILE A 245     165.987  76.859 110.407  1.00 27.37           C  
ATOM    386  CG1 ILE A 245     167.398  76.893 111.001  1.00 27.37           C  
ATOM    387  CG2 ILE A 245     165.591  78.179 109.766  1.00 27.37           C  
ATOM    388  CD1 ILE A 245     168.483  77.200 109.991  1.00 27.37           C  
ATOM    389  N   PHE A 246     163.175  75.673 110.102  1.00 27.37           N  
ATOM    390  CA  PHE A 246     161.884  75.765 109.451  1.00 27.37           C  
ATOM    391  C   PHE A 246     160.740  74.924 109.992  1.00 27.37           C  
ATOM    392  O   PHE A 246     159.608  75.087 109.552  1.00 27.37           O  
ATOM    393  CB  PHE A 246     162.051  75.494 107.960  1.00 27.37           C  
ATOM    394  CG  PHE A 246     163.046  76.396 107.285  1.00 27.37           C  
ATOM    395  CD1 PHE A 246     164.393  76.040 107.209  1.00 27.37           C  
ATOM    396  CD2 PHE A 246     162.628  77.579 106.677  1.00 27.37           C  
ATOM    397  CE1 PHE A 246     165.322  76.855 106.516  1.00 27.37           C  
ATOM    398  CE2 PHE A 246     163.543  78.396 105.985  1.00 27.37           C  
ATOM    399  CZ  PHE A 246     164.894  78.026 105.906  1.00 27.37           C  
ATOM    400  N   SER A 247     161.036  74.030 110.926  1.00 27.37           N  
ATOM    401  CA  SER A 247     160.024  73.185 111.553  1.00 27.37           C  
ATOM    402  C   SER A 247     159.021  72.546 110.577  1.00 27.37           C  
ATOM    403  O   SER A 247     159.384  72.083 109.493  1.00 27.37           O  
ATOM    404  CB  SER A 247     159.289  74.013 112.620  1.00 27.37           C  
ATOM    405  OG  SER A 247     158.389  73.229 113.376  1.00 27.37           O  
ATOM    406  N   ARG A 248     157.755  72.535 110.976  1.00 27.37           N  
ATOM    407  CA  ARG A 248     156.665  71.948 110.196  1.00 27.37           C  
ATOM    408  C   ARG A 248     156.162  72.820 109.037  1.00 27.37           C  
ATOM    409  O   ARG A 248     155.056  72.588 108.546  1.00 27.37           O  
ATOM    410  CB  ARG A 248     155.466  71.656 111.131  1.00 27.37           C  
ATOM    411  CG  ARG A 248     155.725  70.698 112.306  1.00 27.37           C  
ATOM    412  CD  ARG A 248     156.132  69.311 111.817  1.00 27.37           C  
ATOM    413  NE  ARG A 248     157.459  69.334 111.207  1.00 27.37           N  
ATOM    414  CZ  ARG A 248     157.854  68.499 110.253  1.00 27.37           C  
ATOM    415  NH1 ARG A 248     157.017  67.574 109.797  1.00 27.37           N  
ATOM    416  NH2 ARG A 248     159.078  68.592 109.744  1.00 27.37           N  
ATOM    417  N   ILE A 249     156.962  73.788 108.575  1.00 27.37           N  
ATOM    418  CA  ILE A 249     156.501  74.696 107.518  1.00 27.37           C  
ATOM    419  C   ILE A 249     155.828  74.006 106.330  1.00 27.37           C  
ATOM    420  O   ILE A 249     154.819  74.485 105.824  1.00 27.37           O  
ATOM    421  CB  ILE A 249     157.656  75.621 106.978  1.00 27.37           C  
ATOM    422  CG1 ILE A 249     157.055  76.805 106.215  1.00 27.37           C  
ATOM    423  CG2 ILE A 249     158.572  74.857 106.011  1.00 27.37           C  
ATOM    424  CD1 ILE A 249     156.307  77.768 107.072  1.00 27.37           C  
ATOM    425  N   VAL A 250     156.377  72.885 105.891  1.00 27.37           N  
ATOM    426  CA  VAL A 250     155.807  72.162 104.763  1.00 27.37           C  
ATOM    427  C   VAL A 250     154.410  71.604 105.069  1.00 27.37           C  
ATOM    428  O   VAL A 250     153.495  71.747 104.255  1.00 27.37           O  
ATOM    429  CB  VAL A 250     156.744  71.008 104.312  1.00 27.37           C  
ATOM    430  CG1 VAL A 250     156.115  70.234 103.166  1.00 27.37           C  
ATOM    431  CG2 VAL A 250     158.086  71.579 103.872  1.00 27.37           C  
ATOM    432  N   ASP A 251     154.231  70.984 106.233  1.00 27.37           N  
ATOM    433  CA  ASP A 251     152.915  70.433 106.565  1.00 27.37           C  
ATOM    434  C   ASP A 251     151.887  71.547 106.614  1.00 27.37           C  
ATOM    435  O   ASP A 251     150.767  71.395 106.119  1.00 27.37           O  
ATOM    436  CB  ASP A 251     152.918  69.715 107.921  1.00 27.37           C  
ATOM    437  CG  ASP A 251     153.832  68.505 107.948  1.00 27.37           C  
ATOM    438  OD1 ASP A 251     153.937  67.816 106.913  1.00 27.37           O  
ATOM    439  OD2 ASP A 251     154.420  68.225 109.014  1.00 27.37           O  
ATOM    440  N   ILE A 252     152.279  72.669 107.215  1.00 27.37           N  
ATOM    441  CA  ILE A 252     151.395  73.815 107.342  1.00 27.37           C  
ATOM    442  C   ILE A 252     150.961  74.347 105.974  1.00 27.37           C  
ATOM    443  O   ILE A 252     149.814  74.770 105.791  1.00 27.37           O  
ATOM    444  CB  ILE A 252     152.071  74.908 108.205  1.00 27.37           C  
ATOM    445  CG1 ILE A 252     152.133  74.415 109.661  1.00 27.37           C  
ATOM    446  CG2 ILE A 252     151.311  76.225 108.100  1.00 27.37           C  
ATOM    447  CD1 ILE A 252     152.847  75.348 110.627  1.00 27.37           C  
ATOM    448  N   HIS A 253     151.871  74.302 105.008  1.00 27.37           N  
ATOM    449  CA  HIS A 253     151.548  74.747 103.663  1.00 27.37           C  
ATOM    450  C   HIS A 253     150.531  73.798 103.037  1.00 27.37           C  
ATOM    451  O   HIS A 253     149.595  74.232 102.369  1.00 27.37           O  
ATOM    452  CB  HIS A 253     152.819  74.808 102.801  1.00 27.37           C  
ATOM    453  CG  HIS A 253     152.555  75.030 101.339  1.00 27.37           C  
ATOM    454  ND1 HIS A 253     152.358  73.994 100.451  1.00 27.37           N  
ATOM    455  CD2 HIS A 253     152.433  76.171 100.617  1.00 27.37           C  
ATOM    456  CE1 HIS A 253     152.133  74.485  99.243  1.00 27.37           C  
ATOM    457  NE2 HIS A 253     152.172  75.803  99.317  1.00 27.37           N  
ATOM    458  N   GLU A 254     150.717  72.504 103.251  1.00 27.37           N  
ATOM    459  CA  GLU A 254     149.809  71.513 102.686  1.00 27.37           C  
ATOM    460  C   GLU A 254     148.416  71.653 103.304  1.00 27.37           C  
ATOM    461  O   GLU A 254     147.413  71.583 102.601  1.00 27.37           O  
ATOM    462  CB  GLU A 254     150.359  70.092 102.913  1.00 27.37           C  
ATOM    463  CG  GLU A 254     149.570  68.972 102.225  1.00 27.37           C  
ATOM    464  CD  GLU A 254     148.270  68.604 102.935  1.00 27.37           C  
ATOM    465  OE1 GLU A 254     147.473  67.851 102.340  1.00 27.37           O  
ATOM    466  OE2 GLU A 254     148.041  69.045 104.083  1.00 27.37           O  
ATOM    467  N   LEU A 255     148.367  71.859 104.616  1.00 27.37           N  
ATOM    468  CA  LEU A 255     147.105  72.016 105.331  1.00 27.37           C  
ATOM    469  C   LEU A 255     146.383  73.249 104.789  1.00 27.37           C  
ATOM    470  O   LEU A 255     145.176  73.219 104.542  1.00 27.37           O  
ATOM    471  CB  LEU A 255     147.359  72.229 106.829  1.00 27.37           C  
ATOM    472  CG  LEU A 255     146.235  72.018 107.852  1.00 27.37           C  
ATOM    473  CD1 LEU A 255     146.559  72.859 109.076  1.00 27.37           C  
ATOM    474  CD2 LEU A 255     144.875  72.419 107.306  1.00 27.37           C  
ATOM    475  N   SER A 256     147.133  74.334 104.615  1.00 27.37           N  
ATOM    476  CA  SER A 256     146.567  75.586 104.127  1.00 27.37           C  
ATOM    477  C   SER A 256     145.991  75.498 102.714  1.00 27.37           C  
ATOM    478  O   SER A 256     144.914  76.031 102.448  1.00 27.37           O  
ATOM    479  CB  SER A 256     147.616  76.704 104.196  1.00 27.37           C  
ATOM    480  OG  SER A 256     148.077  76.882 105.526  1.00 27.37           O  
ATOM    481  N   VAL A 257     146.704  74.847 101.799  1.00 27.37           N  
ATOM    482  CA  VAL A 257     146.201  74.709 100.438  1.00 27.37           C  
ATOM    483  C   VAL A 257     144.941  73.849 100.466  1.00 27.37           C  
ATOM    484  O   VAL A 257     143.987  74.113  99.741  1.00 27.37           O  
ATOM    485  CB  VAL A 257     147.256  74.078  99.495  1.00 27.37           C  
ATOM    486  CG1 VAL A 257     146.600  73.631  98.178  1.00 27.37           C  
ATOM    487  CG2 VAL A 257     148.350  75.112  99.184  1.00 27.37           C  
ATOM    488  N   LYS A 258     144.929  72.829 101.319  1.00 27.37           N  
ATOM    489  CA  LYS A 258     143.762  71.974 101.444  1.00 27.37           C  
ATOM    490  C   LYS A 258     142.572  72.762 101.975  1.00 27.37           C  
ATOM    491  O   LYS A 258     141.470  72.682 101.431  1.00 27.37           O  
ATOM    492  CB  LYS A 258     144.076  70.778 102.340  1.00 27.37           C  
ATOM    493  CG  LYS A 258     142.980  69.708 102.377  1.00 27.37           C  
ATOM    494  CD  LYS A 258     143.453  68.391 103.002  1.00 27.37           C  
ATOM    495  CE  LYS A 258     143.639  68.474 104.516  1.00 27.37           C  
ATOM    496  NZ  LYS A 258     144.720  69.421 104.904  1.00 27.37           N  
ATOM    497  N   LEU A 259     142.787  73.550 103.031  1.00 27.37           N  
ATOM    498  CA  LEU A 259     141.722  74.351 103.627  1.00 27.37           C  
ATOM    499  C   LEU A 259     141.122  75.320 102.601  1.00 27.37           C  
ATOM    500  O   LEU A 259     139.904  75.378 102.435  1.00 27.37           O  
ATOM    501  CB  LEU A 259     142.247  75.167 104.814  1.00 27.37           C  
ATOM    502  CG  LEU A 259     141.326  75.385 106.024  1.00 27.37           C  
ATOM    503  CD1 LEU A 259     141.798  76.621 106.792  1.00 27.37           C  
ATOM    504  CD2 LEU A 259     139.889  75.561 105.604  1.00 27.37           C  
ATOM    505  N   LEU A 260     141.975  76.077 101.914  1.00 27.37           N  
ATOM    506  CA  LEU A 260     141.497  77.056 100.927  1.00 27.37           C  
ATOM    507  C   LEU A 260     140.730  76.355  99.806  1.00 27.37           C  
ATOM    508  O   LEU A 260     139.702  76.845  99.344  1.00 27.37           O  
ATOM    509  CB  LEU A 260     142.671  77.823 100.300  1.00 27.37           C  
ATOM    510  CG  LEU A 260     142.468  79.248  99.755  1.00 27.37           C  
ATOM    511  CD1 LEU A 260     143.481  79.501  98.645  1.00 27.37           C  
ATOM    512  CD2 LEU A 260     141.082  79.448  99.210  1.00 27.37           C  
ATOM    513  N   GLY A 261     141.248  75.214  99.363  1.00 27.37           N  
ATOM    514  CA  GLY A 261     140.606  74.472  98.290  1.00 27.37           C  
ATOM    515  C   GLY A 261     139.174  74.077  98.610  1.00 27.37           C  
ATOM    516  O   GLY A 261     138.274  74.261  97.795  1.00 27.37           O  
ATOM    517  N   HIS A 262     138.964  73.523  99.796  1.00 27.37           N  
ATOM    518  CA  HIS A 262     137.632  73.118 100.210  1.00 27.37           C  
ATOM    519  C   HIS A 262     136.721  74.330 100.288  1.00 27.37           C  
ATOM    520  O   HIS A 262     135.604  74.319  99.763  1.00 27.37           O  
ATOM    521  CB  HIS A 262     137.713  72.413 101.560  1.00 27.37           C  
ATOM    522  CG  HIS A 262     138.374  71.072 101.491  1.00 27.37           C  
ATOM    523  ND1 HIS A 262     138.774  70.378 102.610  1.00 27.37           N  
ATOM    524  CD2 HIS A 262     138.667  70.280 100.432  1.00 27.37           C  
ATOM    525  CE1 HIS A 262     139.289  69.216 102.245  1.00 27.37           C  
ATOM    526  NE2 HIS A 262     139.235  69.133 100.928  1.00 27.37           N  
ATOM    527  N   ILE A 263     137.209  75.388 100.927  1.00 27.37           N  
ATOM    528  CA  ILE A 263     136.423  76.597 101.061  1.00 27.37           C  
ATOM    529  C   ILE A 263     136.056  77.158  99.698  1.00 27.37           C  
ATOM    530  O   ILE A 263     134.955  77.687  99.525  1.00 27.37           O  
ATOM    531  CB  ILE A 263     137.176  77.660 101.881  1.00 27.37           C  
ATOM    532  CG1 ILE A 263     137.358  77.166 103.319  1.00 27.37           C  
ATOM    533  CG2 ILE A 263     136.411  78.980 101.859  1.00 27.37           C  
ATOM    534  CD1 ILE A 263     138.129  78.121 104.197  1.00 27.37           C  
ATOM    535  N   GLU A 264     136.956  77.035  98.729  1.00 27.37           N  
ATOM    536  CA  GLU A 264     136.673  77.554  97.390  1.00 27.37           C  
ATOM    537  C   GLU A 264     135.564  76.775  96.703  1.00 27.37           C  
ATOM    538  O   GLU A 264     134.666  77.370  96.107  1.00 27.37           O  
ATOM    539  CB  GLU A 264     137.930  77.551  96.508  1.00 27.37           C  
ATOM    540  CG  GLU A 264     139.009  78.501  97.012  1.00 27.37           C  
ATOM    541  CD  GLU A 264     140.199  78.616  96.086  1.00 27.37           C  
ATOM    542  OE1 GLU A 264     140.710  77.570  95.629  1.00 27.37           O  
ATOM    543  OE2 GLU A 264     140.643  79.757  95.833  1.00 27.37           O  
ATOM    544  N   ASP A 265     135.619  75.451  96.790  1.00 27.37           N  
ATOM    545  CA  ASP A 265     134.592  74.641  96.160  1.00 27.37           C  
ATOM    546  C   ASP A 265     133.252  74.949  96.805  1.00 27.37           C  
ATOM    547  O   ASP A 265     132.259  75.170  96.117  1.00 27.37           O  
ATOM    548  CB  ASP A 265     134.897  73.153  96.303  1.00 27.37           C  
ATOM    549  CG  ASP A 265     136.283  72.800  95.818  1.00 27.37           C  
ATOM    550  OD1 ASP A 265     136.753  73.458  94.861  1.00 27.37           O  
ATOM    551  OD2 ASP A 265     136.881  71.854  96.379  1.00 27.37           O  
ATOM    552  N   THR A 266     133.230  74.956  98.133  1.00 27.37           N  
ATOM    553  CA  THR A 266     132.013  75.240  98.875  1.00 27.37           C  
ATOM    554  C   THR A 266     131.354  76.520  98.355  1.00 27.37           C  
ATOM    555  O   THR A 266     130.181  76.523  97.990  1.00 27.37           O  
ATOM    556  CB  THR A 266     132.320  75.384 100.375  1.00 27.37           C  
ATOM    557  OG1 THR A 266     132.880  74.153 100.855  1.00 27.37           O  
ATOM    558  CG2 THR A 266     131.057  75.708 101.157  1.00 27.37           C  
ATOM    559  N   VAL A 267     132.120  77.602  98.307  1.00 27.37           N  
ATOM    560  CA  VAL A 267     131.614  78.880  97.822  1.00 27.37           C  
ATOM    561  C   VAL A 267     131.003  78.785  96.423  1.00 27.37           C  
ATOM    562  O   VAL A 267     129.875  79.234  96.204  1.00 27.37           O  
ATOM    563  CB  VAL A 267     132.732  79.943  97.807  1.00 27.37           C  
ATOM    564  CG1 VAL A 267     132.231  81.224  97.146  1.00 27.37           C  
ATOM    565  CG2 VAL A 267     133.188  80.228  99.235  1.00 27.37           C  
ATOM    566  N   GLU A 268     131.746  78.204  95.483  1.00 27.37           N  
ATOM    567  CA  GLU A 268     131.271  78.065  94.110  1.00 27.37           C  
ATOM    568  C   GLU A 268     130.024  77.189  94.014  1.00 27.37           C  
ATOM    569  O   GLU A 268     129.163  77.417  93.160  1.00 27.37           O  
ATOM    570  CB  GLU A 268     132.376  77.482  93.224  1.00 27.37           C  
ATOM    571  CG  GLU A 268     133.639  78.332  93.151  1.00 27.37           C  
ATOM    572  CD  GLU A 268     133.404  79.682  92.499  1.00 27.37           C  
ATOM    573  OE1 GLU A 268     132.991  79.709  91.320  1.00 27.37           O  
ATOM    574  OE2 GLU A 268     133.631  80.713  93.165  1.00 27.37           O  
ATOM    575  N   MET A 269     129.912  76.195  94.901  1.00 27.37           N  
ATOM    576  CA  MET A 269     128.788  75.270  94.902  1.00 27.37           C  
ATOM    577  C   MET A 269     127.629  75.810  95.735  1.00 27.37           C  
ATOM    578  O   MET A 269     126.600  75.122  95.883  1.00 27.37           O  
ATOM    579  CB  MET A 269     129.222  73.898  95.420  1.00 27.37           C  
ATOM    580  CG  MET A 269     130.341  73.268  94.588  1.00 27.37           C  
ATOM    581  SD  MET A 269     131.615  72.452  95.597  1.00 27.37           S  
ATOM    582  CE  MET A 269     130.647  71.305  96.620  1.00 27.37           C  
ATOM    583  N   THR A 270     127.761  77.007  96.283  1.00 27.37           N  
ATOM    584  CA  THR A 270     126.706  77.598  97.099  1.00 27.37           C  
ATOM    585  C   THR A 270     125.634  78.248  96.226  1.00 27.37           C  
ATOM    586  O   THR A 270     125.879  79.263  95.572  1.00 27.37           O  
ATOM    587  CB  THR A 270     127.276  78.656  98.065  1.00 27.37           C  
ATOM    588  OG1 THR A 270     128.241  78.047  98.931  1.00 27.37           O  
ATOM    589  CG2 THR A 270     126.162  79.264  98.908  1.00 27.37           C  
ATOM    590  N   ASP A 271     124.443  77.652  96.222  1.00 27.37           N  
ATOM    591  CA  ASP A 271     123.338  78.172  95.429  1.00 27.37           C  
ATOM    592  C   ASP A 271     122.610  79.273  96.188  1.00 27.37           C  
ATOM    593  O   ASP A 271     122.846  79.477  97.377  1.00 27.37           O  
ATOM    594  CB  ASP A 271     122.357  77.047  95.076  1.00 27.37           C  
ATOM    595  CG  ASP A 271     121.127  77.014  95.978  1.00 27.37           C  
ATOM    596  OD1 ASP A 271     120.011  76.833  95.450  1.00 27.37           O  
ATOM    597  OD2 ASP A 271     121.280  77.148  97.211  1.00 27.37           O  
ATOM    598  N   GLU A 272     121.723  79.971  95.487  1.00 27.37           N  
ATOM    599  CA  GLU A 272     120.953  81.060  96.075  1.00 27.37           C  
ATOM    600  C   GLU A 272     120.087  80.599  97.244  1.00 27.37           C  
ATOM    601  O   GLU A 272     119.539  81.421  97.980  1.00 27.37           O  
ATOM    602  CB  GLU A 272     120.071  81.709  95.002  1.00 27.37           C  
ATOM    603  CG  GLU A 272     120.844  82.285  93.823  1.00 27.37           C  
ATOM    604  CD  GLU A 272     121.746  83.442  94.216  1.00 27.37           C  
ATOM    605  OE1 GLU A 272     122.618  83.248  95.089  1.00 27.37           O  
ATOM    606  OE2 GLU A 272     121.583  84.543  93.649  1.00 27.37           O  
ATOM    607  N   GLY A 273     119.974  79.285  97.416  1.00 27.37           N  
ATOM    608  CA  GLY A 273     119.167  78.741  98.499  1.00 27.37           C  
ATOM    609  C   GLY A 273     119.743  78.934  99.895  1.00 27.37           C  
ATOM    610  O   GLY A 273     119.018  78.830 100.888  1.00 27.37           O  
ATOM    611  N   SER A 274     121.045  79.205  99.978  1.00 27.37           N  
ATOM    612  CA  SER A 274     121.697  79.409 101.269  1.00 27.37           C  
ATOM    613  C   SER A 274     121.947  80.897 101.538  1.00 27.37           C  
ATOM    614  O   SER A 274     122.246  81.662 100.620  1.00 27.37           O  
ATOM    615  CB  SER A 274     123.022  78.644 101.315  1.00 27.37           C  
ATOM    616  OG  SER A 274     122.779  77.251 101.431  1.00 27.37           O  
ATOM    617  N   PRO A 275     121.814  81.324 102.805  1.00 27.37           N  
ATOM    618  CA  PRO A 275     122.018  82.709 103.243  1.00 27.37           C  
ATOM    619  C   PRO A 275     123.469  83.173 103.077  1.00 27.37           C  
ATOM    620  O   PRO A 275     123.749  84.372 103.006  1.00 27.37           O  
ATOM    621  CB  PRO A 275     121.590  82.657 104.707  1.00 27.37           C  
ATOM    622  CG  PRO A 275     122.036  81.262 105.103  1.00 27.37           C  
ATOM    623  CD  PRO A 275     121.425  80.490 103.956  1.00 27.37           C  
ATOM    624  N   HIS A 276     124.379  82.202 103.031  1.00 27.37           N  
ATOM    625  CA  HIS A 276     125.811  82.440 102.862  1.00 27.37           C  
ATOM    626  C   HIS A 276     126.462  81.076 102.710  1.00 27.37           C  
ATOM    627  O   HIS A 276     125.884  80.072 103.119  1.00 27.37           O  
ATOM    628  CB  HIS A 276     126.408  83.177 104.078  1.00 27.37           C  
ATOM    629  CG  HIS A 276     126.245  82.451 105.378  1.00 27.37           C  
ATOM    630  ND1 HIS A 276     125.660  83.031 106.485  1.00 27.37           N  
ATOM    631  CD2 HIS A 276     126.600  81.199 105.758  1.00 27.37           C  
ATOM    632  CE1 HIS A 276     125.658  82.168 107.486  1.00 27.37           C  
ATOM    633  NE2 HIS A 276     126.224  81.050 107.071  1.00 27.37           N  
ATOM    634  N   PRO A 277     127.645  81.006 102.077  1.00 27.37           N  
ATOM    635  CA  PRO A 277     128.268  79.689 101.948  1.00 27.37           C  
ATOM    636  C   PRO A 277     128.495  79.141 103.349  1.00 27.37           C  
ATOM    637  O   PRO A 277     128.847  79.883 104.260  1.00 27.37           O  
ATOM    638  CB  PRO A 277     129.568  80.000 101.199  1.00 27.37           C  
ATOM    639  CG  PRO A 277     129.850  81.441 101.613  1.00 27.37           C  
ATOM    640  CD  PRO A 277     128.480  82.026 101.418  1.00 27.37           C  
ATOM    641  N   LEU A 278     128.272  77.847 103.524  1.00 27.37           N  
ATOM    642  CA  LEU A 278     128.424  77.216 104.829  1.00 27.37           C  
ATOM    643  C   LEU A 278     129.794  76.561 104.923  1.00 27.37           C  
ATOM    644  O   LEU A 278     129.983  75.447 104.433  1.00 27.37           O  
ATOM    645  CB  LEU A 278     127.328  76.165 105.010  1.00 27.37           C  
ATOM    646  CG  LEU A 278     125.917  76.698 104.733  1.00 27.37           C  
ATOM    647  CD1 LEU A 278     124.896  75.565 104.796  1.00 27.37           C  
ATOM    648  CD2 LEU A 278     125.595  77.792 105.741  1.00 27.37           C  
ATOM    649  N   VAL A 279     130.737  77.248 105.565  1.00 27.37           N  
ATOM    650  CA  VAL A 279     132.100  76.736 105.688  1.00 27.37           C  
ATOM    651  C   VAL A 279     132.391  76.026 106.998  1.00 27.37           C  
ATOM    652  O   VAL A 279     133.506  75.545 107.206  1.00 27.37           O  
ATOM    653  CB  VAL A 279     133.144  77.869 105.517  1.00 27.37           C  
ATOM    654  CG1 VAL A 279     132.893  78.615 104.212  1.00 27.37           C  
ATOM    655  CG2 VAL A 279     133.096  78.814 106.699  1.00 27.37           C  
ATOM    656  N   GLY A 280     131.404  75.964 107.880  1.00 27.37           N  
ATOM    657  CA  GLY A 280     131.612  75.303 109.153  1.00 27.37           C  
ATOM    658  C   GLY A 280     132.200  73.913 108.994  1.00 27.37           C  
ATOM    659  O   GLY A 280     133.141  73.543 109.691  1.00 27.37           O  
ATOM    660  N   SER A 281     131.648  73.142 108.059  1.00 27.37           N  
ATOM    661  CA  SER A 281     132.100  71.779 107.803  1.00 27.37           C  
ATOM    662  C   SER A 281     133.543  71.721 107.315  1.00 27.37           C  
ATOM    663  O   SER A 281     134.276  70.791 107.652  1.00 27.37           O  
ATOM    664  CB  SER A 281     131.188  71.121 106.771  1.00 27.37           C  
ATOM    665  OG  SER A 281     131.272  71.813 105.538  1.00 27.37           O  
ATOM    666  N   CYS A 282     133.947  72.696 106.504  1.00 27.37           N  
ATOM    667  CA  CYS A 282     135.315  72.731 106.008  1.00 27.37           C  
ATOM    668  C   CYS A 282     136.260  72.693 107.200  1.00 27.37           C  
ATOM    669  O   CYS A 282     137.231  71.947 107.207  1.00 27.37           O  
ATOM    670  CB  CYS A 282     135.573  74.005 105.196  1.00 27.37           C  
ATOM    671  SG  CYS A 282     134.719  74.079 103.610  1.00 27.37           S  
ATOM    672  N   PHE A 283     135.969  73.506 108.208  1.00 27.37           N  
ATOM    673  CA  PHE A 283     136.798  73.535 109.399  1.00 27.37           C  
ATOM    674  C   PHE A 283     136.623  72.310 110.273  1.00 27.37           C  
ATOM    675  O   PHE A 283     137.606  71.745 110.742  1.00 27.37           O  
ATOM    676  CB  PHE A 283     136.528  74.782 110.245  1.00 27.37           C  
ATOM    677  CG  PHE A 283     137.050  76.046 109.642  1.00 27.37           C  
ATOM    678  CD1 PHE A 283     138.357  76.463 109.909  1.00 27.37           C  
ATOM    679  CD2 PHE A 283     136.261  76.803 108.786  1.00 27.37           C  
ATOM    680  CE1 PHE A 283     138.875  77.625 109.330  1.00 27.37           C  
ATOM    681  CE2 PHE A 283     136.756  77.965 108.198  1.00 27.37           C  
ATOM    682  CZ  PHE A 283     138.073  78.381 108.472  1.00 27.37           C  
ATOM    683  N   GLU A 284     135.378  71.899 110.493  1.00 27.37           N  
ATOM    684  CA  GLU A 284     135.108  70.743 111.349  1.00 27.37           C  
ATOM    685  C   GLU A 284     135.785  69.473 110.835  1.00 27.37           C  
ATOM    686  O   GLU A 284     136.376  68.740 111.621  1.00 27.37           O  
ATOM    687  CB  GLU A 284     133.596  70.521 111.481  1.00 27.37           C  
ATOM    688  CG  GLU A 284     133.131  69.587 112.625  1.00 27.37           C  
ATOM    689  CD  GLU A 284     133.466  68.105 112.416  1.00 27.37           C  
ATOM    690  OE1 GLU A 284     133.319  67.597 111.279  1.00 27.37           O  
ATOM    691  OE2 GLU A 284     133.838  67.433 113.406  1.00 27.37           O  
ATOM    692  N   ASP A 285     135.707  69.212 109.529  1.00 27.37           N  
ATOM    693  CA  ASP A 285     136.334  68.010 108.982  1.00 27.37           C  
ATOM    694  C   ASP A 285     137.819  67.977 109.316  1.00 27.37           C  
ATOM    695  O   ASP A 285     138.347  66.937 109.700  1.00 27.37           O  
ATOM    696  CB  ASP A 285     136.188  67.903 107.451  1.00 27.37           C  
ATOM    697  CG  ASP A 285     134.750  67.671 106.999  1.00 27.37           C  
ATOM    698  OD1 ASP A 285     133.974  67.023 107.737  1.00 27.37           O  
ATOM    699  OD2 ASP A 285     134.409  68.117 105.877  1.00 27.37           O  
ATOM    700  N   LEU A 286     138.492  69.116 109.173  1.00 27.37           N  
ATOM    701  CA  LEU A 286     139.924  69.188 109.455  1.00 27.37           C  
ATOM    702  C   LEU A 286     140.254  69.099 110.942  1.00 27.37           C  
ATOM    703  O   LEU A 286     141.156  68.357 111.344  1.00 27.37           O  
ATOM    704  CB  LEU A 286     140.518  70.470 108.847  1.00 27.37           C  
ATOM    705  CG  LEU A 286     140.558  70.446 107.318  1.00 27.37           C  
ATOM    706  CD1 LEU A 286     140.946  71.810 106.760  1.00 27.37           C  
ATOM    707  CD2 LEU A 286     141.539  69.366 106.874  1.00 27.37           C  
ATOM    708  N   ALA A 287     139.517  69.837 111.766  1.00 27.37           N  
ATOM    709  CA  ALA A 287     139.763  69.818 113.205  1.00 27.37           C  
ATOM    710  C   ALA A 287     139.539  68.431 113.791  1.00 27.37           C  
ATOM    711  O   ALA A 287     140.224  68.019 114.737  1.00 27.37           O  
ATOM    712  CB  ALA A 287     138.864  70.821 113.903  1.00 27.37           C  
ATOM    713  N   GLU A 288     138.575  67.709 113.228  1.00 27.37           N  
ATOM    714  CA  GLU A 288     138.255  66.377 113.720  1.00 27.37           C  
ATOM    715  C   GLU A 288     139.396  65.403 113.447  1.00 27.37           C  
ATOM    716  O   GLU A 288     139.581  64.432 114.180  1.00 27.37           O  
ATOM    717  CB  GLU A 288     136.938  65.894 113.090  1.00 27.37           C  
ATOM    718  CG  GLU A 288     136.485  64.496 113.508  1.00 27.37           C  
ATOM    719  CD  GLU A 288     135.127  64.109 112.923  1.00 27.37           C  
ATOM    720  OE1 GLU A 288     134.319  65.015 112.616  1.00 27.37           O  
ATOM    721  OE2 GLU A 288     134.861  62.895 112.794  1.00 27.37           O  
ATOM    722  N   GLU A 289     140.177  65.677 112.404  1.00 27.37           N  
ATOM    723  CA  GLU A 289     141.309  64.814 112.073  1.00 27.37           C  
ATOM    724  C   GLU A 289     142.587  65.377 112.702  1.00 27.37           C  
ATOM    725  O   GLU A 289     143.693  64.993 112.326  1.00 27.37           O  
ATOM    726  CB  GLU A 289     141.478  64.706 110.552  1.00 27.37           C  
ATOM    727  CG  GLU A 289     140.213  64.252 109.830  1.00 27.37           C  
ATOM    728  CD  GLU A 289     139.768  62.848 110.223  1.00 27.37           C  
ATOM    729  OE1 GLU A 289     140.596  62.076 110.751  1.00 27.37           O  
ATOM    730  OE2 GLU A 289     138.589  62.510 109.987  1.00 27.37           O  
ATOM    731  N   LEU A 290     142.426  66.282 113.661  1.00 27.37           N  
ATOM    732  CA  LEU A 290     143.561  66.896 114.343  1.00 27.37           C  
ATOM    733  C   LEU A 290     144.577  67.443 113.340  1.00 27.37           C  
ATOM    734  O   LEU A 290     145.791  67.406 113.579  1.00 27.37           O  
ATOM    735  CB  LEU A 290     144.235  65.866 115.263  1.00 27.37           C  
ATOM    736  CG  LEU A 290     143.334  65.252 116.348  1.00 27.37           C  
ATOM    737  CD1 LEU A 290     144.097  64.187 117.122  1.00 27.37           C  
ATOM    738  CD2 LEU A 290     142.834  66.348 117.286  1.00 27.37           C  
ATOM    739  N   ALA A 291     144.075  67.960 112.218  1.00 27.37           N  
ATOM    740  CA  ALA A 291     144.937  68.495 111.166  1.00 27.37           C  
ATOM    741  C   ALA A 291     145.693  69.771 111.546  1.00 27.37           C  
ATOM    742  O   ALA A 291     146.669  70.123 110.882  1.00 27.37           O  
ATOM    743  CB  ALA A 291     144.122  68.739 109.892  1.00 27.37           C  
ATOM    744  N   PHE A 292     145.252  70.468 112.593  1.00 27.37           N  
ATOM    745  CA  PHE A 292     145.936  71.690 113.006  1.00 27.37           C  
ATOM    746  C   PHE A 292     147.044  71.489 114.043  1.00 27.37           C  
ATOM    747  O   PHE A 292     147.696  72.450 114.464  1.00 27.37           O  
ATOM    748  CB  PHE A 292     144.937  72.740 113.506  1.00 27.37           C  
ATOM    749  CG  PHE A 292     143.984  73.218 112.442  1.00 27.37           C  
ATOM    750  CD1 PHE A 292     142.879  72.453 112.080  1.00 27.37           C  
ATOM    751  CD2 PHE A 292     144.229  74.409 111.762  1.00 27.37           C  
ATOM    752  CE1 PHE A 292     142.030  72.864 111.055  1.00 27.37           C  
ATOM    753  CE2 PHE A 292     143.385  74.831 110.731  1.00 27.37           C  
ATOM    754  CZ  PHE A 292     142.284  74.055 110.377  1.00 27.37           C  
ATOM    755  N   ASP A 293     147.261  70.247 114.455  1.00 27.37           N  
ATOM    756  CA  ASP A 293     148.316  69.937 115.424  1.00 27.37           C  
ATOM    757  C   ASP A 293     149.703  70.457 115.012  1.00 27.37           C  
ATOM    758  O   ASP A 293     150.463  70.948 115.848  1.00 27.37           O  
ATOM    759  CB  ASP A 293     148.352  68.432 115.655  1.00 27.37           C  
ATOM    760  CG  ASP A 293     147.324  67.985 116.675  1.00 27.37           C  
ATOM    761  OD1 ASP A 293     146.292  68.680 116.829  1.00 27.37           O  
ATOM    762  OD2 ASP A 293     147.544  66.936 117.312  1.00 27.37           O  
ATOM    763  N   PRO A 294     150.056  70.341 113.719  1.00 27.37           N  
ATOM    764  CA  PRO A 294     151.367  70.834 113.272  1.00 27.37           C  
ATOM    765  C   PRO A 294     151.664  72.277 113.726  1.00 27.37           C  
ATOM    766  O   PRO A 294     152.823  72.625 113.950  1.00 27.37           O  
ATOM    767  CB  PRO A 294     151.271  70.695 111.752  1.00 27.37           C  
ATOM    768  CG  PRO A 294     150.435  69.423 111.616  1.00 27.37           C  
ATOM    769  CD  PRO A 294     149.312  69.765 112.580  1.00 27.37           C  
ATOM    770  N   TYR A 295     150.628  73.109 113.871  1.00 27.37           N  
ATOM    771  CA  TYR A 295     150.835  74.490 114.316  1.00 27.37           C  
ATOM    772  C   TYR A 295     151.370  74.595 115.743  1.00 27.37           C  
ATOM    773  O   TYR A 295     152.155  75.489 116.059  1.00 27.37           O  
ATOM    774  CB  TYR A 295     149.545  75.324 114.234  1.00 27.37           C  
ATOM    775  CG  TYR A 295     149.229  75.890 112.873  1.00 27.37           C  
ATOM    776  CD1 TYR A 295     149.884  77.036 112.414  1.00 27.37           C  
ATOM    777  CD2 TYR A 295     148.258  75.307 112.051  1.00 27.37           C  
ATOM    778  CE1 TYR A 295     149.584  77.591 111.183  1.00 27.37           C  
ATOM    779  CE2 TYR A 295     147.946  75.864 110.801  1.00 27.37           C  
ATOM    780  CZ  TYR A 295     148.619  77.011 110.377  1.00 27.37           C  
ATOM    781  OH  TYR A 295     148.342  77.578 109.151  1.00 27.37           O  
ATOM    782  N   GLU A 296     150.927  73.698 116.616  1.00 27.37           N  
ATOM    783  CA  GLU A 296     151.395  73.739 117.996  1.00 27.37           C  
ATOM    784  C   GLU A 296     152.880  73.370 118.000  1.00 27.37           C  
ATOM    785  O   GLU A 296     153.690  74.030 118.651  1.00 27.37           O  
ATOM    786  CB  GLU A 296     150.609  72.750 118.857  1.00 27.37           C  
ATOM    787  CG  GLU A 296     150.702  73.038 120.336  1.00 27.37           C  
ATOM    788  CD  GLU A 296     149.940  72.031 121.169  1.00 27.37           C  
ATOM    789  OE1 GLU A 296     148.907  71.527 120.678  1.00 27.37           O  
ATOM    790  OE2 GLU A 296     150.356  71.762 122.319  1.00 27.37           O  
ATOM    791  N   SER A 297     153.227  72.312 117.270  1.00 27.37           N  
ATOM    792  CA  SER A 297     154.618  71.867 117.186  1.00 27.37           C  
ATOM    793  C   SER A 297     155.469  72.989 116.589  1.00 27.37           C  
ATOM    794  O   SER A 297     156.552  73.294 117.087  1.00 27.37           O  
ATOM    795  CB  SER A 297     154.726  70.628 116.300  1.00 27.37           C  
ATOM    796  OG  SER A 297     153.928  69.580 116.808  1.00 27.37           O  
ATOM    797  N   TYR A 298     154.957  73.598 115.524  1.00 27.37           N  
ATOM    798  CA  TYR A 298     155.648  74.695 114.853  1.00 27.37           C  
ATOM    799  C   TYR A 298     155.899  75.830 115.829  1.00 27.37           C  
ATOM    800  O   TYR A 298     157.031  76.295 115.975  1.00 27.37           O  
ATOM    801  CB  TYR A 298     154.814  75.239 113.686  1.00 27.37           C  
ATOM    802  CG  TYR A 298     155.544  76.272 112.863  1.00 27.37           C  
ATOM    803  CD1 TYR A 298     156.387  75.893 111.808  1.00 27.37           C  
ATOM    804  CD2 TYR A 298     155.419  77.630 113.153  1.00 27.37           C  
ATOM    805  CE1 TYR A 298     157.083  76.851 111.063  1.00 27.37           C  
ATOM    806  CE2 TYR A 298     156.104  78.590 112.424  1.00 27.37           C  
ATOM    807  CZ  TYR A 298     156.934  78.196 111.379  1.00 27.37           C  
ATOM    808  OH  TYR A 298     157.594  79.155 110.655  1.00 27.37           O  
ATOM    809  N   ALA A 299     154.836  76.284 116.491  1.00 27.37           N  
ATOM    810  CA  ALA A 299     154.958  77.382 117.449  1.00 27.37           C  
ATOM    811  C   ALA A 299     155.967  77.030 118.530  1.00 27.37           C  
ATOM    812  O   ALA A 299     156.736  77.881 118.970  1.00 27.37           O  
ATOM    813  CB  ALA A 299     153.602  77.700 118.089  1.00 27.37           C  
ATOM    814  N   ARG A 300     155.946  75.775 118.962  1.00 27.37           N  
ATOM    815  CA  ARG A 300     156.869  75.318 119.995  1.00 27.37           C  
ATOM    816  C   ARG A 300     158.320  75.419 119.507  1.00 27.37           C  
ATOM    817  O   ARG A 300     159.202  75.870 120.249  1.00 27.37           O  
ATOM    818  CB  ARG A 300     156.546  73.871 120.405  1.00 27.37           C  
ATOM    819  CG  ARG A 300     157.466  73.324 121.487  1.00 27.37           C  
ATOM    820  CD  ARG A 300     156.975  72.004 122.100  1.00 27.37           C  
ATOM    821  NE  ARG A 300     155.687  72.154 122.784  1.00 27.37           N  
ATOM    822  CZ  ARG A 300     154.527  71.691 122.319  1.00 27.37           C  
ATOM    823  NH1 ARG A 300     154.479  71.040 121.157  1.00 27.37           N  
ATOM    824  NH2 ARG A 300     153.407  71.895 123.008  1.00 27.37           N  
ATOM    825  N   ASP A 301     158.571  75.017 118.266  1.00 27.37           N  
ATOM    826  CA  ASP A 301     159.928  75.094 117.737  1.00 27.37           C  
ATOM    827  C   ASP A 301     160.375  76.527 117.483  1.00 27.37           C  
ATOM    828  O   ASP A 301     161.470  76.914 117.881  1.00 27.37           O  
ATOM    829  CB  ASP A 301     160.071  74.290 116.433  1.00 27.37           C  
ATOM    830  CG  ASP A 301     159.808  72.810 116.624  1.00 27.37           C  
ATOM    831  OD1 ASP A 301     160.038  72.316 117.749  1.00 27.37           O  
ATOM    832  OD2 ASP A 301     159.402  72.133 115.652  1.00 27.37           O  
ATOM    833  N   ILE A 302     159.525  77.327 116.846  1.00 27.37           N  
ATOM    834  CA  ILE A 302     159.888  78.696 116.500  1.00 27.37           C  
ATOM    835  C   ILE A 302     159.910  79.702 117.655  1.00 27.37           C  
ATOM    836  O   ILE A 302     160.709  80.655 117.643  1.00 27.37           O  
ATOM    837  CB  ILE A 302     158.959  79.231 115.387  1.00 27.37           C  
ATOM    838  CG1 ILE A 302     158.970  78.262 114.197  1.00 27.37           C  
ATOM    839  CG2 ILE A 302     159.405  80.608 114.936  1.00 27.37           C  
ATOM    840  CD1 ILE A 302     160.319  78.018 113.588  1.00 27.37           C  
ATOM    841  N   LEU A 303     159.051  79.504 118.648  1.00 27.37           N  
ATOM    842  CA  LEU A 303     159.003  80.428 119.777  1.00 27.37           C  
ATOM    843  C   LEU A 303     159.797  79.973 121.001  1.00 27.37           C  
ATOM    844  O   LEU A 303     159.718  80.589 122.063  1.00 27.37           O  
ATOM    845  CB  LEU A 303     157.542  80.736 120.141  1.00 27.37           C  
ATOM    846  CG  LEU A 303     156.855  81.527 119.017  1.00 27.37           C  
ATOM    847  CD1 LEU A 303     155.372  81.733 119.305  1.00 27.37           C  
ATOM    848  CD2 LEU A 303     157.567  82.864 118.854  1.00 27.37           C  
ATOM    849  N   ARG A 304     160.573  78.902 120.844  1.00 27.37           N  
ATOM    850  CA  ARG A 304     161.422  78.424 121.928  1.00 27.37           C  
ATOM    851  C   ARG A 304     162.370  79.588 122.225  1.00 27.37           C  
ATOM    852  O   ARG A 304     162.800  80.294 121.309  1.00 27.37           O  
ATOM    853  CB  ARG A 304     162.226  77.197 121.492  1.00 27.37           C  
ATOM    854  CG  ARG A 304     162.605  77.032 120.061  1.00 27.37           C  
ATOM    855  CD  ARG A 304     163.200  78.270 119.505  1.00 27.37           C  
ATOM    856  NE  ARG A 304     162.190  79.322 119.289  1.00 27.37           N  
ATOM    857  CZ  ARG A 304     162.318  80.619 119.620  1.00 27.37           C  
ATOM    858  NH1 ARG A 304     163.413  81.112 120.193  1.00 27.37           N  
ATOM    859  NH2 ARG A 304     161.329  81.450 119.399  1.00 27.37           N  
ATOM    860  N   PRO A 305     162.707  79.799 123.507  1.00 27.37           N  
ATOM    861  CA  PRO A 305     163.601  80.891 123.905  1.00 27.37           C  
ATOM    862  C   PRO A 305     164.940  80.970 123.177  1.00 27.37           C  
ATOM    863  O   PRO A 305     165.408  82.061 122.864  1.00 27.37           O  
ATOM    864  CB  PRO A 305     163.749  80.669 125.412  1.00 27.37           C  
ATOM    865  CG  PRO A 305     162.392  80.098 125.778  1.00 27.37           C  
ATOM    866  CD  PRO A 305     162.308  79.031 124.698  1.00 27.37           C  
ATOM    867  N   GLY A 306     165.559  79.834 122.887  1.00 27.37           N  
ATOM    868  CA  GLY A 306     166.841  79.895 122.197  1.00 27.37           C  
ATOM    869  C   GLY A 306     166.831  79.835 120.674  1.00 27.37           C  
ATOM    870  O   GLY A 306     167.880  79.632 120.054  1.00 27.37           O  
ATOM    871  N   PHE A 307     165.670  80.044 120.063  1.00 27.37           N  
ATOM    872  CA  PHE A 307     165.554  79.963 118.608  1.00 27.37           C  
ATOM    873  C   PHE A 307     166.515  80.808 117.774  1.00 27.37           C  
ATOM    874  O   PHE A 307     167.245  80.283 116.935  1.00 27.37           O  
ATOM    875  CB  PHE A 307     164.140  80.312 118.148  1.00 27.37           C  
ATOM    876  CG  PHE A 307     163.941  80.150 116.668  1.00 27.37           C  
ATOM    877  CD1 PHE A 307     163.748  78.889 116.118  1.00 27.37           C  
ATOM    878  CD2 PHE A 307     164.011  81.248 115.823  1.00 27.37           C  
ATOM    879  CE1 PHE A 307     163.629  78.725 114.739  1.00 27.37           C  
ATOM    880  CE2 PHE A 307     163.895  81.096 114.443  1.00 27.37           C  
ATOM    881  CZ  PHE A 307     163.703  79.829 113.901  1.00 27.37           C  
ATOM    882  N   HIS A 308     166.491  82.118 117.989  1.00 27.37           N  
ATOM    883  CA  HIS A 308     167.327  83.016 117.213  1.00 27.37           C  
ATOM    884  C   HIS A 308     168.826  82.721 117.344  1.00 27.37           C  
ATOM    885  O   HIS A 308     169.535  82.675 116.335  1.00 27.37           O  
ATOM    886  CB  HIS A 308     167.052  84.467 117.596  1.00 27.37           C  
ATOM    887  CG  HIS A 308     167.480  85.443 116.546  1.00 27.37           C  
ATOM    888  ND1 HIS A 308     168.050  86.660 116.845  1.00 27.37           N  
ATOM    889  CD2 HIS A 308     167.388  85.389 115.194  1.00 27.37           C  
ATOM    890  CE1 HIS A 308     168.294  87.317 115.722  1.00 27.37           C  
ATOM    891  NE2 HIS A 308     167.902  86.566 114.708  1.00 27.37           N  
ATOM    892  N   ASP A 309     169.305  82.529 118.575  1.00 27.37           N  
ATOM    893  CA  ASP A 309     170.719  82.213 118.812  1.00 27.37           C  
ATOM    894  C   ASP A 309     171.137  81.002 117.981  1.00 27.37           C  
ATOM    895  O   ASP A 309     172.141  81.045 117.276  1.00 27.37           O  
ATOM    896  CB  ASP A 309     170.984  81.918 120.300  1.00 27.37           C  
ATOM    897  CG  ASP A 309     171.005  83.181 121.165  1.00 27.37           C  
ATOM    898  OD1 ASP A 309     171.031  84.307 120.616  1.00 27.37           O  
ATOM    899  OD2 ASP A 309     171.009  83.039 122.411  1.00 27.37           O  
ATOM    900  N   ARG A 310     170.361  79.926 118.064  1.00 27.37           N  
ATOM    901  CA  ARG A 310     170.660  78.719 117.299  1.00 27.37           C  
ATOM    902  C   ARG A 310     170.581  78.995 115.795  1.00 27.37           C  
ATOM    903  O   ARG A 310     171.316  78.402 115.008  1.00 27.37           O  
ATOM    904  CB  ARG A 310     169.680  77.600 117.652  1.00 27.37           C  
ATOM    905  CG  ARG A 310     170.040  76.216 117.099  1.00 27.37           C  
ATOM    906  CD  ARG A 310     171.237  75.598 117.825  1.00 27.37           C  
ATOM    907  NE  ARG A 310     171.583  74.269 117.317  1.00 27.37           N  
ATOM    908  CZ  ARG A 310     172.008  74.007 116.082  1.00 27.37           C  
ATOM    909  NH1 ARG A 310     172.294  72.759 115.733  1.00 27.37           N  
ATOM    910  NH2 ARG A 310     172.149  74.981 115.192  1.00 27.37           N  
ATOM    911  N   PHE A 311     169.669  79.886 115.411  1.00 27.37           N  
ATOM    912  CA  PHE A 311     169.482  80.269 114.013  1.00 27.37           C  
ATOM    913  C   PHE A 311     170.778  80.933 113.502  1.00 27.37           C  
ATOM    914  O   PHE A 311     171.307  80.554 112.468  1.00 27.37           O  
ATOM    915  CB  PHE A 311     168.287  81.234 113.902  1.00 27.37           C  
ATOM    916  CG  PHE A 311     168.072  81.799 112.524  1.00 27.37           C  
ATOM    917  CD1 PHE A 311     167.765  80.972 111.449  1.00 27.37           C  
ATOM    918  CD2 PHE A 311     168.174  83.171 112.304  1.00 27.37           C  
ATOM    919  CE1 PHE A 311     167.566  81.511 110.172  1.00 27.37           C  
ATOM    920  CE2 PHE A 311     167.973  83.716 111.033  1.00 27.37           C  
ATOM    921  CZ  PHE A 311     167.669  82.884 109.968  1.00 27.37           C  
ATOM    922  N   LEU A 312     171.285  81.907 114.252  1.00 27.37           N  
ATOM    923  CA  LEU A 312     172.512  82.614 113.889  1.00 27.37           C  
ATOM    924  C   LEU A 312     173.724  81.686 113.798  1.00 27.37           C  
ATOM    925  O   LEU A 312     174.513  81.785 112.857  1.00 27.37           O  
ATOM    926  CB  LEU A 312     172.789  83.741 114.888  1.00 27.37           C  
ATOM    927  CG  LEU A 312     171.708  84.833 114.882  1.00 27.37           C  
ATOM    928  CD1 LEU A 312     172.032  85.910 115.909  1.00 27.37           C  
ATOM    929  CD2 LEU A 312     171.606  85.437 113.482  1.00 27.37           C  
ATOM    930  N   SER A 313     173.860  80.777 114.762  1.00 27.37           N  
ATOM    931  CA  SER A 313     174.973  79.825 114.762  1.00 27.37           C  
ATOM    932  C   SER A 313     174.978  79.027 113.461  1.00 27.37           C  
ATOM    933  O   SER A 313     176.030  78.639 112.948  1.00 27.37           O  
ATOM    934  CB  SER A 313     174.838  78.841 115.924  1.00 27.37           C  
ATOM    935  OG  SER A 313     174.788  79.526 117.164  1.00 27.37           O  
ATOM    936  N   GLN A 314     173.783  78.773 112.941  1.00 27.37           N  
ATOM    937  CA  GLN A 314     173.629  78.007 111.717  1.00 27.37           C  
ATOM    938  C   GLN A 314     174.100  78.844 110.516  1.00 27.37           C  
ATOM    939  O   GLN A 314     174.600  78.309 109.523  1.00 27.37           O  
ATOM    940  CB  GLN A 314     172.160  77.619 111.575  1.00 27.37           C  
ATOM    941  CG  GLN A 314     171.905  76.379 110.772  1.00 27.37           C  
ATOM    942  CD  GLN A 314     172.597  75.155 111.347  1.00 27.37           C  
ATOM    943  OE1 GLN A 314     172.497  74.867 112.541  1.00 27.37           O  
ATOM    944  NE2 GLN A 314     173.286  74.421 110.494  1.00 27.37           N  
ATOM    945  N   LEU A 315     173.953  80.159 110.627  1.00 27.37           N  
ATOM    946  CA  LEU A 315     174.362  81.068 109.566  1.00 27.37           C  
ATOM    947  C   LEU A 315     175.837  81.439 109.657  1.00 27.37           C  
ATOM    948  O   LEU A 315     176.442  81.834 108.662  1.00 27.37           O  
ATOM    949  CB  LEU A 315     173.516  82.350 109.605  1.00 27.37           C  
ATOM    950  CG  LEU A 315     172.102  82.331 109.002  1.00 27.37           C  
ATOM    951  CD1 LEU A 315     171.293  81.170 109.528  1.00 27.37           C  
ATOM    952  CD2 LEU A 315     171.415  83.660 109.314  1.00 27.37           C  
ATOM    953  N   SER A 316     176.419  81.292 110.843  1.00 27.37           N  
ATOM    954  CA  SER A 316     177.814  81.657 111.036  1.00 27.37           C  
ATOM    955  C   SER A 316     178.807  80.498 111.105  1.00 27.37           C  
ATOM    956  O   SER A 316     180.004  80.727 111.228  1.00 27.37           O  
ATOM    957  CB  SER A 316     177.949  82.532 112.285  1.00 27.37           C  
ATOM    958  OG  SER A 316     177.494  81.847 113.434  1.00 27.37           O  
ATOM    959  N   LYS A 317     178.326  79.263 111.020  1.00 27.37           N  
ATOM    960  CA  LYS A 317     179.234  78.125 111.060  1.00 27.37           C  
ATOM    961  C   LYS A 317     180.058  78.120 109.768  1.00 27.37           C  
ATOM    962  O   LYS A 317     179.679  78.746 108.777  1.00 27.37           O  
ATOM    963  CB  LYS A 317     178.460  76.811 111.214  1.00 27.37           C  
ATOM    964  CG  LYS A 317     177.642  76.388 110.012  1.00 27.37           C  
ATOM    965  CD  LYS A 317     176.906  75.094 110.327  1.00 27.37           C  
ATOM    966  CE  LYS A 317     176.057  74.619 109.157  1.00 27.37           C  
ATOM    967  NZ  LYS A 317     175.293  73.400 109.547  1.00 27.37           N  
ATOM    968  N   PRO A 318     181.185  77.393 109.750  1.00 27.37           N  
ATOM    969  CA  PRO A 318     182.058  77.331 108.575  1.00 27.37           C  
ATOM    970  C   PRO A 318     181.405  77.152 107.203  1.00 27.37           C  
ATOM    971  O   PRO A 318     180.693  76.178 106.953  1.00 27.37           O  
ATOM    972  CB  PRO A 318     183.008  76.187 108.932  1.00 27.37           C  
ATOM    973  CG  PRO A 318     183.172  76.394 110.417  1.00 27.37           C  
ATOM    974  CD  PRO A 318     181.703  76.510 110.806  1.00 27.37           C  
ATOM    975  N   GLY A 319     181.668  78.111 106.318  1.00 27.37           N  
ATOM    976  CA  GLY A 319     181.148  78.056 104.967  1.00 27.37           C  
ATOM    977  C   GLY A 319     179.690  78.437 104.746  1.00 27.37           C  
ATOM    978  O   GLY A 319     179.256  78.558 103.605  1.00 27.37           O  
ATOM    979  N   ALA A 320     178.936  78.632 105.821  1.00 27.37           N  
ATOM    980  CA  ALA A 320     177.527  78.967 105.688  1.00 27.37           C  
ATOM    981  C   ALA A 320     177.305  80.346 105.076  1.00 27.37           C  
ATOM    982  O   ALA A 320     176.606  80.473 104.069  1.00 27.37           O  
ATOM    983  CB  ALA A 320     176.838  78.866 107.041  1.00 27.37           C  
ATOM    984  N   ALA A 321     177.897  81.378 105.677  1.00 27.37           N  
ATOM    985  CA  ALA A 321     177.747  82.737 105.172  1.00 27.37           C  
ATOM    986  C   ALA A 321     178.164  82.840 103.707  1.00 27.37           C  
ATOM    987  O   ALA A 321     177.499  83.515 102.913  1.00 27.37           O  
ATOM    988  CB  ALA A 321     178.566  83.711 106.015  1.00 27.37           C  
ATOM    989  N   LEU A 322     179.256  82.170 103.343  1.00 27.37           N  
ATOM    990  CA  LEU A 322     179.719  82.219 101.964  1.00 27.37           C  
ATOM    991  C   LEU A 322     178.768  81.496 101.031  1.00 27.37           C  
ATOM    992  O   LEU A 322     178.570  81.918  99.895  1.00 27.37           O  
ATOM    993  CB  LEU A 322     181.131  81.628 101.829  1.00 27.37           C  
ATOM    994  CG  LEU A 322     182.283  82.486 102.374  1.00 27.37           C  
ATOM    995  CD1 LEU A 322     183.594  81.743 102.198  1.00 27.37           C  
ATOM    996  CD2 LEU A 322     182.342  83.824 101.628  1.00 27.37           C  
ATOM    997  N   TYR A 323     178.181  80.402 101.505  1.00 27.37           N  
ATOM    998  CA  TYR A 323     177.247  79.658 100.675  1.00 27.37           C  
ATOM    999  C   TYR A 323     175.992  80.495 100.416  1.00 27.37           C  
ATOM   1000  O   TYR A 323     175.493  80.546  99.296  1.00 27.37           O  
ATOM   1001  CB  TYR A 323     176.856  78.341 101.349  1.00 27.37           C  
ATOM   1002  CG  TYR A 323     175.730  77.621 100.631  1.00 27.37           C  
ATOM   1003  CD1 TYR A 323     175.912  77.097  99.344  1.00 27.37           C  
ATOM   1004  CD2 TYR A 323     174.465  77.499 101.229  1.00 27.37           C  
ATOM   1005  CE1 TYR A 323     174.859  76.469  98.664  1.00 27.37           C  
ATOM   1006  CE2 TYR A 323     173.408  76.873 100.560  1.00 27.37           C  
ATOM   1007  CZ  TYR A 323     173.609  76.364  99.283  1.00 27.37           C  
ATOM   1008  OH  TYR A 323     172.562  75.751  98.631  1.00 27.37           O  
ATOM   1009  N   LEU A 324     175.491  81.157 101.455  1.00 27.37           N  
ATOM   1010  CA  LEU A 324     174.296  81.982 101.325  1.00 27.37           C  
ATOM   1011  C   LEU A 324     174.533  83.126 100.334  1.00 27.37           C  
ATOM   1012  O   LEU A 324     173.653  83.460  99.536  1.00 27.37           O  
ATOM   1013  CB  LEU A 324     173.880  82.528 102.695  1.00 27.37           C  
ATOM   1014  CG  LEU A 324     173.521  81.447 103.731  1.00 27.37           C  
ATOM   1015  CD1 LEU A 324     173.222  82.095 105.072  1.00 27.37           C  
ATOM   1016  CD2 LEU A 324     172.338  80.634 103.252  1.00 27.37           C  
ATOM   1017  N   GLN A 325     175.717  83.731 100.386  1.00 27.37           N  
ATOM   1018  CA  GLN A 325     176.038  84.812  99.463  1.00 27.37           C  
ATOM   1019  C   GLN A 325     176.088  84.288  98.024  1.00 27.37           C  
ATOM   1020  O   GLN A 325     175.670  84.981  97.106  1.00 27.37           O  
ATOM   1021  CB  GLN A 325     177.377  85.467  99.830  1.00 27.37           C  
ATOM   1022  CG  GLN A 325     177.365  86.212 101.166  1.00 27.37           C  
ATOM   1023  CD  GLN A 325     178.709  86.860 101.513  1.00 27.37           C  
ATOM   1024  OE1 GLN A 325     179.244  87.659 100.745  1.00 27.37           O  
ATOM   1025  NE2 GLN A 325     179.247  86.522 102.681  1.00 27.37           N  
ATOM   1026  N   SER A 326     176.563  83.059  97.831  1.00 27.37           N  
ATOM   1027  CA  SER A 326     176.636  82.497  96.479  1.00 27.37           C  
ATOM   1028  C   SER A 326     175.259  82.238  95.863  1.00 27.37           C  
ATOM   1029  O   SER A 326     175.142  82.065  94.648  1.00 27.37           O  
ATOM   1030  CB  SER A 326     177.420  81.180  96.467  1.00 27.37           C  
ATOM   1031  OG  SER A 326     176.660  80.112  97.010  1.00 27.37           O  
ATOM   1032  N   ILE A 327     174.220  82.186  96.694  1.00 27.37           N  
ATOM   1033  CA  ILE A 327     172.872  81.948  96.188  1.00 27.37           C  
ATOM   1034  C   ILE A 327     172.453  83.128  95.331  1.00 27.37           C  
ATOM   1035  O   ILE A 327     171.791  82.959  94.315  1.00 27.37           O  
ATOM   1036  CB  ILE A 327     171.859  81.743  97.348  1.00 27.37           C  
ATOM   1037  CG1 ILE A 327     172.226  80.472  98.118  1.00 27.37           C  
ATOM   1038  CG2 ILE A 327     170.438  81.640  96.805  1.00 27.37           C  
ATOM   1039  CD1 ILE A 327     172.337  79.235  97.235  1.00 27.37           C  
ATOM   1040  N   GLY A 328     172.858  84.324  95.736  1.00 27.37           N  
ATOM   1041  CA  GLY A 328     172.520  85.500  94.958  1.00 27.37           C  
ATOM   1042  C   GLY A 328     172.509  86.745  95.802  1.00 27.37           C  
ATOM   1043  O   GLY A 328     172.469  86.664  97.030  1.00 27.37           O  
ATOM   1044  N   GLU A 329     172.531  87.903  95.149  1.00 27.37           N  
ATOM   1045  CA  GLU A 329     172.531  89.173  95.856  1.00 27.37           C  
ATOM   1046  C   GLU A 329     171.315  89.272  96.760  1.00 27.37           C  
ATOM   1047  O   GLU A 329     170.198  88.930  96.354  1.00 27.37           O  
ATOM   1048  CB  GLU A 329     172.509  90.340  94.866  1.00 27.37           C  
ATOM   1049  CG  GLU A 329     173.912  90.854  94.561  1.00 27.37           C  
ATOM   1050  CD  GLU A 329     173.972  91.840  93.398  1.00 27.37           C  
ATOM   1051  OE1 GLU A 329     172.894  92.315  92.890  1.00 27.37           O  
ATOM   1052  OE2 GLU A 329     175.126  92.194  92.937  1.00 27.37           O  
ATOM   1053  N   GLY A 330     171.543  89.741  97.984  1.00 27.37           N  
ATOM   1054  CA  GLY A 330     170.460  89.913  98.936  1.00 27.37           C  
ATOM   1055  C   GLY A 330     169.983  88.702  99.720  1.00 27.37           C  
ATOM   1056  O   GLY A 330     169.287  88.862 100.721  1.00 27.37           O  
ATOM   1057  N   PHE A 331     170.348  87.494  99.297  1.00 27.37           N  
ATOM   1058  CA  PHE A 331     169.893  86.294  99.998  1.00 27.37           C  
ATOM   1059  C   PHE A 331     170.392  86.208 101.437  1.00 27.37           C  
ATOM   1060  O   PHE A 331     169.603  85.976 102.360  1.00 27.37           O  
ATOM   1061  CB  PHE A 331     170.311  85.031  99.231  1.00 27.37           C  
ATOM   1062  CG  PHE A 331     169.644  83.782  99.730  1.00 27.37           C  
ATOM   1063  CD1 PHE A 331     168.254  83.653  99.670  1.00 27.37           C  
ATOM   1064  CD2 PHE A 331     170.383  82.763 100.304  1.00 27.37           C  
ATOM   1065  CE1 PHE A 331     167.611  82.530 100.182  1.00 27.37           C  
ATOM   1066  CE2 PHE A 331     169.754  81.635 100.816  1.00 27.37           C  
ATOM   1067  CZ  PHE A 331     168.357  81.517 100.756  1.00 27.37           C  
ATOM   1068  N   LYS A 332     171.695  86.409 101.634  1.00 27.37           N  
ATOM   1069  CA  LYS A 332     172.286  86.345 102.971  1.00 27.37           C  
ATOM   1070  C   LYS A 332     171.663  87.357 103.933  1.00 27.37           C  
ATOM   1071  O   LYS A 332     171.427  87.052 105.108  1.00 27.37           O  
ATOM   1072  CB  LYS A 332     173.807  86.553 102.890  1.00 27.37           C  
ATOM   1073  CG  LYS A 332     174.499  86.574 104.246  1.00 27.37           C  
ATOM   1074  CD  LYS A 332     176.027  86.740 104.134  1.00 27.37           C  
ATOM   1075  CE  LYS A 332     176.642  86.972 105.519  1.00 27.37           C  
ATOM   1076  NZ  LYS A 332     176.205  85.897 106.490  1.00 27.37           N  
ATOM   1077  N   GLU A 333     171.401  88.561 103.439  1.00 27.37           N  
ATOM   1078  CA  GLU A 333     170.789  89.603 104.255  1.00 27.37           C  
ATOM   1079  C   GLU A 333     169.315  89.263 104.520  1.00 27.37           C  
ATOM   1080  O   GLU A 333     168.810  89.437 105.627  1.00 27.37           O  
ATOM   1081  CB  GLU A 333     170.854  90.957 103.546  1.00 27.37           C  
ATOM   1082  CG  GLU A 333     172.251  91.547 103.309  1.00 27.37           C  
ATOM   1083  CD  GLU A 333     173.152  90.663 102.470  1.00 27.37           C  
ATOM   1084  OE1 GLU A 333     172.710  90.137 101.424  1.00 27.37           O  
ATOM   1085  OE2 GLU A 333     174.324  90.515 102.861  1.00 27.37           O  
ATOM   1086  N   ALA A 334     168.621  88.800 103.487  1.00 27.37           N  
ATOM   1087  CA  ALA A 334     167.210  88.458 103.633  1.00 27.37           C  
ATOM   1088  C   ALA A 334     167.046  87.324 104.646  1.00 27.37           C  
ATOM   1089  O   ALA A 334     166.181  87.381 105.517  1.00 27.37           O  
ATOM   1090  CB  ALA A 334     166.633  88.054 102.290  1.00 27.37           C  
ATOM   1091  N   VAL A 335     167.891  86.305 104.524  1.00 27.37           N  
ATOM   1092  CA  VAL A 335     167.861  85.161 105.424  1.00 27.37           C  
ATOM   1093  C   VAL A 335     168.097  85.547 106.880  1.00 27.37           C  
ATOM   1094  O   VAL A 335     167.354  85.130 107.764  1.00 27.37           O  
ATOM   1095  CB  VAL A 335     168.925  84.112 105.018  1.00 27.37           C  
ATOM   1096  CG1 VAL A 335     169.136  83.109 106.161  1.00 27.37           C  
ATOM   1097  CG2 VAL A 335     168.471  83.373 103.768  1.00 27.37           C  
ATOM   1098  N   GLN A 336     169.125  86.347 107.124  1.00 27.37           N  
ATOM   1099  CA  GLN A 336     169.461  86.754 108.482  1.00 27.37           C  
ATOM   1100  C   GLN A 336     168.515  87.733 109.150  1.00 27.37           C  
ATOM   1101  O   GLN A 336     168.182  87.576 110.331  1.00 27.37           O  
ATOM   1102  CB  GLN A 336     170.867  87.359 108.533  1.00 27.37           C  
ATOM   1103  CG  GLN A 336     171.363  87.575 109.952  1.00 27.37           C  
ATOM   1104  CD  GLN A 336     172.789  88.099 110.019  1.00 27.37           C  
ATOM   1105  OE1 GLN A 336     173.626  87.777 109.176  1.00 27.37           O  
ATOM   1106  NE2 GLN A 336     173.079  88.881 111.049  1.00 27.37           N  
ATOM   1107  N   TYR A 337     168.082  88.747 108.414  1.00 27.37           N  
ATOM   1108  CA  TYR A 337     167.233  89.751 109.030  1.00 27.37           C  
ATOM   1109  C   TYR A 337     165.748  89.728 108.709  1.00 27.37           C  
ATOM   1110  O   TYR A 337     164.954  90.312 109.447  1.00 27.37           O  
ATOM   1111  CB  TYR A 337     167.792  91.141 108.735  1.00 27.37           C  
ATOM   1112  CG  TYR A 337     169.250  91.298 109.107  1.00 27.37           C  
ATOM   1113  CD1 TYR A 337     169.644  91.470 110.441  1.00 27.37           C  
ATOM   1114  CD2 TYR A 337     170.240  91.275 108.124  1.00 27.37           C  
ATOM   1115  CE1 TYR A 337     170.998  91.618 110.787  1.00 27.37           C  
ATOM   1116  CE2 TYR A 337     171.588  91.426 108.453  1.00 27.37           C  
ATOM   1117  CZ  TYR A 337     171.959  91.598 109.781  1.00 27.37           C  
ATOM   1118  OH  TYR A 337     173.293  91.753 110.087  1.00 27.37           O  
ATOM   1119  N   VAL A 338     165.356  89.067 107.628  1.00 27.37           N  
ATOM   1120  CA  VAL A 338     163.936  89.029 107.280  1.00 27.37           C  
ATOM   1121  C   VAL A 338     163.255  87.690 107.559  1.00 27.37           C  
ATOM   1122  O   VAL A 338     162.152  87.664 108.089  1.00 27.37           O  
ATOM   1123  CB  VAL A 338     163.718  89.421 105.792  1.00 27.37           C  
ATOM   1124  CG1 VAL A 338     162.231  89.361 105.437  1.00 27.37           C  
ATOM   1125  CG2 VAL A 338     164.271  90.824 105.547  1.00 27.37           C  
ATOM   1126  N   LEU A 339     163.906  86.579 107.210  1.00 27.37           N  
ATOM   1127  CA  LEU A 339     163.321  85.256 107.435  1.00 27.37           C  
ATOM   1128  C   LEU A 339     162.776  85.018 108.865  1.00 27.37           C  
ATOM   1129  O   LEU A 339     161.670  84.506 109.036  1.00 27.37           O  
ATOM   1130  CB  LEU A 339     164.343  84.168 107.074  1.00 27.37           C  
ATOM   1131  CG  LEU A 339     163.915  82.710 107.287  1.00 27.37           C  
ATOM   1132  CD1 LEU A 339     162.632  82.413 106.518  1.00 27.37           C  
ATOM   1133  CD2 LEU A 339     165.031  81.776 106.839  1.00 27.37           C  
ATOM   1134  N   PRO A 340     163.545  85.368 109.905  1.00 27.37           N  
ATOM   1135  CA  PRO A 340     163.024  85.141 111.260  1.00 27.37           C  
ATOM   1136  C   PRO A 340     161.661  85.802 111.509  1.00 27.37           C  
ATOM   1137  O   PRO A 340     160.861  85.328 112.317  1.00 27.37           O  
ATOM   1138  CB  PRO A 340     164.146  85.686 112.149  1.00 27.37           C  
ATOM   1139  CG  PRO A 340     164.818  86.715 111.258  1.00 27.37           C  
ATOM   1140  CD  PRO A 340     164.903  85.930 109.978  1.00 27.37           C  
ATOM   1141  N   ARG A 341     161.396  86.896 110.811  1.00 27.37           N  
ATOM   1142  CA  ARG A 341     160.113  87.568 110.952  1.00 27.37           C  
ATOM   1143  C   ARG A 341     159.054  86.764 110.214  1.00 27.37           C  
ATOM   1144  O   ARG A 341     157.991  86.470 110.760  1.00 27.37           O  
ATOM   1145  CB  ARG A 341     160.165  88.977 110.366  1.00 27.37           C  
ATOM   1146  CG  ARG A 341     160.373  90.091 111.378  1.00 27.37           C  
ATOM   1147  CD  ARG A 341     161.727  90.066 112.068  1.00 27.37           C  
ATOM   1148  NE  ARG A 341     161.873  91.237 112.931  1.00 27.37           N  
ATOM   1149  CZ  ARG A 341     163.012  91.619 113.499  1.00 27.37           C  
ATOM   1150  NH1 ARG A 341     164.124  90.923 113.297  1.00 27.37           N  
ATOM   1151  NH2 ARG A 341     163.043  92.703 114.259  1.00 27.37           N  
ATOM   1152  N   LEU A 342     159.356  86.401 108.970  1.00 27.37           N  
ATOM   1153  CA  LEU A 342     158.423  85.635 108.161  1.00 27.37           C  
ATOM   1154  C   LEU A 342     158.061  84.331 108.872  1.00 27.37           C  
ATOM   1155  O   LEU A 342     156.925  83.877 108.803  1.00 27.37           O  
ATOM   1156  CB  LEU A 342     159.044  85.306 106.798  1.00 27.37           C  
ATOM   1157  CG  LEU A 342     159.594  86.462 105.959  1.00 27.37           C  
ATOM   1158  CD1 LEU A 342     160.117  85.901 104.633  1.00 27.37           C  
ATOM   1159  CD2 LEU A 342     158.507  87.513 105.704  1.00 27.37           C  
ATOM   1160  N   LEU A 343     159.031  83.729 109.553  1.00 27.37           N  
ATOM   1161  CA  LEU A 343     158.793  82.474 110.247  1.00 27.37           C  
ATOM   1162  C   LEU A 343     157.719  82.549 111.344  1.00 27.37           C  
ATOM   1163  O   LEU A 343     157.288  81.521 111.857  1.00 27.37           O  
ATOM   1164  CB  LEU A 343     160.103  81.941 110.830  1.00 27.37           C  
ATOM   1165  CG  LEU A 343     161.092  81.354 109.818  1.00 27.37           C  
ATOM   1166  CD1 LEU A 343     162.386  80.930 110.532  1.00 27.37           C  
ATOM   1167  CD2 LEU A 343     160.455  80.166 109.120  1.00 27.37           C  
ATOM   1168  N   LEU A 344     157.308  83.766 111.699  1.00 27.37           N  
ATOM   1169  CA  LEU A 344     156.281  83.967 112.713  1.00 27.37           C  
ATOM   1170  C   LEU A 344     154.884  83.944 112.099  1.00 27.37           C  
ATOM   1171  O   LEU A 344     153.900  83.742 112.809  1.00 27.37           O  
ATOM   1172  CB  LEU A 344     156.485  85.314 113.413  1.00 27.37           C  
ATOM   1173  CG  LEU A 344     157.740  85.450 114.273  1.00 27.37           C  
ATOM   1174  CD1 LEU A 344     157.876  86.873 114.786  1.00 27.37           C  
ATOM   1175  CD2 LEU A 344     157.652  84.463 115.417  1.00 27.37           C  
ATOM   1176  N   ALA A 345     154.806  84.149 110.785  1.00 27.37           N  
ATOM   1177  CA  ALA A 345     153.522  84.184 110.094  1.00 27.37           C  
ATOM   1178  C   ALA A 345     152.535  83.076 110.482  1.00 27.37           C  
ATOM   1179  O   ALA A 345     151.369  83.357 110.757  1.00 27.37           O  
ATOM   1180  CB  ALA A 345     153.741  84.191 108.586  1.00 27.37           C  
ATOM   1181  N   PRO A 346     152.979  81.810 110.510  1.00 27.37           N  
ATOM   1182  CA  PRO A 346     152.065  80.722 110.876  1.00 27.37           C  
ATOM   1183  C   PRO A 346     151.467  80.916 112.267  1.00 27.37           C  
ATOM   1184  O   PRO A 346     150.326  80.524 112.524  1.00 27.37           O  
ATOM   1185  CB  PRO A 346     152.959  79.479 110.798  1.00 27.37           C  
ATOM   1186  CG  PRO A 346     153.981  79.883 109.732  1.00 27.37           C  
ATOM   1187  CD  PRO A 346     154.322  81.265 110.240  1.00 27.37           C  
ATOM   1188  N   VAL A 347     152.227  81.522 113.167  1.00 27.37           N  
ATOM   1189  CA  VAL A 347     151.705  81.735 114.506  1.00 27.37           C  
ATOM   1190  C   VAL A 347     150.573  82.756 114.473  1.00 27.37           C  
ATOM   1191  O   VAL A 347     149.502  82.505 115.018  1.00 27.37           O  
ATOM   1192  CB  VAL A 347     152.797  82.205 115.484  1.00 27.37           C  
ATOM   1193  CG1 VAL A 347     152.223  82.240 116.909  1.00 27.37           C  
ATOM   1194  CG2 VAL A 347     153.999  81.252 115.428  1.00 27.37           C  
ATOM   1195  N   TYR A 348     150.795  83.903 113.833  1.00 27.37           N  
ATOM   1196  CA  TYR A 348     149.747  84.924 113.745  1.00 27.37           C  
ATOM   1197  C   TYR A 348     148.517  84.334 113.079  1.00 27.37           C  
ATOM   1198  O   TYR A 348     147.396  84.500 113.552  1.00 27.37           O  
ATOM   1199  CB  TYR A 348     150.189  86.124 112.902  1.00 27.37           C  
ATOM   1200  CG  TYR A 348     151.299  86.955 113.481  1.00 27.37           C  
ATOM   1201  CD1 TYR A 348     151.154  87.592 114.717  1.00 27.37           C  
ATOM   1202  CD2 TYR A 348     152.502  87.113 112.788  1.00 27.37           C  
ATOM   1203  CE1 TYR A 348     152.188  88.367 115.248  1.00 27.37           C  
ATOM   1204  CE2 TYR A 348     153.541  87.884 113.308  1.00 27.37           C  
ATOM   1205  CZ  TYR A 348     153.382  88.507 114.533  1.00 27.37           C  
ATOM   1206  OH  TYR A 348     154.424  89.261 115.038  1.00 27.37           O  
ATOM   1207  N   HIS A 349     148.744  83.638 111.973  1.00 27.37           N  
ATOM   1208  CA  HIS A 349     147.665  83.043 111.208  1.00 27.37           C  
ATOM   1209  C   HIS A 349     146.814  82.066 112.013  1.00 27.37           C  
ATOM   1210  O   HIS A 349     145.588  82.134 111.984  1.00 27.37           O  
ATOM   1211  CB  HIS A 349     148.222  82.315 109.979  1.00 27.37           C  
ATOM   1212  CG  HIS A 349     147.159  81.825 109.049  1.00 27.37           C  
ATOM   1213  ND1 HIS A 349     146.497  82.658 108.171  1.00 27.37           N  
ATOM   1214  CD2 HIS A 349     146.594  80.602 108.908  1.00 27.37           C  
ATOM   1215  CE1 HIS A 349     145.573  81.967 107.528  1.00 27.37           C  
ATOM   1216  NE2 HIS A 349     145.609  80.719 107.958  1.00 27.37           N  
ATOM   1217  N   CYS A 350     147.455  81.148 112.722  1.00 27.37           N  
ATOM   1218  CA  CYS A 350     146.698  80.170 113.481  1.00 27.37           C  
ATOM   1219  C   CYS A 350     145.974  80.793 114.675  1.00 27.37           C  
ATOM   1220  O   CYS A 350     144.879  80.344 115.038  1.00 27.37           O  
ATOM   1221  CB  CYS A 350     147.597  79.032 113.950  1.00 27.37           C  
ATOM   1222  SG  CYS A 350     146.647  77.696 114.699  1.00 27.37           S  
ATOM   1223  N   LEU A 351     146.577  81.809 115.288  1.00 27.37           N  
ATOM   1224  CA  LEU A 351     145.941  82.473 116.421  1.00 27.37           C  
ATOM   1225  C   LEU A 351     144.659  83.149 115.954  1.00 27.37           C  
ATOM   1226  O   LEU A 351     143.662  83.171 116.679  1.00 27.37           O  
ATOM   1227  CB  LEU A 351     146.880  83.507 117.066  1.00 27.37           C  
ATOM   1228  CG  LEU A 351     148.065  82.941 117.871  1.00 27.37           C  
ATOM   1229  CD1 LEU A 351     148.949  84.066 118.388  1.00 27.37           C  
ATOM   1230  CD2 LEU A 351     147.534  82.118 119.036  1.00 27.37           C  
ATOM   1231  N   HIS A 352     144.671  83.685 114.737  1.00 27.37           N  
ATOM   1232  CA  HIS A 352     143.481  84.340 114.221  1.00 27.37           C  
ATOM   1233  C   HIS A 352     142.348  83.340 113.954  1.00 27.37           C  
ATOM   1234  O   HIS A 352     141.176  83.714 113.993  1.00 27.37           O  
ATOM   1235  CB  HIS A 352     143.786  85.122 112.946  1.00 27.37           C  
ATOM   1236  CG  HIS A 352     142.580  85.784 112.356  1.00 27.37           C  
ATOM   1237  ND1 HIS A 352     141.824  86.707 113.051  1.00 27.37           N  
ATOM   1238  CD2 HIS A 352     141.982  85.644 111.149  1.00 27.37           C  
ATOM   1239  CE1 HIS A 352     140.814  87.104 112.299  1.00 27.37           C  
ATOM   1240  NE2 HIS A 352     140.887  86.474 111.141  1.00 27.37           N  
ATOM   1241  N   TYR A 353     142.704  82.085 113.666  1.00 27.37           N  
ATOM   1242  CA  TYR A 353     141.712  81.035 113.433  1.00 27.37           C  
ATOM   1243  C   TYR A 353     140.764  80.942 114.617  1.00 27.37           C  
ATOM   1244  O   TYR A 353     139.549  80.929 114.455  1.00 27.37           O  
ATOM   1245  CB  TYR A 353     142.384  79.665 113.260  1.00 27.37           C  
ATOM   1246  CG  TYR A 353     142.935  79.369 111.884  1.00 27.37           C  
ATOM   1247  CD1 TYR A 353     142.700  80.230 110.814  1.00 27.37           C  
ATOM   1248  CD2 TYR A 353     143.672  78.208 111.642  1.00 27.37           C  
ATOM   1249  CE1 TYR A 353     143.182  79.938 109.536  1.00 27.37           C  
ATOM   1250  CE2 TYR A 353     144.158  77.910 110.365  1.00 27.37           C  
ATOM   1251  CZ  TYR A 353     143.905  78.782 109.320  1.00 27.37           C  
ATOM   1252  OH  TYR A 353     144.363  78.498 108.055  1.00 27.37           O  
ATOM   1253  N   PHE A 354     141.336  80.861 115.811  1.00 27.37           N  
ATOM   1254  CA  PHE A 354     140.549  80.752 117.031  1.00 27.37           C  
ATOM   1255  C   PHE A 354     139.510  81.872 117.118  1.00 27.37           C  
ATOM   1256  O   PHE A 354     138.369  81.636 117.504  1.00 27.37           O  
ATOM   1257  CB  PHE A 354     141.484  80.784 118.245  1.00 27.37           C  
ATOM   1258  CG  PHE A 354     142.542  79.709 118.221  1.00 27.37           C  
ATOM   1259  CD1 PHE A 354     142.299  78.484 117.596  1.00 27.37           C  
ATOM   1260  CD2 PHE A 354     143.792  79.932 118.795  1.00 27.37           C  
ATOM   1261  CE1 PHE A 354     143.286  77.499 117.537  1.00 27.37           C  
ATOM   1262  CE2 PHE A 354     144.789  78.954 118.743  1.00 27.37           C  
ATOM   1263  CZ  PHE A 354     144.536  77.737 118.112  1.00 27.37           C  
ATOM   1264  N   GLU A 355     139.901  83.084 116.743  1.00 27.37           N  
ATOM   1265  CA  GLU A 355     138.983  84.219 116.800  1.00 27.37           C  
ATOM   1266  C   GLU A 355     137.977  84.170 115.644  1.00 27.37           C  
ATOM   1267  O   GLU A 355     136.809  84.496 115.818  1.00 27.37           O  
ATOM   1268  CB  GLU A 355     139.768  85.533 116.765  1.00 27.37           C  
ATOM   1269  CG  GLU A 355     138.902  86.779 116.926  1.00 27.37           C  
ATOM   1270  CD  GLU A 355     138.043  86.736 118.184  1.00 27.37           C  
ATOM   1271  OE1 GLU A 355     138.603  86.545 119.286  1.00 27.37           O  
ATOM   1272  OE2 GLU A 355     136.808  86.898 118.065  1.00 27.37           O  
ATOM   1273  N   LEU A 356     138.451  83.753 114.477  1.00 27.37           N  
ATOM   1274  CA  LEU A 356     137.626  83.634 113.279  1.00 27.37           C  
ATOM   1275  C   LEU A 356     136.458  82.656 113.516  1.00 27.37           C  
ATOM   1276  O   LEU A 356     135.299  82.959 113.201  1.00 27.37           O  
ATOM   1277  CB  LEU A 356     138.469  83.097 112.124  1.00 27.37           C  
ATOM   1278  CG  LEU A 356     138.066  83.336 110.662  1.00 27.37           C  
ATOM   1279  CD1 LEU A 356     138.654  82.206 109.839  1.00 27.37           C  
ATOM   1280  CD2 LEU A 356     136.569  83.363 110.465  1.00 27.37           C  
ATOM   1281  N   LEU A 357     136.774  81.484 114.056  1.00 27.37           N  
ATOM   1282  CA  LEU A 357     135.762  80.459 114.308  1.00 27.37           C  
ATOM   1283  C   LEU A 357     134.684  80.925 115.284  1.00 27.37           C  
ATOM   1284  O   LEU A 357     133.506  80.602 115.118  1.00 27.37           O  
ATOM   1285  CB  LEU A 357     136.427  79.166 114.800  1.00 27.37           C  
ATOM   1286  CG  LEU A 357     137.323  78.465 113.762  1.00 27.37           C  
ATOM   1287  CD1 LEU A 357     137.922  77.180 114.332  1.00 27.37           C  
ATOM   1288  CD2 LEU A 357     136.503  78.140 112.531  1.00 27.37           C  
ATOM   1289  N   LYS A 358     135.082  81.693 116.288  1.00 27.37           N  
ATOM   1290  CA  LYS A 358     134.128  82.214 117.260  1.00 27.37           C  
ATOM   1291  C   LYS A 358     133.160  83.184 116.571  1.00 27.37           C  
ATOM   1292  O   LYS A 358     131.946  83.099 116.759  1.00 27.37           O  
ATOM   1293  CB  LYS A 358     134.862  82.937 118.394  1.00 27.37           C  
ATOM   1294  CG  LYS A 358     133.971  83.372 119.554  1.00 27.37           C  
ATOM   1295  CD  LYS A 358     134.776  84.072 120.636  1.00 27.37           C  
ATOM   1296  CE  LYS A 358     133.884  84.513 121.788  1.00 27.37           C  
ATOM   1297  NZ  LYS A 358     132.836  85.471 121.344  1.00 27.37           N  
ATOM   1298  N   GLN A 359     133.699  84.100 115.770  1.00 27.37           N  
ATOM   1299  CA  GLN A 359     132.870  85.072 115.071  1.00 27.37           C  
ATOM   1300  C   GLN A 359     131.930  84.405 114.076  1.00 27.37           C  
ATOM   1301  O   GLN A 359     130.783  84.819 113.936  1.00 27.37           O  
ATOM   1302  CB  GLN A 359     133.742  86.099 114.339  1.00 27.37           C  
ATOM   1303  CG  GLN A 359     134.593  86.953 115.262  1.00 27.37           C  
ATOM   1304  CD  GLN A 359     135.479  87.922 114.505  1.00 27.37           C  
ATOM   1305  OE1 GLN A 359     134.993  88.765 113.753  1.00 27.37           O  
ATOM   1306  NE2 GLN A 359     136.785  87.806 114.700  1.00 27.37           N  
ATOM   1307  N   LEU A 360     132.409  83.383 113.377  1.00 27.37           N  
ATOM   1308  CA  LEU A 360     131.565  82.687 112.415  1.00 27.37           C  
ATOM   1309  C   LEU A 360     130.409  82.005 113.139  1.00 27.37           C  
ATOM   1310  O   LEU A 360     129.267  82.057 112.688  1.00 27.37           O  
ATOM   1311  CB  LEU A 360     132.362  81.637 111.638  1.00 27.37           C  
ATOM   1312  CG  LEU A 360     133.443  82.178 110.689  1.00 27.37           C  
ATOM   1313  CD1 LEU A 360     134.226  80.997 110.105  1.00 27.37           C  
ATOM   1314  CD2 LEU A 360     132.794  83.023 109.577  1.00 27.37           C  
ATOM   1315  N   GLU A 361     130.726  81.366 114.259  1.00 27.37           N  
ATOM   1316  CA  GLU A 361     129.740  80.663 115.070  1.00 27.37           C  
ATOM   1317  C   GLU A 361     128.628  81.631 115.482  1.00 27.37           C  
ATOM   1318  O   GLU A 361     127.441  81.326 115.346  1.00 27.37           O  
ATOM   1319  CB  GLU A 361     130.438  80.077 116.306  1.00 27.37           C  
ATOM   1320  CG  GLU A 361     129.609  79.127 117.153  1.00 27.37           C  
ATOM   1321  CD  GLU A 361     128.435  79.801 117.821  1.00 27.37           C  
ATOM   1322  OE1 GLU A 361     128.656  80.769 118.582  1.00 27.37           O  
ATOM   1323  OE2 GLU A 361     127.292  79.363 117.588  1.00 27.37           O  
ATOM   1324  N   GLU A 362     129.019  82.806 115.964  1.00 27.37           N  
ATOM   1325  CA  GLU A 362     128.060  83.813 116.398  1.00 27.37           C  
ATOM   1326  C   GLU A 362     127.232  84.397 115.256  1.00 27.37           C  
ATOM   1327  O   GLU A 362     126.077  84.781 115.449  1.00 27.37           O  
ATOM   1328  CB  GLU A 362     128.787  84.957 117.120  1.00 27.37           C  
ATOM   1329  CG  GLU A 362     127.878  85.936 117.861  1.00 27.37           C  
ATOM   1330  CD  GLU A 362     127.124  85.284 119.004  1.00 27.37           C  
ATOM   1331  OE1 GLU A 362     127.782  84.755 119.924  1.00 27.37           O  
ATOM   1332  OE2 GLU A 362     125.875  85.300 118.981  1.00 27.37           O  
ATOM   1333  N   LYS A 363     127.812  84.449 114.064  1.00 27.37           N  
ATOM   1334  CA  LYS A 363     127.131  85.033 112.917  1.00 27.37           C  
ATOM   1335  C   LYS A 363     126.458  84.053 111.971  1.00 27.37           C  
ATOM   1336  O   LYS A 363     125.750  84.459 111.050  1.00 27.37           O  
ATOM   1337  CB  LYS A 363     128.125  85.902 112.125  1.00 27.37           C  
ATOM   1338  CG  LYS A 363     128.637  87.117 112.884  1.00 27.37           C  
ATOM   1339  CD  LYS A 363     129.733  87.824 112.094  1.00 27.37           C  
ATOM   1340  CE  LYS A 363     130.206  89.114 112.765  1.00 27.37           C  
ATOM   1341  NZ  LYS A 363     129.129  90.142 112.814  1.00 27.37           N  
ATOM   1342  N   SER A 364     126.663  82.765 112.182  1.00 27.37           N  
ATOM   1343  CA  SER A 364     126.064  81.792 111.277  1.00 27.37           C  
ATOM   1344  C   SER A 364     124.531  81.886 111.228  1.00 27.37           C  
ATOM   1345  O   SER A 364     123.868  82.009 112.261  1.00 27.37           O  
ATOM   1346  CB  SER A 364     126.485  80.375 111.670  1.00 27.37           C  
ATOM   1347  OG  SER A 364     126.061  79.447 110.690  1.00 27.37           O  
ATOM   1348  N   GLU A 365     123.994  81.814 110.014  1.00 27.37           N  
ATOM   1349  CA  GLU A 365     122.556  81.884 109.763  1.00 27.37           C  
ATOM   1350  C   GLU A 365     121.984  80.497 109.461  1.00 27.37           C  
ATOM   1351  O   GLU A 365     120.857  80.375 108.991  1.00 27.37           O  
ATOM   1352  CB  GLU A 365     122.290  82.807 108.572  1.00 27.37           C  
ATOM   1353  CG  GLU A 365     122.774  84.228 108.788  1.00 27.37           C  
ATOM   1354  CD  GLU A 365     121.882  85.026 109.719  1.00 27.37           C  
ATOM   1355  OE1 GLU A 365     121.391  84.475 110.727  1.00 27.37           O  
ATOM   1356  OE2 GLU A 365     121.692  86.227 109.446  1.00 27.37           O  
ATOM   1357  N   ASP A 366     122.774  79.458 109.715  1.00 27.37           N  
ATOM   1358  CA  ASP A 366     122.348  78.083 109.468  1.00 27.37           C  
ATOM   1359  C   ASP A 366     122.677  77.272 110.716  1.00 27.37           C  
ATOM   1360  O   ASP A 366     123.822  77.261 111.175  1.00 27.37           O  
ATOM   1361  CB  ASP A 366     123.091  77.507 108.265  1.00 27.37           C  
ATOM   1362  CG  ASP A 366     122.617  76.112 107.890  1.00 27.37           C  
ATOM   1363  OD1 ASP A 366     121.517  75.988 107.307  1.00 27.37           O  
ATOM   1364  OD2 ASP A 366     123.337  75.137 108.193  1.00 27.37           O  
ATOM   1365  N   GLN A 367     121.675  76.589 111.258  1.00 27.37           N  
ATOM   1366  CA  GLN A 367     121.857  75.813 112.477  1.00 27.37           C  
ATOM   1367  C   GLN A 367     122.855  74.667 112.330  1.00 27.37           C  
ATOM   1368  O   GLN A 367     123.631  74.396 113.253  1.00 27.37           O  
ATOM   1369  CB  GLN A 367     120.505  75.277 112.968  1.00 27.37           C  
ATOM   1370  CG  GLN A 367     120.544  74.670 114.366  1.00 27.37           C  
ATOM   1371  CD  GLN A 367     121.115  75.626 115.395  1.00 27.37           C  
ATOM   1372  OE1 GLN A 367     120.615  76.732 115.575  1.00 27.37           O  
ATOM   1373  NE2 GLN A 367     122.176  75.202 116.076  1.00 27.37           N  
ATOM   1374  N   GLU A 368     122.839  73.994 111.184  1.00 27.37           N  
ATOM   1375  CA  GLU A 368     123.767  72.893 110.966  1.00 27.37           C  
ATOM   1376  C   GLU A 368     125.191  73.456 110.847  1.00 27.37           C  
ATOM   1377  O   GLU A 368     126.149  72.862 111.340  1.00 27.37           O  
ATOM   1378  CB  GLU A 368     123.390  72.110 109.700  1.00 27.37           C  
ATOM   1379  CG  GLU A 368     124.195  70.834 109.474  1.00 27.37           C  
ATOM   1380  CD  GLU A 368     123.959  69.794 110.552  1.00 27.37           C  
ATOM   1381  OE1 GLU A 368     122.795  69.372 110.726  1.00 27.37           O  
ATOM   1382  OE2 GLU A 368     124.933  69.396 111.224  1.00 27.37           O  
ATOM   1383  N   ASP A 369     125.316  74.608 110.198  1.00 27.37           N  
ATOM   1384  CA  ASP A 369     126.614  75.256 110.042  1.00 27.37           C  
ATOM   1385  C   ASP A 369     127.100  75.680 111.429  1.00 27.37           C  
ATOM   1386  O   ASP A 369     128.254  75.445 111.777  1.00 27.37           O  
ATOM   1387  CB  ASP A 369     126.497  76.481 109.126  1.00 27.37           C  
ATOM   1388  CG  ASP A 369     127.850  77.135 108.830  1.00 27.37           C  
ATOM   1389  OD1 ASP A 369     128.699  76.501 108.164  1.00 27.37           O  
ATOM   1390  OD2 ASP A 369     128.057  78.284 109.266  1.00 27.37           O  
ATOM   1391  N   LYS A 370     126.220  76.290 112.226  1.00 27.37           N  
ATOM   1392  CA  LYS A 370     126.597  76.720 113.578  1.00 27.37           C  
ATOM   1393  C   LYS A 370     127.157  75.561 114.386  1.00 27.37           C  
ATOM   1394  O   LYS A 370     128.181  75.699 115.053  1.00 27.37           O  
ATOM   1395  CB  LYS A 370     125.404  77.304 114.346  1.00 27.37           C  
ATOM   1396  CG  LYS A 370     124.979  78.706 113.956  1.00 27.37           C  
ATOM   1397  CD  LYS A 370     123.743  79.161 114.750  1.00 27.37           C  
ATOM   1398  CE  LYS A 370     124.003  79.311 116.250  1.00 27.37           C  
ATOM   1399  NZ  LYS A 370     124.858  80.481 116.589  1.00 27.37           N  
ATOM   1400  N   GLU A 371     126.470  74.419 114.316  1.00 27.37           N  
ATOM   1401  CA  GLU A 371     126.876  73.221 115.040  1.00 27.37           C  
ATOM   1402  C   GLU A 371     128.283  72.774 114.657  1.00 27.37           C  
ATOM   1403  O   GLU A 371     129.090  72.486 115.534  1.00 27.37           O  
ATOM   1404  CB  GLU A 371     125.859  72.098 114.793  1.00 27.37           C  
ATOM   1405  CG  GLU A 371     124.441  72.464 115.252  1.00 27.37           C  
ATOM   1406  CD  GLU A 371     124.306  72.574 116.766  1.00 27.37           C  
ATOM   1407  OE1 GLU A 371     125.295  72.949 117.432  1.00 27.37           O  
ATOM   1408  OE2 GLU A 371     123.196  72.313 117.286  1.00 27.37           O  
ATOM   1409  N   CYS A 372     128.569  72.706 113.354  1.00 27.37           N  
ATOM   1410  CA  CYS A 372     129.898  72.319 112.877  1.00 27.37           C  
ATOM   1411  C   CYS A 372     130.951  73.252 113.480  1.00 27.37           C  
ATOM   1412  O   CYS A 372     131.984  72.801 113.976  1.00 27.37           O  
ATOM   1413  CB  CYS A 372     129.986  72.399 111.347  1.00 27.37           C  
ATOM   1414  SG  CYS A 372     129.050  71.155 110.433  1.00 27.37           S  
ATOM   1415  N   LEU A 373     130.682  74.553 113.440  1.00 27.37           N  
ATOM   1416  CA  LEU A 373     131.601  75.541 113.989  1.00 27.37           C  
ATOM   1417  C   LEU A 373     131.846  75.328 115.475  1.00 27.37           C  
ATOM   1418  O   LEU A 373     132.991  75.361 115.926  1.00 27.37           O  
ATOM   1419  CB  LEU A 373     131.066  76.947 113.731  1.00 27.37           C  
ATOM   1420  CG  LEU A 373     131.032  77.269 112.234  1.00 27.37           C  
ATOM   1421  CD1 LEU A 373     130.242  78.541 111.988  1.00 27.37           C  
ATOM   1422  CD2 LEU A 373     132.468  77.382 111.709  1.00 27.37           C  
ATOM   1423  N   LYS A 374     130.780  75.121 116.244  1.00 27.37           N  
ATOM   1424  CA  LYS A 374     130.929  74.868 117.677  1.00 27.37           C  
ATOM   1425  C   LYS A 374     131.859  73.680 117.894  1.00 27.37           C  
ATOM   1426  O   LYS A 374     132.732  73.710 118.753  1.00 27.37           O  
ATOM   1427  CB  LYS A 374     129.578  74.542 118.329  1.00 27.37           C  
ATOM   1428  CG  LYS A 374     128.718  75.739 118.705  1.00 27.37           C  
ATOM   1429  CD  LYS A 374     127.477  75.272 119.470  1.00 27.37           C  
ATOM   1430  CE  LYS A 374     126.681  76.434 120.039  1.00 27.37           C  
ATOM   1431  NZ  LYS A 374     126.200  77.361 118.985  1.00 27.37           N  
ATOM   1432  N   GLN A 375     131.656  72.636 117.099  1.00 27.37           N  
ATOM   1433  CA  GLN A 375     132.454  71.420 117.180  1.00 27.37           C  
ATOM   1434  C   GLN A 375     133.916  71.676 116.814  1.00 27.37           C  
ATOM   1435  O   GLN A 375     134.824  71.160 117.467  1.00 27.37           O  
ATOM   1436  CB  GLN A 375     131.830  70.359 116.272  1.00 27.37           C  
ATOM   1437  CG  GLN A 375     130.417  69.988 116.719  1.00 27.37           C  
ATOM   1438  CD  GLN A 375     129.604  69.279 115.654  1.00 27.37           C  
ATOM   1439  OE1 GLN A 375     128.422  68.984 115.856  1.00 27.37           O  
ATOM   1440  NE2 GLN A 375     130.226  69.008 114.510  1.00 27.37           N  
ATOM   1441  N   ALA A 376     134.147  72.479 115.781  1.00 27.37           N  
ATOM   1442  CA  ALA A 376     135.508  72.792 115.384  1.00 27.37           C  
ATOM   1443  C   ALA A 376     136.181  73.511 116.551  1.00 27.37           C  
ATOM   1444  O   ALA A 376     137.295  73.165 116.950  1.00 27.37           O  
ATOM   1445  CB  ALA A 376     135.514  73.678 114.136  1.00 27.37           C  
ATOM   1446  N   ILE A 377     135.493  74.504 117.104  1.00 27.37           N  
ATOM   1447  CA  ILE A 377     136.034  75.260 118.222  1.00 27.37           C  
ATOM   1448  C   ILE A 377     136.469  74.319 119.336  1.00 27.37           C  
ATOM   1449  O   ILE A 377     137.598  74.410 119.848  1.00 27.37           O  
ATOM   1450  CB  ILE A 377     134.987  76.279 118.751  1.00 27.37           C  
ATOM   1451  CG1 ILE A 377     134.792  77.379 117.696  1.00 27.37           C  
ATOM   1452  CG2 ILE A 377     135.425  76.869 120.111  1.00 27.37           C  
ATOM   1453  CD1 ILE A 377     133.744  78.411 118.051  1.00 27.37           C  
ATOM   1454  N   THR A 378     135.585  73.392 119.683  1.00 27.37           N  
ATOM   1455  CA  THR A 378     135.862  72.428 120.740  1.00 27.37           C  
ATOM   1456  C   THR A 378     137.072  71.556 120.432  1.00 27.37           C  
ATOM   1457  O   THR A 378     137.975  71.421 121.261  1.00 27.37           O  
ATOM   1458  CB  THR A 378     134.632  71.533 120.988  1.00 27.37           C  
ATOM   1459  OG1 THR A 378     133.558  72.345 121.478  1.00 27.37           O  
ATOM   1460  CG2 THR A 378     134.953  70.431 121.998  1.00 27.37           C  
ATOM   1461  N   ALA A 379     137.087  70.969 119.239  1.00 27.37           N  
ATOM   1462  CA  ALA A 379     138.182  70.104 118.811  1.00 27.37           C  
ATOM   1463  C   ALA A 379     139.535  70.827 118.721  1.00 27.37           C  
ATOM   1464  O   ALA A 379     140.579  70.185 118.592  1.00 27.37           O  
ATOM   1465  CB  ALA A 379     137.845  69.478 117.473  1.00 27.37           C  
ATOM   1466  N   LEU A 380     139.522  72.154 118.781  1.00 27.37           N  
ATOM   1467  CA  LEU A 380     140.764  72.909 118.698  1.00 27.37           C  
ATOM   1468  C   LEU A 380     141.241  73.462 120.039  1.00 27.37           C  
ATOM   1469  O   LEU A 380     142.292  74.103 120.105  1.00 27.37           O  
ATOM   1470  CB  LEU A 380     140.618  74.060 117.696  1.00 27.37           C  
ATOM   1471  CG  LEU A 380     140.698  73.704 116.212  1.00 27.37           C  
ATOM   1472  CD1 LEU A 380     140.376  74.938 115.372  1.00 27.37           C  
ATOM   1473  CD2 LEU A 380     142.114  73.182 115.880  1.00 27.37           C  
ATOM   1474  N   LEU A 381     140.482  73.209 121.103  1.00 27.37           N  
ATOM   1475  CA  LEU A 381     140.853  73.712 122.422  1.00 27.37           C  
ATOM   1476  C   LEU A 381     142.246  73.306 122.898  1.00 27.37           C  
ATOM   1477  O   LEU A 381     142.940  74.111 123.518  1.00 27.37           O  
ATOM   1478  CB  LEU A 381     139.802  73.308 123.463  1.00 27.37           C  
ATOM   1479  CG  LEU A 381     138.461  74.041 123.359  1.00 27.37           C  
ATOM   1480  CD1 LEU A 381     137.480  73.505 124.400  1.00 27.37           C  
ATOM   1481  CD2 LEU A 381     138.694  75.542 123.560  1.00 27.37           C  
ATOM   1482  N   ASN A 382     142.670  72.078 122.621  1.00 27.37           N  
ATOM   1483  CA  ASN A 382     144.004  71.660 123.042  1.00 27.37           C  
ATOM   1484  C   ASN A 382     145.102  72.449 122.321  1.00 27.37           C  
ATOM   1485  O   ASN A 382     146.033  72.963 122.954  1.00 27.37           O  
ATOM   1486  CB  ASN A 382     144.208  70.157 122.818  1.00 27.37           C  
ATOM   1487  CG  ASN A 382     143.360  69.313 123.752  1.00 27.37           C  
ATOM   1488  OD1 ASN A 382     143.254  69.614 124.939  1.00 27.37           O  
ATOM   1489  ND2 ASN A 382     142.777  68.240 123.231  1.00 27.37           N  
ATOM   1490  N   VAL A 383     144.992  72.541 121.000  1.00 27.37           N  
ATOM   1491  CA  VAL A 383     145.970  73.279 120.208  1.00 27.37           C  
ATOM   1492  C   VAL A 383     146.055  74.724 120.684  1.00 27.37           C  
ATOM   1493  O   VAL A 383     147.143  75.289 120.812  1.00 27.37           O  
ATOM   1494  CB  VAL A 383     145.594  73.261 118.703  1.00 27.37           C  
ATOM   1495  CG1 VAL A 383     146.469  74.239 117.921  1.00 27.37           C  
ATOM   1496  CG2 VAL A 383     145.777  71.846 118.145  1.00 27.37           C  
ATOM   1497  N   GLN A 384     144.895  75.314 120.963  1.00 27.37           N  
ATOM   1498  CA  GLN A 384     144.816  76.696 121.412  1.00 27.37           C  
ATOM   1499  C   GLN A 384     145.452  76.951 122.785  1.00 27.37           C  
ATOM   1500  O   GLN A 384     146.246  77.878 122.930  1.00 27.37           O  
ATOM   1501  CB  GLN A 384     143.351  77.163 121.398  1.00 27.37           C  
ATOM   1502  CG  GLN A 384     143.132  78.546 122.006  1.00 27.37           C  
ATOM   1503  CD  GLN A 384     141.682  78.994 121.947  1.00 27.37           C  
ATOM   1504  OE1 GLN A 384     140.765  78.190 122.115  1.00 27.37           O  
ATOM   1505  NE2 GLN A 384     141.471  80.285 121.745  1.00 27.37           N  
ATOM   1506  N   SER A 385     145.119  76.146 123.794  1.00 27.37           N  
ATOM   1507  CA  SER A 385     145.731  76.358 125.110  1.00 27.37           C  
ATOM   1508  C   SER A 385     147.227  76.058 125.018  1.00 27.37           C  
ATOM   1509  O   SER A 385     148.042  76.693 125.687  1.00 27.37           O  
ATOM   1510  CB  SER A 385     145.070  75.484 126.188  1.00 27.37           C  
ATOM   1511  OG  SER A 385     145.104  74.109 125.854  1.00 27.37           O  
ATOM   1512  N   GLY A 386     147.583  75.099 124.171  1.00 27.37           N  
ATOM   1513  CA  GLY A 386     148.986  74.776 123.991  1.00 27.37           C  
ATOM   1514  C   GLY A 386     149.749  75.960 123.409  1.00 27.37           C  
ATOM   1515  O   GLY A 386     150.827  76.321 123.893  1.00 27.37           O  
ATOM   1516  N   MET A 387     149.196  76.574 122.365  1.00 27.37           N  
ATOM   1517  CA  MET A 387     149.862  77.720 121.758  1.00 27.37           C  
ATOM   1518  C   MET A 387     149.815  78.924 122.690  1.00 27.37           C  
ATOM   1519  O   MET A 387     150.754  79.732 122.737  1.00 27.37           O  
ATOM   1520  CB  MET A 387     149.224  78.062 120.407  1.00 27.37           C  
ATOM   1521  CG  MET A 387     149.483  77.017 119.320  1.00 27.37           C  
ATOM   1522  SD  MET A 387     148.721  77.425 117.716  1.00 27.37           S  
ATOM   1523  CE  MET A 387     149.591  78.988 117.338  1.00 27.37           C  
ATOM   1524  N   GLU A 388     148.723  79.041 123.436  1.00 27.37           N  
ATOM   1525  CA  GLU A 388     148.558  80.139 124.368  1.00 27.37           C  
ATOM   1526  C   GLU A 388     149.692  80.161 125.405  1.00 27.37           C  
ATOM   1527  O   GLU A 388     150.233  81.225 125.713  1.00 27.37           O  
ATOM   1528  CB  GLU A 388     147.201  80.027 125.069  1.00 27.37           C  
ATOM   1529  CG  GLU A 388     146.823  81.232 125.941  1.00 27.37           C  
ATOM   1530  CD  GLU A 388     146.680  82.537 125.160  1.00 27.37           C  
ATOM   1531  OE1 GLU A 388     146.384  83.571 125.794  1.00 27.37           O  
ATOM   1532  OE2 GLU A 388     146.860  82.540 123.921  1.00 27.37           O  
ATOM   1533  N   LYS A 389     150.057  78.997 125.932  1.00 27.37           N  
ATOM   1534  CA  LYS A 389     151.130  78.928 126.918  1.00 27.37           C  
ATOM   1535  C   LYS A 389     152.459  79.347 126.285  1.00 27.37           C  
ATOM   1536  O   LYS A 389     153.249  80.080 126.887  1.00 27.37           O  
ATOM   1537  CB  LYS A 389     151.256  77.508 127.479  1.00 27.37           C  
ATOM   1538  CG  LYS A 389     152.132  77.373 128.729  1.00 27.37           C  
ATOM   1539  CD  LYS A 389     153.620  77.464 128.415  1.00 27.37           C  
ATOM   1540  CE  LYS A 389     154.466  77.318 129.668  1.00 27.37           C  
ATOM   1541  NZ  LYS A 389     155.920  77.391 129.356  1.00 27.37           N  
ATOM   1542  N   ILE A 390     152.695  78.883 125.064  1.00 27.37           N  
ATOM   1543  CA  ILE A 390     153.923  79.200 124.351  1.00 27.37           C  
ATOM   1544  C   ILE A 390     154.050  80.688 124.020  1.00 27.37           C  
ATOM   1545  O   ILE A 390     155.118  81.285 124.203  1.00 27.37           O  
ATOM   1546  CB  ILE A 390     154.006  78.376 123.042  1.00 27.37           C  
ATOM   1547  CG1 ILE A 390     154.124  76.887 123.383  1.00 27.37           C  
ATOM   1548  CG2 ILE A 390     155.189  78.842 122.194  1.00 27.37           C  
ATOM   1549  CD1 ILE A 390     154.048  75.970 122.184  1.00 27.37           C  
ATOM   1550  N   CYS A 391     152.955  81.285 123.560  1.00 27.37           N  
ATOM   1551  CA  CYS A 391     152.954  82.687 123.153  1.00 27.37           C  
ATOM   1552  C   CYS A 391     152.888  83.746 124.249  1.00 27.37           C  
ATOM   1553  O   CYS A 391     153.191  84.907 123.991  1.00 27.37           O  
ATOM   1554  CB  CYS A 391     151.805  82.938 122.169  1.00 27.37           C  
ATOM   1555  SG  CYS A 391     151.870  81.918 120.681  1.00 27.37           S  
ATOM   1556  N   SER A 392     152.486  83.366 125.459  1.00 27.37           N  
ATOM   1557  CA  SER A 392     152.384  84.344 126.540  1.00 27.37           C  
ATOM   1558  C   SER A 392     153.713  84.604 127.246  1.00 27.37           C  
ATOM   1559  O   SER A 392     153.862  85.623 127.917  1.00 27.37           O  
ATOM   1560  CB  SER A 392     151.325  83.906 127.562  1.00 27.37           C  
ATOM   1561  OG  SER A 392     151.682  82.681 128.182  1.00 27.37           O  
ATOM   1562  N   LYS A 393     154.668  83.683 127.111  1.00 27.37           N  
ATOM   1563  CA  LYS A 393     155.981  83.871 127.727  1.00 27.37           C  
ATOM   1564  C   LYS A 393     156.548  85.185 127.199  1.00 27.37           C  
ATOM   1565  O   LYS A 393     156.377  85.523 126.021  1.00 27.37           O  
ATOM   1566  CB  LYS A 393     156.904  82.697 127.395  1.00 27.37           C  
ATOM   1567  CG  LYS A 393     156.508  81.386 128.093  1.00 27.37           C  
ATOM   1568  CD  LYS A 393     157.313  80.180 127.581  1.00 27.37           C  
ATOM   1569  CE  LYS A 393     158.826  80.385 127.687  1.00 27.37           C  
ATOM   1570  NZ  LYS A 393     159.314  80.585 129.087  1.00 27.37           N  
ATOM   1571  N   SER A 394     157.216  85.921 128.078  1.00 27.37           N  
ATOM   1572  CA  SER A 394     157.760  87.231 127.754  1.00 27.37           C  
ATOM   1573  C   SER A 394     158.522  87.395 126.433  1.00 27.37           C  
ATOM   1574  O   SER A 394     158.181  88.275 125.642  1.00 27.37           O  
ATOM   1575  CB  SER A 394     158.628  87.725 128.915  1.00 27.37           C  
ATOM   1576  OG  SER A 394     158.948  89.096 128.754  1.00 27.37           O  
ATOM   1577  N   LEU A 395     159.548  86.585 126.185  1.00 27.37           N  
ATOM   1578  CA  LEU A 395     160.302  86.721 124.934  1.00 27.37           C  
ATOM   1579  C   LEU A 395     159.409  86.553 123.706  1.00 27.37           C  
ATOM   1580  O   LEU A 395     159.389  87.407 122.822  1.00 27.37           O  
ATOM   1581  CB  LEU A 395     161.454  85.713 124.873  1.00 27.37           C  
ATOM   1582  CG  LEU A 395     162.641  86.014 125.776  1.00 27.37           C  
ATOM   1583  CD1 LEU A 395     163.298  87.341 125.378  1.00 27.37           C  
ATOM   1584  CD2 LEU A 395     162.230  86.012 127.254  1.00 27.37           C  
ATOM   1585  N   ALA A 396     158.671  85.453 123.648  1.00 27.37           N  
ATOM   1586  CA  ALA A 396     157.785  85.214 122.516  1.00 27.37           C  
ATOM   1587  C   ALA A 396     156.854  86.410 122.341  1.00 27.37           C  
ATOM   1588  O   ALA A 396     156.734  86.970 121.242  1.00 27.37           O  
ATOM   1589  CB  ALA A 396     156.982  83.945 122.741  1.00 27.37           C  
ATOM   1590  N   LYS A 397     156.206  86.803 123.434  1.00 27.37           N  
ATOM   1591  CA  LYS A 397     155.279  87.928 123.429  1.00 27.37           C  
ATOM   1592  C   LYS A 397     155.917  89.173 122.806  1.00 27.37           C  
ATOM   1593  O   LYS A 397     155.273  89.904 122.056  1.00 27.37           O  
ATOM   1594  CB  LYS A 397     154.814  88.221 124.864  1.00 27.37           C  
ATOM   1595  CG  LYS A 397     153.704  89.262 124.973  1.00 27.37           C  
ATOM   1596  CD  LYS A 397     153.333  89.550 126.431  1.00 27.37           C  
ATOM   1597  CE  LYS A 397     154.351  90.438 127.137  1.00 27.37           C  
ATOM   1598  NZ  LYS A 397     155.700  89.813 127.205  1.00 27.37           N  
ATOM   1599  N   ARG A 398     157.190  89.405 123.110  1.00 27.37           N  
ATOM   1600  CA  ARG A 398     157.898  90.557 122.569  1.00 27.37           C  
ATOM   1601  C   ARG A 398     158.162  90.377 121.070  1.00 27.37           C  
ATOM   1602  O   ARG A 398     158.049  91.329 120.291  1.00 27.37           O  
ATOM   1603  CB  ARG A 398     159.226  90.757 123.307  1.00 27.37           C  
ATOM   1604  CG  ARG A 398     159.103  90.979 124.813  1.00 27.37           C  
ATOM   1605  CD  ARG A 398     158.514  92.343 125.180  1.00 27.37           C  
ATOM   1606  NE  ARG A 398     159.338  93.460 124.716  1.00 27.37           N  
ATOM   1607  CZ  ARG A 398     159.322  93.967 123.484  1.00 27.37           C  
ATOM   1608  NH1 ARG A 398     160.119  94.983 123.184  1.00 27.37           N  
ATOM   1609  NH2 ARG A 398     158.510  93.478 122.553  1.00 27.37           N  
ATOM   1610  N   ARG A 399     158.513  89.156 120.673  1.00 27.37           N  
ATOM   1611  CA  ARG A 399     158.781  88.864 119.268  1.00 27.37           C  
ATOM   1612  C   ARG A 399     157.524  89.069 118.421  1.00 27.37           C  
ATOM   1613  O   ARG A 399     157.562  89.758 117.405  1.00 27.37           O  
ATOM   1614  CB  ARG A 399     159.307  87.434 119.120  1.00 27.37           C  
ATOM   1615  CG  ARG A 399     160.694  87.227 119.735  1.00 27.37           C  
ATOM   1616  CD  ARG A 399     161.106  85.758 119.713  1.00 27.37           C  
ATOM   1617  NE  ARG A 399     161.239  85.224 118.358  1.00 27.37           N  
ATOM   1618  CZ  ARG A 399     161.386  83.929 118.084  1.00 27.37           C  
ATOM   1619  NH1 ARG A 399     161.413  83.045 119.075  1.00 27.37           N  
ATOM   1620  NH2 ARG A 399     161.502  83.517 116.828  1.00 27.37           N  
ATOM   1621  N   LEU A 400     156.411  88.483 118.854  1.00 27.37           N  
ATOM   1622  CA  LEU A 400     155.142  88.608 118.140  1.00 27.37           C  
ATOM   1623  C   LEU A 400     154.720  90.071 118.031  1.00 27.37           C  
ATOM   1624  O   LEU A 400     154.242  90.522 116.989  1.00 27.37           O  
ATOM   1625  CB  LEU A 400     154.068  87.792 118.864  1.00 27.37           C  
ATOM   1626  CG  LEU A 400     154.319  86.280 118.802  1.00 27.37           C  
ATOM   1627  CD1 LEU A 400     153.443  85.545 119.809  1.00 27.37           C  
ATOM   1628  CD2 LEU A 400     154.066  85.789 117.376  1.00 27.37           C  
ATOM   1629  N   SER A 401     154.898  90.808 119.118  1.00 27.37           N  
ATOM   1630  CA  SER A 401     154.561  92.220 119.141  1.00 27.37           C  
ATOM   1631  C   SER A 401     155.491  92.952 118.176  1.00 27.37           C  
ATOM   1632  O   SER A 401     155.096  93.901 117.504  1.00 27.37           O  
ATOM   1633  CB  SER A 401     154.751  92.768 120.555  1.00 27.37           C  
ATOM   1634  OG  SER A 401     154.529  94.163 120.588  1.00 27.37           O  
ATOM   1635  N   GLU A 402     156.728  92.486 118.108  1.00 27.37           N  
ATOM   1636  CA  GLU A 402     157.740  93.073 117.244  1.00 27.37           C  
ATOM   1637  C   GLU A 402     157.346  93.044 115.768  1.00 27.37           C  
ATOM   1638  O   GLU A 402     157.445  94.054 115.071  1.00 27.37           O  
ATOM   1639  CB  GLU A 402     159.067  92.330 117.446  1.00 27.37           C  
ATOM   1640  CG  GLU A 402     160.212  92.779 116.548  1.00 27.37           C  
ATOM   1641  CD  GLU A 402     161.497  92.010 116.821  1.00 27.37           C  
ATOM   1642  OE1 GLU A 402     161.511  90.771 116.653  1.00 27.37           O  
ATOM   1643  OE2 GLU A 402     162.500  92.650 117.204  1.00 27.37           O  
ATOM   1644  N   SER A 403     156.890  91.887 115.298  1.00 27.37           N  
ATOM   1645  CA  SER A 403     156.517  91.722 113.899  1.00 27.37           C  
ATOM   1646  C   SER A 403     155.012  91.749 113.644  1.00 27.37           C  
ATOM   1647  O   SER A 403     154.538  91.204 112.648  1.00 27.37           O  
ATOM   1648  CB  SER A 403     157.088  90.406 113.372  1.00 27.37           C  
ATOM   1649  OG  SER A 403     158.488  90.356 113.561  1.00 27.37           O  
ATOM   1650  N   ALA A 404     154.264  92.381 114.540  1.00 27.37           N  
ATOM   1651  CA  ALA A 404     152.819  92.462 114.384  1.00 27.37           C  
ATOM   1652  C   ALA A 404     152.450  93.588 113.427  1.00 27.37           C  
ATOM   1653  O   ALA A 404     151.893  93.258 112.357  1.00 27.37           O  
ATOM   1654  CB  ALA A 404     152.159  92.683 115.741  1.00 27.37           C  
ATOM   1655  N   ILE A 419     145.307 107.173 103.422  1.00 27.37           N  
ATOM   1656  CA  ILE A 419     146.575 107.878 103.557  1.00 27.37           C  
ATOM   1657  C   ILE A 419     146.438 108.981 104.604  1.00 27.37           C  
ATOM   1658  O   ILE A 419     147.173 109.972 104.584  1.00 27.37           O  
ATOM   1659  CB  ILE A 419     146.963 108.462 102.143  1.00 27.37           C  
ATOM   1660  CG1 ILE A 419     148.324 109.162 102.184  1.00 27.37           C  
ATOM   1661  CG2 ILE A 419     145.851 109.407 101.643  1.00 27.37           C  
ATOM   1662  CD1 ILE A 419     148.927 109.450 100.815  1.00 27.37           C  
ATOM   1663  N   LYS A 420     145.486 108.800 105.515  1.00 27.37           N  
ATOM   1664  CA  LYS A 420     145.236 109.767 106.578  1.00 27.37           C  
ATOM   1665  C   LYS A 420     146.454 109.897 107.483  1.00 27.37           C  
ATOM   1666  O   LYS A 420     146.726 110.970 108.025  1.00 27.37           O  
ATOM   1667  CB  LYS A 420     144.024 109.331 107.408  1.00 27.37           C  
ATOM   1668  CG  LYS A 420     143.547 110.339 108.459  1.00 27.37           C  
ATOM   1669  CD  LYS A 420     142.895 111.569 107.833  1.00 27.37           C  
ATOM   1670  CE  LYS A 420     142.435 112.552 108.899  1.00 27.37           C  
ATOM   1671  NZ  LYS A 420     143.570 113.031 109.736  1.00 27.37           N  
ATOM   1672  N   LYS A 421     147.186 108.800 107.643  1.00 27.37           N  
ATOM   1673  CA  LYS A 421     148.377 108.791 108.480  1.00 27.37           C  
ATOM   1674  C   LYS A 421     149.511 109.550 107.799  1.00 27.37           C  
ATOM   1675  O   LYS A 421     150.210 110.335 108.439  1.00 27.37           O  
ATOM   1676  CB  LYS A 421     148.819 107.353 108.767  1.00 27.37           C  
ATOM   1677  CG  LYS A 421     149.915 107.202 109.825  1.00 27.37           C  
ATOM   1678  CD  LYS A 421     149.401 107.487 111.234  1.00 27.37           C  
ATOM   1679  CE  LYS A 421     150.502 107.314 112.270  1.00 27.37           C  
ATOM   1680  NZ  LYS A 421     151.643 108.235 112.025  1.00 27.37           N  
ATOM   1681  N   MET A 422     149.685 109.317 106.501  1.00 27.37           N  
ATOM   1682  CA  MET A 422     150.740 109.989 105.746  1.00 27.37           C  
ATOM   1683  C   MET A 422     150.622 111.510 105.837  1.00 27.37           C  
ATOM   1684  O   MET A 422     151.614 112.202 106.067  1.00 27.37           O  
ATOM   1685  CB  MET A 422     150.713 109.545 104.277  1.00 27.37           C  
ATOM   1686  CG  MET A 422     151.067 108.074 104.072  1.00 27.37           C  
ATOM   1687  SD  MET A 422     151.038 107.520 102.345  1.00 27.37           S  
ATOM   1688  CE  MET A 422     152.263 108.499 101.603  1.00 27.37           C  
ATOM   1689  N   ASN A 423     149.411 112.026 105.660  1.00 27.37           N  
ATOM   1690  CA  ASN A 423     149.191 113.466 105.732  1.00 27.37           C  
ATOM   1691  C   ASN A 423     149.286 113.956 107.169  1.00 27.37           C  
ATOM   1692  O   ASN A 423     149.701 115.084 107.423  1.00 27.37           O  
ATOM   1693  CB  ASN A 423     147.823 113.819 105.148  1.00 27.37           C  
ATOM   1694  CG  ASN A 423     147.727 113.506 103.670  1.00 27.37           C  
ATOM   1695  OD1 ASN A 423     148.453 114.075 102.857  1.00 27.37           O  
ATOM   1696  ND2 ASN A 423     146.832 112.592 103.314  1.00 27.37           N  
ATOM   1697  N   GLU A 424     148.901 113.100 108.112  1.00 27.37           N  
ATOM   1698  CA  GLU A 424     148.954 113.455 109.524  1.00 27.37           C  
ATOM   1699  C   GLU A 424     150.398 113.522 110.002  1.00 27.37           C  
ATOM   1700  O   GLU A 424     150.717 114.256 110.936  1.00 27.37           O  
ATOM   1701  CB  GLU A 424     148.181 112.431 110.363  1.00 27.37           C  
ATOM   1702  CG  GLU A 424     148.016 112.801 111.836  1.00 27.37           C  
ATOM   1703  CD  GLU A 424     147.206 114.069 112.038  1.00 27.37           C  
ATOM   1704  OE1 GLU A 424     146.021 114.090 111.642  1.00 27.37           O  
ATOM   1705  OE2 GLU A 424     147.754 115.043 112.592  1.00 27.37           O  
ATOM   1706  N   ILE A 425     151.271 112.749 109.357  1.00 27.37           N  
ATOM   1707  CA  ILE A 425     152.685 112.721 109.718  1.00 27.37           C  
ATOM   1708  C   ILE A 425     153.436 113.892 109.095  1.00 27.37           C  
ATOM   1709  O   ILE A 425     154.330 114.472 109.720  1.00 27.37           O  
ATOM   1710  CB  ILE A 425     153.364 111.397 109.271  1.00 27.37           C  
ATOM   1711  CG1 ILE A 425     152.772 110.217 110.043  1.00 27.37           C  
ATOM   1712  CG2 ILE A 425     154.866 111.469 109.514  1.00 27.37           C  
ATOM   1713  CD1 ILE A 425     153.413 108.874 109.714  1.00 27.37           C  
ATOM   1714  N   GLN A 426     153.076 114.244 107.869  1.00 27.37           N  
ATOM   1715  CA  GLN A 426     153.742 115.348 107.198  1.00 27.37           C  
ATOM   1716  C   GLN A 426     153.360 116.631 107.932  1.00 27.37           C  
ATOM   1717  O   GLN A 426     154.129 117.589 107.977  1.00 27.37           O  
ATOM   1718  CB  GLN A 426     153.315 115.413 105.732  1.00 27.37           C  
ATOM   1719  CG  GLN A 426     154.185 116.322 104.877  1.00 27.37           C  
ATOM   1720  CD  GLN A 426     153.761 116.323 103.421  1.00 27.37           C  
ATOM   1721  OE1 GLN A 426     153.670 115.270 102.791  1.00 27.37           O  
ATOM   1722  NE2 GLN A 426     153.508 117.510 102.880  1.00 27.37           N  
ATOM   1723  N   LYS A 427     152.174 116.628 108.530  1.00 27.37           N  
ATOM   1724  CA  LYS A 427     151.683 117.781 109.281  1.00 27.37           C  
ATOM   1725  C   LYS A 427     152.120 118.051 110.564  1.00 27.37           C  
ATOM   1726  O   LYS A 427     151.723 119.001 111.258  1.00 27.37           O  
ATOM   1727  CB  LYS A 427     150.152 117.848 109.210  1.00 27.37           C  
ATOM   1728  CG  LYS A 427     149.598 117.971 107.790  1.00 27.37           C  
ATOM   1729  CD  LYS A 427     148.071 118.044 107.761  1.00 27.37           C  
ATOM   1730  CE  LYS A 427     147.543 119.417 108.172  1.00 27.37           C  
ATOM   1731  NZ  LYS A 427     148.002 120.490 107.245  1.00 27.37           N  
ATOM   1732  N   ASN A 428     152.992 117.167 110.884  1.00 27.37           N  
ATOM   1733  CA  ASN A 428     153.588 117.365 112.085  1.00 27.37           C  
ATOM   1734  C   ASN A 428     155.101 117.443 111.911  1.00 27.37           C  
ATOM   1735  O   ASN A 428     155.859 117.270 112.864  1.00 27.37           O  
ATOM   1736  CB  ASN A 428     153.249 116.170 112.981  1.00 27.37           C  
ATOM   1737  CG  ASN A 428     153.602 116.395 114.441  1.00 27.37           C  
ATOM   1738  OD1 ASN A 428     153.565 115.455 115.231  1.00 27.37           O  
ATOM   1739  ND2 ASN A 428     153.938 117.600 114.850  1.00 27.37           N  
ATOM   1740  N   ILE A 429     155.533 117.689 110.680  1.00 27.37           N  
ATOM   1741  CA  ILE A 429     156.956 117.825 110.382  1.00 27.37           C  
ATOM   1742  C   ILE A 429     157.206 119.215 109.794  1.00 27.37           C  
ATOM   1743  O   ILE A 429     156.591 119.588 108.798  1.00 27.37           O  
ATOM   1744  CB  ILE A 429     157.433 116.763 109.371  1.00 27.37           C  
ATOM   1745  CG1 ILE A 429     157.429 115.379 110.027  1.00 27.37           C  
ATOM   1746  CG2 ILE A 429     158.822 117.121 108.860  1.00 27.37           C  
ATOM   1747  CD1 ILE A 429     157.876 114.253 109.112  1.00 27.37           C  
ATOM   1748  N   ASP A 430     158.103 119.974 110.420  1.00 27.37           N  
ATOM   1749  CA  ASP A 430     158.418 121.326 109.961  1.00 27.37           C  
ATOM   1750  C   ASP A 430     159.556 121.303 108.936  1.00 27.37           C  
ATOM   1751  O   ASP A 430     160.414 120.418 108.965  1.00 27.37           O  
ATOM   1752  CB  ASP A 430     158.816 122.201 111.162  1.00 27.37           C  
ATOM   1753  CG  ASP A 430     158.990 123.674 110.796  1.00 27.37           C  
ATOM   1754  OD1 ASP A 430     158.676 124.057 109.655  1.00 27.37           O  
ATOM   1755  OD2 ASP A 430     159.433 124.459 111.659  1.00 27.37           O  
ATOM   1756  N   GLY A 431     159.549 122.279 108.031  1.00 27.37           N  
ATOM   1757  CA  GLY A 431     160.589 122.384 107.022  1.00 27.37           C  
ATOM   1758  C   GLY A 431     160.624 121.263 106.006  1.00 27.37           C  
ATOM   1759  O   GLY A 431     161.690 120.728 105.691  1.00 27.37           O  
ATOM   1760  N   TRP A 432     159.456 120.915 105.479  1.00 27.37           N  
ATOM   1761  CA  TRP A 432     159.341 119.848 104.493  1.00 27.37           C  
ATOM   1762  C   TRP A 432     159.934 120.244 103.135  1.00 27.37           C  
ATOM   1763  O   TRP A 432     159.855 121.402 102.729  1.00 27.37           O  
ATOM   1764  CB  TRP A 432     157.865 119.460 104.355  1.00 27.37           C  
ATOM   1765  CG  TRP A 432     157.613 118.316 103.426  1.00 27.37           C  
ATOM   1766  CD1 TRP A 432     157.184 118.387 102.132  1.00 27.37           C  
ATOM   1767  CD2 TRP A 432     157.819 116.928 103.712  1.00 27.37           C  
ATOM   1768  NE1 TRP A 432     157.108 117.124 101.590  1.00 27.37           N  
ATOM   1769  CE2 TRP A 432     157.493 116.211 102.535  1.00 27.37           C  
ATOM   1770  CE3 TRP A 432     158.247 116.219 104.840  1.00 27.37           C  
ATOM   1771  CZ2 TRP A 432     157.583 114.815 102.460  1.00 27.37           C  
ATOM   1772  CZ3 TRP A 432     158.338 114.827 104.765  1.00 27.37           C  
ATOM   1773  CH2 TRP A 432     158.007 114.143 103.581  1.00 27.37           C  
ATOM   1774  N   GLU A 433     160.542 119.278 102.447  1.00 27.37           N  
ATOM   1775  CA  GLU A 433     161.149 119.515 101.134  1.00 27.37           C  
ATOM   1776  C   GLU A 433     160.597 118.534 100.097  1.00 27.37           C  
ATOM   1777  O   GLU A 433     160.128 117.447 100.444  1.00 27.37           O  
ATOM   1778  CB  GLU A 433     162.675 119.356 101.205  1.00 27.37           C  
ATOM   1779  CG  GLU A 433     163.374 120.276 102.195  1.00 27.37           C  
ATOM   1780  CD  GLU A 433     164.882 120.049 102.243  1.00 27.37           C  
ATOM   1781  OE1 GLU A 433     165.302 118.901 102.498  1.00 27.37           O  
ATOM   1782  OE2 GLU A 433     165.647 121.016 102.030  1.00 27.37           O  
ATOM   1783  N   GLY A 434     160.664 118.916  98.825  1.00 27.37           N  
ATOM   1784  CA  GLY A 434     160.168 118.046  97.769  1.00 27.37           C  
ATOM   1785  C   GLY A 434     158.658 117.899  97.770  1.00 27.37           C  
ATOM   1786  O   GLY A 434     157.950 118.700  98.386  1.00 27.37           O  
ATOM   1787  N   LYS A 435     158.161 116.868  97.087  1.00 27.37           N  
ATOM   1788  CA  LYS A 435     156.723 116.615  96.999  1.00 27.37           C  
ATOM   1789  C   LYS A 435     156.171 115.935  98.255  1.00 27.37           C  
ATOM   1790  O   LYS A 435     156.929 115.537  99.142  1.00 27.37           O  
ATOM   1791  CB  LYS A 435     156.428 115.754  95.765  1.00 27.37           C  
ATOM   1792  CG  LYS A 435     156.886 116.354  94.437  1.00 27.37           C  
ATOM   1793  CD  LYS A 435     156.545 115.437  93.262  1.00 27.37           C  
ATOM   1794  CE  LYS A 435     156.989 116.029  91.926  1.00 27.37           C  
ATOM   1795  NZ  LYS A 435     156.637 115.164  90.758  1.00 27.37           N  
ATOM   1796  N   ASP A 436     154.846 115.808  98.328  1.00 27.37           N  
ATOM   1797  CA  ASP A 436     154.195 115.180  99.476  1.00 27.37           C  
ATOM   1798  C   ASP A 436     154.540 113.708  99.633  1.00 27.37           C  
ATOM   1799  O   ASP A 436     155.022 113.065  98.698  1.00 27.37           O  
ATOM   1800  CB  ASP A 436     152.673 115.315  99.384  1.00 27.37           C  
ATOM   1801  CG  ASP A 436     152.193 116.729  99.647  1.00 27.37           C  
ATOM   1802  OD1 ASP A 436     153.043 117.616  99.896  1.00 27.37           O  
ATOM   1803  OD2 ASP A 436     150.961 116.946  99.612  1.00 27.37           O  
ATOM   1804  N   ILE A 437     154.280 113.179 100.823  1.00 27.37           N  
ATOM   1805  CA  ILE A 437     154.558 111.781 101.112  1.00 27.37           C  
ATOM   1806  C   ILE A 437     153.678 110.914 100.220  1.00 27.37           C  
ATOM   1807  O   ILE A 437     154.112 109.876  99.718  1.00 27.37           O  
ATOM   1808  CB  ILE A 437     154.279 111.452 102.604  1.00 27.37           C  
ATOM   1809  CG1 ILE A 437     155.112 112.372 103.503  1.00 27.37           C  
ATOM   1810  CG2 ILE A 437     154.646 110.001 102.907  1.00 27.37           C  
ATOM   1811  CD1 ILE A 437     154.949 112.110 104.989  1.00 27.37           C  
ATOM   1812  N   GLY A 438     152.440 111.356 100.017  1.00 27.37           N  
ATOM   1813  CA  GLY A 438     151.509 110.604  99.189  1.00 27.37           C  
ATOM   1814  C   GLY A 438     151.879 110.578  97.718  1.00 27.37           C  
ATOM   1815  O   GLY A 438     151.393 109.729  96.969  1.00 27.37           O  
ATOM   1816  N   GLN A 439     152.744 111.494  97.303  1.00 27.37           N  
ATOM   1817  CA  GLN A 439     153.162 111.576  95.908  1.00 27.37           C  
ATOM   1818  C   GLN A 439     154.359 110.696  95.564  1.00 27.37           C  
ATOM   1819  O   GLN A 439     154.990 110.885  94.524  1.00 27.37           O  
ATOM   1820  CB  GLN A 439     153.486 113.030  95.547  1.00 27.37           C  
ATOM   1821  CG  GLN A 439     152.242 113.864  95.295  1.00 27.37           C  
ATOM   1822  CD  GLN A 439     152.561 115.269  94.843  1.00 27.37           C  
ATOM   1823  OE1 GLN A 439     153.344 115.471  93.915  1.00 27.37           O  
ATOM   1824  NE2 GLN A 439     151.950 116.252  95.492  1.00 27.37           N  
ATOM   1825  N   CYS A 440     154.676 109.738  96.428  1.00 27.37           N  
ATOM   1826  CA  CYS A 440     155.801 108.842  96.175  1.00 27.37           C  
ATOM   1827  C   CYS A 440     155.806 107.636  97.106  1.00 27.37           C  
ATOM   1828  O   CYS A 440     156.641 106.742  96.969  1.00 27.37           O  
ATOM   1829  CB  CYS A 440     157.124 109.594  96.317  1.00 27.37           C  
ATOM   1830  SG  CYS A 440     157.375 110.302  97.954  1.00 27.37           S  
ATOM   1831  N   CYS A 441     154.878 107.616  98.055  1.00 27.37           N  
ATOM   1832  CA  CYS A 441     154.776 106.505  98.995  1.00 27.37           C  
ATOM   1833  C   CYS A 441     153.366 105.951  98.952  1.00 27.37           C  
ATOM   1834  O   CYS A 441     152.422 106.663  98.614  1.00 27.37           O  
ATOM   1835  CB  CYS A 441     155.114 106.962 100.419  1.00 27.37           C  
ATOM   1836  SG  CYS A 441     156.811 107.562 100.625  1.00 27.37           S  
ATOM   1837  N   ASN A 442     153.225 104.678  99.298  1.00 27.37           N  
ATOM   1838  CA  ASN A 442     151.923 104.029  99.277  1.00 27.37           C  
ATOM   1839  C   ASN A 442     151.576 103.407 100.619  1.00 27.37           C  
ATOM   1840  O   ASN A 442     150.410 103.120 100.888  1.00 27.37           O  
ATOM   1841  CB  ASN A 442     151.897 102.953  98.185  1.00 27.37           C  
ATOM   1842  CG  ASN A 442     152.159 103.524  96.798  1.00 27.37           C  
ATOM   1843  OD1 ASN A 442     151.372 104.317  96.283  1.00 27.37           O  
ATOM   1844  ND2 ASN A 442     153.276 103.131  96.195  1.00 27.37           N  
ATOM   1845  N   GLU A 443     152.582 103.208 101.464  1.00 27.37           N  
ATOM   1846  CA  GLU A 443     152.362 102.598 102.773  1.00 27.37           C  
ATOM   1847  C   GLU A 443     153.363 103.047 103.835  1.00 27.37           C  
ATOM   1848  O   GLU A 443     154.465 103.498 103.523  1.00 27.37           O  
ATOM   1849  CB  GLU A 443     152.414 101.069 102.649  1.00 27.37           C  
ATOM   1850  CG  GLU A 443     151.976 100.326 103.903  1.00 27.37           C  
ATOM   1851  CD  GLU A 443     152.332  98.862 103.860  1.00 27.37           C  
ATOM   1852  OE1 GLU A 443     153.538  98.547 103.827  1.00 27.37           O  
ATOM   1853  OE2 GLU A 443     151.405  98.029 103.859  1.00 27.37           O  
ATOM   1854  N   PHE A 444     152.960 102.914 105.094  1.00 27.37           N  
ATOM   1855  CA  PHE A 444     153.802 103.278 106.225  1.00 27.37           C  
ATOM   1856  C   PHE A 444     154.354 101.994 106.834  1.00 27.37           C  
ATOM   1857  O   PHE A 444     153.591 101.103 107.216  1.00 27.37           O  
ATOM   1858  CB  PHE A 444     152.992 104.043 107.273  1.00 27.37           C  
ATOM   1859  CG  PHE A 444     153.775 104.387 108.508  1.00 27.37           C  
ATOM   1860  CD1 PHE A 444     154.911 105.188 108.426  1.00 27.37           C  
ATOM   1861  CD2 PHE A 444     153.390 103.892 109.748  1.00 27.37           C  
ATOM   1862  CE1 PHE A 444     155.656 105.491 109.566  1.00 27.37           C  
ATOM   1863  CE2 PHE A 444     154.127 104.191 110.893  1.00 27.37           C  
ATOM   1864  CZ  PHE A 444     155.262 104.993 110.801  1.00 27.37           C  
ATOM   1865  N   ILE A 445     155.676 101.910 106.933  1.00 27.37           N  
ATOM   1866  CA  ILE A 445     156.322 100.718 107.467  1.00 27.37           C  
ATOM   1867  C   ILE A 445     156.738 100.828 108.934  1.00 27.37           C  
ATOM   1868  O   ILE A 445     156.179 100.141 109.792  1.00 27.37           O  
ATOM   1869  CB  ILE A 445     157.558 100.368 106.628  1.00 27.37           C  
ATOM   1870  CG1 ILE A 445     157.162 100.260 105.156  1.00 27.37           C  
ATOM   1871  CG2 ILE A 445     158.156  99.058 107.112  1.00 27.37           C  
ATOM   1872  CD1 ILE A 445     158.327 100.043 104.214  1.00 27.37           C  
ATOM   1873  N   MET A 446     157.720 101.682 109.220  1.00 27.37           N  
ATOM   1874  CA  MET A 446     158.211 101.854 110.592  1.00 27.37           C  
ATOM   1875  C   MET A 446     158.384 103.280 111.091  1.00 27.37           C  
ATOM   1876  O   MET A 446     158.507 104.224 110.315  1.00 27.37           O  
ATOM   1877  CB  MET A 446     159.565 101.176 110.781  1.00 27.37           C  
ATOM   1878  CG  MET A 446     159.559  99.689 110.953  1.00 27.37           C  
ATOM   1879  SD  MET A 446     161.238  99.207 111.421  1.00 27.37           S  
ATOM   1880  CE  MET A 446     162.136  99.660 109.984  1.00 27.37           C  
ATOM   1881  N   GLU A 447     158.437 103.398 112.413  1.00 27.37           N  
ATOM   1882  CA  GLU A 447     158.632 104.664 113.103  1.00 27.37           C  
ATOM   1883  C   GLU A 447     159.440 104.405 114.366  1.00 27.37           C  
ATOM   1884  O   GLU A 447     158.922 103.862 115.340  1.00 27.37           O  
ATOM   1885  CB  GLU A 447     157.292 105.293 113.481  1.00 27.37           C  
ATOM   1886  CG  GLU A 447     157.424 106.442 114.467  1.00 27.37           C  
ATOM   1887  CD  GLU A 447     156.101 107.117 114.764  1.00 27.37           C  
ATOM   1888  OE1 GLU A 447     155.121 106.407 115.077  1.00 27.37           O  
ATOM   1889  OE2 GLU A 447     156.045 108.364 114.700  1.00 27.37           O  
ATOM   1890  N   GLY A 448     160.710 104.788 114.348  1.00 27.37           N  
ATOM   1891  CA  GLY A 448     161.551 104.579 115.510  1.00 27.37           C  
ATOM   1892  C   GLY A 448     162.599 105.653 115.722  1.00 27.37           C  
ATOM   1893  O   GLY A 448     162.508 106.753 115.174  1.00 27.37           O  
ATOM   1894  N   THR A 449     163.609 105.318 116.518  1.00 27.37           N  
ATOM   1895  CA  THR A 449     164.691 106.241 116.828  1.00 27.37           C  
ATOM   1896  C   THR A 449     166.039 105.630 116.474  1.00 27.37           C  
ATOM   1897  O   THR A 449     166.272 104.447 116.705  1.00 27.37           O  
ATOM   1898  CB  THR A 449     164.702 106.588 118.323  1.00 27.37           C  
ATOM   1899  OG1 THR A 449     163.422 107.108 118.704  1.00 27.37           O  
ATOM   1900  CG2 THR A 449     165.773 107.625 118.615  1.00 27.37           C  
ATOM   1901  N   LEU A 450     166.922 106.445 115.913  1.00 27.37           N  
ATOM   1902  CA  LEU A 450     168.251 105.990 115.533  1.00 27.37           C  
ATOM   1903  C   LEU A 450     169.246 107.133 115.687  1.00 27.37           C  
ATOM   1904  O   LEU A 450     168.860 108.295 115.764  1.00 27.37           O  
ATOM   1905  CB  LEU A 450     168.263 105.504 114.082  1.00 27.37           C  
ATOM   1906  CG  LEU A 450     167.412 104.290 113.696  1.00 27.37           C  
ATOM   1907  CD1 LEU A 450     167.511 104.066 112.196  1.00 27.37           C  
ATOM   1908  CD2 LEU A 450     167.879 103.060 114.456  1.00 27.37           C  
ATOM   1909  N   THR A 451     170.528 106.791 115.728  1.00 27.37           N  
ATOM   1910  CA  THR A 451     171.576 107.788 115.852  1.00 27.37           C  
ATOM   1911  C   THR A 451     172.434 107.787 114.600  1.00 27.37           C  
ATOM   1912  O   THR A 451     173.000 106.761 114.223  1.00 27.37           O  
ATOM   1913  CB  THR A 451     172.480 107.509 117.067  1.00 27.37           C  
ATOM   1914  OG1 THR A 451     171.719 107.649 118.273  1.00 27.37           O  
ATOM   1915  CG2 THR A 451     173.658 108.478 117.092  1.00 27.37           C  
ATOM   1916  N   ARG A 452     172.520 108.942 113.949  1.00 27.37           N  
ATOM   1917  CA  ARG A 452     173.326 109.060 112.747  1.00 27.37           C  
ATOM   1918  C   ARG A 452     174.790 109.290 113.098  1.00 27.37           C  
ATOM   1919  O   ARG A 452     175.149 110.334 113.642  1.00 27.37           O  
ATOM   1920  CB  ARG A 452     172.829 110.212 111.874  1.00 27.37           C  
ATOM   1921  CG  ARG A 452     173.742 110.480 110.694  1.00 27.37           C  
ATOM   1922  CD  ARG A 452     173.161 111.485 109.724  1.00 27.37           C  
ATOM   1923  NE  ARG A 452     174.057 111.673 108.589  1.00 27.37           N  
ATOM   1924  CZ  ARG A 452     173.715 112.271 107.455  1.00 27.37           C  
ATOM   1925  NH1 ARG A 452     172.488 112.745 107.294  1.00 27.37           N  
ATOM   1926  NH2 ARG A 452     174.599 112.390 106.476  1.00 27.37           N  
ATOM   1927  N   VAL A 453     175.632 108.308 112.791  1.00 27.37           N  
ATOM   1928  CA  VAL A 453     177.056 108.429 113.070  1.00 27.37           C  
ATOM   1929  C   VAL A 453     177.590 109.708 112.435  1.00 27.37           C  
ATOM   1930  O   VAL A 453     177.745 109.793 111.217  1.00 27.37           O  
ATOM   1931  CB  VAL A 453     177.841 107.224 112.515  1.00 27.37           C  
ATOM   1932  CG1 VAL A 453     179.334 107.432 112.728  1.00 27.37           C  
ATOM   1933  CG2 VAL A 453     177.385 105.950 113.211  1.00 27.37           C  
ATOM   1934  N   GLY A 454     177.861 110.702 113.274  1.00 27.37           N  
ATOM   1935  CA  GLY A 454     178.365 111.970 112.780  1.00 27.37           C  
ATOM   1936  C   GLY A 454     177.436 113.115 113.137  1.00 27.37           C  
ATOM   1937  O   GLY A 454     177.862 114.268 113.216  1.00 27.37           O  
ATOM   1938  N   ALA A 455     176.162 112.793 113.348  1.00 27.37           N  
ATOM   1939  CA  ALA A 455     175.163 113.795 113.703  1.00 27.37           C  
ATOM   1940  C   ALA A 455     175.213 114.081 115.200  1.00 27.37           C  
ATOM   1941  O   ALA A 455     175.800 113.315 115.967  1.00 27.37           O  
ATOM   1942  CB  ALA A 455     173.773 113.316 113.305  1.00 27.37           C  
ATOM   1943  N   LYS A 456     174.582 115.178 115.607  1.00 27.37           N  
ATOM   1944  CA  LYS A 456     174.571 115.594 117.004  1.00 27.37           C  
ATOM   1945  C   LYS A 456     173.392 115.087 117.830  1.00 27.37           C  
ATOM   1946  O   LYS A 456     173.557 114.747 119.003  1.00 27.37           O  
ATOM   1947  CB  LYS A 456     174.616 117.121 117.083  1.00 27.37           C  
ATOM   1948  CG  LYS A 456     174.966 117.723 118.446  1.00 27.37           C  
ATOM   1949  CD  LYS A 456     173.782 117.717 119.400  1.00 27.37           C  
ATOM   1950  CE  LYS A 456     174.028 118.614 120.604  1.00 27.37           C  
ATOM   1951  NZ  LYS A 456     174.160 120.044 120.212  1.00 27.37           N  
ATOM   1952  N   HIS A 457     172.191 115.016 117.221  1.00 27.37           N  
ATOM   1953  CA  HIS A 457     171.014 114.595 117.976  1.00 27.37           C  
ATOM   1954  C   HIS A 457     170.354 113.394 117.315  1.00 27.37           C  
ATOM   1955  O   HIS A 457     170.109 113.342 116.112  1.00 27.37           O  
ATOM   1956  CB  HIS A 457     170.006 115.742 118.083  1.00 27.37           C  
ATOM   1957  CG  HIS A 457     170.385 116.792 119.084  1.00 27.37           C  
ATOM   1958  ND1 HIS A 457     170.572 116.511 120.419  1.00 27.37           N  
ATOM   1959  CD2 HIS A 457     170.595 118.121 118.944  1.00 27.37           C  
ATOM   1960  CE1 HIS A 457     170.881 117.625 121.061  1.00 27.37           C  
ATOM   1961  NE2 HIS A 457     170.901 118.617 120.188  1.00 27.37           N  
ATOM   1962  N   GLU A 458     169.978 112.403 118.164  1.00 27.37           N  
ATOM   1963  CA  GLU A 458     169.299 111.197 117.694  1.00 27.37           C  
ATOM   1964  C   GLU A 458     168.066 111.624 116.910  1.00 27.37           C  
ATOM   1965  O   GLU A 458     167.235 112.390 117.404  1.00 27.37           O  
ATOM   1966  CB  GLU A 458     168.884 110.306 118.873  1.00 27.37           C  
ATOM   1967  CG  GLU A 458     167.984 111.068 119.859  1.00 27.37           C  
ATOM   1968  CD  GLU A 458     168.723 112.137 120.644  1.00 27.37           C  
ATOM   1969  OE1 GLU A 458     169.680 111.791 121.369  1.00 27.37           O  
ATOM   1970  OE2 GLU A 458     168.346 113.323 120.536  1.00 27.37           O  
ATOM   1971  N   ARG A 459     167.949 111.129 115.683  1.00 27.37           N  
ATOM   1972  CA  ARG A 459     166.821 111.493 114.843  1.00 27.37           C  
ATOM   1973  C   ARG A 459     165.650 110.527 114.927  1.00 27.37           C  
ATOM   1974  O   ARG A 459     165.834 109.313 115.008  1.00 27.37           O  
ATOM   1975  CB  ARG A 459     167.259 111.611 113.383  1.00 27.37           C  
ATOM   1976  CG  ARG A 459     168.429 112.545 113.151  1.00 27.37           C  
ATOM   1977  CD  ARG A 459     168.519 112.914 111.689  1.00 27.37           C  
ATOM   1978  NE  ARG A 459     169.731 113.657 111.356  1.00 27.37           N  
ATOM   1979  CZ  ARG A 459     170.150 114.750 111.984  1.00 27.37           C  
ATOM   1980  NH1 ARG A 459     169.459 115.249 113.002  1.00 27.37           N  
ATOM   1981  NH2 ARG A 459     171.257 115.353 111.583  1.00 27.37           N  
ATOM   1982  N   HIS A 460     164.443 111.078 114.921  1.00 27.37           N  
ATOM   1983  CA  HIS A 460     163.244 110.257 114.940  1.00 27.37           C  
ATOM   1984  C   HIS A 460     163.041 109.930 113.464  1.00 27.37           C  
ATOM   1985  O   HIS A 460     163.227 110.797 112.602  1.00 27.37           O  
ATOM   1986  CB  HIS A 460     162.051 111.047 115.470  1.00 27.37           C  
ATOM   1987  CG  HIS A 460     160.815 110.221 115.629  1.00 27.37           C  
ATOM   1988  ND1 HIS A 460     160.716 109.208 116.556  1.00 27.37           N  
ATOM   1989  CD2 HIS A 460     159.636 110.242 114.965  1.00 27.37           C  
ATOM   1990  CE1 HIS A 460     159.528 108.638 116.458  1.00 27.37           C  
ATOM   1991  NE2 HIS A 460     158.854 109.247 115.500  1.00 27.37           N  
ATOM   1992  N   ILE A 461     162.669 108.691 113.159  1.00 27.37           N  
ATOM   1993  CA  ILE A 461     162.507 108.316 111.763  1.00 27.37           C  
ATOM   1994  C   ILE A 461     161.188 107.671 111.369  1.00 27.37           C  
ATOM   1995  O   ILE A 461     160.686 106.782 112.051  1.00 27.37           O  
ATOM   1996  CB  ILE A 461     163.650 107.377 111.333  1.00 27.37           C  
ATOM   1997  CG1 ILE A 461     164.997 108.048 111.615  1.00 27.37           C  
ATOM   1998  CG2 ILE A 461     163.532 107.052 109.849  1.00 27.37           C  
ATOM   1999  CD1 ILE A 461     166.199 107.215 111.231  1.00 27.37           C  
ATOM   2000  N   PHE A 462     160.625 108.143 110.261  1.00 27.37           N  
ATOM   2001  CA  PHE A 462     159.390 107.586 109.733  1.00 27.37           C  
ATOM   2002  C   PHE A 462     159.792 106.828 108.480  1.00 27.37           C  
ATOM   2003  O   PHE A 462     160.383 107.398 107.559  1.00 27.37           O  
ATOM   2004  CB  PHE A 462     158.380 108.677 109.372  1.00 27.37           C  
ATOM   2005  CG  PHE A 462     157.962 109.525 110.534  1.00 27.37           C  
ATOM   2006  CD1 PHE A 462     158.741 110.602 110.945  1.00 27.37           C  
ATOM   2007  CD2 PHE A 462     156.814 109.223 111.246  1.00 27.37           C  
ATOM   2008  CE1 PHE A 462     158.379 111.361 112.046  1.00 27.37           C  
ATOM   2009  CE2 PHE A 462     156.444 109.977 112.356  1.00 27.37           C  
ATOM   2010  CZ  PHE A 462     157.229 111.048 112.755  1.00 27.37           C  
ATOM   2011  N   LEU A 463     159.485 105.537 108.453  1.00 27.37           N  
ATOM   2012  CA  LEU A 463     159.842 104.720 107.307  1.00 27.37           C  
ATOM   2013  C   LEU A 463     158.623 104.377 106.458  1.00 27.37           C  
ATOM   2014  O   LEU A 463     157.671 103.758 106.938  1.00 27.37           O  
ATOM   2015  CB  LEU A 463     160.496 103.416 107.768  1.00 27.37           C  
ATOM   2016  CG  LEU A 463     161.471 102.717 106.808  1.00 27.37           C  
ATOM   2017  CD1 LEU A 463     161.499 101.235 107.170  1.00 27.37           C  
ATOM   2018  CD2 LEU A 463     161.063 102.873 105.360  1.00 27.37           C  
ATOM   2019  N   PHE A 464     158.663 104.784 105.196  1.00 27.37           N  
ATOM   2020  CA  PHE A 464     157.593 104.472 104.260  1.00 27.37           C  
ATOM   2021  C   PHE A 464     158.212 103.618 103.164  1.00 27.37           C  
ATOM   2022  O   PHE A 464     159.436 103.570 103.032  1.00 27.37           O  
ATOM   2023  CB  PHE A 464     156.987 105.738 103.647  1.00 27.37           C  
ATOM   2024  CG  PHE A 464     156.231 106.586 104.628  1.00 27.37           C  
ATOM   2025  CD1 PHE A 464     156.906 107.388 105.544  1.00 27.37           C  
ATOM   2026  CD2 PHE A 464     154.843 106.555 104.659  1.00 27.37           C  
ATOM   2027  CE1 PHE A 464     156.205 108.144 106.478  1.00 27.37           C  
ATOM   2028  CE2 PHE A 464     154.136 107.309 105.591  1.00 27.37           C  
ATOM   2029  CZ  PHE A 464     154.821 108.106 106.501  1.00 27.37           C  
ATOM   2030  N   ASP A 465     157.377 102.947 102.380  1.00 27.37           N  
ATOM   2031  CA  ASP A 465     157.897 102.112 101.310  1.00 27.37           C  
ATOM   2032  C   ASP A 465     158.684 102.950 100.315  1.00 27.37           C  
ATOM   2033  O   ASP A 465     159.585 102.448  99.644  1.00 27.37           O  
ATOM   2034  CB  ASP A 465     156.758 101.372 100.602  1.00 27.37           C  
ATOM   2035  CG  ASP A 465     155.706 102.306 100.047  1.00 27.37           C  
ATOM   2036  OD1 ASP A 465     155.062 103.022 100.843  1.00 27.37           O  
ATOM   2037  OD2 ASP A 465     155.526 102.322  98.812  1.00 27.37           O  
ATOM   2038  N   GLY A 466     158.361 104.235 100.235  1.00 27.37           N  
ATOM   2039  CA  GLY A 466     159.067 105.099  99.309  1.00 27.37           C  
ATOM   2040  C   GLY A 466     159.968 106.126  99.975  1.00 27.37           C  
ATOM   2041  O   GLY A 466     160.799 106.748  99.306  1.00 27.37           O  
ATOM   2042  N   LEU A 467     159.827 106.300 101.289  1.00 27.37           N  
ATOM   2043  CA  LEU A 467     160.638 107.290 101.994  1.00 27.37           C  
ATOM   2044  C   LEU A 467     161.048 106.968 103.424  1.00 27.37           C  
ATOM   2045  O   LEU A 467     160.248 106.482 104.219  1.00 27.37           O  
ATOM   2046  CB  LEU A 467     159.910 108.640 102.009  1.00 27.37           C  
ATOM   2047  CG  LEU A 467     159.710 109.418 100.711  1.00 27.37           C  
ATOM   2048  CD1 LEU A 467     158.757 110.573 100.966  1.00 27.37           C  
ATOM   2049  CD2 LEU A 467     161.053 109.923 100.198  1.00 27.37           C  
ATOM   2050  N   MET A 468     162.306 107.250 103.742  1.00 27.37           N  
ATOM   2051  CA  MET A 468     162.818 107.075 105.099  1.00 27.37           C  
ATOM   2052  C   MET A 468     163.042 108.525 105.529  1.00 27.37           C  
ATOM   2053  O   MET A 468     163.982 109.184 105.081  1.00 27.37           O  
ATOM   2054  CB  MET A 468     164.148 106.306 105.124  1.00 27.37           C  
ATOM   2055  CG  MET A 468     164.568 105.869 106.540  1.00 27.37           C  
ATOM   2056  SD  MET A 468     166.203 105.067 106.683  1.00 27.37           S  
ATOM   2057  CE  MET A 468     167.249 106.448 106.210  1.00 27.37           C  
ATOM   2058  N   ILE A 469     162.159 109.031 106.373  1.00 27.37           N  
ATOM   2059  CA  ILE A 469     162.264 110.413 106.808  1.00 27.37           C  
ATOM   2060  C   ILE A 469     162.921 110.551 108.174  1.00 27.37           C  
ATOM   2061  O   ILE A 469     162.456 109.988 109.163  1.00 27.37           O  
ATOM   2062  CB  ILE A 469     160.876 111.061 106.830  1.00 27.37           C  
ATOM   2063  CG1 ILE A 469     160.227 110.884 105.456  1.00 27.37           C  
ATOM   2064  CG2 ILE A 469     160.993 112.538 107.172  1.00 27.37           C  
ATOM   2065  CD1 ILE A 469     158.806 111.379 105.370  1.00 27.37           C  
ATOM   2066  N   CYS A 470     164.015 111.307 108.206  1.00 27.37           N  
ATOM   2067  CA  CYS A 470     164.776 111.537 109.424  1.00 27.37           C  
ATOM   2068  C   CYS A 470     164.490 112.930 109.978  1.00 27.37           C  
ATOM   2069  O   CYS A 470     164.775 113.940 109.335  1.00 27.37           O  
ATOM   2070  CB  CYS A 470     166.262 111.377 109.123  1.00 27.37           C  
ATOM   2071  SG  CYS A 470     166.636 109.793 108.338  1.00 27.37           S  
ATOM   2072  N   CYS A 471     163.933 112.969 111.185  1.00 27.37           N  
ATOM   2073  CA  CYS A 471     163.569 114.224 111.828  1.00 27.37           C  
ATOM   2074  C   CYS A 471     164.244 114.486 113.166  1.00 27.37           C  
ATOM   2075  O   CYS A 471     164.853 113.600 113.765  1.00 27.37           O  
ATOM   2076  CB  CYS A 471     162.063 114.258 112.056  1.00 27.37           C  
ATOM   2077  SG  CYS A 471     161.081 114.067 110.585  1.00 27.37           S  
ATOM   2078  N   LYS A 472     164.115 115.723 113.624  1.00 27.37           N  
ATOM   2079  CA  LYS A 472     164.648 116.131 114.910  1.00 27.37           C  
ATOM   2080  C   LYS A 472     163.425 116.460 115.749  1.00 27.37           C  
ATOM   2081  O   LYS A 472     162.511 117.139 115.283  1.00 27.37           O  
ATOM   2082  CB  LYS A 472     165.532 117.374 114.768  1.00 27.37           C  
ATOM   2083  CG  LYS A 472     166.006 117.963 116.096  1.00 27.37           C  
ATOM   2084  CD  LYS A 472     166.863 119.202 115.874  1.00 27.37           C  
ATOM   2085  CE  LYS A 472     167.222 119.887 117.184  1.00 27.37           C  
ATOM   2086  NZ  LYS A 472     168.017 119.009 118.082  1.00 27.37           N  
ATOM   2087  N   SER A 473     163.393 115.963 116.978  1.00 27.37           N  
ATOM   2088  CA  SER A 473     162.261 116.229 117.846  1.00 27.37           C  
ATOM   2089  C   SER A 473     162.419 117.563 118.566  1.00 27.37           C  
ATOM   2090  O   SER A 473     163.456 117.825 119.172  1.00 27.37           O  
ATOM   2091  CB  SER A 473     162.105 115.115 118.880  1.00 27.37           C  
ATOM   2092  OG  SER A 473     160.999 115.374 119.730  1.00 27.37           O  
ATOM   2093  N   ASN A 474     161.397 118.407 118.476  1.00 27.37           N  
ATOM   2094  CA  ASN A 474     161.400 119.695 119.160  1.00 27.37           C  
ATOM   2095  C   ASN A 474     160.223 119.685 120.125  1.00 27.37           C  
ATOM   2096  O   ASN A 474     159.662 120.732 120.453  1.00 27.37           O  
ATOM   2097  CB  ASN A 474     161.242 120.866 118.179  1.00 27.37           C  
ATOM   2098  CG  ASN A 474     162.454 121.053 117.282  1.00 27.37           C  
ATOM   2099  OD1 ASN A 474     163.598 121.025 117.746  1.00 27.37           O  
ATOM   2100  ND2 ASN A 474     162.206 121.279 115.995  1.00 27.37           N  
ATOM   2101  N   GLU A 487     155.754 118.927 115.971  1.00 27.37           N  
ATOM   2102  CA  GLU A 487     156.680 118.306 116.912  1.00 27.37           C  
ATOM   2103  C   GLU A 487     158.065 118.054 116.342  1.00 27.37           C  
ATOM   2104  O   GLU A 487     159.058 118.094 117.078  1.00 27.37           O  
ATOM   2105  CB  GLU A 487     156.137 116.969 117.410  1.00 27.37           C  
ATOM   2106  CG  GLU A 487     154.889 117.050 118.255  1.00 27.37           C  
ATOM   2107  CD  GLU A 487     154.515 115.696 118.819  1.00 27.37           C  
ATOM   2108  OE1 GLU A 487     155.342 115.118 119.562  1.00 27.37           O  
ATOM   2109  OE2 GLU A 487     153.407 115.210 118.513  1.00 27.37           O  
ATOM   2110  N   TYR A 488     158.140 117.789 115.041  1.00 27.37           N  
ATOM   2111  CA  TYR A 488     159.422 117.493 114.417  1.00 27.37           C  
ATOM   2112  C   TYR A 488     159.889 118.465 113.339  1.00 27.37           C  
ATOM   2113  O   TYR A 488     159.100 119.230 112.774  1.00 27.37           O  
ATOM   2114  CB  TYR A 488     159.406 116.083 113.809  1.00 27.37           C  
ATOM   2115  CG  TYR A 488     158.943 114.982 114.738  1.00 27.37           C  
ATOM   2116  CD1 TYR A 488     157.579 114.712 114.915  1.00 27.37           C  
ATOM   2117  CD2 TYR A 488     159.864 114.208 115.443  1.00 27.37           C  
ATOM   2118  CE1 TYR A 488     157.150 113.692 115.771  1.00 27.37           C  
ATOM   2119  CE2 TYR A 488     159.447 113.190 116.299  1.00 27.37           C  
ATOM   2120  CZ  TYR A 488     158.090 112.936 116.456  1.00 27.37           C  
ATOM   2121  OH  TYR A 488     157.686 111.912 117.289  1.00 27.37           O  
ATOM   2122  N   ARG A 489     161.188 118.398 113.056  1.00 27.37           N  
ATOM   2123  CA  ARG A 489     161.838 119.216 112.037  1.00 27.37           C  
ATOM   2124  C   ARG A 489     162.562 118.268 111.076  1.00 27.37           C  
ATOM   2125  O   ARG A 489     163.375 117.447 111.496  1.00 27.37           O  
ATOM   2126  CB  ARG A 489     162.860 120.164 112.682  1.00 27.37           C  
ATOM   2127  CG  ARG A 489     163.667 121.035 111.699  1.00 27.37           C  
ATOM   2128  CD  ARG A 489     162.798 122.067 110.995  1.00 27.37           C  
ATOM   2129  NE  ARG A 489     163.597 123.137 110.394  1.00 27.37           N  
ATOM   2130  CZ  ARG A 489     164.426 122.982 109.365  1.00 27.37           C  
ATOM   2131  NH1 ARG A 489     164.575 121.788 108.801  1.00 27.37           N  
ATOM   2132  NH2 ARG A 489     165.123 124.016 108.912  1.00 27.37           N  
ATOM   2133  N   LEU A 490     162.268 118.385 109.789  1.00 27.37           N  
ATOM   2134  CA  LEU A 490     162.903 117.531 108.788  1.00 27.37           C  
ATOM   2135  C   LEU A 490     164.414 117.734 108.752  1.00 27.37           C  
ATOM   2136  O   LEU A 490     164.898 118.867 108.796  1.00 27.37           O  
ATOM   2137  CB  LEU A 490     162.316 117.831 107.409  1.00 27.37           C  
ATOM   2138  CG  LEU A 490     162.865 117.061 106.201  1.00 27.37           C  
ATOM   2139  CD1 LEU A 490     162.550 115.577 106.330  1.00 27.37           C  
ATOM   2140  CD2 LEU A 490     162.251 117.629 104.930  1.00 27.37           C  
ATOM   2141  N   LYS A 491     165.156 116.635 108.680  1.00 27.37           N  
ATOM   2142  CA  LYS A 491     166.615 116.698 108.613  1.00 27.37           C  
ATOM   2143  C   LYS A 491     167.080 116.001 107.335  1.00 27.37           C  
ATOM   2144  O   LYS A 491     167.767 116.599 106.508  1.00 27.37           O  
ATOM   2145  CB  LYS A 491     167.246 116.022 109.836  1.00 27.37           C  
ATOM   2146  CG  LYS A 491     166.874 116.670 111.163  1.00 27.37           C  
ATOM   2147  CD  LYS A 491     167.264 118.140 111.195  1.00 27.37           C  
ATOM   2148  CE  LYS A 491     168.754 118.323 110.969  1.00 27.37           C  
ATOM   2149  NZ  LYS A 491     169.139 119.762 110.964  1.00 27.37           N  
ATOM   2150  N   GLU A 492     166.706 114.733 107.179  1.00 27.37           N  
ATOM   2151  CA  GLU A 492     167.059 113.970 105.987  1.00 27.37           C  
ATOM   2152  C   GLU A 492     165.841 113.286 105.378  1.00 27.37           C  
ATOM   2153  O   GLU A 492     165.088 112.603 106.070  1.00 27.37           O  
ATOM   2154  CB  GLU A 492     168.109 112.891 106.281  1.00 27.37           C  
ATOM   2155  CG  GLU A 492     169.490 113.380 106.678  1.00 27.37           C  
ATOM   2156  CD  GLU A 492     169.589 113.746 108.139  1.00 27.37           C  
ATOM   2157  OE1 GLU A 492     169.307 112.870 108.981  1.00 27.37           O  
ATOM   2158  OE2 GLU A 492     169.963 114.899 108.444  1.00 27.37           O  
ATOM   2159  N   LYS A 493     165.661 113.485 104.077  1.00 27.37           N  
ATOM   2160  CA  LYS A 493     164.566 112.883 103.328  1.00 27.37           C  
ATOM   2161  C   LYS A 493     165.211 111.957 102.302  1.00 27.37           C  
ATOM   2162  O   LYS A 493     165.701 112.416 101.270  1.00 27.37           O  
ATOM   2163  CB  LYS A 493     163.749 113.960 102.612  1.00 27.37           C  
ATOM   2164  CG  LYS A 493     162.656 113.409 101.717  1.00 27.37           C  
ATOM   2165  CD  LYS A 493     161.932 114.512 100.963  1.00 27.37           C  
ATOM   2166  CE  LYS A 493     160.895 113.928 100.011  1.00 27.37           C  
ATOM   2167  NZ  LYS A 493     160.187 114.970  99.214  1.00 27.37           N  
ATOM   2168  N   PHE A 494     165.206 110.660 102.591  1.00 27.37           N  
ATOM   2169  CA  PHE A 494     165.816 109.665 101.707  1.00 27.37           C  
ATOM   2170  C   PHE A 494     164.820 108.868 100.866  1.00 27.37           C  
ATOM   2171  O   PHE A 494     163.835 108.343 101.386  1.00 27.37           O  
ATOM   2172  CB  PHE A 494     166.658 108.701 102.546  1.00 27.37           C  
ATOM   2173  CG  PHE A 494     167.859 109.343 103.182  1.00 27.37           C  
ATOM   2174  CD1 PHE A 494     168.368 110.545 102.697  1.00 27.37           C  
ATOM   2175  CD2 PHE A 494     168.503 108.728 104.252  1.00 27.37           C  
ATOM   2176  CE1 PHE A 494     169.498 111.121 103.266  1.00 27.37           C  
ATOM   2177  CE2 PHE A 494     169.633 109.297 104.828  1.00 27.37           C  
ATOM   2178  CZ  PHE A 494     170.130 110.495 104.336  1.00 27.37           C  
ATOM   2179  N   PHE A 495     165.085 108.780  99.563  1.00 27.37           N  
ATOM   2180  CA  PHE A 495     164.222 108.026  98.652  1.00 27.37           C  
ATOM   2181  C   PHE A 495     164.655 106.562  98.642  1.00 27.37           C  
ATOM   2182  O   PHE A 495     165.802 106.248  98.335  1.00 27.37           O  
ATOM   2183  CB  PHE A 495     164.296 108.589  97.228  1.00 27.37           C  
ATOM   2184  CG  PHE A 495     163.831 110.010  97.113  1.00 27.37           C  
ATOM   2185  CD1 PHE A 495     164.633 111.059  97.559  1.00 27.37           C  
ATOM   2186  CD2 PHE A 495     162.573 110.303  96.595  1.00 27.37           C  
ATOM   2187  CE1 PHE A 495     164.188 112.381  97.492  1.00 27.37           C  
ATOM   2188  CE2 PHE A 495     162.118 111.617  96.523  1.00 27.37           C  
ATOM   2189  CZ  PHE A 495     162.927 112.659  96.974  1.00 27.37           C  
ATOM   2190  N   MET A 496     163.726 105.677  98.982  1.00 27.37           N  
ATOM   2191  CA  MET A 496     164.007 104.249  99.037  1.00 27.37           C  
ATOM   2192  C   MET A 496     164.057 103.574  97.662  1.00 27.37           C  
ATOM   2193  O   MET A 496     163.026 103.224  97.085  1.00 27.37           O  
ATOM   2194  CB  MET A 496     162.964 103.562  99.924  1.00 27.37           C  
ATOM   2195  CG  MET A 496     162.979 104.062 101.363  1.00 27.37           C  
ATOM   2196  SD  MET A 496     164.516 103.658 102.249  1.00 27.37           S  
ATOM   2197  CE  MET A 496     164.351 101.884 102.394  1.00 27.37           C  
ATOM   2198  N   ARG A 497     165.269 103.394  97.149  1.00 27.37           N  
ATOM   2199  CA  ARG A 497     165.486 102.757  95.855  1.00 27.37           C  
ATOM   2200  C   ARG A 497     166.982 102.523  95.679  1.00 27.37           C  
ATOM   2201  O   ARG A 497     167.499 102.555  94.560  1.00 27.37           O  
ATOM   2202  CB  ARG A 497     164.959 103.648  94.727  1.00 27.37           C  
ATOM   2203  CG  ARG A 497     165.384 105.113  94.816  1.00 27.37           C  
ATOM   2204  CD  ARG A 497     166.197 105.566  93.607  1.00 27.37           C  
ATOM   2205  NE  ARG A 497     167.502 104.912  93.541  1.00 27.37           N  
ATOM   2206  CZ  ARG A 497     168.465 105.218  92.673  1.00 27.37           C  
ATOM   2207  NH1 ARG A 497     168.290 106.180  91.774  1.00 27.37           N  
ATOM   2208  NH2 ARG A 497     169.615 104.555  92.706  1.00 27.37           N  
ATOM   2209  N   LYS A 498     167.664 102.287  96.800  1.00 27.37           N  
ATOM   2210  CA  LYS A 498     169.107 102.058  96.806  1.00 27.37           C  
ATOM   2211  C   LYS A 498     169.543 101.033  97.862  1.00 27.37           C  
ATOM   2212  O   LYS A 498     168.806 100.732  98.797  1.00 27.37           O  
ATOM   2213  CB  LYS A 498     169.840 103.381  97.040  1.00 27.37           C  
ATOM   2214  CG  LYS A 498     169.286 104.299  98.145  1.00 27.37           C  
ATOM   2215  CD  LYS A 498     169.386 103.706  99.548  1.00 27.37           C  
ATOM   2216  CE  LYS A 498     168.032 103.215 100.032  1.00 27.37           C  
ATOM   2217  NZ  LYS A 498     168.101 102.629 101.400  1.00 27.37           N  
ATOM   2218  N   VAL A 499     170.761 100.522  97.696  1.00 27.37           N  
ATOM   2219  CA  VAL A 499     171.347  99.510  98.571  1.00 27.37           C  
ATOM   2220  C   VAL A 499     171.386  99.804 100.070  1.00 27.37           C  
ATOM   2221  O   VAL A 499     171.339 100.953 100.499  1.00 27.37           O  
ATOM   2222  CB  VAL A 499     172.790  99.177  98.117  1.00 27.37           C  
ATOM   2223  CG1 VAL A 499     172.745  98.337  96.852  1.00 27.37           C  
ATOM   2224  CG2 VAL A 499     173.583 100.440  97.861  1.00 27.37           C  
ATOM   2225  N   GLN A 500     171.489  98.734 100.854  1.00 27.37           N  
ATOM   2226  CA  GLN A 500     171.562  98.805 102.310  1.00 27.37           C  
ATOM   2227  C   GLN A 500     172.592  97.769 102.774  1.00 27.37           C  
ATOM   2228  O   GLN A 500     172.418  96.571 102.553  1.00 27.37           O  
ATOM   2229  CB  GLN A 500     170.195  98.501 102.930  1.00 27.37           C  
ATOM   2230  CG  GLN A 500     170.130  98.655 104.438  1.00 27.37           C  
ATOM   2231  CD  GLN A 500     170.184 100.101 104.868  1.00 27.37           C  
ATOM   2232  OE1 GLN A 500     169.269 100.875 104.588  1.00 27.37           O  
ATOM   2233  NE2 GLN A 500     171.260 100.476 105.546  1.00 27.37           N  
ATOM   2234  N   ILE A 501     173.666  98.234 103.405  1.00 27.37           N  
ATOM   2235  CA  ILE A 501     174.729  97.345 103.878  1.00 27.37           C  
ATOM   2236  C   ILE A 501     174.837  97.261 105.398  1.00 27.37           C  
ATOM   2237  O   ILE A 501     174.650  98.248 106.106  1.00 27.37           O  
ATOM   2238  CB  ILE A 501     176.105  97.762 103.278  1.00 27.37           C  
ATOM   2239  CG1 ILE A 501     176.237  97.241 101.839  1.00 27.37           C  
ATOM   2240  CG2 ILE A 501     177.243  97.216 104.132  1.00 27.37           C  
ATOM   2241  CD1 ILE A 501     175.182  97.739 100.883  1.00 27.37           C  
ATOM   2242  N   ASN A 502     175.147  96.063 105.886  1.00 27.37           N  
ATOM   2243  CA  ASN A 502     175.282  95.795 107.318  1.00 27.37           C  
ATOM   2244  C   ASN A 502     176.700  96.146 107.789  1.00 27.37           C  
ATOM   2245  O   ASN A 502     177.666  95.958 107.052  1.00 27.37           O  
ATOM   2246  CB  ASN A 502     174.966  94.315 107.564  1.00 27.37           C  
ATOM   2247  CG  ASN A 502     174.829  93.964 109.038  1.00 27.37           C  
ATOM   2248  OD1 ASN A 502     174.608  94.828 109.887  1.00 27.37           O  
ATOM   2249  ND2 ASN A 502     174.911  92.674 109.337  1.00 27.37           N  
ATOM   2250  N   ASP A 503     176.817  96.676 109.006  1.00 27.37           N  
ATOM   2251  CA  ASP A 503     178.116  97.052 109.570  1.00 27.37           C  
ATOM   2252  C   ASP A 503     178.382  96.415 110.930  1.00 27.37           C  
ATOM   2253  O   ASP A 503     177.496  96.348 111.782  1.00 27.37           O  
ATOM   2254  CB  ASP A 503     178.232  98.578 109.714  1.00 27.37           C  
ATOM   2255  CG  ASP A 503     178.594  99.268 108.414  1.00 27.37           C  
ATOM   2256  OD1 ASP A 503     178.735  98.581 107.385  1.00 27.37           O  
ATOM   2257  OD2 ASP A 503     178.748 100.504 108.420  1.00 27.37           O  
ATOM   2258  N   LYS A 504     179.617  95.958 111.130  1.00 27.37           N  
ATOM   2259  CA  LYS A 504     180.011  95.336 112.393  1.00 27.37           C  
ATOM   2260  C   LYS A 504     180.255  96.435 113.422  1.00 27.37           C  
ATOM   2261  O   LYS A 504     180.556  97.574 113.060  1.00 27.37           O  
ATOM   2262  CB  LYS A 504     181.289  94.511 112.203  1.00 27.37           C  
ATOM   2263  CG  LYS A 504     181.189  93.505 111.063  1.00 27.37           C  
ATOM   2264  CD  LYS A 504     180.193  92.375 111.327  1.00 27.37           C  
ATOM   2265  CE  LYS A 504     180.704  91.370 112.355  1.00 27.37           C  
ATOM   2266  NZ  LYS A 504     181.977  90.734 111.918  1.00 27.37           N  
ATOM   2267  N   ASP A 505     180.120  96.100 114.702  1.00 27.37           N  
ATOM   2268  CA  ASP A 505     180.340  97.077 115.764  1.00 27.37           C  
ATOM   2269  C   ASP A 505     181.742  97.665 115.646  1.00 27.37           C  
ATOM   2270  O   ASP A 505     182.652  97.030 115.109  1.00 27.37           O  
ATOM   2271  CB  ASP A 505     180.175  96.422 117.135  1.00 27.37           C  
ATOM   2272  CG  ASP A 505     178.818  95.786 117.319  1.00 27.37           C  
ATOM   2273  OD1 ASP A 505     177.801  96.501 117.207  1.00 27.37           O  
ATOM   2274  OD2 ASP A 505     178.770  94.569 117.578  1.00 27.37           O  
ATOM   2275  N   ASP A 506     181.907  98.885 116.143  1.00 27.37           N  
ATOM   2276  CA  ASP A 506     183.194  99.566 116.094  1.00 27.37           C  
ATOM   2277  C   ASP A 506     183.440 100.281 117.414  1.00 27.37           C  
ATOM   2278  O   ASP A 506     182.522 100.869 117.988  1.00 27.37           O  
ATOM   2279  CB  ASP A 506     183.210 100.586 114.952  1.00 27.37           C  
ATOM   2280  CG  ASP A 506     182.479 101.841 115.247  1.00 27.37           C  
ATOM   2281  OD1 ASP A 506     182.835 102.816 114.567  1.00 27.37           O  
ATOM   2282  OD2 ASP A 506     181.579 101.880 116.108  1.00 27.37           O  
ATOM   2283  N   THR A 507     184.679 100.227 117.899  1.00 27.37           N  
ATOM   2284  CA  THR A 507     185.030 100.892 119.149  1.00 27.37           C  
ATOM   2285  C   THR A 507     184.552 102.338 119.068  1.00 27.37           C  
ATOM   2286  O   THR A 507     184.430 103.021 120.083  1.00 27.37           O  
ATOM   2287  CB  THR A 507     186.562 100.877 119.395  1.00 27.37           C  
ATOM   2288  OG1 THR A 507     187.017  99.524 119.517  1.00 27.37           O  
ATOM   2289  CG2 THR A 507     186.909 101.628 120.671  1.00 27.37           C  
ATOM   2290  N   ASN A 508     184.271 102.795 117.844  1.00 27.37           N  
ATOM   2291  CA  ASN A 508     183.798 104.138 117.588  1.00 27.37           C  
ATOM   2292  C   ASN A 508     182.470 104.377 118.278  1.00 27.37           C  
ATOM   2293  O   ASN A 508     181.664 105.214 117.851  1.00 27.37           O  
ATOM   2294  CB  ASN A 508     183.758 104.402 116.088  1.00 27.37           C  
ATOM   2295  CG  ASN A 508     183.477 105.867 115.740  1.00 27.37           C  
ATOM   2296  OD1 ASN A 508     183.294 106.202 114.569  1.00 27.37           O  
ATOM   2297  ND2 ASN A 508     183.451 106.740 116.745  1.00 27.37           N  
ATOM   2298  N   GLU A 509     182.232 103.633 119.355  1.00 27.37           N  
ATOM   2299  CA  GLU A 509     181.012 103.747 120.144  1.00 27.37           C  
ATOM   2300  C   GLU A 509     179.763 103.327 119.380  1.00 27.37           C  
ATOM   2301  O   GLU A 509     178.701 103.147 119.984  1.00 27.37           O  
ATOM   2302  CB  GLU A 509     180.842 105.179 120.658  1.00 27.37           C  
ATOM   2303  CG  GLU A 509     181.982 105.666 121.553  1.00 27.37           C  
ATOM   2304  CD  GLU A 509     182.135 104.864 122.844  1.00 27.37           C  
ATOM   2305  OE1 GLU A 509     183.048 105.192 123.632  1.00 27.37           O  
ATOM   2306  OE2 GLU A 509     181.355 103.915 123.081  1.00 27.37           O  
ATOM   2307  N   TYR A 510     179.864 103.169 118.062  1.00 27.37           N  
ATOM   2308  CA  TYR A 510     178.678 102.766 117.330  1.00 27.37           C  
ATOM   2309  C   TYR A 510     178.582 101.251 117.215  1.00 27.37           C  
ATOM   2310  O   TYR A 510     179.479 100.572 116.713  1.00 27.37           O  
ATOM   2311  CB  TYR A 510     178.591 103.465 115.952  1.00 27.37           C  
ATOM   2312  CG  TYR A 510     179.349 102.878 114.771  1.00 27.37           C  
ATOM   2313  CD1 TYR A 510     179.043 101.611 114.274  1.00 27.37           C  
ATOM   2314  CD2 TYR A 510     180.287 103.642 114.077  1.00 27.37           C  
ATOM   2315  CE1 TYR A 510     179.644 101.122 113.115  1.00 27.37           C  
ATOM   2316  CE2 TYR A 510     180.894 103.165 112.915  1.00 27.37           C  
ATOM   2317  CZ  TYR A 510     180.566 101.905 112.438  1.00 27.37           C  
ATOM   2318  OH  TYR A 510     181.145 101.433 111.281  1.00 27.37           O  
ATOM   2319  N   LYS A 511     177.482 100.738 117.748  1.00 27.37           N  
ATOM   2320  CA  LYS A 511     177.183  99.317 117.745  1.00 27.37           C  
ATOM   2321  C   LYS A 511     175.746  99.186 117.252  1.00 27.37           C  
ATOM   2322  O   LYS A 511     174.974 100.140 117.352  1.00 27.37           O  
ATOM   2323  CB  LYS A 511     177.301  98.762 119.168  1.00 27.37           C  
ATOM   2324  CG  LYS A 511     176.628  99.586 120.275  1.00 27.37           C  
ATOM   2325  CD  LYS A 511     175.107  99.487 120.256  1.00 27.37           C  
ATOM   2326  CE  LYS A 511     174.488 100.318 121.372  1.00 27.37           C  
ATOM   2327  NZ  LYS A 511     174.848 101.758 121.260  1.00 27.37           N  
ATOM   2328  N   HIS A 512     175.390  98.023 116.713  1.00 27.37           N  
ATOM   2329  CA  HIS A 512     174.030  97.816 116.222  1.00 27.37           C  
ATOM   2330  C   HIS A 512     173.804  98.844 115.121  1.00 27.37           C  
ATOM   2331  O   HIS A 512     172.824  99.585 115.137  1.00 27.37           O  
ATOM   2332  CB  HIS A 512     173.034  98.049 117.358  1.00 27.37           C  
ATOM   2333  CG  HIS A 512     173.342  97.268 118.599  1.00 27.37           C  
ATOM   2334  ND1 HIS A 512     172.665  97.456 119.784  1.00 27.37           N  
ATOM   2335  CD2 HIS A 512     174.255  96.298 118.835  1.00 27.37           C  
ATOM   2336  CE1 HIS A 512     173.148  96.632 120.700  1.00 27.37           C  
ATOM   2337  NE2 HIS A 512     174.113  95.919 120.149  1.00 27.37           N  
ATOM   2338  N   ALA A 513     174.728  98.879 114.171  1.00 27.37           N  
ATOM   2339  CA  ALA A 513     174.663  99.835 113.082  1.00 27.37           C  
ATOM   2340  C   ALA A 513     174.574  99.202 111.703  1.00 27.37           C  
ATOM   2341  O   ALA A 513     174.858  98.022 111.522  1.00 27.37           O  
ATOM   2342  CB  ALA A 513     175.877 100.752 113.144  1.00 27.37           C  
ATOM   2343  N   PHE A 514     174.188 100.018 110.729  1.00 27.37           N  
ATOM   2344  CA  PHE A 514     174.065  99.584 109.348  1.00 27.37           C  
ATOM   2345  C   PHE A 514     174.271 100.811 108.479  1.00 27.37           C  
ATOM   2346  O   PHE A 514     174.077 101.938 108.927  1.00 27.37           O  
ATOM   2347  CB  PHE A 514     172.684  98.951 109.100  1.00 27.37           C  
ATOM   2348  CG  PHE A 514     171.535  99.869 109.396  1.00 27.37           C  
ATOM   2349  CD1 PHE A 514     171.141 100.835 108.478  1.00 27.37           C  
ATOM   2350  CD2 PHE A 514     170.872  99.794 110.619  1.00 27.37           C  
ATOM   2351  CE1 PHE A 514     170.104 101.712 108.775  1.00 27.37           C  
ATOM   2352  CE2 PHE A 514     169.833 100.669 110.923  1.00 27.37           C  
ATOM   2353  CZ  PHE A 514     169.449 101.629 110.002  1.00 27.37           C  
ATOM   2354  N   GLU A 515     174.662 100.581 107.234  1.00 27.37           N  
ATOM   2355  CA  GLU A 515     174.944 101.653 106.297  1.00 27.37           C  
ATOM   2356  C   GLU A 515     173.956 101.742 105.134  1.00 27.37           C  
ATOM   2357  O   GLU A 515     173.639 100.744 104.492  1.00 27.37           O  
ATOM   2358  CB  GLU A 515     176.363 101.450 105.757  1.00 27.37           C  
ATOM   2359  CG  GLU A 515     176.834 102.440 104.715  1.00 27.37           C  
ATOM   2360  CD  GLU A 515     178.235 102.112 104.234  1.00 27.37           C  
ATOM   2361  OE1 GLU A 515     178.419 101.043 103.606  1.00 27.37           O  
ATOM   2362  OE2 GLU A 515     179.159 102.911 104.493  1.00 27.37           O  
ATOM   2363  N   ILE A 516     173.472 102.950 104.871  1.00 27.37           N  
ATOM   2364  CA  ILE A 516     172.552 103.173 103.767  1.00 27.37           C  
ATOM   2365  C   ILE A 516     173.320 103.857 102.641  1.00 27.37           C  
ATOM   2366  O   ILE A 516     174.022 104.837 102.875  1.00 27.37           O  
ATOM   2367  CB  ILE A 516     171.376 104.058 104.196  1.00 27.37           C  
ATOM   2368  CG1 ILE A 516     170.577 103.336 105.283  1.00 27.37           C  
ATOM   2369  CG2 ILE A 516     170.498 104.381 102.995  1.00 27.37           C  
ATOM   2370  CD1 ILE A 516     169.389 104.105 105.786  1.00 27.37           C  
ATOM   2371  N   ILE A 517     173.190 103.335 101.426  1.00 27.37           N  
ATOM   2372  CA  ILE A 517     173.894 103.888 100.275  1.00 27.37           C  
ATOM   2373  C   ILE A 517     172.929 104.460  99.247  1.00 27.37           C  
ATOM   2374  O   ILE A 517     172.159 103.722  98.635  1.00 27.37           O  
ATOM   2375  CB  ILE A 517     174.759 102.808  99.587  1.00 27.37           C  
ATOM   2376  CG1 ILE A 517     175.746 102.217 100.592  1.00 27.37           C  
ATOM   2377  CG2 ILE A 517     175.519 103.414  98.414  1.00 27.37           C  
ATOM   2378  CD1 ILE A 517     176.589 101.096 100.026  1.00 27.37           C  
ATOM   2379  N   LEU A 518     172.983 105.776  99.051  1.00 27.37           N  
ATOM   2380  CA  LEU A 518     172.109 106.449  98.092  1.00 27.37           C  
ATOM   2381  C   LEU A 518     172.813 106.697  96.756  1.00 27.37           C  
ATOM   2382  O   LEU A 518     174.044 106.691  96.677  1.00 27.37           O  
ATOM   2383  CB  LEU A 518     171.616 107.778  98.672  1.00 27.37           C  
ATOM   2384  CG  LEU A 518     170.789 107.779  99.963  1.00 27.37           C  
ATOM   2385  CD1 LEU A 518     170.730 109.194 100.519  1.00 27.37           C  
ATOM   2386  CD2 LEU A 518     169.388 107.245  99.698  1.00 27.37           C  
ATOM   2387  N   LYS A 519     172.016 106.924  95.715  1.00 27.37           N  
ATOM   2388  CA  LYS A 519     172.538 107.164  94.371  1.00 27.37           C  
ATOM   2389  C   LYS A 519     173.348 108.455  94.260  1.00 27.37           C  
ATOM   2390  O   LYS A 519     172.848 109.540  94.558  1.00 27.37           O  
ATOM   2391  CB  LYS A 519     171.385 107.194  93.362  1.00 27.37           C  
ATOM   2392  CG  LYS A 519     170.311 108.256  93.612  1.00 27.37           C  
ATOM   2393  CD  LYS A 519     169.417 107.910  94.797  1.00 27.37           C  
ATOM   2394  CE  LYS A 519     168.345 108.965  95.014  1.00 27.37           C  
ATOM   2395  NZ  LYS A 519     167.462 108.609  96.160  1.00 27.37           N  
ATOM   2396  N   ASP A 520     174.598 108.320  93.825  1.00 27.37           N  
ATOM   2397  CA  ASP A 520     175.505 109.456  93.649  1.00 27.37           C  
ATOM   2398  C   ASP A 520     175.646 110.324  94.899  1.00 27.37           C  
ATOM   2399  O   ASP A 520     176.209 111.421  94.840  1.00 27.37           O  
ATOM   2400  CB  ASP A 520     175.044 110.319  92.470  1.00 27.37           C  
ATOM   2401  CG  ASP A 520     176.089 111.346  92.037  1.00 27.37           C  
ATOM   2402  OD1 ASP A 520     175.755 112.191  91.181  1.00 27.37           O  
ATOM   2403  OD2 ASP A 520     177.238 111.313  92.531  1.00 27.37           O  
ATOM   2404  N   GLU A 521     175.136 109.833  96.024  1.00 27.37           N  
ATOM   2405  CA  GLU A 521     175.211 110.559  97.286  1.00 27.37           C  
ATOM   2406  C   GLU A 521     176.210 109.866  98.207  1.00 27.37           C  
ATOM   2407  O   GLU A 521     176.678 108.766  97.911  1.00 27.37           O  
ATOM   2408  CB  GLU A 521     173.836 110.603  97.956  1.00 27.37           C  
ATOM   2409  CG  GLU A 521     172.749 111.283  97.131  1.00 27.37           C  
ATOM   2410  CD  GLU A 521     173.022 112.757  96.896  1.00 27.37           C  
ATOM   2411  OE1 GLU A 521     173.140 113.505  97.890  1.00 27.37           O  
ATOM   2412  OE2 GLU A 521     173.120 113.166  95.720  1.00 27.37           O  
ATOM   2413  N   ASN A 522     176.539 110.514  99.323  1.00 27.37           N  
ATOM   2414  CA  ASN A 522     177.478 109.938 100.279  1.00 27.37           C  
ATOM   2415  C   ASN A 522     176.732 109.019 101.243  1.00 27.37           C  
ATOM   2416  O   ASN A 522     175.613 109.320 101.664  1.00 27.37           O  
ATOM   2417  CB  ASN A 522     178.190 111.047 101.061  1.00 27.37           C  
ATOM   2418  CG  ASN A 522     177.225 111.937 101.817  1.00 27.37           C  
ATOM   2419  OD1 ASN A 522     176.352 112.571 101.224  1.00 27.37           O  
ATOM   2420  ND2 ASN A 522     177.377 111.991 103.135  1.00 27.37           N  
ATOM   2421  N   SER A 523     177.354 107.896 101.589  1.00 27.37           N  
ATOM   2422  CA  SER A 523     176.743 106.937 102.498  1.00 27.37           C  
ATOM   2423  C   SER A 523     176.458 107.558 103.862  1.00 27.37           C  
ATOM   2424  O   SER A 523     177.118 108.512 104.273  1.00 27.37           O  
ATOM   2425  CB  SER A 523     177.657 105.724 102.685  1.00 27.37           C  
ATOM   2426  OG  SER A 523     178.865 106.092 103.329  1.00 27.37           O  
ATOM   2427  N   VAL A 524     175.467 107.005 104.556  1.00 27.37           N  
ATOM   2428  CA  VAL A 524     175.086 107.467 105.884  1.00 27.37           C  
ATOM   2429  C   VAL A 524     174.983 106.246 106.788  1.00 27.37           C  
ATOM   2430  O   VAL A 524     174.442 105.213 106.388  1.00 27.37           O  
ATOM   2431  CB  VAL A 524     173.721 108.174 105.865  1.00 27.37           C  
ATOM   2432  CG1 VAL A 524     173.376 108.671 107.260  1.00 27.37           C  
ATOM   2433  CG2 VAL A 524     173.746 109.327 104.873  1.00 27.37           C  
ATOM   2434  N   ILE A 525     175.501 106.360 108.005  1.00 27.37           N  
ATOM   2435  CA  ILE A 525     175.463 105.245 108.941  1.00 27.37           C  
ATOM   2436  C   ILE A 525     174.597 105.529 110.156  1.00 27.37           C  
ATOM   2437  O   ILE A 525     174.732 106.571 110.786  1.00 27.37           O  
ATOM   2438  CB  ILE A 525     176.880 104.882 109.428  1.00 27.37           C  
ATOM   2439  CG1 ILE A 525     177.737 104.440 108.240  1.00 27.37           C  
ATOM   2440  CG2 ILE A 525     176.808 103.781 110.483  1.00 27.37           C  
ATOM   2441  CD1 ILE A 525     179.144 104.002 108.619  1.00 27.37           C  
ATOM   2442  N   PHE A 526     173.704 104.597 110.477  1.00 27.37           N  
ATOM   2443  CA  PHE A 526     172.837 104.753 111.636  1.00 27.37           C  
ATOM   2444  C   PHE A 526     173.149 103.728 112.715  1.00 27.37           C  
ATOM   2445  O   PHE A 526     173.740 102.681 112.446  1.00 27.37           O  
ATOM   2446  CB  PHE A 526     171.363 104.644 111.244  1.00 27.37           C  
ATOM   2447  CG  PHE A 526     170.874 105.780 110.401  1.00 27.37           C  
ATOM   2448  CD1 PHE A 526     171.252 105.896 109.071  1.00 27.37           C  
ATOM   2449  CD2 PHE A 526     170.047 106.757 110.951  1.00 27.37           C  
ATOM   2450  CE1 PHE A 526     170.816 106.968 108.295  1.00 27.37           C  
ATOM   2451  CE2 PHE A 526     169.604 107.836 110.185  1.00 27.37           C  
ATOM   2452  CZ  PHE A 526     169.991 107.941 108.853  1.00 27.37           C  
ATOM   2453  N   SER A 527     172.742 104.042 113.942  1.00 27.37           N  
ATOM   2454  CA  SER A 527     172.961 103.173 115.088  1.00 27.37           C  
ATOM   2455  C   SER A 527     171.675 103.086 115.889  1.00 27.37           C  
ATOM   2456  O   SER A 527     171.038 104.105 116.154  1.00 27.37           O  
ATOM   2457  CB  SER A 527     174.074 103.740 115.971  1.00 27.37           C  
ATOM   2458  OG  SER A 527     174.234 102.964 117.146  1.00 27.37           O  
ATOM   2459  N   ALA A 528     171.299 101.872 116.276  1.00 27.37           N  
ATOM   2460  CA  ALA A 528     170.077 101.655 117.038  1.00 27.37           C  
ATOM   2461  C   ALA A 528     170.379 101.453 118.521  1.00 27.37           C  
ATOM   2462  O   ALA A 528     171.522 101.209 118.899  1.00 27.37           O  
ATOM   2463  CB  ALA A 528     169.336 100.443 116.483  1.00 27.37           C  
ATOM   2464  N   LYS A 529     169.350 101.551 119.357  1.00 27.37           N  
ATOM   2465  CA  LYS A 529     169.521 101.376 120.797  1.00 27.37           C  
ATOM   2466  C   LYS A 529     169.926  99.966 121.201  1.00 27.37           C  
ATOM   2467  O   LYS A 529     170.656  99.787 122.173  1.00 27.37           O  
ATOM   2468  CB  LYS A 529     168.245 101.772 121.561  1.00 27.37           C  
ATOM   2469  CG  LYS A 529     168.030 103.282 121.718  1.00 27.37           C  
ATOM   2470  CD  LYS A 529     167.613 103.974 120.426  1.00 27.37           C  
ATOM   2471  CE  LYS A 529     166.192 103.596 120.038  1.00 27.37           C  
ATOM   2472  NZ  LYS A 529     165.215 103.958 121.116  1.00 27.37           N  
ATOM   2473  N   SER A 530     169.462  98.968 120.460  1.00 27.37           N  
ATOM   2474  CA  SER A 530     169.792  97.582 120.776  1.00 27.37           C  
ATOM   2475  C   SER A 530     169.908  96.717 119.525  1.00 27.37           C  
ATOM   2476  O   SER A 530     169.740  97.198 118.407  1.00 27.37           O  
ATOM   2477  CB  SER A 530     168.735  96.989 121.711  1.00 27.37           C  
ATOM   2478  OG  SER A 530     167.450  97.015 121.117  1.00 27.37           O  
ATOM   2479  N   ALA A 531     170.220  95.441 119.727  1.00 27.37           N  
ATOM   2480  CA  ALA A 531     170.344  94.507 118.617  1.00 27.37           C  
ATOM   2481  C   ALA A 531     168.944  94.178 118.106  1.00 27.37           C  
ATOM   2482  O   ALA A 531     168.752  93.922 116.917  1.00 27.37           O  
ATOM   2483  CB  ALA A 531     171.052  93.235 119.075  1.00 27.37           C  
ATOM   2484  N   GLU A 532     167.973  94.198 119.015  1.00 27.37           N  
ATOM   2485  CA  GLU A 532     166.585  93.922 118.664  1.00 27.37           C  
ATOM   2486  C   GLU A 532     166.064  95.020 117.750  1.00 27.37           C  
ATOM   2487  O   GLU A 532     165.364  94.749 116.779  1.00 27.37           O  
ATOM   2488  CB  GLU A 532     165.702  93.867 119.913  1.00 27.37           C  
ATOM   2489  CG  GLU A 532     164.227  93.672 119.585  1.00 27.37           C  
ATOM   2490  CD  GLU A 532     163.310  93.896 120.776  1.00 27.37           C  
ATOM   2491  OE1 GLU A 532     163.293  95.025 121.313  1.00 27.37           O  
ATOM   2492  OE2 GLU A 532     162.599  92.945 121.167  1.00 27.37           O  
ATOM   2493  N   GLU A 533     166.397  96.266 118.080  1.00 27.37           N  
ATOM   2494  CA  GLU A 533     165.968  97.403 117.278  1.00 27.37           C  
ATOM   2495  C   GLU A 533     166.636  97.330 115.915  1.00 27.37           C  
ATOM   2496  O   GLU A 533     165.988  97.531 114.890  1.00 27.37           O  
ATOM   2497  CB  GLU A 533     166.339  98.720 117.966  1.00 27.37           C  
ATOM   2498  CG  GLU A 533     165.740  98.847 119.368  1.00 27.37           C  
ATOM   2499  CD  GLU A 533     165.333 100.266 119.737  1.00 27.37           C  
ATOM   2500  OE1 GLU A 533     164.962 100.487 120.911  1.00 27.37           O  
ATOM   2501  OE2 GLU A 533     165.372 101.155 118.860  1.00 27.37           O  
ATOM   2502  N   LYS A 534     167.934  97.043 115.903  1.00 27.37           N  
ATOM   2503  CA  LYS A 534     168.648  96.938 114.644  1.00 27.37           C  
ATOM   2504  C   LYS A 534     168.016  95.852 113.782  1.00 27.37           C  
ATOM   2505  O   LYS A 534     167.931  96.002 112.564  1.00 27.37           O  
ATOM   2506  CB  LYS A 534     170.125  96.601 114.859  1.00 27.37           C  
ATOM   2507  CG  LYS A 534     170.855  96.392 113.540  1.00 27.37           C  
ATOM   2508  CD  LYS A 534     172.313  96.010 113.704  1.00 27.37           C  
ATOM   2509  CE  LYS A 534     172.952  95.794 112.338  1.00 27.37           C  
ATOM   2510  NZ  LYS A 534     174.400  95.441 112.409  1.00 27.37           N  
ATOM   2511  N   ASN A 535     167.580  94.763 114.414  1.00 27.37           N  
ATOM   2512  CA  ASN A 535     166.960  93.672 113.669  1.00 27.37           C  
ATOM   2513  C   ASN A 535     165.674  94.115 112.987  1.00 27.37           C  
ATOM   2514  O   ASN A 535     165.455  93.792 111.818  1.00 27.37           O  
ATOM   2515  CB  ASN A 535     166.683  92.458 114.568  1.00 27.37           C  
ATOM   2516  CG  ASN A 535     167.946  91.833 115.108  1.00 27.37           C  
ATOM   2517  OD1 ASN A 535     168.985  91.827 114.443  1.00 27.37           O  
ATOM   2518  ND2 ASN A 535     167.862  91.268 116.307  1.00 27.37           N  
ATOM   2519  N   ASN A 536     164.829  94.850 113.713  1.00 27.37           N  
ATOM   2520  CA  ASN A 536     163.577  95.342 113.145  1.00 27.37           C  
ATOM   2521  C   ASN A 536     163.832  96.252 111.939  1.00 27.37           C  
ATOM   2522  O   ASN A 536     163.136  96.155 110.932  1.00 27.37           O  
ATOM   2523  CB  ASN A 536     162.748  96.100 114.194  1.00 27.37           C  
ATOM   2524  CG  ASN A 536     162.298  95.214 115.350  1.00 27.37           C  
ATOM   2525  OD1 ASN A 536     161.701  94.156 115.147  1.00 27.37           O  
ATOM   2526  ND2 ASN A 536     162.569  95.659 116.572  1.00 27.37           N  
ATOM   2527  N   TRP A 537     164.825  97.134 112.035  1.00 27.37           N  
ATOM   2528  CA  TRP A 537     165.129  98.028 110.917  1.00 27.37           C  
ATOM   2529  C   TRP A 537     165.690  97.297 109.696  1.00 27.37           C  
ATOM   2530  O   TRP A 537     165.293  97.570 108.563  1.00 27.37           O  
ATOM   2531  CB  TRP A 537     166.101  99.142 111.335  1.00 27.37           C  
ATOM   2532  CG  TRP A 537     165.454 100.194 112.169  1.00 27.37           C  
ATOM   2533  CD1 TRP A 537     165.361 100.228 113.531  1.00 27.37           C  
ATOM   2534  CD2 TRP A 537     164.674 101.297 111.689  1.00 27.37           C  
ATOM   2535  NE1 TRP A 537     164.569 101.278 113.927  1.00 27.37           N  
ATOM   2536  CE2 TRP A 537     164.133 101.951 112.816  1.00 27.37           C  
ATOM   2537  CE3 TRP A 537     164.380 101.793 110.412  1.00 27.37           C  
ATOM   2538  CZ2 TRP A 537     163.310 103.078 112.706  1.00 27.37           C  
ATOM   2539  CZ3 TRP A 537     163.558 102.915 110.304  1.00 27.37           C  
ATOM   2540  CH2 TRP A 537     163.034 103.542 111.443  1.00 27.37           C  
ATOM   2541  N   MET A 538     166.623  96.379 109.922  1.00 27.37           N  
ATOM   2542  CA  MET A 538     167.200  95.628 108.819  1.00 27.37           C  
ATOM   2543  C   MET A 538     166.129  94.759 108.169  1.00 27.37           C  
ATOM   2544  O   MET A 538     166.122  94.590 106.958  1.00 27.37           O  
ATOM   2545  CB  MET A 538     168.377  94.777 109.307  1.00 27.37           C  
ATOM   2546  CG  MET A 538     169.566  95.627 109.751  1.00 27.37           C  
ATOM   2547  SD  MET A 538     170.360  96.533 108.369  1.00 27.37           S  
ATOM   2548  CE  MET A 538     171.286  95.226 107.547  1.00 27.37           C  
ATOM   2549  N   ALA A 539     165.217  94.224 108.974  1.00 27.37           N  
ATOM   2550  CA  ALA A 539     164.138  93.391 108.444  1.00 27.37           C  
ATOM   2551  C   ALA A 539     163.322  94.208 107.443  1.00 27.37           C  
ATOM   2552  O   ALA A 539     163.117  93.794 106.302  1.00 27.37           O  
ATOM   2553  CB  ALA A 539     163.235  92.901 109.586  1.00 27.37           C  
ATOM   2554  N   ALA A 540     162.876  95.385 107.872  1.00 27.37           N  
ATOM   2555  CA  ALA A 540     162.086  96.263 107.020  1.00 27.37           C  
ATOM   2556  C   ALA A 540     162.895  96.861 105.865  1.00 27.37           C  
ATOM   2557  O   ALA A 540     162.423  96.900 104.733  1.00 27.37           O  
ATOM   2558  CB  ALA A 540     161.470  97.378 107.864  1.00 27.37           C  
ATOM   2559  N   LEU A 541     164.115  97.310 106.144  1.00 27.37           N  
ATOM   2560  CA  LEU A 541     164.949  97.908 105.109  1.00 27.37           C  
ATOM   2561  C   LEU A 541     165.409  96.916 104.044  1.00 27.37           C  
ATOM   2562  O   LEU A 541     165.419  97.241 102.857  1.00 27.37           O  
ATOM   2563  CB  LEU A 541     166.168  98.589 105.739  1.00 27.37           C  
ATOM   2564  CG  LEU A 541     165.910  99.817 106.621  1.00 27.37           C  
ATOM   2565  CD1 LEU A 541     167.225 100.319 107.228  1.00 27.37           C  
ATOM   2566  CD2 LEU A 541     165.266 100.908 105.774  1.00 27.37           C  
ATOM   2567  N   ILE A 542     165.808  95.717 104.461  1.00 27.37           N  
ATOM   2568  CA  ILE A 542     166.250  94.712 103.501  1.00 27.37           C  
ATOM   2569  C   ILE A 542     165.064  94.229 102.663  1.00 27.37           C  
ATOM   2570  O   ILE A 542     165.215  93.940 101.472  1.00 27.37           O  
ATOM   2571  CB  ILE A 542     166.918  93.495 104.208  1.00 27.37           C  
ATOM   2572  CG1 ILE A 542     168.218  93.934 104.894  1.00 27.37           C  
ATOM   2573  CG2 ILE A 542     167.222  92.394 103.195  1.00 27.37           C  
ATOM   2574  CD1 ILE A 542     169.245  94.539 103.927  1.00 27.37           C  
ATOM   2575  N   SER A 543     163.888  94.137 103.280  1.00 27.37           N  
ATOM   2576  CA  SER A 543     162.694  93.698 102.565  1.00 27.37           C  
ATOM   2577  C   SER A 543     162.339  94.727 101.504  1.00 27.37           C  
ATOM   2578  O   SER A 543     161.934  94.386 100.397  1.00 27.37           O  
ATOM   2579  CB  SER A 543     161.505  93.532 103.517  1.00 27.37           C  
ATOM   2580  OG  SER A 543     161.727  92.478 104.432  1.00 27.37           O  
ATOM   2581  N   LEU A 544     162.511  95.992 101.850  1.00 27.37           N  
ATOM   2582  CA  LEU A 544     162.204  97.074 100.934  1.00 27.37           C  
ATOM   2583  C   LEU A 544     163.174  97.051  99.746  1.00 27.37           C  
ATOM   2584  O   LEU A 544     162.763  97.185  98.592  1.00 27.37           O  
ATOM   2585  CB  LEU A 544     162.294  98.408 101.683  1.00 27.37           C  
ATOM   2586  CG  LEU A 544     161.399  99.537 101.173  1.00 27.37           C  
ATOM   2587  CD1 LEU A 544     161.755  99.909  99.739  1.00 27.37           C  
ATOM   2588  CD2 LEU A 544     159.942  99.078 101.272  1.00 27.37           C  
ATOM   2589  N   GLN A 545     164.460  96.861 100.024  1.00 27.37           N  
ATOM   2590  CA  GLN A 545     165.440  96.838  98.948  1.00 27.37           C  
ATOM   2591  C   GLN A 545     165.188  95.697  97.968  1.00 27.37           C  
ATOM   2592  O   GLN A 545     165.368  95.855  96.757  1.00 27.37           O  
ATOM   2593  CB  GLN A 545     166.860  96.707  99.492  1.00 27.37           C  
ATOM   2594  CG  GLN A 545     167.913  96.876  98.403  1.00 27.37           C  
ATOM   2595  CD  GLN A 545     169.323  96.680  98.908  1.00 27.37           C  
ATOM   2596  OE1 GLN A 545     169.624  96.963 100.068  1.00 27.37           O  
ATOM   2597  NE2 GLN A 545     170.213  96.231  98.025  1.00 27.37           N  
ATOM   2598  N   TYR A 546     164.797  94.540  98.488  1.00 27.37           N  
ATOM   2599  CA  TYR A 546     164.533  93.401  97.623  1.00 27.37           C  
ATOM   2600  C   TYR A 546     163.057  93.060  97.521  1.00 27.37           C  
ATOM   2601  O   TYR A 546     162.695  91.891  97.405  1.00 27.37           O  
ATOM   2602  CB  TYR A 546     165.320  92.171  98.085  1.00 27.37           C  
ATOM   2603  CG  TYR A 546     166.808  92.333  97.929  1.00 27.37           C  
ATOM   2604  CD1 TYR A 546     167.433  92.027  96.724  1.00 27.37           C  
ATOM   2605  CD2 TYR A 546     167.586  92.864  98.963  1.00 27.37           C  
ATOM   2606  CE1 TYR A 546     168.798  92.250  96.545  1.00 27.37           C  
ATOM   2607  CE2 TYR A 546     168.953  93.091  98.795  1.00 27.37           C  
ATOM   2608  CZ  TYR A 546     169.552  92.783  97.583  1.00 27.37           C  
ATOM   2609  OH  TYR A 546     170.900  93.030  97.398  1.00 27.37           O  
ATOM   2610  N   ARG A 547     162.217  94.093  97.555  1.00 27.37           N  
ATOM   2611  CA  ARG A 547     160.766  93.937  97.465  1.00 27.37           C  
ATOM   2612  C   ARG A 547     160.313  93.134  96.245  1.00 27.37           C  
ATOM   2613  O   ARG A 547     159.309  92.421  96.299  1.00 27.37           O  
ATOM   2614  CB  ARG A 547     160.090  95.312  97.428  1.00 27.37           C  
ATOM   2615  CG  ARG A 547     158.555  95.320  97.251  1.00 27.37           C  
ATOM   2616  CD  ARG A 547     157.787  94.653  98.398  1.00 27.37           C  
ATOM   2617  NE  ARG A 547     157.501  95.560  99.512  1.00 27.37           N  
ATOM   2618  CZ  ARG A 547     158.397  96.013 100.388  1.00 27.37           C  
ATOM   2619  NH1 ARG A 547     159.673  95.653 100.310  1.00 27.37           N  
ATOM   2620  NH2 ARG A 547     158.010  96.828 101.358  1.00 27.37           N  
ATOM   2621  N   SER A 548     161.042  93.253  95.140  1.00 27.37           N  
ATOM   2622  CA  SER A 548     160.664  92.525  93.940  1.00 27.37           C  
ATOM   2623  C   SER A 548     160.697  91.018  94.144  1.00 27.37           C  
ATOM   2624  O   SER A 548     159.890  90.298  93.569  1.00 27.37           O  
ATOM   2625  CB  SER A 548     161.560  92.923  92.767  1.00 27.37           C  
ATOM   2626  OG  SER A 548     161.246  94.241  92.367  1.00 27.37           O  
ATOM   2627  N   THR A 549     161.630  90.542  94.956  1.00 27.37           N  
ATOM   2628  CA  THR A 549     161.713  89.123  95.242  1.00 27.37           C  
ATOM   2629  C   THR A 549     160.768  88.785  96.390  1.00 27.37           C  
ATOM   2630  O   THR A 549     160.069  87.781  96.354  1.00 27.37           O  
ATOM   2631  CB  THR A 549     163.126  88.701  95.666  1.00 27.37           C  
ATOM   2632  OG1 THR A 549     164.029  88.848  94.562  1.00 27.37           O  
ATOM   2633  CG2 THR A 549     163.118  87.244  96.152  1.00 27.37           C  
ATOM   2634  N   ARG A 568     149.328  66.045  84.326  1.00 27.37           N  
ATOM   2635  CA  ARG A 568     148.993  64.805  85.090  1.00 27.37           C  
ATOM   2636  C   ARG A 568     149.085  63.561  84.208  1.00 27.37           C  
ATOM   2637  O   ARG A 568     149.674  63.597  83.126  1.00 27.37           O  
ATOM   2638  CB  ARG A 568     147.587  64.910  85.702  1.00 27.37           C  
ATOM   2639  CG  ARG A 568     147.397  66.090  86.641  1.00 27.37           C  
ATOM   2640  CD  ARG A 568     146.015  66.095  87.277  1.00 27.37           C  
ATOM   2641  NE  ARG A 568     144.983  65.960  86.242  1.00 27.37           N  
ATOM   2642  CZ  ARG A 568     144.839  66.768  85.192  1.00 27.37           C  
ATOM   2643  NH1 ARG A 568     143.879  66.542  84.314  1.00 27.37           N  
ATOM   2644  NH2 ARG A 568     145.648  67.809  85.019  1.00 27.37           N  
ATOM   2645  N   LEU A 569     148.511  62.458  84.683  1.00 27.37           N  
ATOM   2646  CA  LEU A 569     148.517  61.193  83.951  1.00 27.37           C  
ATOM   2647  C   LEU A 569     147.206  60.426  84.150  1.00 27.37           C  
ATOM   2648  O   LEU A 569     147.094  59.593  85.050  1.00 27.37           O  
ATOM   2649  CB  LEU A 569     149.721  60.333  84.373  1.00 27.37           C  
ATOM   2650  CG  LEU A 569     151.186  60.792  84.262  1.00 27.37           C  
ATOM   2651  CD1 LEU A 569     151.510  61.262  82.844  1.00 27.37           C  
ATOM   2652  CD2 LEU A 569     151.448  61.894  85.271  1.00 27.37           C  
ATOM   2653  N   PRO A 570     146.186  60.710  83.314  1.00 27.37           N  
ATOM   2654  CA  PRO A 570     144.876  60.051  83.396  1.00 27.37           C  
ATOM   2655  C   PRO A 570     144.904  58.608  82.902  1.00 27.37           C  
ATOM   2656  O   PRO A 570     145.946  58.109  82.481  1.00 27.37           O  
ATOM   2657  CB  PRO A 570     143.998  60.939  82.518  1.00 27.37           C  
ATOM   2658  CG  PRO A 570     144.942  61.374  81.452  1.00 27.37           C  
ATOM   2659  CD  PRO A 570     146.189  61.725  82.242  1.00 27.37           C  
ATOM   2660  N   SER A 571     143.748  57.953  82.939  1.00 27.37           N  
ATOM   2661  CA  SER A 571     143.636  56.563  82.517  1.00 27.37           C  
ATOM   2662  C   SER A 571     143.912  56.293  81.035  1.00 27.37           C  
ATOM   2663  O   SER A 571     144.132  57.218  80.249  1.00 27.37           O  
ATOM   2664  CB  SER A 571     142.285  55.992  82.933  1.00 27.37           C  
ATOM   2665  OG  SER A 571     142.166  55.980  84.345  1.00 27.37           O  
ATOM   2666  N   ALA A 572     143.867  55.011  80.671  1.00 27.37           N  
ATOM   2667  CA  ALA A 572     144.160  54.539  79.314  1.00 27.37           C  
ATOM   2668  C   ALA A 572     143.198  54.875  78.166  1.00 27.37           C  
ATOM   2669  O   ALA A 572     143.374  54.347  77.063  1.00 27.37           O  
ATOM   2670  CB  ALA A 572     144.424  53.032  79.338  1.00 27.37           C  
ATOM   2671  N   ASP A 573     142.208  55.741  78.398  1.00 27.37           N  
ATOM   2672  CA  ASP A 573     141.250  56.116  77.350  1.00 27.37           C  
ATOM   2673  C   ASP A 573     140.255  54.993  77.023  1.00 27.37           C  
ATOM   2674  O   ASP A 573     139.156  55.254  76.543  1.00 27.37           O  
ATOM   2675  CB  ASP A 573     142.008  56.642  76.106  1.00 27.37           C  
ATOM   2676  CG  ASP A 573     141.072  57.078  74.994  1.00 27.37           C  
ATOM   2677  OD1 ASP A 573     140.242  57.979  75.234  1.00 27.37           O  
ATOM   2678  OD2 ASP A 573     141.169  56.522  73.880  1.00 27.37           O  
ATOM   2679  N   VAL A 574     140.664  53.749  77.276  1.00 27.37           N  
ATOM   2680  CA  VAL A 574     139.833  52.562  77.063  1.00 27.37           C  
ATOM   2681  C   VAL A 574     139.021  52.332  78.353  1.00 27.37           C  
ATOM   2682  O   VAL A 574     138.404  51.281  78.533  1.00 27.37           O  
ATOM   2683  CB  VAL A 574     140.705  51.311  76.751  1.00 27.37           C  
ATOM   2684  CG1 VAL A 574     139.827  50.126  76.338  1.00 27.37           C  
ATOM   2685  CG2 VAL A 574     141.721  51.639  75.653  1.00 27.37           C  
ATOM   2686  N   TYR A 575     139.041  53.330  79.239  1.00 27.37           N  
ATOM   2687  CA  TYR A 575     138.317  53.306  80.513  1.00 27.37           C  
ATOM   2688  C   TYR A 575     137.934  54.744  80.897  1.00 27.37           C  
ATOM   2689  O   TYR A 575     137.598  55.001  82.057  1.00 27.37           O  
ATOM   2690  CB  TYR A 575     139.196  52.747  81.647  1.00 27.37           C  
ATOM   2691  CG  TYR A 575     138.632  51.511  82.317  1.00 27.37           C  
ATOM   2692  CD1 TYR A 575     138.520  50.289  81.617  1.00 27.37           C  
ATOM   2693  CD2 TYR A 575     138.199  51.554  83.660  1.00 27.37           C  
ATOM   2694  CE1 TYR A 575     137.982  49.125  82.241  1.00 27.37           C  
ATOM   2695  CE2 TYR A 575     137.655  50.395  84.299  1.00 27.37           C  
ATOM   2696  CZ  TYR A 575     137.554  49.190  83.581  1.00 27.37           C  
ATOM   2697  OH  TYR A 575     137.032  48.073  84.188  1.00 27.37           O  
ATOM   2698  N   ARG A 576     137.922  55.668  79.930  1.00 27.37           N  
ATOM   2699  CA  ARG A 576     137.640  57.064  80.258  1.00 27.37           C  
ATOM   2700  C   ARG A 576     137.200  58.085  79.187  1.00 27.37           C  
ATOM   2701  O   ARG A 576     136.781  57.750  78.076  1.00 27.37           O  
ATOM   2702  CB  ARG A 576     138.892  57.625  80.933  1.00 27.37           C  
ATOM   2703  CG  ARG A 576     138.876  57.631  82.432  1.00 27.37           C  
ATOM   2704  CD  ARG A 576     138.208  58.865  82.923  1.00 27.37           C  
ATOM   2705  NE  ARG A 576     136.907  58.570  83.496  1.00 27.37           N  
ATOM   2706  CZ  ARG A 576     136.150  59.474  84.105  1.00 27.37           C  
ATOM   2707  NH1 ARG A 576     136.552  60.738  84.210  1.00 27.37           N  
ATOM   2708  NH2 ARG A 576     135.014  59.098  84.671  1.00 27.37           N  
ATOM   2709  N   PHE A 577     137.232  59.347  79.629  1.00 27.37           N  
ATOM   2710  CA  PHE A 577     136.943  60.560  78.858  1.00 27.37           C  
ATOM   2711  C   PHE A 577     138.347  61.117  78.585  1.00 27.37           C  
ATOM   2712  O   PHE A 577     138.517  62.287  78.227  1.00 27.37           O  
ATOM   2713  CB  PHE A 577     136.222  61.603  79.736  1.00 27.37           C  
ATOM   2714  CG  PHE A 577     134.769  61.305  79.999  1.00 27.37           C  
ATOM   2715  CD1 PHE A 577     134.383  60.155  80.677  1.00 27.37           C  
ATOM   2716  CD2 PHE A 577     133.785  62.189  79.569  1.00 27.37           C  
ATOM   2717  CE1 PHE A 577     133.039  59.890  80.922  1.00 27.37           C  
ATOM   2718  CE2 PHE A 577     132.442  61.931  79.809  1.00 27.37           C  
ATOM   2719  CZ  PHE A 577     132.067  60.782  80.487  1.00 27.37           C  
ATOM   2720  N   ALA A 578     139.342  60.272  78.840  1.00 27.37           N  
ATOM   2721  CA  ALA A 578     140.753  60.595  78.688  1.00 27.37           C  
ATOM   2722  C   ALA A 578     141.201  61.050  77.307  1.00 27.37           C  
ATOM   2723  O   ALA A 578     142.306  61.577  77.173  1.00 27.37           O  
ATOM   2724  CB  ALA A 578     141.600  59.421  79.151  1.00 27.37           C  
ATOM   2725  N   GLU A 579     140.375  60.834  76.283  1.00 27.37           N  
ATOM   2726  CA  GLU A 579     140.731  61.253  74.926  1.00 27.37           C  
ATOM   2727  C   GLU A 579     141.097  62.734  74.976  1.00 27.37           C  
ATOM   2728  O   GLU A 579     140.342  63.549  75.497  1.00 27.37           O  
ATOM   2729  CB  GLU A 579     139.562  61.039  73.962  1.00 27.37           C  
ATOM   2730  CG  GLU A 579     139.887  61.306  72.500  1.00 27.37           C  
ATOM   2731  CD  GLU A 579     138.707  61.053  71.583  1.00 27.37           C  
ATOM   2732  OE1 GLU A 579     137.653  61.691  71.782  1.00 27.37           O  
ATOM   2733  OE2 GLU A 579     138.834  60.215  70.666  1.00 27.37           O  
ATOM   2734  N   PRO A 580     142.306  63.082  74.521  1.00 27.37           N  
ATOM   2735  CA  PRO A 580     142.751  64.477  74.527  1.00 27.37           C  
ATOM   2736  C   PRO A 580     142.083  65.347  73.466  1.00 27.37           C  
ATOM   2737  O   PRO A 580     141.700  64.864  72.402  1.00 27.37           O  
ATOM   2738  CB  PRO A 580     144.258  64.348  74.294  1.00 27.37           C  
ATOM   2739  CG  PRO A 580     144.348  63.141  73.406  1.00 27.37           C  
ATOM   2740  CD  PRO A 580     143.385  62.183  74.067  1.00 27.37           C  
ATOM   2741  N   ASP A 581     141.952  66.631  73.778  1.00 27.37           N  
ATOM   2742  CA  ASP A 581     141.348  67.597  72.875  1.00 27.37           C  
ATOM   2743  C   ASP A 581     142.042  67.585  71.525  1.00 27.37           C  
ATOM   2744  O   ASP A 581     143.269  67.511  71.454  1.00 27.37           O  
ATOM   2745  CB  ASP A 581     141.457  69.012  73.455  1.00 27.37           C  
ATOM   2746  CG  ASP A 581     140.646  69.203  74.726  1.00 27.37           C  
ATOM   2747  OD1 ASP A 581     139.830  68.323  75.078  1.00 27.37           O  
ATOM   2748  OD2 ASP A 581     140.826  70.258  75.371  1.00 27.37           O  
ATOM   2749  N   SER A 582     141.249  67.657  70.459  1.00 27.37           N  
ATOM   2750  CA  SER A 582     141.761  67.690  69.088  1.00 27.37           C  
ATOM   2751  C   SER A 582     140.744  68.434  68.246  1.00 27.37           C  
ATOM   2752  O   SER A 582     139.774  68.977  68.774  1.00 27.37           O  
ATOM   2753  CB  SER A 582     141.967  66.273  68.530  1.00 27.37           C  
ATOM   2754  OG  SER A 582     140.739  65.603  68.317  1.00 27.37           O  
ATOM   2755  N   GLU A 583     140.966  68.485  66.938  1.00 27.37           N  
ATOM   2756  CA  GLU A 583     140.029  69.164  66.056  1.00 27.37           C  
ATOM   2757  C   GLU A 583     138.846  68.250  65.760  1.00 27.37           C  
ATOM   2758  O   GLU A 583     137.847  68.679  65.196  1.00 27.37           O  
ATOM   2759  CB  GLU A 583     140.727  69.642  64.782  1.00 27.37           C  
ATOM   2760  CG  GLU A 583     141.789  70.704  65.060  1.00 27.37           C  
ATOM   2761  CD  GLU A 583     142.440  71.248  63.803  1.00 27.37           C  
ATOM   2762  OE1 GLU A 583     141.807  72.080  63.117  1.00 27.37           O  
ATOM   2763  OE2 GLU A 583     143.590  70.853  63.511  1.00 27.37           O  
ATOM   2764  N   GLU A 584     138.961  66.993  66.185  1.00 27.37           N  
ATOM   2765  CA  GLU A 584     137.906  65.998  66.015  1.00 27.37           C  
ATOM   2766  C   GLU A 584     137.124  65.840  67.325  1.00 27.37           C  
ATOM   2767  O   GLU A 584     136.281  64.950  67.440  1.00 27.37           O  
ATOM   2768  CB  GLU A 584     138.502  64.636  65.674  1.00 27.37           C  
ATOM   2769  CG  GLU A 584     139.386  64.580  64.444  1.00 27.37           C  
ATOM   2770  CD  GLU A 584     139.795  63.154  64.089  1.00 27.37           C  
ATOM   2771  OE1 GLU A 584     139.548  62.234  64.902  1.00 27.37           O  
ATOM   2772  OE2 GLU A 584     140.355  62.952  62.988  1.00 27.37           O  
ATOM   2773  N   ASN A 585     137.436  66.681  68.313  1.00 27.37           N  
ATOM   2774  CA  ASN A 585     136.803  66.637  69.636  1.00 27.37           C  
ATOM   2775  C   ASN A 585     136.010  67.872  70.008  1.00 27.37           C  
ATOM   2776  O   ASN A 585     134.836  67.784  70.343  1.00 27.37           O  
ATOM   2777  CB  ASN A 585     137.859  66.445  70.726  1.00 27.37           C  
ATOM   2778  CG  ASN A 585     138.393  65.055  70.774  1.00 27.37           C  
ATOM   2779  OD1 ASN A 585     137.629  64.089  70.844  1.00 27.37           O  
ATOM   2780  ND2 ASN A 585     139.712  64.929  70.746  1.00 27.37           N  
ATOM   2781  N   ILE A 586     136.707  69.001  70.057  1.00 27.37           N  
ATOM   2782  CA  ILE A 586     136.111  70.271  70.428  1.00 27.37           C  
ATOM   2783  C   ILE A 586     136.648  71.381  69.541  1.00 27.37           C  
ATOM   2784  O   ILE A 586     137.773  71.313  69.050  1.00 27.37           O  
ATOM   2785  CB  ILE A 586     136.452  70.652  71.906  1.00 27.37           C  
ATOM   2786  CG1 ILE A 586     135.838  69.659  72.882  1.00 27.37           C  
ATOM   2787  CG2 ILE A 586     135.912  72.028  72.255  1.00 27.37           C  
ATOM   2788  CD1 ILE A 586     135.868  70.131  74.326  1.00 27.37           C  
ATOM   2789  N   ILE A 587     135.817  72.390  69.332  1.00 27.37           N  
ATOM   2790  CA  ILE A 587     136.170  73.566  68.556  1.00 27.37           C  
ATOM   2791  C   ILE A 587     135.696  74.717  69.431  1.00 27.37           C  
ATOM   2792  O   ILE A 587     134.606  74.657  69.999  1.00 27.37           O  
ATOM   2793  CB  ILE A 587     135.409  73.627  67.221  1.00 27.37           C  
ATOM   2794  CG1 ILE A 587     135.643  72.353  66.422  1.00 27.37           C  
ATOM   2795  CG2 ILE A 587     135.866  74.829  66.405  1.00 27.37           C  
ATOM   2796  CD1 ILE A 587     134.848  72.323  65.154  1.00 27.37           C  
ATOM   2797  N   PHE A 588     136.517  75.746  69.573  1.00 27.37           N  
ATOM   2798  CA  PHE A 588     136.134  76.877  70.403  1.00 27.37           C  
ATOM   2799  C   PHE A 588     135.795  78.095  69.568  1.00 27.37           C  
ATOM   2800  O   PHE A 588     136.165  78.191  68.398  1.00 27.37           O  
ATOM   2801  CB  PHE A 588     137.235  77.205  71.419  1.00 27.37           C  
ATOM   2802  CG  PHE A 588     137.524  76.087  72.383  1.00 27.37           C  
ATOM   2803  CD1 PHE A 588     136.766  75.934  73.536  1.00 27.37           C  
ATOM   2804  CD2 PHE A 588     138.524  75.159  72.115  1.00 27.37           C  
ATOM   2805  CE1 PHE A 588     137.000  74.869  74.411  1.00 27.37           C  
ATOM   2806  CE2 PHE A 588     138.763  74.095  72.982  1.00 27.37           C  
ATOM   2807  CZ  PHE A 588     137.999  73.951  74.132  1.00 27.37           C  
ATOM   2808  N   GLU A 589     135.055  79.012  70.175  1.00 27.37           N  
ATOM   2809  CA  GLU A 589     134.656  80.232  69.507  1.00 27.37           C  
ATOM   2810  C   GLU A 589     135.870  81.154  69.429  1.00 27.37           C  
ATOM   2811  O   GLU A 589     136.612  81.298  70.402  1.00 27.37           O  
ATOM   2812  CB  GLU A 589     133.520  80.899  70.284  1.00 27.37           C  
ATOM   2813  CG  GLU A 589     132.521  81.637  69.412  1.00 27.37           C  
ATOM   2814  CD  GLU A 589     131.831  80.718  68.416  1.00 27.37           C  
ATOM   2815  OE1 GLU A 589     131.034  79.853  68.845  1.00 27.37           O  
ATOM   2816  OE2 GLU A 589     132.086  80.865  67.203  1.00 27.37           O  
ATOM   2817  N   GLU A 590     136.085  81.739  68.251  1.00 27.37           N  
ATOM   2818  CA  GLU A 590     137.208  82.650  68.016  1.00 27.37           C  
ATOM   2819  C   GLU A 590     136.849  84.091  68.397  1.00 27.37           C  
ATOM   2820  O   GLU A 590     137.374  84.567  69.428  1.00 27.37           O  
ATOM   2821  CB  GLU A 590     137.629  82.602  66.537  1.00 27.37           C  
ATOM   2822  CG  GLU A 590     137.844  81.192  65.956  1.00 27.37           C  
ATOM   2823  CD  GLU A 590     139.066  80.462  66.513  1.00 27.37           C  
ATOM   2824  OE1 GLU A 590     139.812  81.046  67.332  1.00 27.37           O  
ATOM   2825  OE2 GLU A 590     139.283  79.295  66.117  1.00 27.37           O  
ATOM   2826  N   GLY A 597     137.571  84.693  80.920  1.00 27.37           N  
ATOM   2827  CA  GLY A 597     138.841  83.924  80.770  1.00 27.37           C  
ATOM   2828  C   GLY A 597     138.599  82.508  80.287  1.00 27.37           C  
ATOM   2829  O   GLY A 597     139.466  81.905  79.649  1.00 27.37           O  
ATOM   2830  N   ILE A 598     137.413  81.984  80.594  1.00 27.37           N  
ATOM   2831  CA  ILE A 598     137.004  80.630  80.210  1.00 27.37           C  
ATOM   2832  C   ILE A 598     136.753  80.547  78.699  1.00 27.37           C  
ATOM   2833  O   ILE A 598     136.142  81.445  78.116  1.00 27.37           O  
ATOM   2834  CB  ILE A 598     135.691  80.227  80.930  1.00 27.37           C  
ATOM   2835  CG1 ILE A 598     135.767  80.576  82.418  1.00 27.37           C  
ATOM   2836  CG2 ILE A 598     135.431  78.740  80.764  1.00 27.37           C  
ATOM   2837  CD1 ILE A 598     134.421  80.542  83.122  1.00 27.37           C  
ATOM   2838  N   PRO A 599     137.246  79.475  78.046  1.00 27.37           N  
ATOM   2839  CA  PRO A 599     137.075  79.265  76.603  1.00 27.37           C  
ATOM   2840  C   PRO A 599     135.621  78.943  76.262  1.00 27.37           C  
ATOM   2841  O   PRO A 599     135.002  78.091  76.912  1.00 27.37           O  
ATOM   2842  CB  PRO A 599     137.957  78.042  76.328  1.00 27.37           C  
ATOM   2843  CG  PRO A 599     138.976  78.086  77.402  1.00 27.37           C  
ATOM   2844  CD  PRO A 599     138.151  78.459  78.605  1.00 27.37           C  
ATOM   2845  N   ILE A 600     135.076  79.623  75.257  1.00 27.37           N  
ATOM   2846  CA  ILE A 600     133.701  79.366  74.837  1.00 27.37           C  
ATOM   2847  C   ILE A 600     133.678  78.252  73.785  1.00 27.37           C  
ATOM   2848  O   ILE A 600     134.348  78.346  72.755  1.00 27.37           O  
ATOM   2849  CB  ILE A 600     133.032  80.627  74.264  1.00 27.37           C  
ATOM   2850  CG1 ILE A 600     133.002  81.738  75.317  1.00 27.37           C  
ATOM   2851  CG2 ILE A 600     131.606  80.308  73.832  1.00 27.37           C  
ATOM   2852  CD1 ILE A 600     132.446  83.063  74.798  1.00 27.37           C  
ATOM   2853  N   ILE A 601     132.926  77.192  74.067  1.00 27.37           N  
ATOM   2854  CA  ILE A 601     132.810  76.051  73.158  1.00 27.37           C  
ATOM   2855  C   ILE A 601     131.888  76.348  71.974  1.00 27.37           C  
ATOM   2856  O   ILE A 601     130.864  77.008  72.121  1.00 27.37           O  
ATOM   2857  CB  ILE A 601     132.283  74.807  73.908  1.00 27.37           C  
ATOM   2858  CG1 ILE A 601     133.200  74.497  75.085  1.00 27.37           C  
ATOM   2859  CG2 ILE A 601     132.212  73.601  72.980  1.00 27.37           C  
ATOM   2860  CD1 ILE A 601     132.767  73.311  75.879  1.00 27.37           C  
ATOM   2861  N   LYS A 602     132.280  75.880  70.792  1.00 27.37           N  
ATOM   2862  CA  LYS A 602     131.493  76.070  69.580  1.00 27.37           C  
ATOM   2863  C   LYS A 602     130.791  74.758  69.279  1.00 27.37           C  
ATOM   2864  O   LYS A 602     129.586  74.729  69.025  1.00 27.37           O  
ATOM   2865  CB  LYS A 602     132.401  76.453  68.410  1.00 27.37           C  
ATOM   2866  CG  LYS A 602     131.680  76.810  67.123  1.00 27.37           C  
ATOM   2867  CD  LYS A 602     132.647  77.433  66.113  1.00 27.37           C  
ATOM   2868  CE  LYS A 602     131.931  77.961  64.871  1.00 27.37           C  
ATOM   2869  NZ  LYS A 602     132.772  78.940  64.115  1.00 27.37           N  
ATOM   2870  N   ALA A 603     131.548  73.670  69.355  1.00 27.37           N  
ATOM   2871  CA  ALA A 603     131.013  72.348  69.093  1.00 27.37           C  
ATOM   2872  C   ALA A 603     131.875  71.273  69.727  1.00 27.37           C  
ATOM   2873  O   ALA A 603     133.000  71.541  70.149  1.00 27.37           O  
ATOM   2874  CB  ALA A 603     130.919  72.119  67.604  1.00 27.37           C  
ATOM   2875  N   GLY A 604     131.341  70.054  69.775  1.00 27.37           N  
ATOM   2876  CA  GLY A 604     132.068  68.936  70.344  1.00 27.37           C  
ATOM   2877  C   GLY A 604     131.229  67.697  70.601  1.00 27.37           C  
ATOM   2878  O   GLY A 604     130.003  67.751  70.629  1.00 27.37           O  
ATOM   2879  N   THR A 605     131.907  66.569  70.781  1.00 27.37           N  
ATOM   2880  CA  THR A 605     131.259  65.293  71.068  1.00 27.37           C  
ATOM   2881  C   THR A 605     130.535  65.400  72.416  1.00 27.37           C  
ATOM   2882  O   THR A 605     130.939  66.183  73.273  1.00 27.37           O  
ATOM   2883  CB  THR A 605     132.315  64.164  71.162  1.00 27.37           C  
ATOM   2884  OG1 THR A 605     133.085  64.136  69.953  1.00 27.37           O  
ATOM   2885  CG2 THR A 605     131.646  62.804  71.362  1.00 27.37           C  
ATOM   2886  N   VAL A 606     129.468  64.625  72.601  1.00 27.37           N  
ATOM   2887  CA  VAL A 606     128.729  64.654  73.860  1.00 27.37           C  
ATOM   2888  C   VAL A 606     129.693  64.338  75.008  1.00 27.37           C  
ATOM   2889  O   VAL A 606     129.549  64.859  76.116  1.00 27.37           O  
ATOM   2890  CB  VAL A 606     127.544  63.642  73.845  1.00 27.37           C  
ATOM   2891  CG1 VAL A 606     128.045  62.210  73.915  1.00 27.37           C  
ATOM   2892  CG2 VAL A 606     126.587  63.925  74.979  1.00 27.37           C  
ATOM   2893  N   ILE A 607     130.704  63.523  74.703  1.00 27.37           N  
ATOM   2894  CA  ILE A 607     131.739  63.106  75.651  1.00 27.37           C  
ATOM   2895  C   ILE A 607     132.557  64.314  76.098  1.00 27.37           C  
ATOM   2896  O   ILE A 607     132.644  64.620  77.287  1.00 27.37           O  
ATOM   2897  CB  ILE A 607     132.698  62.075  74.995  1.00 27.37           C  
ATOM   2898  CG1 ILE A 607     131.999  60.729  74.805  1.00 27.37           C  
ATOM   2899  CG2 ILE A 607     133.943  61.894  75.832  1.00 27.37           C  
ATOM   2900  CD1 ILE A 607     131.569  60.072  76.098  1.00 27.37           C  
ATOM   2901  N   LYS A 608     133.155  64.995  75.126  1.00 27.37           N  
ATOM   2902  CA  LYS A 608     133.974  66.168  75.383  1.00 27.37           C  
ATOM   2903  C   LYS A 608     133.162  67.333  75.943  1.00 27.37           C  
ATOM   2904  O   LYS A 608     133.682  68.171  76.680  1.00 27.37           O  
ATOM   2905  CB  LYS A 608     134.670  66.595  74.092  1.00 27.37           C  
ATOM   2906  CG  LYS A 608     136.177  66.621  74.184  1.00 27.37           C  
ATOM   2907  CD  LYS A 608     136.738  65.244  74.457  1.00 27.37           C  
ATOM   2908  CE  LYS A 608     138.249  65.303  74.560  1.00 27.37           C  
ATOM   2909  NZ  LYS A 608     138.705  66.125  75.712  1.00 27.37           N  
ATOM   2910  N   LEU A 609     131.888  67.380  75.578  1.00 27.37           N  
ATOM   2911  CA  LEU A 609     130.990  68.435  76.024  1.00 27.37           C  
ATOM   2912  C   LEU A 609     130.756  68.287  77.521  1.00 27.37           C  
ATOM   2913  O   LEU A 609     130.874  69.252  78.282  1.00 27.37           O  
ATOM   2914  CB  LEU A 609     129.673  68.319  75.263  1.00 27.37           C  
ATOM   2915  CG  LEU A 609     129.110  69.553  74.574  1.00 27.37           C  
ATOM   2916  CD1 LEU A 609     130.182  70.288  73.799  1.00 27.37           C  
ATOM   2917  CD2 LEU A 609     127.995  69.106  73.654  1.00 27.37           C  
ATOM   2918  N   ILE A 610     130.453  67.059  77.933  1.00 27.37           N  
ATOM   2919  CA  ILE A 610     130.216  66.726  79.334  1.00 27.37           C  
ATOM   2920  C   ILE A 610     131.505  66.814  80.167  1.00 27.37           C  
ATOM   2921  O   ILE A 610     131.470  67.048  81.385  1.00 27.37           O  
ATOM   2922  CB  ILE A 610     129.545  65.341  79.436  1.00 27.37           C  
ATOM   2923  CG1 ILE A 610     128.053  65.508  79.170  1.00 27.37           C  
ATOM   2924  CG2 ILE A 610     129.796  64.695  80.787  1.00 27.37           C  
ATOM   2925  CD1 ILE A 610     127.318  64.224  78.960  1.00 27.37           C  
ATOM   2926  N   GLU A 611     132.640  66.646  79.498  1.00 27.37           N  
ATOM   2927  CA  GLU A 611     133.927  66.748  80.158  1.00 27.37           C  
ATOM   2928  C   GLU A 611     134.100  68.199  80.578  1.00 27.37           C  
ATOM   2929  O   GLU A 611     134.389  68.468  81.737  1.00 27.37           O  
ATOM   2930  CB  GLU A 611     135.047  66.343  79.211  1.00 27.37           C  
ATOM   2931  CG  GLU A 611     136.442  66.537  79.771  1.00 27.37           C  
ATOM   2932  CD  GLU A 611     137.505  66.339  78.717  1.00 27.37           C  
ATOM   2933  OE1 GLU A 611     137.451  65.304  78.015  1.00 27.37           O  
ATOM   2934  OE2 GLU A 611     138.386  67.219  78.581  1.00 27.37           O  
ATOM   2935  N   ARG A 612     133.886  69.126  79.641  1.00 27.37           N  
ATOM   2936  CA  ARG A 612     134.010  70.564  79.914  1.00 27.37           C  
ATOM   2937  C   ARG A 612     132.924  71.096  80.846  1.00 27.37           C  
ATOM   2938  O   ARG A 612     133.046  72.190  81.399  1.00 27.37           O  
ATOM   2939  CB  ARG A 612     133.986  71.363  78.610  1.00 27.37           C  
ATOM   2940  CG  ARG A 612     135.249  71.249  77.789  1.00 27.37           C  
ATOM   2941  CD  ARG A 612     136.431  71.869  78.511  1.00 27.37           C  
ATOM   2942  NE  ARG A 612     137.677  71.663  77.778  1.00 27.37           N  
ATOM   2943  CZ  ARG A 612     138.528  72.633  77.449  1.00 27.37           C  
ATOM   2944  NH1 ARG A 612     138.278  73.891  77.789  1.00 27.37           N  
ATOM   2945  NH2 ARG A 612     139.629  72.345  76.769  1.00 27.37           N  
ATOM   2946  N   LEU A 613     131.847  70.330  80.986  1.00 27.37           N  
ATOM   2947  CA  LEU A 613     130.730  70.692  81.844  1.00 27.37           C  
ATOM   2948  C   LEU A 613     131.098  70.335  83.273  1.00 27.37           C  
ATOM   2949  O   LEU A 613     130.474  70.799  84.225  1.00 27.37           O  
ATOM   2950  CB  LEU A 613     129.486  69.905  81.429  1.00 27.37           C  
ATOM   2951  CG  LEU A 613     128.197  70.352  82.116  1.00 27.37           C  
ATOM   2952  CD1 LEU A 613     127.742  71.621  81.428  1.00 27.37           C  
ATOM   2953  CD2 LEU A 613     127.111  69.281  82.065  1.00 27.37           C  
ATOM   2954  N   THR A 614     132.114  69.485  83.395  1.00 27.37           N  
ATOM   2955  CA  THR A 614     132.627  68.984  84.669  1.00 27.37           C  
ATOM   2956  C   THR A 614     134.162  69.043  84.583  1.00 27.37           C  
ATOM   2957  O   THR A 614     134.869  68.111  84.973  1.00 27.37           O  
ATOM   2958  CB  THR A 614     132.137  67.518  84.886  1.00 27.37           C  
ATOM   2959  OG1 THR A 614     130.716  67.504  85.048  1.00 27.37           O  
ATOM   2960  CG2 THR A 614     132.747  66.905  86.111  1.00 27.37           C  
ATOM   2961  N   TYR A 615     134.675  70.151  84.059  1.00 27.37           N  
ATOM   2962  CA  TYR A 615     136.116  70.319  83.881  1.00 27.37           C  
ATOM   2963  C   TYR A 615     136.893  70.416  85.197  1.00 27.37           C  
ATOM   2964  O   TYR A 615     136.468  71.101  86.135  1.00 27.37           O  
ATOM   2965  CB  TYR A 615     136.392  71.544  83.013  1.00 27.37           C  
ATOM   2966  CG  TYR A 615     137.660  71.445  82.205  1.00 27.37           C  
ATOM   2967  CD1 TYR A 615     138.096  70.221  81.719  1.00 27.37           C  
ATOM   2968  CD2 TYR A 615     138.409  72.578  81.905  1.00 27.37           C  
ATOM   2969  CE1 TYR A 615     139.248  70.118  80.955  1.00 27.37           C  
ATOM   2970  CE2 TYR A 615     139.564  72.490  81.140  1.00 27.37           C  
ATOM   2971  CZ  TYR A 615     139.979  71.253  80.666  1.00 27.37           C  
ATOM   2972  OH  TYR A 615     141.122  71.136  79.891  1.00 27.37           O  
ATOM   2973  N   HIS A 616     138.035  69.734  85.255  1.00 27.37           N  
ATOM   2974  CA  HIS A 616     138.875  69.735  86.455  1.00 27.37           C  
ATOM   2975  C   HIS A 616     139.627  71.053  86.650  1.00 27.37           C  
ATOM   2976  O   HIS A 616     139.846  71.487  87.783  1.00 27.37           O  
ATOM   2977  CB  HIS A 616     139.854  68.556  86.433  1.00 27.37           C  
ATOM   2978  CG  HIS A 616     140.950  68.691  85.420  1.00 27.37           C  
ATOM   2979  ND1 HIS A 616     140.835  68.223  84.130  1.00 27.37           N  
ATOM   2980  CD2 HIS A 616     142.189  69.237  85.513  1.00 27.37           C  
ATOM   2981  CE1 HIS A 616     141.951  68.473  83.471  1.00 27.37           C  
ATOM   2982  NE2 HIS A 616     142.788  69.088  84.288  1.00 27.37           N  
ATOM   2983  N   MET A 617     140.001  71.693  85.547  1.00 27.37           N  
ATOM   2984  CA  MET A 617     140.730  72.952  85.601  1.00 27.37           C  
ATOM   2985  C   MET A 617     139.931  74.061  86.281  1.00 27.37           C  
ATOM   2986  O   MET A 617     140.422  74.701  87.210  1.00 27.37           O  
ATOM   2987  CB  MET A 617     141.128  73.401  84.196  1.00 27.37           C  
ATOM   2988  CG  MET A 617     142.143  72.505  83.497  1.00 27.37           C  
ATOM   2989  SD  MET A 617     143.762  72.564  84.264  1.00 27.37           S  
ATOM   2990  CE  MET A 617     144.271  74.247  83.828  1.00 27.37           C  
ATOM   2991  N   TYR A 618     138.693  74.264  85.832  1.00 27.37           N  
ATOM   2992  CA  TYR A 618     137.826  75.310  86.383  1.00 27.37           C  
ATOM   2993  C   TYR A 618     136.340  74.942  86.365  1.00 27.37           C  
ATOM   2994  O   TYR A 618     135.943  73.943  85.762  1.00 27.37           O  
ATOM   2995  CB  TYR A 618     138.033  76.612  85.595  1.00 27.37           C  
ATOM   2996  CG  TYR A 618     138.043  76.414  84.095  1.00 27.37           C  
ATOM   2997  CD1 TYR A 618     136.878  76.079  83.406  1.00 27.37           C  
ATOM   2998  CD2 TYR A 618     139.228  76.514  83.366  1.00 27.37           C  
ATOM   2999  CE1 TYR A 618     136.893  75.845  82.033  1.00 27.37           C  
ATOM   3000  CE2 TYR A 618     139.253  76.281  81.991  1.00 27.37           C  
ATOM   3001  CZ  TYR A 618     138.083  75.944  81.333  1.00 27.37           C  
ATOM   3002  OH  TYR A 618     138.099  75.690  79.983  1.00 27.37           O  
ATOM   3003  N   ALA A 619     135.533  75.746  87.045  1.00 27.37           N  
ATOM   3004  CA  ALA A 619     134.088  75.537  87.087  1.00 27.37           C  
ATOM   3005  C   ALA A 619     133.470  76.492  86.072  1.00 27.37           C  
ATOM   3006  O   ALA A 619     133.918  77.628  85.930  1.00 27.37           O  
ATOM   3007  CB  ALA A 619     133.546  75.820  88.480  1.00 27.37           C  
ATOM   3008  N   ASP A 620     132.432  76.035  85.381  1.00 27.37           N  
ATOM   3009  CA  ASP A 620     131.775  76.842  84.360  1.00 27.37           C  
ATOM   3010  C   ASP A 620     130.270  76.916  84.617  1.00 27.37           C  
ATOM   3011  O   ASP A 620     129.487  76.305  83.890  1.00 27.37           O  
ATOM   3012  CB  ASP A 620     132.039  76.207  82.990  1.00 27.37           C  
ATOM   3013  CG  ASP A 620     132.116  77.223  81.865  1.00 27.37           C  
ATOM   3014  OD1 ASP A 620     131.534  78.330  81.981  1.00 27.37           O  
ATOM   3015  OD2 ASP A 620     132.768  76.895  80.850  1.00 27.37           O  
ATOM   3016  N   PRO A 621     129.847  77.689  85.639  1.00 27.37           N  
ATOM   3017  CA  PRO A 621     128.427  77.835  85.986  1.00 27.37           C  
ATOM   3018  C   PRO A 621     127.523  78.315  84.854  1.00 27.37           C  
ATOM   3019  O   PRO A 621     126.346  77.967  84.828  1.00 27.37           O  
ATOM   3020  CB  PRO A 621     128.452  78.812  87.170  1.00 27.37           C  
ATOM   3021  CG  PRO A 621     129.691  79.593  86.951  1.00 27.37           C  
ATOM   3022  CD  PRO A 621     130.674  78.530  86.520  1.00 27.37           C  
ATOM   3023  N   ASN A 622     128.067  79.110  83.931  1.00 27.37           N  
ATOM   3024  CA  ASN A 622     127.289  79.610  82.792  1.00 27.37           C  
ATOM   3025  C   ASN A 622     127.071  78.521  81.748  1.00 27.37           C  
ATOM   3026  O   ASN A 622     125.992  78.421  81.167  1.00 27.37           O  
ATOM   3027  CB  ASN A 622     127.957  80.829  82.143  1.00 27.37           C  
ATOM   3028  CG  ASN A 622     127.748  82.110  82.943  1.00 27.37           C  
ATOM   3029  OD1 ASN A 622     126.661  82.366  83.470  1.00 27.37           O  
ATOM   3030  ND2 ASN A 622     128.792  82.928  83.027  1.00 27.37           N  
ATOM   3031  N   PHE A 623     128.100  77.717  81.510  1.00 27.37           N  
ATOM   3032  CA  PHE A 623     128.013  76.618  80.556  1.00 27.37           C  
ATOM   3033  C   PHE A 623     127.079  75.535  81.096  1.00 27.37           C  
ATOM   3034  O   PHE A 623     126.451  74.816  80.326  1.00 27.37           O  
ATOM   3035  CB  PHE A 623     129.406  76.035  80.291  1.00 27.37           C  
ATOM   3036  CG  PHE A 623     129.410  74.846  79.374  1.00 27.37           C  
ATOM   3037  CD1 PHE A 623     128.793  74.901  78.130  1.00 27.37           C  
ATOM   3038  CD2 PHE A 623     130.045  73.674  79.748  1.00 27.37           C  
ATOM   3039  CE1 PHE A 623     128.810  73.803  77.272  1.00 27.37           C  
ATOM   3040  CE2 PHE A 623     130.068  72.571  78.901  1.00 27.37           C  
ATOM   3041  CZ  PHE A 623     129.447  72.637  77.657  1.00 27.37           C  
ATOM   3042  N   VAL A 624     127.003  75.417  82.420  1.00 27.37           N  
ATOM   3043  CA  VAL A 624     126.138  74.436  83.068  1.00 27.37           C  
ATOM   3044  C   VAL A 624     124.680  74.872  82.990  1.00 27.37           C  
ATOM   3045  O   VAL A 624     123.782  74.037  82.871  1.00 27.37           O  
ATOM   3046  CB  VAL A 624     126.532  74.223  84.551  1.00 27.37           C  
ATOM   3047  CG1 VAL A 624     125.459  73.431  85.287  1.00 27.37           C  
ATOM   3048  CG2 VAL A 624     127.856  73.488  84.628  1.00 27.37           C  
ATOM   3049  N   ARG A 625     124.454  76.183  83.055  1.00 27.37           N  
ATOM   3050  CA  ARG A 625     123.113  76.756  82.982  1.00 27.37           C  
ATOM   3051  C   ARG A 625     122.556  76.636  81.564  1.00 27.37           C  
ATOM   3052  O   ARG A 625     121.370  76.374  81.374  1.00 27.37           O  
ATOM   3053  CB  ARG A 625     123.137  78.230  83.423  1.00 27.37           C  
ATOM   3054  CG  ARG A 625     121.902  79.038  83.012  1.00 27.37           C  
ATOM   3055  CD  ARG A 625     122.042  80.524  83.324  1.00 27.37           C  
ATOM   3056  NE  ARG A 625     121.704  80.823  84.716  1.00 27.37           N  
ATOM   3057  CZ  ARG A 625     121.263  82.003  85.147  1.00 27.37           C  
ATOM   3058  NH1 ARG A 625     121.105  83.013  84.299  1.00 27.37           N  
ATOM   3059  NH2 ARG A 625     120.964  82.172  86.430  1.00 27.37           N  
ATOM   3060  N   THR A 626     123.427  76.818  80.581  1.00 27.37           N  
ATOM   3061  CA  THR A 626     123.051  76.751  79.177  1.00 27.37           C  
ATOM   3062  C   THR A 626     122.839  75.313  78.708  1.00 27.37           C  
ATOM   3063  O   THR A 626     121.877  75.020  77.995  1.00 27.37           O  
ATOM   3064  CB  THR A 626     124.115  77.452  78.302  1.00 27.37           C  
ATOM   3065  OG1 THR A 626     124.145  78.851  78.617  1.00 27.37           O  
ATOM   3066  CG2 THR A 626     123.812  77.279  76.831  1.00 27.37           C  
ATOM   3067  N   PHE A 627     123.727  74.416  79.124  1.00 27.37           N  
ATOM   3068  CA  PHE A 627     123.649  73.002  78.760  1.00 27.37           C  
ATOM   3069  C   PHE A 627     122.391  72.342  79.313  1.00 27.37           C  
ATOM   3070  O   PHE A 627     121.718  71.606  78.606  1.00 27.37           O  
ATOM   3071  CB  PHE A 627     124.888  72.270  79.278  1.00 27.37           C  
ATOM   3072  CG  PHE A 627     124.963  70.817  78.892  1.00 27.37           C  
ATOM   3073  CD1 PHE A 627     124.321  69.843  79.655  1.00 27.37           C  
ATOM   3074  CD2 PHE A 627     125.713  70.416  77.789  1.00 27.37           C  
ATOM   3075  CE1 PHE A 627     124.428  68.492  79.328  1.00 27.37           C  
ATOM   3076  CE2 PHE A 627     125.821  69.068  77.455  1.00 27.37           C  
ATOM   3077  CZ  PHE A 627     125.177  68.106  78.228  1.00 27.37           C  
ATOM   3078  N   LEU A 628     122.063  72.602  80.573  1.00 27.37           N  
ATOM   3079  CA  LEU A 628     120.883  71.983  81.156  1.00 27.37           C  
ATOM   3080  C   LEU A 628     119.583  72.567  80.635  1.00 27.37           C  
ATOM   3081  O   LEU A 628     118.503  72.038  80.904  1.00 27.37           O  
ATOM   3082  CB  LEU A 628     120.935  72.020  82.685  1.00 27.37           C  
ATOM   3083  CG  LEU A 628     121.945  71.062  83.336  1.00 27.37           C  
ATOM   3084  CD1 LEU A 628     121.998  71.302  84.828  1.00 27.37           C  
ATOM   3085  CD2 LEU A 628     121.577  69.624  83.062  1.00 27.37           C  
ATOM   3086  N   THR A 629     119.685  73.644  79.868  1.00 27.37           N  
ATOM   3087  CA  THR A 629     118.506  74.281  79.299  1.00 27.37           C  
ATOM   3088  C   THR A 629     118.275  73.832  77.859  1.00 27.37           C  
ATOM   3089  O   THR A 629     117.133  73.770  77.404  1.00 27.37           O  
ATOM   3090  CB  THR A 629     118.631  75.830  79.326  1.00 27.37           C  
ATOM   3091  OG1 THR A 629     118.453  76.305  80.663  1.00 27.37           O  
ATOM   3092  CG2 THR A 629     117.585  76.488  78.442  1.00 27.37           C  
ATOM   3093  N   THR A 630     119.344  73.433  77.175  1.00 27.37           N  
ATOM   3094  CA  THR A 630     119.225  73.061  75.775  1.00 27.37           C  
ATOM   3095  C   THR A 630     119.746  71.699  75.314  1.00 27.37           C  
ATOM   3096  O   THR A 630     119.780  71.440  74.117  1.00 27.37           O  
ATOM   3097  CB  THR A 630     119.946  74.108  74.921  1.00 27.37           C  
ATOM   3098  OG1 THR A 630     121.346  74.046  75.209  1.00 27.37           O  
ATOM   3099  CG2 THR A 630     119.452  75.514  75.238  1.00 27.37           C  
ATOM   3100  N   TYR A 631     120.119  70.818  76.235  1.00 27.37           N  
ATOM   3101  CA  TYR A 631     120.682  69.511  75.872  1.00 27.37           C  
ATOM   3102  C   TYR A 631     119.756  68.447  75.269  1.00 27.37           C  
ATOM   3103  O   TYR A 631     120.206  67.575  74.517  1.00 27.37           O  
ATOM   3104  CB  TYR A 631     121.394  68.903  77.080  1.00 27.37           C  
ATOM   3105  CG  TYR A 631     120.465  68.159  78.016  1.00 27.37           C  
ATOM   3106  CD1 TYR A 631     119.745  68.835  79.004  1.00 27.37           C  
ATOM   3107  CD2 TYR A 631     120.287  66.780  77.894  1.00 27.37           C  
ATOM   3108  CE1 TYR A 631     118.875  68.148  79.841  1.00 27.37           C  
ATOM   3109  CE2 TYR A 631     119.419  66.090  78.720  1.00 27.37           C  
ATOM   3110  CZ  TYR A 631     118.718  66.778  79.690  1.00 27.37           C  
ATOM   3111  OH  TYR A 631     117.862  66.082  80.501  1.00 27.37           O  
ATOM   3112  N   ARG A 632     118.480  68.495  75.635  1.00 27.37           N  
ATOM   3113  CA  ARG A 632     117.505  67.512  75.177  1.00 27.37           C  
ATOM   3114  C   ARG A 632     117.365  67.386  73.662  1.00 27.37           C  
ATOM   3115  O   ARG A 632     116.730  66.451  73.173  1.00 27.37           O  
ATOM   3116  CB  ARG A 632     116.157  67.795  75.834  1.00 27.37           C  
ATOM   3117  CG  ARG A 632     116.246  67.838  77.346  1.00 27.37           C  
ATOM   3118  CD  ARG A 632     115.044  68.506  77.975  1.00 27.37           C  
ATOM   3119  NE  ARG A 632     115.232  68.750  79.402  1.00 27.37           N  
ATOM   3120  CZ  ARG A 632     115.975  69.738  79.904  1.00 27.37           C  
ATOM   3121  NH1 ARG A 632     116.608  70.580  79.099  1.00 27.37           N  
ATOM   3122  NH2 ARG A 632     116.059  69.903  81.215  1.00 27.37           N  
ATOM   3123  N   SER A 633     117.986  68.300  72.924  1.00 27.37           N  
ATOM   3124  CA  SER A 633     117.936  68.277  71.462  1.00 27.37           C  
ATOM   3125  C   SER A 633     119.080  67.474  70.838  1.00 27.37           C  
ATOM   3126  O   SER A 633     119.080  67.231  69.634  1.00 27.37           O  
ATOM   3127  CB  SER A 633     117.911  69.703  70.882  1.00 27.37           C  
ATOM   3128  OG  SER A 633     119.116  70.408  71.127  1.00 27.37           O  
ATOM   3129  N   PHE A 634     120.060  67.084  71.650  1.00 27.37           N  
ATOM   3130  CA  PHE A 634     121.189  66.306  71.154  1.00 27.37           C  
ATOM   3131  C   PHE A 634     121.560  65.160  72.095  1.00 27.37           C  
ATOM   3132  O   PHE A 634     122.477  64.383  71.823  1.00 27.37           O  
ATOM   3133  CB  PHE A 634     122.402  67.208  70.876  1.00 27.37           C  
ATOM   3134  CG  PHE A 634     122.938  67.921  72.090  1.00 27.37           C  
ATOM   3135  CD1 PHE A 634     123.687  67.239  73.048  1.00 27.37           C  
ATOM   3136  CD2 PHE A 634     122.709  69.277  72.269  1.00 27.37           C  
ATOM   3137  CE1 PHE A 634     124.193  67.900  74.157  1.00 27.37           C  
ATOM   3138  CE2 PHE A 634     123.216  69.944  73.375  1.00 27.37           C  
ATOM   3139  CZ  PHE A 634     123.958  69.254  74.322  1.00 27.37           C  
ATOM   3140  N   CYS A 635     120.817  65.049  73.191  1.00 27.37           N  
ATOM   3141  CA  CYS A 635     121.040  64.008  74.188  1.00 27.37           C  
ATOM   3142  C   CYS A 635     119.753  63.824  74.971  1.00 27.37           C  
ATOM   3143  O   CYS A 635     119.053  64.798  75.260  1.00 27.37           O  
ATOM   3144  CB  CYS A 635     122.177  64.423  75.133  1.00 27.37           C  
ATOM   3145  SG  CYS A 635     122.579  63.248  76.448  1.00 27.37           S  
ATOM   3146  N   LYS A 636     119.422  62.573  75.283  1.00 27.37           N  
ATOM   3147  CA  LYS A 636     118.210  62.265  76.041  1.00 27.37           C  
ATOM   3148  C   LYS A 636     118.532  62.286  77.539  1.00 27.37           C  
ATOM   3149  O   LYS A 636     119.632  61.910  77.938  1.00 27.37           O  
ATOM   3150  CB  LYS A 636     117.662  60.894  75.621  1.00 27.37           C  
ATOM   3151  CG  LYS A 636     117.291  60.775  74.142  1.00 27.37           C  
ATOM   3152  CD  LYS A 636     116.029  61.560  73.793  1.00 27.37           C  
ATOM   3153  CE  LYS A 636     115.697  61.441  72.313  1.00 27.37           C  
ATOM   3154  NZ  LYS A 636     115.476  60.027  71.902  1.00 27.37           N  
ATOM   3155  N   PRO A 637     117.587  62.751  78.382  1.00 27.37           N  
ATOM   3156  CA  PRO A 637     117.807  62.811  79.835  1.00 27.37           C  
ATOM   3157  C   PRO A 637     118.440  61.550  80.414  1.00 27.37           C  
ATOM   3158  O   PRO A 637     119.394  61.633  81.186  1.00 27.37           O  
ATOM   3159  CB  PRO A 637     116.399  63.054  80.384  1.00 27.37           C  
ATOM   3160  CG  PRO A 637     115.795  63.924  79.341  1.00 27.37           C  
ATOM   3161  CD  PRO A 637     116.242  63.253  78.040  1.00 27.37           C  
ATOM   3162  N   GLN A 638     117.942  60.385  80.006  1.00 27.37           N  
ATOM   3163  CA  GLN A 638     118.475  59.113  80.488  1.00 27.37           C  
ATOM   3164  C   GLN A 638     119.940  58.908  80.107  1.00 27.37           C  
ATOM   3165  O   GLN A 638     120.722  58.378  80.898  1.00 27.37           O  
ATOM   3166  CB  GLN A 638     117.646  57.951  79.955  1.00 27.37           C  
ATOM   3167  CG  GLN A 638     116.321  57.785  80.655  1.00 27.37           C  
ATOM   3168  CD  GLN A 638     116.472  57.218  82.041  1.00 27.37           C  
ATOM   3169  OE1 GLN A 638     117.519  56.673  82.390  1.00 27.37           O  
ATOM   3170  NE2 GLN A 638     115.416  57.321  82.839  1.00 27.37           N  
ATOM   3171  N   GLU A 639     120.299  59.318  78.892  1.00 27.37           N  
ATOM   3172  CA  GLU A 639     121.667  59.186  78.400  1.00 27.37           C  
ATOM   3173  C   GLU A 639     122.609  60.135  79.138  1.00 27.37           C  
ATOM   3174  O   GLU A 639     123.784  59.819  79.348  1.00 27.37           O  
ATOM   3175  CB  GLU A 639     121.717  59.482  76.900  1.00 27.37           C  
ATOM   3176  CG  GLU A 639     120.744  58.644  76.075  1.00 27.37           C  
ATOM   3177  CD  GLU A 639     120.720  59.028  74.596  1.00 27.37           C  
ATOM   3178  OE1 GLU A 639     121.121  60.167  74.250  1.00 27.37           O  
ATOM   3179  OE2 GLU A 639     120.291  58.181  73.779  1.00 27.37           O  
ATOM   3180  N   LEU A 640     122.075  61.297  79.520  1.00 27.37           N  
ATOM   3181  CA  LEU A 640     122.830  62.324  80.235  1.00 27.37           C  
ATOM   3182  C   LEU A 640     123.222  61.812  81.606  1.00 27.37           C  
ATOM   3183  O   LEU A 640     124.365  61.966  82.020  1.00 27.37           O  
ATOM   3184  CB  LEU A 640     121.988  63.589  80.406  1.00 27.37           C  
ATOM   3185  CG  LEU A 640     122.667  64.951  80.613  1.00 27.37           C  
ATOM   3186  CD1 LEU A 640     121.916  65.720  81.663  1.00 27.37           C  
ATOM   3187  CD2 LEU A 640     124.116  64.824  81.002  1.00 27.37           C  
ATOM   3188  N   LEU A 641     122.264  61.227  82.320  1.00 27.37           N  
ATOM   3189  CA  LEU A 641     122.533  60.703  83.650  1.00 27.37           C  
ATOM   3190  C   LEU A 641     123.590  59.612  83.579  1.00 27.37           C  
ATOM   3191  O   LEU A 641     124.478  59.552  84.427  1.00 27.37           O  
ATOM   3192  CB  LEU A 641     121.252  60.173  84.296  1.00 27.37           C  
ATOM   3193  CG  LEU A 641     121.367  59.710  85.751  1.00 27.37           C  
ATOM   3194  CD1 LEU A 641     122.107  60.746  86.580  1.00 27.37           C  
ATOM   3195  CD2 LEU A 641     119.985  59.462  86.325  1.00 27.37           C  
ATOM   3196  N   SER A 642     123.507  58.779  82.543  1.00 27.37           N  
ATOM   3197  CA  SER A 642     124.464  57.693  82.340  1.00 27.37           C  
ATOM   3198  C   SER A 642     125.868  58.236  82.071  1.00 27.37           C  
ATOM   3199  O   SER A 642     126.851  57.723  82.610  1.00 27.37           O  
ATOM   3200  CB  SER A 642     124.020  56.777  81.194  1.00 27.37           C  
ATOM   3201  OG  SER A 642     122.906  55.978  81.569  1.00 27.37           O  
ATOM   3202  N   LEU A 643     125.954  59.281  81.250  1.00 27.37           N  
ATOM   3203  CA  LEU A 643     127.238  59.898  80.929  1.00 27.37           C  
ATOM   3204  C   LEU A 643     127.840  60.574  82.160  1.00 27.37           C  
ATOM   3205  O   LEU A 643     129.059  60.538  82.363  1.00 27.37           O  
ATOM   3206  CB  LEU A 643     127.066  60.908  79.795  1.00 27.37           C  
ATOM   3207  CG  LEU A 643     126.814  60.256  78.434  1.00 27.37           C  
ATOM   3208  CD1 LEU A 643     126.255  61.261  77.450  1.00 27.37           C  
ATOM   3209  CD2 LEU A 643     128.102  59.645  77.917  1.00 27.37           C  
ATOM   3210  N   ILE A 644     126.976  61.174  82.977  1.00 27.37           N  
ATOM   3211  CA  ILE A 644     127.384  61.853  84.204  1.00 27.37           C  
ATOM   3212  C   ILE A 644     127.940  60.836  85.186  1.00 27.37           C  
ATOM   3213  O   ILE A 644     128.954  61.089  85.834  1.00 27.37           O  
ATOM   3214  CB  ILE A 644     126.195  62.615  84.835  1.00 27.37           C  
ATOM   3215  CG1 ILE A 644     126.186  64.055  84.343  1.00 27.37           C  
ATOM   3216  CG2 ILE A 644     126.245  62.589  86.343  1.00 27.37           C  
ATOM   3217  CD1 ILE A 644     125.100  64.874  84.984  1.00 27.37           C  
ATOM   3218  N   ILE A 645     127.265  59.692  85.291  1.00 27.37           N  
ATOM   3219  CA  ILE A 645     127.700  58.621  86.177  1.00 27.37           C  
ATOM   3220  C   ILE A 645     129.019  58.044  85.666  1.00 27.37           C  
ATOM   3221  O   ILE A 645     129.925  57.774  86.456  1.00 27.37           O  
ATOM   3222  CB  ILE A 645     126.628  57.518  86.295  1.00 27.37           C  
ATOM   3223  CG1 ILE A 645     125.388  58.087  86.996  1.00 27.37           C  
ATOM   3224  CG2 ILE A 645     127.187  56.306  87.042  1.00 27.37           C  
ATOM   3225  CD1 ILE A 645     124.328  57.072  87.313  1.00 27.37           C  
ATOM   3226  N   GLU A 646     129.138  57.897  84.346  1.00 27.37           N  
ATOM   3227  CA  GLU A 646     130.369  57.387  83.744  1.00 27.37           C  
ATOM   3228  C   GLU A 646     131.507  58.385  83.964  1.00 27.37           C  
ATOM   3229  O   GLU A 646     132.667  57.988  83.990  1.00 27.37           O  
ATOM   3230  CB  GLU A 646     130.196  57.126  82.242  1.00 27.37           C  
ATOM   3231  CG  GLU A 646     131.413  56.451  81.585  1.00 27.37           C  
ATOM   3232  CD  GLU A 646     131.341  56.378  80.056  1.00 27.37           C  
ATOM   3233  OE1 GLU A 646     130.224  56.419  79.487  1.00 27.37           O  
ATOM   3234  OE2 GLU A 646     132.418  56.272  79.425  1.00 27.37           O  
ATOM   3235  N   ARG A 647     131.175  59.669  84.116  1.00 27.37           N  
ATOM   3236  CA  ARG A 647     132.177  60.712  84.354  1.00 27.37           C  
ATOM   3237  C   ARG A 647     132.647  60.728  85.811  1.00 27.37           C  
ATOM   3238  O   ARG A 647     133.798  61.067  86.095  1.00 27.37           O  
ATOM   3239  CB  ARG A 647     131.631  62.105  84.006  1.00 27.37           C  
ATOM   3240  CG  ARG A 647     132.668  63.221  84.169  1.00 27.37           C  
ATOM   3241  CD  ARG A 647     133.858  62.938  83.262  1.00 27.37           C  
ATOM   3242  NE  ARG A 647     135.094  63.668  83.563  1.00 27.37           N  
ATOM   3243  CZ  ARG A 647     135.248  64.982  83.462  1.00 27.37           C  
ATOM   3244  NH1 ARG A 647     134.231  65.752  83.089  1.00 27.37           N  
ATOM   3245  NH2 ARG A 647     136.450  65.516  83.623  1.00 27.37           N  
ATOM   3246  N   PHE A 648     131.747  60.360  86.717  1.00 27.37           N  
ATOM   3247  CA  PHE A 648     132.028  60.338  88.149  1.00 27.37           C  
ATOM   3248  C   PHE A 648     132.953  59.194  88.546  1.00 27.37           C  
ATOM   3249  O   PHE A 648     133.930  59.395  89.276  1.00 27.37           O  
ATOM   3250  CB  PHE A 648     130.712  60.226  88.921  1.00 27.37           C  
ATOM   3251  CG  PHE A 648     130.857  60.400  90.403  1.00 27.37           C  
ATOM   3252  CD1 PHE A 648     130.891  61.671  90.967  1.00 27.37           C  
ATOM   3253  CD2 PHE A 648     130.914  59.295  91.246  1.00 27.37           C  
ATOM   3254  CE1 PHE A 648     130.974  61.842  92.345  1.00 27.37           C  
ATOM   3255  CE2 PHE A 648     130.999  59.455  92.632  1.00 27.37           C  
ATOM   3256  CZ  PHE A 648     131.028  60.732  93.180  1.00 27.37           C  
ATOM   3257  N   GLU A 649     132.626  57.996  88.064  1.00 27.37           N  
ATOM   3258  CA  GLU A 649     133.386  56.783  88.357  1.00 27.37           C  
ATOM   3259  C   GLU A 649     134.723  56.729  87.628  1.00 27.37           C  
ATOM   3260  O   GLU A 649     134.903  55.984  86.661  1.00 27.37           O  
ATOM   3261  CB  GLU A 649     132.533  55.558  88.036  1.00 27.37           C  
ATOM   3262  CG  GLU A 649     131.235  55.538  88.828  1.00 27.37           C  
ATOM   3263  CD  GLU A 649     130.317  54.388  88.465  1.00 27.37           C  
ATOM   3264  OE1 GLU A 649     130.530  53.748  87.410  1.00 27.37           O  
ATOM   3265  OE2 GLU A 649     129.368  54.135  89.240  1.00 27.37           O  
ATOM   3266  N   ILE A 650     135.668  57.509  88.146  1.00 27.37           N  
ATOM   3267  CA  ILE A 650     137.009  57.624  87.593  1.00 27.37           C  
ATOM   3268  C   ILE A 650     137.956  56.553  88.132  1.00 27.37           C  
ATOM   3269  O   ILE A 650     138.066  56.361  89.343  1.00 27.37           O  
ATOM   3270  CB  ILE A 650     137.621  59.005  87.924  1.00 27.37           C  
ATOM   3271  CG1 ILE A 650     136.615  60.113  87.622  1.00 27.37           C  
ATOM   3272  CG2 ILE A 650     138.872  59.227  87.112  1.00 27.37           C  
ATOM   3273  CD1 ILE A 650     137.061  61.483  88.061  1.00 27.37           C  
ATOM   3274  N   PRO A 651     138.613  55.808  87.229  1.00 27.37           N  
ATOM   3275  CA  PRO A 651     139.560  54.753  87.604  1.00 27.37           C  
ATOM   3276  C   PRO A 651     140.963  55.351  87.749  1.00 27.37           C  
ATOM   3277  O   PRO A 651     141.328  56.272  87.012  1.00 27.37           O  
ATOM   3278  CB  PRO A 651     139.513  53.801  86.400  1.00 27.37           C  
ATOM   3279  CG  PRO A 651     138.257  54.195  85.648  1.00 27.37           C  
ATOM   3280  CD  PRO A 651     138.250  55.681  85.810  1.00 27.37           C  
ATOM   3281  N   GLU A 652     141.739  54.834  88.704  1.00 27.37           N  
ATOM   3282  CA  GLU A 652     143.108  55.303  88.935  1.00 27.37           C  
ATOM   3283  C   GLU A 652     144.053  54.614  87.942  1.00 27.37           C  
ATOM   3284  O   GLU A 652     143.803  53.481  87.523  1.00 27.37           O  
ATOM   3285  CB  GLU A 652     143.532  55.006  90.376  1.00 27.37           C  
ATOM   3286  CG  GLU A 652     142.592  55.594  91.425  1.00 27.37           C  
ATOM   3287  CD  GLU A 652     142.913  55.139  92.841  1.00 27.37           C  
ATOM   3288  OE1 GLU A 652     143.135  53.924  93.052  1.00 27.37           O  
ATOM   3289  OE2 GLU A 652     142.931  55.998  93.752  1.00 27.37           O  
ATOM   3290  N   PRO A 653     145.137  55.298  87.535  1.00 27.37           N  
ATOM   3291  CA  PRO A 653     146.123  54.758  86.587  1.00 27.37           C  
ATOM   3292  C   PRO A 653     146.894  53.551  87.134  1.00 27.37           C  
ATOM   3293  O   PRO A 653     147.445  52.790  86.306  1.00 27.37           O  
ATOM   3294  CB  PRO A 653     147.055  55.951  86.347  1.00 27.37           C  
ATOM   3295  CG  PRO A 653     146.189  57.137  86.637  1.00 27.37           C  
ATOM   3296  CD  PRO A 653     145.462  56.691  87.871  1.00 27.37           C  
ATOM   3297  N   ARG A 676     147.438  59.230  94.071  1.00 27.37           N  
ATOM   3298  CA  ARG A 676     148.641  60.074  93.820  1.00 27.37           C  
ATOM   3299  C   ARG A 676     148.261  61.545  93.647  1.00 27.37           C  
ATOM   3300  O   ARG A 676     147.679  62.151  94.551  1.00 27.37           O  
ATOM   3301  CB  ARG A 676     149.409  59.553  92.593  1.00 27.37           C  
ATOM   3302  CG  ARG A 676     149.785  58.079  92.656  1.00 27.37           C  
ATOM   3303  CD  ARG A 676     148.612  57.186  92.260  1.00 27.37           C  
ATOM   3304  NE  ARG A 676     148.071  57.538  90.945  1.00 27.37           N  
ATOM   3305  CZ  ARG A 676     148.768  57.547  89.808  1.00 27.37           C  
ATOM   3306  NH1 ARG A 676     150.054  57.216  89.798  1.00 27.37           N  
ATOM   3307  NH2 ARG A 676     148.177  57.902  88.677  1.00 27.37           N  
ATOM   3308  N   PHE A 677     148.599  62.112  92.489  1.00 27.37           N  
ATOM   3309  CA  PHE A 677     148.301  63.504  92.164  1.00 27.37           C  
ATOM   3310  C   PHE A 677     146.798  63.652  91.860  1.00 27.37           C  
ATOM   3311  O   PHE A 677     146.312  64.752  91.585  1.00 27.37           O  
ATOM   3312  CB  PHE A 677     149.139  63.927  90.947  1.00 27.37           C  
ATOM   3313  CG  PHE A 677     149.256  65.424  90.750  1.00 27.37           C  
ATOM   3314  CD1 PHE A 677     148.918  66.316  91.765  1.00 27.37           C  
ATOM   3315  CD2 PHE A 677     149.719  65.933  89.537  1.00 27.37           C  
ATOM   3316  CE1 PHE A 677     149.038  67.695  91.572  1.00 27.37           C  
ATOM   3317  CE2 PHE A 677     149.841  67.310  89.335  1.00 27.37           C  
ATOM   3318  CZ  PHE A 677     149.498  68.190  90.354  1.00 27.37           C  
ATOM   3319  N   ARG A 678     146.074  62.533  91.927  1.00 27.37           N  
ATOM   3320  CA  ARG A 678     144.635  62.499  91.670  1.00 27.37           C  
ATOM   3321  C   ARG A 678     143.825  62.982  92.873  1.00 27.37           C  
ATOM   3322  O   ARG A 678     143.098  62.221  93.526  1.00 27.37           O  
ATOM   3323  CB  ARG A 678     144.210  61.094  91.257  1.00 27.37           C  
ATOM   3324  CG  ARG A 678     145.076  60.497  90.157  1.00 27.37           C  
ATOM   3325  CD  ARG A 678     145.068  61.350  88.895  1.00 27.37           C  
ATOM   3326  NE  ARG A 678     143.740  61.407  88.287  1.00 27.37           N  
ATOM   3327  CZ  ARG A 678     143.145  60.386  87.675  1.00 27.37           C  
ATOM   3328  NH1 ARG A 678     143.746  59.210  87.577  1.00 27.37           N  
ATOM   3329  NH2 ARG A 678     141.933  60.541  87.164  1.00 27.37           N  
ATOM   3330  N   LYS A 679     144.026  64.259  93.180  1.00 27.37           N  
ATOM   3331  CA  LYS A 679     143.365  64.987  94.256  1.00 27.37           C  
ATOM   3332  C   LYS A 679     143.045  66.338  93.616  1.00 27.37           C  
ATOM   3333  O   LYS A 679     142.223  67.109  94.111  1.00 27.37           O  
ATOM   3334  CB  LYS A 679     144.311  65.170  95.444  1.00 27.37           C  
ATOM   3335  CG  LYS A 679     143.659  65.712  96.721  1.00 27.37           C  
ATOM   3336  CD  LYS A 679     143.416  67.220  96.687  1.00 27.37           C  
ATOM   3337  CE  LYS A 679     144.704  68.025  96.829  1.00 27.37           C  
ATOM   3338  NZ  LYS A 679     144.455  69.492  96.797  1.00 27.37           N  
ATOM   3339  N   GLU A 680     143.745  66.615  92.518  1.00 27.37           N  
ATOM   3340  CA  GLU A 680     143.550  67.820  91.728  1.00 27.37           C  
ATOM   3341  C   GLU A 680     142.840  67.422  90.418  1.00 27.37           C  
ATOM   3342  O   GLU A 680     142.782  68.198  89.458  1.00 27.37           O  
ATOM   3343  CB  GLU A 680     144.890  68.509  91.451  1.00 27.37           C  
ATOM   3344  CG  GLU A 680     144.847  70.039  91.426  1.00 27.37           C  
ATOM   3345  CD  GLU A 680     143.880  70.600  90.400  1.00 27.37           C  
ATOM   3346  OE1 GLU A 680     142.655  70.446  90.592  1.00 27.37           O  
ATOM   3347  OE2 GLU A 680     144.344  71.193  89.405  1.00 27.37           O  
ATOM   3348  N   TYR A 681     142.306  66.199  90.399  1.00 27.37           N  
ATOM   3349  CA  TYR A 681     141.567  65.675  89.252  1.00 27.37           C  
ATOM   3350  C   TYR A 681     140.323  64.898  89.689  1.00 27.37           C  
ATOM   3351  O   TYR A 681     139.220  65.200  89.254  1.00 27.37           O  
ATOM   3352  CB  TYR A 681     142.431  64.783  88.362  1.00 27.37           C  
ATOM   3353  CG  TYR A 681     141.740  64.443  87.056  1.00 27.37           C  
ATOM   3354  CD1 TYR A 681     140.908  63.325  86.944  1.00 27.37           C  
ATOM   3355  CD2 TYR A 681     141.879  65.271  85.942  1.00 27.37           C  
ATOM   3356  CE1 TYR A 681     140.229  63.045  85.756  1.00 27.37           C  
ATOM   3357  CE2 TYR A 681     141.207  65.003  84.756  1.00 27.37           C  
ATOM   3358  CZ  TYR A 681     140.384  63.892  84.670  1.00 27.37           C  
ATOM   3359  OH  TYR A 681     139.725  63.642  83.491  1.00 27.37           O  
ATOM   3360  N   ILE A 682     140.498  63.891  90.536  1.00 27.37           N  
ATOM   3361  CA  ILE A 682     139.366  63.100  90.998  1.00 27.37           C  
ATOM   3362  C   ILE A 682     138.456  63.867  91.959  1.00 27.37           C  
ATOM   3363  O   ILE A 682     137.235  63.765  91.879  1.00 27.37           O  
ATOM   3364  CB  ILE A 682     139.825  61.774  91.641  1.00 27.37           C  
ATOM   3365  CG1 ILE A 682     140.444  60.865  90.577  1.00 27.37           C  
ATOM   3366  CG2 ILE A 682     138.659  61.076  92.322  1.00 27.37           C  
ATOM   3367  CD1 ILE A 682     140.803  59.486  91.077  1.00 27.37           C  
ATOM   3368  N   GLN A 683     139.049  64.642  92.861  1.00 27.37           N  
ATOM   3369  CA  GLN A 683     138.262  65.408  93.826  1.00 27.37           C  
ATOM   3370  C   GLN A 683     137.428  66.506  93.162  1.00 27.37           C  
ATOM   3371  O   GLN A 683     136.241  66.644  93.460  1.00 27.37           O  
ATOM   3372  CB  GLN A 683     139.154  65.978  94.949  1.00 27.37           C  
ATOM   3373  CG  GLN A 683     139.560  64.968  96.042  1.00 27.37           C  
ATOM   3374  CD  GLN A 683     138.435  64.669  97.032  1.00 27.37           C  
ATOM   3375  OE1 GLN A 683     138.444  65.148  98.171  1.00 27.37           O  
ATOM   3376  NE2 GLN A 683     137.463  63.867  96.602  1.00 27.37           N  
ATOM   3377  N   PRO A 684     138.034  67.307  92.264  1.00 27.37           N  
ATOM   3378  CA  PRO A 684     137.267  68.368  91.605  1.00 27.37           C  
ATOM   3379  C   PRO A 684     136.276  67.896  90.535  1.00 27.37           C  
ATOM   3380  O   PRO A 684     135.215  68.495  90.386  1.00 27.37           O  
ATOM   3381  CB  PRO A 684     138.355  69.279  91.029  1.00 27.37           C  
ATOM   3382  CG  PRO A 684     139.474  68.359  90.779  1.00 27.37           C  
ATOM   3383  CD  PRO A 684     139.472  67.468  91.996  1.00 27.37           C  
ATOM   3384  N   VAL A 685     136.610  66.839  89.799  1.00 27.37           N  
ATOM   3385  CA  VAL A 685     135.708  66.327  88.770  1.00 27.37           C  
ATOM   3386  C   VAL A 685     134.436  65.788  89.404  1.00 27.37           C  
ATOM   3387  O   VAL A 685     133.334  66.088  88.943  1.00 27.37           O  
ATOM   3388  CB  VAL A 685     136.370  65.238  87.894  1.00 27.37           C  
ATOM   3389  CG1 VAL A 685     135.325  64.519  87.049  1.00 27.37           C  
ATOM   3390  CG2 VAL A 685     137.399  65.872  86.976  1.00 27.37           C  
ATOM   3391  N   GLN A 686     134.588  65.005  90.466  1.00 27.37           N  
ATOM   3392  CA  GLN A 686     133.435  64.454  91.166  1.00 27.37           C  
ATOM   3393  C   GLN A 686     132.579  65.591  91.732  1.00 27.37           C  
ATOM   3394  O   GLN A 686     131.358  65.471  91.834  1.00 27.37           O  
ATOM   3395  CB  GLN A 686     133.888  63.540  92.303  1.00 27.37           C  
ATOM   3396  CG  GLN A 686     134.556  62.245  91.856  1.00 27.37           C  
ATOM   3397  CD  GLN A 686     134.827  61.304  93.020  1.00 27.37           C  
ATOM   3398  OE1 GLN A 686     134.144  61.352  94.048  1.00 27.37           O  
ATOM   3399  NE2 GLN A 686     135.817  60.435  92.859  1.00 27.37           N  
ATOM   3400  N   LEU A 687     133.232  66.698  92.075  1.00 27.37           N  
ATOM   3401  CA  LEU A 687     132.558  67.865  92.622  1.00 27.37           C  
ATOM   3402  C   LEU A 687     131.658  68.510  91.579  1.00 27.37           C  
ATOM   3403  O   LEU A 687     130.486  68.768  91.839  1.00 27.37           O  
ATOM   3404  CB  LEU A 687     133.583  68.895  93.100  1.00 27.37           C  
ATOM   3405  CG  LEU A 687     133.021  70.119  93.833  1.00 27.37           C  
ATOM   3406  CD1 LEU A 687     132.661  69.718  95.259  1.00 27.37           C  
ATOM   3407  CD2 LEU A 687     134.041  71.257  93.838  1.00 27.37           C  
ATOM   3408  N   ARG A 688     132.223  68.780  90.406  1.00 27.37           N  
ATOM   3409  CA  ARG A 688     131.483  69.398  89.313  1.00 27.37           C  
ATOM   3410  C   ARG A 688     130.303  68.514  88.892  1.00 27.37           C  
ATOM   3411  O   ARG A 688     129.222  69.017  88.591  1.00 27.37           O  
ATOM   3412  CB  ARG A 688     132.394  69.632  88.105  1.00 27.37           C  
ATOM   3413  CG  ARG A 688     133.751  70.251  88.397  1.00 27.37           C  
ATOM   3414  CD  ARG A 688     133.690  71.747  88.615  1.00 27.37           C  
ATOM   3415  NE  ARG A 688     135.037  72.313  88.572  1.00 27.37           N  
ATOM   3416  CZ  ARG A 688     135.651  72.895  89.602  1.00 27.37           C  
ATOM   3417  NH1 ARG A 688     135.039  73.007  90.780  1.00 27.37           N  
ATOM   3418  NH2 ARG A 688     136.890  73.346  89.456  1.00 27.37           N  
ATOM   3419  N   VAL A 689     130.515  67.198  88.862  1.00 27.37           N  
ATOM   3420  CA  VAL A 689     129.456  66.264  88.491  1.00 27.37           C  
ATOM   3421  C   VAL A 689     128.262  66.444  89.420  1.00 27.37           C  
ATOM   3422  O   VAL A 689     127.122  66.512  88.973  1.00 27.37           O  
ATOM   3423  CB  VAL A 689     129.930  64.787  88.583  1.00 27.37           C  
ATOM   3424  CG1 VAL A 689     128.742  63.832  88.526  1.00 27.37           C  
ATOM   3425  CG2 VAL A 689     130.894  64.473  87.455  1.00 27.37           C  
ATOM   3426  N   LEU A 690     128.538  66.532  90.713  1.00 27.37           N  
ATOM   3427  CA  LEU A 690     127.486  66.690  91.703  1.00 27.37           C  
ATOM   3428  C   LEU A 690     126.814  68.070  91.686  1.00 27.37           C  
ATOM   3429  O   LEU A 690     125.636  68.190  92.041  1.00 27.37           O  
ATOM   3430  CB  LEU A 690     128.025  66.314  93.083  1.00 27.37           C  
ATOM   3431  CG  LEU A 690     128.308  64.807  93.161  1.00 27.37           C  
ATOM   3432  CD1 LEU A 690     129.306  64.479  94.248  1.00 27.37           C  
ATOM   3433  CD2 LEU A 690     126.997  64.054  93.377  1.00 27.37           C  
ATOM   3434  N   ASN A 691     127.545  69.100  91.253  1.00 27.37           N  
ATOM   3435  CA  ASN A 691     126.979  70.449  91.157  1.00 27.37           C  
ATOM   3436  C   ASN A 691     126.038  70.532  89.962  1.00 27.37           C  
ATOM   3437  O   ASN A 691     125.133  71.365  89.932  1.00 27.37           O  
ATOM   3438  CB  ASN A 691     128.069  71.514  91.037  1.00 27.37           C  
ATOM   3439  CG  ASN A 691     128.533  72.019  92.396  1.00 27.37           C  
ATOM   3440  OD1 ASN A 691     127.767  72.019  93.369  1.00 27.37           O  
ATOM   3441  ND2 ASN A 691     129.797  72.446  92.474  1.00 27.37           N  
ATOM   3442  N   VAL A 692     126.275  69.668  88.981  1.00 27.37           N  
ATOM   3443  CA  VAL A 692     125.446  69.578  87.783  1.00 27.37           C  
ATOM   3444  C   VAL A 692     124.147  68.882  88.188  1.00 27.37           C  
ATOM   3445  O   VAL A 692     123.056  69.331  87.835  1.00 27.37           O  
ATOM   3446  CB  VAL A 692     126.166  68.779  86.656  1.00 27.37           C  
ATOM   3447  CG1 VAL A 692     125.167  68.221  85.681  1.00 27.37           C  
ATOM   3448  CG2 VAL A 692     127.153  69.681  85.923  1.00 27.37           C  
ATOM   3449  N   CYS A 693     124.273  67.802  88.956  1.00 27.37           N  
ATOM   3450  CA  CYS A 693     123.117  67.055  89.429  1.00 27.37           C  
ATOM   3451  C   CYS A 693     122.220  67.999  90.227  1.00 27.37           C  
ATOM   3452  O   CYS A 693     121.004  67.987  90.065  1.00 27.37           O  
ATOM   3453  CB  CYS A 693     123.550  65.870  90.308  1.00 27.37           C  
ATOM   3454  SG  CYS A 693     124.568  64.555  89.516  1.00 27.37           S  
ATOM   3455  N   ARG A 694     122.826  68.836  91.071  1.00 27.37           N  
ATOM   3456  CA  ARG A 694     122.074  69.788  91.896  1.00 27.37           C  
ATOM   3457  C   ARG A 694     121.293  70.787  91.038  1.00 27.37           C  
ATOM   3458  O   ARG A 694     120.109  71.033  91.273  1.00 27.37           O  
ATOM   3459  CB  ARG A 694     123.019  70.558  92.827  1.00 27.37           C  
ATOM   3460  CG  ARG A 694     122.330  71.661  93.633  1.00 27.37           C  
ATOM   3461  CD  ARG A 694     123.335  72.570  94.334  1.00 27.37           C  
ATOM   3462  NE  ARG A 694     124.101  71.853  95.353  1.00 27.37           N  
ATOM   3463  CZ  ARG A 694     125.360  72.131  95.685  1.00 27.37           C  
ATOM   3464  NH1 ARG A 694     126.009  73.121  95.084  1.00 27.37           N  
ATOM   3465  NH2 ARG A 694     125.979  71.393  96.597  1.00 27.37           N  
ATOM   3466  N   HIS A 695     121.980  71.359  90.053  1.00 27.37           N  
ATOM   3467  CA  HIS A 695     121.410  72.339  89.131  1.00 27.37           C  
ATOM   3468  C   HIS A 695     120.265  71.698  88.331  1.00 27.37           C  
ATOM   3469  O   HIS A 695     119.235  72.322  88.088  1.00 27.37           O  
ATOM   3470  CB  HIS A 695     122.515  72.821  88.188  1.00 27.37           C  
ATOM   3471  CG  HIS A 695     122.221  74.114  87.494  1.00 27.37           C  
ATOM   3472  ND1 HIS A 695     123.111  75.165  87.457  1.00 27.37           N  
ATOM   3473  CD2 HIS A 695     121.115  74.536  86.840  1.00 27.37           C  
ATOM   3474  CE1 HIS A 695     122.567  76.180  86.812  1.00 27.37           C  
ATOM   3475  NE2 HIS A 695     121.356  75.825  86.427  1.00 27.37           N  
ATOM   3476  N   TRP A 696     120.461  70.444  87.941  1.00 27.37           N  
ATOM   3477  CA  TRP A 696     119.482  69.692  87.181  1.00 27.37           C  
ATOM   3478  C   TRP A 696     118.204  69.526  87.994  1.00 27.37           C  
ATOM   3479  O   TRP A 696     117.122  69.900  87.558  1.00 27.37           O  
ATOM   3480  CB  TRP A 696     120.073  68.326  86.832  1.00 27.37           C  
ATOM   3481  CG  TRP A 696     119.325  67.513  85.807  1.00 27.37           C  
ATOM   3482  CD1 TRP A 696     118.121  67.812  85.228  1.00 27.37           C  
ATOM   3483  CD2 TRP A 696     119.747  66.269  85.237  1.00 27.37           C  
ATOM   3484  NE1 TRP A 696     117.771  66.829  84.334  1.00 27.37           N  
ATOM   3485  CE2 TRP A 696     118.749  65.871  84.317  1.00 27.37           C  
ATOM   3486  CE3 TRP A 696     120.871  65.451  85.412  1.00 27.37           C  
ATOM   3487  CZ2 TRP A 696     118.845  64.691  83.576  1.00 27.37           C  
ATOM   3488  CZ3 TRP A 696     120.964  64.272  84.674  1.00 27.37           C  
ATOM   3489  CH2 TRP A 696     119.956  63.905  83.764  1.00 27.37           C  
ATOM   3490  N   VAL A 697     118.343  68.994  89.197  1.00 27.37           N  
ATOM   3491  CA  VAL A 697     117.206  68.756  90.074  1.00 27.37           C  
ATOM   3492  C   VAL A 697     116.527  70.038  90.559  1.00 27.37           C  
ATOM   3493  O   VAL A 697     115.321  70.059  90.806  1.00 27.37           O  
ATOM   3494  CB  VAL A 697     117.644  67.920  91.284  1.00 27.37           C  
ATOM   3495  CG1 VAL A 697     116.465  67.621  92.163  1.00 27.37           C  
ATOM   3496  CG2 VAL A 697     118.280  66.625  90.810  1.00 27.37           C  
ATOM   3497  N   GLU A 698     117.306  71.107  90.667  1.00 27.37           N  
ATOM   3498  CA  GLU A 698     116.805  72.391  91.137  1.00 27.37           C  
ATOM   3499  C   GLU A 698     116.034  73.190  90.082  1.00 27.37           C  
ATOM   3500  O   GLU A 698     114.880  73.556  90.299  1.00 27.37           O  
ATOM   3501  CB  GLU A 698     117.979  73.228  91.679  1.00 27.37           C  
ATOM   3502  CG  GLU A 698     117.607  74.587  92.266  1.00 27.37           C  
ATOM   3503  CD  GLU A 698     116.852  74.484  93.583  1.00 27.37           C  
ATOM   3504  OE1 GLU A 698     117.503  74.336  94.642  1.00 27.37           O  
ATOM   3505  OE2 GLU A 698     115.608  74.570  93.563  1.00 27.37           O  
ATOM   3506  N   HIS A 699     116.666  73.432  88.939  1.00 27.37           N  
ATOM   3507  CA  HIS A 699     116.064  74.220  87.863  1.00 27.37           C  
ATOM   3508  C   HIS A 699     115.360  73.465  86.738  1.00 27.37           C  
ATOM   3509  O   HIS A 699     114.696  74.087  85.902  1.00 27.37           O  
ATOM   3510  CB  HIS A 699     117.118  75.152  87.262  1.00 27.37           C  
ATOM   3511  CG  HIS A 699     117.777  76.032  88.272  1.00 27.37           C  
ATOM   3512  ND1 HIS A 699     117.075  76.926  89.051  1.00 27.37           N  
ATOM   3513  CD2 HIS A 699     119.074  76.139  88.654  1.00 27.37           C  
ATOM   3514  CE1 HIS A 699     117.909  77.542  89.870  1.00 27.37           C  
ATOM   3515  NE2 HIS A 699     119.126  77.084  89.648  1.00 27.37           N  
ATOM   3516  N   HIS A 700     115.499  72.143  86.698  1.00 27.37           N  
ATOM   3517  CA  HIS A 700     114.860  71.374  85.636  1.00 27.37           C  
ATOM   3518  C   HIS A 700     114.192  70.113  86.150  1.00 27.37           C  
ATOM   3519  O   HIS A 700     114.246  69.071  85.516  1.00 27.37           O  
ATOM   3520  CB  HIS A 700     115.886  71.038  84.553  1.00 27.37           C  
ATOM   3521  CG  HIS A 700     116.518  72.244  83.941  1.00 27.37           C  
ATOM   3522  ND1 HIS A 700     115.873  73.030  83.008  1.00 27.37           N  
ATOM   3523  CD2 HIS A 700     117.706  72.848  84.179  1.00 27.37           C  
ATOM   3524  CE1 HIS A 700     116.634  74.065  82.705  1.00 27.37           C  
ATOM   3525  NE2 HIS A 700     117.751  73.978  83.404  1.00 27.37           N  
ATOM   3526  N   PHE A 701     113.476  70.230  87.259  1.00 27.37           N  
ATOM   3527  CA  PHE A 701     112.834  69.064  87.837  1.00 27.37           C  
ATOM   3528  C   PHE A 701     111.796  68.402  86.951  1.00 27.37           C  
ATOM   3529  O   PHE A 701     111.463  67.238  87.167  1.00 27.37           O  
ATOM   3530  CB  PHE A 701     112.233  69.366  89.216  1.00 27.37           C  
ATOM   3531  CG  PHE A 701     112.034  68.138  90.061  1.00 27.37           C  
ATOM   3532  CD1 PHE A 701     113.130  67.423  90.538  1.00 27.37           C  
ATOM   3533  CD2 PHE A 701     110.756  67.669  90.349  1.00 27.37           C  
ATOM   3534  CE1 PHE A 701     112.956  66.256  91.293  1.00 27.37           C  
ATOM   3535  CE2 PHE A 701     110.573  66.506  91.100  1.00 27.37           C  
ATOM   3536  CZ  PHE A 701     111.675  65.798  91.573  1.00 27.37           C  
ATOM   3537  N   TYR A 702     111.302  69.123  85.945  1.00 27.37           N  
ATOM   3538  CA  TYR A 702     110.295  68.566  85.035  1.00 27.37           C  
ATOM   3539  C   TYR A 702     110.794  67.279  84.372  1.00 27.37           C  
ATOM   3540  O   TYR A 702     110.000  66.385  84.076  1.00 27.37           O  
ATOM   3541  CB  TYR A 702     109.836  69.592  83.986  1.00 27.37           C  
ATOM   3542  CG  TYR A 702     110.945  70.221  83.170  1.00 27.37           C  
ATOM   3543  CD1 TYR A 702     111.452  69.597  82.032  1.00 27.37           C  
ATOM   3544  CD2 TYR A 702     111.487  71.447  83.540  1.00 27.37           C  
ATOM   3545  CE1 TYR A 702     112.477  70.179  81.286  1.00 27.37           C  
ATOM   3546  CE2 TYR A 702     112.505  72.035  82.806  1.00 27.37           C  
ATOM   3547  CZ  TYR A 702     112.997  71.400  81.684  1.00 27.37           C  
ATOM   3548  OH  TYR A 702     114.015  71.994  80.970  1.00 27.37           O  
ATOM   3549  N   ASP A 703     112.110  67.169  84.197  1.00 27.37           N  
ATOM   3550  CA  ASP A 703     112.702  65.974  83.610  1.00 27.37           C  
ATOM   3551  C   ASP A 703     112.422  64.760  84.483  1.00 27.37           C  
ATOM   3552  O   ASP A 703     112.223  63.661  83.968  1.00 27.37           O  
ATOM   3553  CB  ASP A 703     114.214  66.127  83.474  1.00 27.37           C  
ATOM   3554  CG  ASP A 703     114.634  66.767  82.173  1.00 27.37           C  
ATOM   3555  OD1 ASP A 703     113.780  67.153  81.341  1.00 27.37           O  
ATOM   3556  OD2 ASP A 703     115.854  66.880  81.983  1.00 27.37           O  
ATOM   3557  N   PHE A 704     112.404  64.970  85.800  1.00 27.37           N  
ATOM   3558  CA  PHE A 704     112.165  63.893  86.763  1.00 27.37           C  
ATOM   3559  C   PHE A 704     110.691  63.638  87.054  1.00 27.37           C  
ATOM   3560  O   PHE A 704     110.325  62.545  87.494  1.00 27.37           O  
ATOM   3561  CB  PHE A 704     112.933  64.159  88.068  1.00 27.37           C  
ATOM   3562  CG  PHE A 704     114.415  64.301  87.872  1.00 27.37           C  
ATOM   3563  CD1 PHE A 704     115.224  63.185  87.785  1.00 27.37           C  
ATOM   3564  CD2 PHE A 704     114.984  65.555  87.694  1.00 27.37           C  
ATOM   3565  CE1 PHE A 704     116.576  63.308  87.521  1.00 27.37           C  
ATOM   3566  CE2 PHE A 704     116.342  65.691  87.427  1.00 27.37           C  
ATOM   3567  CZ  PHE A 704     117.140  64.570  87.337  1.00 27.37           C  
ATOM   3568  N   GLU A 705     109.845  64.643  86.836  1.00 27.37           N  
ATOM   3569  CA  GLU A 705     108.411  64.491  87.068  1.00 27.37           C  
ATOM   3570  C   GLU A 705     107.839  63.675  85.919  1.00 27.37           C  
ATOM   3571  O   GLU A 705     106.849  62.954  86.081  1.00 27.37           O  
ATOM   3572  CB  GLU A 705     107.718  65.853  87.103  1.00 27.37           C  
ATOM   3573  CG  GLU A 705     108.318  66.844  88.086  1.00 27.37           C  
ATOM   3574  CD  GLU A 705     107.635  68.216  88.051  1.00 27.37           C  
ATOM   3575  OE1 GLU A 705     107.496  68.795  86.947  1.00 27.37           O  
ATOM   3576  OE2 GLU A 705     107.248  68.713  89.134  1.00 27.37           O  
ATOM   3577  N   ARG A 706     108.511  63.766  84.776  1.00 27.37           N  
ATOM   3578  CA  ARG A 706     108.100  63.080  83.558  1.00 27.37           C  
ATOM   3579  C   ARG A 706     108.644  61.665  83.385  1.00 27.37           C  
ATOM   3580  O   ARG A 706     108.171  60.926  82.527  1.00 27.37           O  
ATOM   3581  CB  ARG A 706     108.452  63.948  82.346  1.00 27.37           C  
ATOM   3582  CG  ARG A 706     107.769  65.315  82.385  1.00 27.37           C  
ATOM   3583  CD  ARG A 706     108.144  66.215  81.223  1.00 27.37           C  
ATOM   3584  NE  ARG A 706     107.624  67.567  81.433  1.00 27.37           N  
ATOM   3585  CZ  ARG A 706     107.699  68.549  80.538  1.00 27.37           C  
ATOM   3586  NH1 ARG A 706     108.261  68.327  79.357  1.00 27.37           N  
ATOM   3587  NH2 ARG A 706     107.264  69.766  80.848  1.00 27.37           N  
ATOM   3588  N   ASP A 707     109.627  61.289  84.193  1.00 27.37           N  
ATOM   3589  CA  ASP A 707     110.210  59.955  84.106  1.00 27.37           C  
ATOM   3590  C   ASP A 707     110.621  59.469  85.487  1.00 27.37           C  
ATOM   3591  O   ASP A 707     111.735  59.724  85.942  1.00 27.37           O  
ATOM   3592  CB  ASP A 707     111.418  59.965  83.159  1.00 27.37           C  
ATOM   3593  CG  ASP A 707     111.986  58.568  82.895  1.00 27.37           C  
ATOM   3594  OD1 ASP A 707     111.519  57.580  83.505  1.00 27.37           O  
ATOM   3595  OD2 ASP A 707     112.911  58.464  82.065  1.00 27.37           O  
ATOM   3596  N   ALA A 708     109.724  58.724  86.127  1.00 27.37           N  
ATOM   3597  CA  ALA A 708     109.957  58.185  87.463  1.00 27.37           C  
ATOM   3598  C   ALA A 708     111.273  57.431  87.582  1.00 27.37           C  
ATOM   3599  O   ALA A 708     111.986  57.569  88.575  1.00 27.37           O  
ATOM   3600  CB  ALA A 708     108.802  57.284  87.875  1.00 27.37           C  
ATOM   3601  N   TYR A 709     111.603  56.646  86.561  1.00 27.37           N  
ATOM   3602  CA  TYR A 709     112.843  55.880  86.583  1.00 27.37           C  
ATOM   3603  C   TYR A 709     114.070  56.794  86.548  1.00 27.37           C  
ATOM   3604  O   TYR A 709     115.098  56.474  87.140  1.00 27.37           O  
ATOM   3605  CB  TYR A 709     112.877  54.858  85.439  1.00 27.37           C  
ATOM   3606  CG  TYR A 709     114.109  53.975  85.417  1.00 27.37           C  
ATOM   3607  CD1 TYR A 709     114.500  53.241  86.547  1.00 27.37           C  
ATOM   3608  CD2 TYR A 709     114.884  53.867  84.265  1.00 27.37           C  
ATOM   3609  CE1 TYR A 709     115.642  52.420  86.516  1.00 27.37           C  
ATOM   3610  CE2 TYR A 709     116.014  53.051  84.225  1.00 27.37           C  
ATOM   3611  CZ  TYR A 709     116.387  52.337  85.348  1.00 27.37           C  
ATOM   3612  OH  TYR A 709     117.507  51.552  85.278  1.00 27.37           O  
ATOM   3613  N   LEU A 710     113.958  57.937  85.877  1.00 27.37           N  
ATOM   3614  CA  LEU A 710     115.080  58.865  85.818  1.00 27.37           C  
ATOM   3615  C   LEU A 710     115.397  59.340  87.234  1.00 27.37           C  
ATOM   3616  O   LEU A 710     116.555  59.435  87.615  1.00 27.37           O  
ATOM   3617  CB  LEU A 710     114.754  60.066  84.937  1.00 27.37           C  
ATOM   3618  CG  LEU A 710     115.883  61.092  84.823  1.00 27.37           C  
ATOM   3619  CD1 LEU A 710     116.906  60.616  83.803  1.00 27.37           C  
ATOM   3620  CD2 LEU A 710     115.334  62.445  84.428  1.00 27.37           C  
ATOM   3621  N   LEU A 711     114.357  59.617  88.015  1.00 27.37           N  
ATOM   3622  CA  LEU A 711     114.537  60.076  89.383  1.00 27.37           C  
ATOM   3623  C   LEU A 711     115.163  58.964  90.216  1.00 27.37           C  
ATOM   3624  O   LEU A 711     116.108  59.204  90.978  1.00 27.37           O  
ATOM   3625  CB  LEU A 711     113.199  60.506  89.995  1.00 27.37           C  
ATOM   3626  CG  LEU A 711     113.284  61.099  91.412  1.00 27.37           C  
ATOM   3627  CD1 LEU A 711     114.178  62.322  91.404  1.00 27.37           C  
ATOM   3628  CD2 LEU A 711     111.892  61.457  91.933  1.00 27.37           C  
ATOM   3629  N   GLN A 712     114.652  57.742  90.039  1.00 27.37           N  
ATOM   3630  CA  GLN A 712     115.161  56.578  90.753  1.00 27.37           C  
ATOM   3631  C   GLN A 712     116.673  56.437  90.546  1.00 27.37           C  
ATOM   3632  O   GLN A 712     117.430  56.398  91.509  1.00 27.37           O  
ATOM   3633  CB  GLN A 712     114.447  55.317  90.278  1.00 27.37           C  
ATOM   3634  CG  GLN A 712     114.824  54.065  91.047  1.00 27.37           C  
ATOM   3635  CD  GLN A 712     114.100  52.834  90.540  1.00 27.37           C  
ATOM   3636  OE1 GLN A 712     112.888  52.861  90.299  1.00 27.37           O  
ATOM   3637  NE2 GLN A 712     114.842  51.740  90.376  1.00 27.37           N  
ATOM   3638  N   ARG A 713     117.111  56.405  89.291  1.00 27.37           N  
ATOM   3639  CA  ARG A 713     118.530  56.285  88.972  1.00 27.37           C  
ATOM   3640  C   ARG A 713     119.335  57.396  89.640  1.00 27.37           C  
ATOM   3641  O   ARG A 713     120.497  57.191  90.002  1.00 27.37           O  
ATOM   3642  CB  ARG A 713     118.760  56.353  87.461  1.00 27.37           C  
ATOM   3643  CG  ARG A 713     118.206  55.200  86.652  1.00 27.37           C  
ATOM   3644  CD  ARG A 713     118.701  55.307  85.230  1.00 27.37           C  
ATOM   3645  NE  ARG A 713     120.159  55.345  85.209  1.00 27.37           N  
ATOM   3646  CZ  ARG A 713     120.900  55.890  84.251  1.00 27.37           C  
ATOM   3647  NH1 ARG A 713     120.336  56.467  83.196  1.00 27.37           N  
ATOM   3648  NH2 ARG A 713     122.219  55.857  84.350  1.00 27.37           N  
ATOM   3649  N   MET A 714     118.727  58.575  89.766  1.00 27.37           N  
ATOM   3650  CA  MET A 714     119.376  59.722  90.399  1.00 27.37           C  
ATOM   3651  C   MET A 714     119.496  59.514  91.899  1.00 27.37           C  
ATOM   3652  O   MET A 714     120.525  59.837  92.487  1.00 27.37           O  
ATOM   3653  CB  MET A 714     118.599  61.001  90.126  1.00 27.37           C  
ATOM   3654  CG  MET A 714     119.346  61.994  89.265  1.00 27.37           C  
ATOM   3655  SD  MET A 714     120.718  62.738  90.119  1.00 27.37           S  
ATOM   3656  CE  MET A 714     119.836  63.362  91.516  1.00 27.37           C  
ATOM   3657  N   GLU A 715     118.438  58.984  92.513  1.00 27.37           N  
ATOM   3658  CA  GLU A 715     118.442  58.723  93.950  1.00 27.37           C  
ATOM   3659  C   GLU A 715     119.395  57.572  94.306  1.00 27.37           C  
ATOM   3660  O   GLU A 715     120.048  57.598  95.356  1.00 27.37           O  
ATOM   3661  CB  GLU A 715     117.015  58.475  94.456  1.00 27.37           C  
ATOM   3662  CG  GLU A 715     116.126  59.705  94.275  1.00 27.37           C  
ATOM   3663  CD  GLU A 715     114.844  59.672  95.088  1.00 27.37           C  
ATOM   3664  OE1 GLU A 715     113.855  59.064  94.633  1.00 27.37           O  
ATOM   3665  OE2 GLU A 715     114.812  60.287  96.174  1.00 27.37           O  
ATOM   3666  N   GLU A 716     119.508  56.596  93.402  1.00 27.37           N  
ATOM   3667  CA  GLU A 716     120.406  55.462  93.597  1.00 27.37           C  
ATOM   3668  C   GLU A 716     121.839  55.963  93.462  1.00 27.37           C  
ATOM   3669  O   GLU A 716     122.705  55.582  94.246  1.00 27.37           O  
ATOM   3670  CB  GLU A 716     120.143  54.354  92.566  1.00 27.37           C  
ATOM   3671  CG  GLU A 716     118.807  53.615  92.734  1.00 27.37           C  
ATOM   3672  CD  GLU A 716     118.617  52.464  91.733  1.00 27.37           C  
ATOM   3673  OE1 GLU A 716     119.043  52.597  90.562  1.00 27.37           O  
ATOM   3674  OE2 GLU A 716     118.031  51.426  92.115  1.00 27.37           O  
ATOM   3675  N   PHE A 717     122.075  56.836  92.483  1.00 27.37           N  
ATOM   3676  CA  PHE A 717     123.399  57.403  92.250  1.00 27.37           C  
ATOM   3677  C   PHE A 717     123.856  58.301  93.394  1.00 27.37           C  
ATOM   3678  O   PHE A 717     125.028  58.274  93.775  1.00 27.37           O  
ATOM   3679  CB  PHE A 717     123.422  58.209  90.959  1.00 27.37           C  
ATOM   3680  CG  PHE A 717     124.683  58.999  90.770  1.00 27.37           C  
ATOM   3681  CD1 PHE A 717     125.906  58.357  90.606  1.00 27.37           C  
ATOM   3682  CD2 PHE A 717     124.650  60.390  90.772  1.00 27.37           C  
ATOM   3683  CE1 PHE A 717     127.084  59.087  90.446  1.00 27.37           C  
ATOM   3684  CE2 PHE A 717     125.823  61.132  90.614  1.00 27.37           C  
ATOM   3685  CZ  PHE A 717     127.043  60.478  90.450  1.00 27.37           C  
ATOM   3686  N   ILE A 718     122.952  59.153  93.877  1.00 27.37           N  
ATOM   3687  CA  ILE A 718     123.251  60.053  94.988  1.00 27.37           C  
ATOM   3688  C   ILE A 718     123.646  59.197  96.193  1.00 27.37           C  
ATOM   3689  O   ILE A 718     124.630  59.495  96.872  1.00 27.37           O  
ATOM   3690  CB  ILE A 718     122.024  60.950  95.346  1.00 27.37           C  
ATOM   3691  CG1 ILE A 718     121.833  62.042  94.291  1.00 27.37           C  
ATOM   3692  CG2 ILE A 718     122.202  61.597  96.716  1.00 27.37           C  
ATOM   3693  CD1 ILE A 718     122.952  63.050  94.240  1.00 27.37           C  
ATOM   3694  N   GLY A 719     122.907  58.108  96.412  1.00 27.37           N  
ATOM   3695  CA  GLY A 719     123.194  57.202  97.517  1.00 27.37           C  
ATOM   3696  C   GLY A 719     124.434  56.337  97.330  1.00 27.37           C  
ATOM   3697  O   GLY A 719     124.764  55.527  98.192  1.00 27.37           O  
ATOM   3698  N   THR A 720     125.116  56.505  96.199  1.00 27.37           N  
ATOM   3699  CA  THR A 720     126.330  55.755  95.878  1.00 27.37           C  
ATOM   3700  C   THR A 720     127.591  56.556  96.248  1.00 27.37           C  
ATOM   3701  O   THR A 720     128.709  56.035  96.197  1.00 27.37           O  
ATOM   3702  CB  THR A 720     126.320  55.341  94.363  1.00 27.37           C  
ATOM   3703  OG1 THR A 720     125.602  54.109  94.213  1.00 27.37           O  
ATOM   3704  CG2 THR A 720     127.727  55.185  93.774  1.00 27.37           C  
ATOM   3705  N   VAL A 721     127.407  57.805  96.665  1.00 27.37           N  
ATOM   3706  CA  VAL A 721     128.535  58.654  97.046  1.00 27.37           C  
ATOM   3707  C   VAL A 721     129.267  58.048  98.238  1.00 27.37           C  
ATOM   3708  O   VAL A 721     128.653  57.719  99.255  1.00 27.37           O  
ATOM   3709  CB  VAL A 721     128.072  60.088  97.370  1.00 27.37           C  
ATOM   3710  CG1 VAL A 721     129.242  60.929  97.868  1.00 27.37           C  
ATOM   3711  CG2 VAL A 721     127.477  60.721  96.132  1.00 27.37           C  
ATOM   3712  N   ARG A 722     130.583  57.899  98.092  1.00 27.37           N  
ATOM   3713  CA  ARG A 722     131.427  57.300  99.126  1.00 27.37           C  
ATOM   3714  C   ARG A 722     131.987  58.260 100.174  1.00 27.37           C  
ATOM   3715  O   ARG A 722     131.794  58.045 101.370  1.00 27.37           O  
ATOM   3716  CB  ARG A 722     132.581  56.521  98.478  1.00 27.37           C  
ATOM   3717  CG  ARG A 722     132.161  55.332  97.625  1.00 27.37           C  
ATOM   3718  CD  ARG A 722     131.605  55.759  96.273  1.00 27.37           C  
ATOM   3719  NE  ARG A 722     132.581  56.514  95.490  1.00 27.37           N  
ATOM   3720  CZ  ARG A 722     132.395  56.931  94.239  1.00 27.37           C  
ATOM   3721  NH1 ARG A 722     131.260  56.673  93.600  1.00 27.37           N  
ATOM   3722  NH2 ARG A 722     133.352  57.614  93.623  1.00 27.37           N  
ATOM   3723  N   GLY A 723     132.701  59.291  99.723  1.00 27.37           N  
ATOM   3724  CA  GLY A 723     133.308  60.261 100.630  1.00 27.37           C  
ATOM   3725  C   GLY A 723     132.547  60.601 101.903  1.00 27.37           C  
ATOM   3726  O   GLY A 723     131.434  61.128 101.847  1.00 27.37           O  
ATOM   3727  N   LYS A 724     133.151  60.291 103.052  1.00 27.37           N  
ATOM   3728  CA  LYS A 724     132.548  60.562 104.365  1.00 27.37           C  
ATOM   3729  C   LYS A 724     132.192  62.041 104.518  1.00 27.37           C  
ATOM   3730  O   LYS A 724     131.214  62.397 105.182  1.00 27.37           O  
ATOM   3731  CB  LYS A 724     133.498  60.137 105.488  1.00 27.37           C  
ATOM   3732  CG  LYS A 724     133.594  58.628 105.704  1.00 27.37           C  
ATOM   3733  CD  LYS A 724     132.868  58.172 106.974  1.00 27.37           C  
ATOM   3734  CE  LYS A 724     131.347  58.240 106.852  1.00 27.37           C  
ATOM   3735  NZ  LYS A 724     130.850  57.365 105.760  1.00 27.37           N  
ATOM   3736  N   ALA A 725     133.007  62.894 103.904  1.00 27.37           N  
ATOM   3737  CA  ALA A 725     132.788  64.330 103.930  1.00 27.37           C  
ATOM   3738  C   ALA A 725     131.799  64.699 102.829  1.00 27.37           C  
ATOM   3739  O   ALA A 725     130.941  65.552 103.028  1.00 27.37           O  
ATOM   3740  CB  ALA A 725     134.103  65.064 103.727  1.00 27.37           C  
ATOM   3741  N   MET A 726     131.912  64.037 101.678  1.00 27.37           N  
ATOM   3742  CA  MET A 726     131.017  64.301 100.555  1.00 27.37           C  
ATOM   3743  C   MET A 726     129.554  64.002 100.847  1.00 27.37           C  
ATOM   3744  O   MET A 726     128.672  64.684 100.329  1.00 27.37           O  
ATOM   3745  CB  MET A 726     131.440  63.529  99.308  1.00 27.37           C  
ATOM   3746  CG  MET A 726     132.547  64.175  98.511  1.00 27.37           C  
ATOM   3747  SD  MET A 726     132.514  63.609  96.804  1.00 27.37           S  
ATOM   3748  CE  MET A 726     133.162  61.929  96.965  1.00 27.37           C  
ATOM   3749  N   LYS A 727     129.294  62.971 101.648  1.00 27.37           N  
ATOM   3750  CA  LYS A 727     127.920  62.612 101.995  1.00 27.37           C  
ATOM   3751  C   LYS A 727     127.204  63.780 102.668  1.00 27.37           C  
ATOM   3752  O   LYS A 727     126.053  64.072 102.347  1.00 27.37           O  
ATOM   3753  CB  LYS A 727     127.882  61.414 102.942  1.00 27.37           C  
ATOM   3754  CG  LYS A 727     128.336  60.095 102.361  1.00 27.37           C  
ATOM   3755  CD  LYS A 727     128.216  59.022 103.430  1.00 27.37           C  
ATOM   3756  CE  LYS A 727     128.831  57.714 102.994  1.00 27.37           C  
ATOM   3757  NZ  LYS A 727     128.862  56.747 104.125  1.00 27.37           N  
ATOM   3758  N   LYS A 728     127.889  64.435 103.599  1.00 27.37           N  
ATOM   3759  CA  LYS A 728     127.322  65.568 104.332  1.00 27.37           C  
ATOM   3760  C   LYS A 728     127.021  66.741 103.400  1.00 27.37           C  
ATOM   3761  O   LYS A 728     126.085  67.509 103.633  1.00 27.37           O  
ATOM   3762  CB  LYS A 728     128.277  65.999 105.463  1.00 27.37           C  
ATOM   3763  CG  LYS A 728     127.744  67.108 106.371  1.00 27.37           C  
ATOM   3764  CD  LYS A 728     126.489  66.680 107.113  1.00 27.37           C  
ATOM   3765  CE  LYS A 728     125.882  67.848 107.877  1.00 27.37           C  
ATOM   3766  NZ  LYS A 728     124.595  67.497 108.553  1.00 27.37           N  
ATOM   3767  N   TRP A 729     127.813  66.866 102.340  1.00 27.37           N  
ATOM   3768  CA  TRP A 729     127.642  67.933 101.362  1.00 27.37           C  
ATOM   3769  C   TRP A 729     126.507  67.572 100.398  1.00 27.37           C  
ATOM   3770  O   TRP A 729     125.698  68.426 100.018  1.00 27.37           O  
ATOM   3771  CB  TRP A 729     128.961  68.138 100.604  1.00 27.37           C  
ATOM   3772  CG  TRP A 729     128.940  69.222  99.569  1.00 27.37           C  
ATOM   3773  CD1 TRP A 729     128.779  70.561  99.781  1.00 27.37           C  
ATOM   3774  CD2 TRP A 729     129.097  69.058  98.154  1.00 27.37           C  
ATOM   3775  NE1 TRP A 729     128.827  71.243  98.585  1.00 27.37           N  
ATOM   3776  CE2 TRP A 729     129.019  70.342  97.569  1.00 27.37           C  
ATOM   3777  CE3 TRP A 729     129.295  67.946  97.319  1.00 27.37           C  
ATOM   3778  CZ2 TRP A 729     129.128  70.545  96.189  1.00 27.37           C  
ATOM   3779  CZ3 TRP A 729     129.407  68.149  95.950  1.00 27.37           C  
ATOM   3780  CH2 TRP A 729     129.322  69.438  95.400  1.00 27.37           C  
ATOM   3781  N   VAL A 730     126.441  66.290 100.045  1.00 27.37           N  
ATOM   3782  CA  VAL A 730     125.437  65.742  99.132  1.00 27.37           C  
ATOM   3783  C   VAL A 730     124.025  65.702  99.730  1.00 27.37           C  
ATOM   3784  O   VAL A 730     123.040  65.518  99.016  1.00 27.37           O  
ATOM   3785  CB  VAL A 730     125.902  64.339  98.622  1.00 27.37           C  
ATOM   3786  CG1 VAL A 730     124.732  63.429  98.303  1.00 27.37           C  
ATOM   3787  CG2 VAL A 730     126.780  64.517  97.393  1.00 27.37           C  
ATOM   3788  N   GLU A 731     123.932  65.915 101.039  1.00 27.37           N  
ATOM   3789  CA  GLU A 731     122.644  65.929 101.721  1.00 27.37           C  
ATOM   3790  C   GLU A 731     121.843  67.138 101.264  1.00 27.37           C  
ATOM   3791  O   GLU A 731     120.614  67.133 101.312  1.00 27.37           O  
ATOM   3792  CB  GLU A 731     122.840  65.977 103.237  1.00 27.37           C  
ATOM   3793  CG  GLU A 731     123.421  64.698 103.822  1.00 27.37           C  
ATOM   3794  CD  GLU A 731     123.586  64.739 105.334  1.00 27.37           C  
ATOM   3795  OE1 GLU A 731     123.020  65.651 105.983  1.00 27.37           O  
ATOM   3796  OE2 GLU A 731     124.286  63.844 105.864  1.00 27.37           O  
ATOM   3797  N   SER A 732     122.554  68.173 100.822  1.00 27.37           N  
ATOM   3798  CA  SER A 732     121.920  69.392 100.336  1.00 27.37           C  
ATOM   3799  C   SER A 732     121.167  69.105  99.039  1.00 27.37           C  
ATOM   3800  O   SER A 732     120.118  69.698  98.789  1.00 27.37           O  
ATOM   3801  CB  SER A 732     122.962  70.492 100.120  1.00 27.37           C  
ATOM   3802  OG  SER A 732     123.594  70.838 101.344  1.00 27.37           O  
ATOM   3803  N   ILE A 733     121.699  68.180  98.236  1.00 27.37           N  
ATOM   3804  CA  ILE A 733     121.079  67.782  96.967  1.00 27.37           C  
ATOM   3805  C   ILE A 733     119.813  66.985  97.243  1.00 27.37           C  
ATOM   3806  O   ILE A 733     118.782  67.190  96.602  1.00 27.37           O  
ATOM   3807  CB  ILE A 733     122.042  66.916  96.111  1.00 27.37           C  
ATOM   3808  CG1 ILE A 733     123.275  67.736  95.717  1.00 27.37           C  
ATOM   3809  CG2 ILE A 733     121.339  66.402  94.865  1.00 27.37           C  
ATOM   3810  CD1 ILE A 733     124.190  67.029  94.744  1.00 27.37           C  
ATOM   3811  N   THR A 734     119.905  66.079  98.210  1.00 27.37           N  
ATOM   3812  CA  THR A 734     118.787  65.233  98.619  1.00 27.37           C  
ATOM   3813  C   THR A 734     117.625  66.089  99.136  1.00 27.37           C  
ATOM   3814  O   THR A 734     116.464  65.799  98.860  1.00 27.37           O  
ATOM   3815  CB  THR A 734     119.230  64.236  99.732  1.00 27.37           C  
ATOM   3816  OG1 THR A 734     120.269  63.382  99.230  1.00 27.37           O  
ATOM   3817  CG2 THR A 734     118.057  63.393 100.213  1.00 27.37           C  
ATOM   3818  N   LYS A 735     117.954  67.158  99.862  1.00 27.37           N  
ATOM   3819  CA  LYS A 735     116.950  68.063 100.417  1.00 27.37           C  
ATOM   3820  C   LYS A 735     116.150  68.737  99.311  1.00 27.37           C  
ATOM   3821  O   LYS A 735     114.937  68.880  99.427  1.00 27.37           O  
ATOM   3822  CB  LYS A 735     117.606  69.117 101.319  1.00 27.37           C  
ATOM   3823  CG  LYS A 735     116.655  69.875 102.257  1.00 27.37           C  
ATOM   3824  CD  LYS A 735     115.754  70.860 101.523  1.00 27.37           C  
ATOM   3825  CE  LYS A 735     114.979  71.752 102.482  1.00 27.37           C  
ATOM   3826  NZ  LYS A 735     114.046  70.985 103.354  1.00 27.37           N  
ATOM   3827  N   ILE A 736     116.839  69.133  98.238  1.00 27.37           N  
ATOM   3828  CA  ILE A 736     116.187  69.774  97.093  1.00 27.37           C  
ATOM   3829  C   ILE A 736     115.195  68.807  96.456  1.00 27.37           C  
ATOM   3830  O   ILE A 736     114.071  69.189  96.146  1.00 27.37           O  
ATOM   3831  CB  ILE A 736     117.207  70.212  96.028  1.00 27.37           C  
ATOM   3832  CG1 ILE A 736     118.170  71.243  96.612  1.00 27.37           C  
ATOM   3833  CG2 ILE A 736     116.487  70.804  94.828  1.00 27.37           C  
ATOM   3834  CD1 ILE A 736     119.318  71.616  95.687  1.00 27.37           C  
ATOM   3835  N   ILE A 737     115.607  67.550  96.284  1.00 27.37           N  
ATOM   3836  CA  ILE A 737     114.731  66.538  95.698  1.00 27.37           C  
ATOM   3837  C   ILE A 737     113.454  66.370  96.521  1.00 27.37           C  
ATOM   3838  O   ILE A 737     112.355  66.462  95.982  1.00 27.37           O  
ATOM   3839  CB  ILE A 737     115.432  65.167  95.562  1.00 27.37           C  
ATOM   3840  CG1 ILE A 737     116.607  65.267  94.591  1.00 27.37           C  
ATOM   3841  CG2 ILE A 737     114.452  64.112  95.091  1.00 27.37           C  
ATOM   3842  CD1 ILE A 737     117.176  63.939  94.194  1.00 27.37           C  
ATOM   3843  N   GLN A 738     113.602  66.168  97.827  1.00 27.37           N  
ATOM   3844  CA  GLN A 738     112.449  65.996  98.713  1.00 27.37           C  
ATOM   3845  C   GLN A 738     111.518  67.207  98.685  1.00 27.37           C  
ATOM   3846  O   GLN A 738     110.302  67.067  98.816  1.00 27.37           O  
ATOM   3847  CB  GLN A 738     112.912  65.727 100.145  1.00 27.37           C  
ATOM   3848  CG  GLN A 738     111.797  65.396 101.141  1.00 27.37           C  
ATOM   3849  CD  GLN A 738     111.041  64.131 100.780  1.00 27.37           C  
ATOM   3850  OE1 GLN A 738     111.621  63.048 100.697  1.00 27.37           O  
ATOM   3851  NE2 GLN A 738     109.739  64.263 100.558  1.00 27.37           N  
ATOM   3852  N   ARG A 739     112.095  68.389  98.475  1.00 27.37           N  
ATOM   3853  CA  ARG A 739     111.336  69.636  98.416  1.00 27.37           C  
ATOM   3854  C   ARG A 739     110.424  69.686  97.190  1.00 27.37           C  
ATOM   3855  O   ARG A 739     109.266  70.103  97.290  1.00 27.37           O  
ATOM   3856  CB  ARG A 739     112.297  70.828  98.396  1.00 27.37           C  
ATOM   3857  CG  ARG A 739     111.645  72.206  98.312  1.00 27.37           C  
ATOM   3858  CD  ARG A 739     112.705  73.293  98.133  1.00 27.37           C  
ATOM   3859  NE  ARG A 739     113.727  73.241  99.183  1.00 27.37           N  
ATOM   3860  CZ  ARG A 739     115.033  73.390  98.974  1.00 27.37           C  
ATOM   3861  NH1 ARG A 739     115.487  73.606  97.742  1.00 27.37           N  
ATOM   3862  NH2 ARG A 739     115.888  73.304  99.993  1.00 27.37           N  
ATOM   3863  N   LYS A 740     110.952  69.242  96.048  1.00 27.37           N  
ATOM   3864  CA  LYS A 740     110.222  69.231  94.775  1.00 27.37           C  
ATOM   3865  C   LYS A 740     109.096  68.202  94.694  1.00 27.37           C  
ATOM   3866  O   LYS A 740     108.519  67.999  93.625  1.00 27.37           O  
ATOM   3867  CB  LYS A 740     111.190  68.975  93.623  1.00 27.37           C  
ATOM   3868  CG  LYS A 740     112.307  69.991  93.482  1.00 27.37           C  
ATOM   3869  CD  LYS A 740     111.776  71.346  93.070  1.00 27.37           C  
ATOM   3870  CE  LYS A 740     112.910  72.240  92.621  1.00 27.37           C  
ATOM   3871  NZ  LYS A 740     112.393  73.404  91.861  1.00 27.37           N  
ATOM   3872  N   LYS A 741     108.778  67.565  95.819  1.00 27.37           N  
ATOM   3873  CA  LYS A 741     107.726  66.546  95.871  1.00 27.37           C  
ATOM   3874  C   LYS A 741     106.751  66.777  97.037  1.00 27.37           C  
ATOM   3875  O   LYS A 741     106.079  67.838  97.059  1.00 27.37           O  
ATOM   3876  CB  LYS A 741     108.378  65.159  95.988  1.00 27.37           C  
ATOM   3877  CG  LYS A 741     109.415  64.879  94.891  1.00 27.37           C  
ATOM   3878  CD  LYS A 741     110.537  63.944  95.344  1.00 27.37           C  
ATOM   3879  CE  LYS A 741     110.074  62.505  95.511  1.00 27.37           C  
ATOM   3880  NZ  LYS A 741     111.215  61.577  95.800  1.00 27.37           N  
ATOM   3881  N   SER A 757     102.703  90.095  98.410  1.00 27.37           N  
ATOM   3882  CA  SER A 757     101.449  89.668  97.804  1.00 27.37           C  
ATOM   3883  C   SER A 757     101.317  90.461  96.490  1.00 27.37           C  
ATOM   3884  O   SER A 757     101.563  91.674  96.466  1.00 27.37           O  
ATOM   3885  CB  SER A 757     100.288  89.990  98.754  1.00 27.37           C  
ATOM   3886  OG  SER A 757      99.082  89.349  98.365  1.00 27.37           O  
ATOM   3887  N   PRO A 758     100.951  89.785  95.380  1.00 27.37           N  
ATOM   3888  CA  PRO A 758     100.796  90.443  94.078  1.00 27.37           C  
ATOM   3889  C   PRO A 758      99.888  91.670  94.153  1.00 27.37           C  
ATOM   3890  O   PRO A 758      98.863  91.648  94.829  1.00 27.37           O  
ATOM   3891  CB  PRO A 758     100.182  89.340  93.211  1.00 27.37           C  
ATOM   3892  CG  PRO A 758      99.452  88.488  94.203  1.00 27.37           C  
ATOM   3893  CD  PRO A 758     100.465  88.399  95.311  1.00 27.37           C  
ATOM   3894  N   PRO A 759     100.245  92.744  93.432  1.00 27.37           N  
ATOM   3895  CA  PRO A 759      99.478  93.997  93.407  1.00 27.37           C  
ATOM   3896  C   PRO A 759      97.989  93.845  93.114  1.00 27.37           C  
ATOM   3897  O   PRO A 759      97.571  92.915  92.430  1.00 27.37           O  
ATOM   3898  CB  PRO A 759     100.199  94.820  92.335  1.00 27.37           C  
ATOM   3899  CG  PRO A 759     100.828  93.783  91.462  1.00 27.37           C  
ATOM   3900  CD  PRO A 759     101.347  92.796  92.457  1.00 27.37           C  
ATOM   3901  N   THR A 760      97.197  94.761  93.661  1.00 27.37           N  
ATOM   3902  CA  THR A 760      95.746  94.776  93.488  1.00 27.37           C  
ATOM   3903  C   THR A 760      95.300  94.996  92.046  1.00 27.37           C  
ATOM   3904  O   THR A 760      95.870  95.822  91.332  1.00 27.37           O  
ATOM   3905  CB  THR A 760      95.116  95.910  94.302  1.00 27.37           C  
ATOM   3906  OG1 THR A 760      95.697  95.931  95.608  1.00 27.37           O  
ATOM   3907  CG2 THR A 760      93.598  95.737  94.400  1.00 27.37           C  
ATOM   3908  N   VAL A 761      94.254  94.274  91.645  1.00 27.37           N  
ATOM   3909  CA  VAL A 761      93.677  94.399  90.310  1.00 27.37           C  
ATOM   3910  C   VAL A 761      93.171  95.822  90.170  1.00 27.37           C  
ATOM   3911  O   VAL A 761      92.328  96.269  90.943  1.00 27.37           O  
ATOM   3912  CB  VAL A 761      92.486  93.434  90.113  1.00 27.37           C  
ATOM   3913  CG1 VAL A 761      91.768  93.727  88.796  1.00 27.37           C  
ATOM   3914  CG2 VAL A 761      92.959  91.978  90.156  1.00 27.37           C  
ATOM   3915  N   GLU A 762      93.713  96.541  89.195  1.00 27.37           N  
ATOM   3916  CA  GLU A 762      93.336  97.927  88.954  1.00 27.37           C  
ATOM   3917  C   GLU A 762      92.045  98.011  88.120  1.00 27.37           C  
ATOM   3918  O   GLU A 762      91.820  97.185  87.235  1.00 27.37           O  
ATOM   3919  CB  GLU A 762      94.494  98.637  88.253  1.00 27.37           C  
ATOM   3920  CG  GLU A 762      94.757 100.054  88.735  1.00 27.37           C  
ATOM   3921  CD  GLU A 762      95.395 100.136  90.114  1.00 27.37           C  
ATOM   3922  OE1 GLU A 762      96.512  99.599  90.308  1.00 27.37           O  
ATOM   3923  OE2 GLU A 762      94.790 100.778  90.999  1.00 27.37           O  
ATOM   3924  N   TRP A 763      91.176  98.967  88.448  1.00 27.37           N  
ATOM   3925  CA  TRP A 763      89.912  99.163  87.729  1.00 27.37           C  
ATOM   3926  C   TRP A 763      89.720 100.627  87.366  1.00 27.37           C  
ATOM   3927  O   TRP A 763      90.214 101.510  88.069  1.00 27.37           O  
ATOM   3928  CB  TRP A 763      88.719  98.704  88.565  1.00 27.37           C  
ATOM   3929  CG  TRP A 763      88.628  97.223  88.738  1.00 27.37           C  
ATOM   3930  CD1 TRP A 763      89.039  96.501  89.816  1.00 27.37           C  
ATOM   3931  CD2 TRP A 763      88.113  96.274  87.792  1.00 27.37           C  
ATOM   3932  NE1 TRP A 763      88.823  95.163  89.602  1.00 27.37           N  
ATOM   3933  CE2 TRP A 763      88.254  94.993  88.367  1.00 27.37           C  
ATOM   3934  CE3 TRP A 763      87.548  96.383  86.513  1.00 27.37           C  
ATOM   3935  CZ2 TRP A 763      87.854  93.820  87.708  1.00 27.37           C  
ATOM   3936  CZ3 TRP A 763      87.147  95.211  85.854  1.00 27.37           C  
ATOM   3937  CH2 TRP A 763      87.304  93.950  86.456  1.00 27.37           C  
ATOM   3938  N   HIS A 764      88.988 100.875  86.279  1.00 27.37           N  
ATOM   3939  CA  HIS A 764      88.716 102.239  85.807  1.00 27.37           C  
ATOM   3940  C   HIS A 764      87.211 102.503  85.688  1.00 27.37           C  
ATOM   3941  O   HIS A 764      86.486 102.411  86.680  1.00 27.37           O  
ATOM   3942  CB  HIS A 764      89.426 102.491  84.470  1.00 27.37           C  
ATOM   3943  CG  HIS A 764      89.355 103.910  83.998  1.00 27.37           C  
ATOM   3944  ND1 HIS A 764      89.225 104.245  82.665  1.00 27.37           N  
ATOM   3945  CD2 HIS A 764      89.436 105.081  84.670  1.00 27.37           C  
ATOM   3946  CE1 HIS A 764      89.236 105.558  82.539  1.00 27.37           C  
ATOM   3947  NE2 HIS A 764      89.359 106.090  83.739  1.00 27.37           N  
ATOM   3948  N   ILE A 765      86.739 102.813  84.484  1.00 27.37           N  
ATOM   3949  CA  ILE A 765      85.329 103.107  84.250  1.00 27.37           C  
ATOM   3950  C   ILE A 765      84.436 101.881  84.374  1.00 27.37           C  
ATOM   3951  O   ILE A 765      83.310 101.973  84.859  1.00 27.37           O  
ATOM   3952  CB  ILE A 765      85.128 103.762  82.884  1.00 27.37           C  
ATOM   3953  CG1 ILE A 765      85.914 105.073  82.829  1.00 27.37           C  
ATOM   3954  CG2 ILE A 765      83.646 104.011  82.624  1.00 27.37           C  
ATOM   3955  CD1 ILE A 765      85.984 105.681  81.452  1.00 27.37           C  
ATOM   3956  N   SER A 766      84.933 100.736  83.924  1.00 27.37           N  
ATOM   3957  CA  SER A 766      84.166  99.506  84.028  1.00 27.37           C  
ATOM   3958  C   SER A 766      84.341  98.894  85.414  1.00 27.37           C  
ATOM   3959  O   SER A 766      85.445  98.864  85.962  1.00 27.37           O  
ATOM   3960  CB  SER A 766      84.606  98.505  82.960  1.00 27.37           C  
ATOM   3961  OG  SER A 766      84.281  98.974  81.665  1.00 27.37           O  
ATOM   3962  N   ARG A 767      83.234  98.445  85.993  1.00 27.37           N  
ATOM   3963  CA  ARG A 767      83.250  97.821  87.310  1.00 27.37           C  
ATOM   3964  C   ARG A 767      83.376  96.307  87.133  1.00 27.37           C  
ATOM   3965  O   ARG A 767      82.930  95.750  86.124  1.00 27.37           O  
ATOM   3966  CB  ARG A 767      81.961  98.160  88.072  1.00 27.37           C  
ATOM   3967  CG  ARG A 767      81.713  99.653  88.285  1.00 27.37           C  
ATOM   3968  CD  ARG A 767      82.671 100.265  89.306  1.00 27.37           C  
ATOM   3969  NE  ARG A 767      82.545  99.654  90.630  1.00 27.37           N  
ATOM   3970  CZ  ARG A 767      81.456  99.710  91.397  1.00 27.37           C  
ATOM   3971  NH1 ARG A 767      80.368 100.354  90.990  1.00 27.37           N  
ATOM   3972  NH2 ARG A 767      81.456  99.114  92.582  1.00 27.37           N  
ATOM   3973  N   PRO A 768      84.017  95.622  88.090  1.00 27.37           N  
ATOM   3974  CA  PRO A 768      84.178  94.169  87.996  1.00 27.37           C  
ATOM   3975  C   PRO A 768      82.850  93.449  87.777  1.00 27.37           C  
ATOM   3976  O   PRO A 768      81.880  93.668  88.506  1.00 27.37           O  
ATOM   3977  CB  PRO A 768      84.820  93.801  89.339  1.00 27.37           C  
ATOM   3978  CG  PRO A 768      84.473  94.959  90.240  1.00 27.37           C  
ATOM   3979  CD  PRO A 768      84.614  96.137  89.334  1.00 27.37           C  
ATOM   3980  N   GLY A 769      82.805  92.630  86.730  1.00 27.37           N  
ATOM   3981  CA  GLY A 769      81.595  91.899  86.408  1.00 27.37           C  
ATOM   3982  C   GLY A 769      80.830  92.454  85.216  1.00 27.37           C  
ATOM   3983  O   GLY A 769      80.064  91.729  84.578  1.00 27.37           O  
ATOM   3984  N   HIS A 770      81.026  93.737  84.917  1.00 27.37           N  
ATOM   3985  CA  HIS A 770      80.340  94.379  83.795  1.00 27.37           C  
ATOM   3986  C   HIS A 770      81.047  94.125  82.461  1.00 27.37           C  
ATOM   3987  O   HIS A 770      81.604  95.042  81.851  1.00 27.37           O  
ATOM   3988  CB  HIS A 770      80.203  95.880  84.051  1.00 27.37           C  
ATOM   3989  CG  HIS A 770      78.823  96.303  84.449  1.00 27.37           C  
ATOM   3990  ND1 HIS A 770      77.733  96.168  83.614  1.00 27.37           N  
ATOM   3991  CD2 HIS A 770      78.358  96.868  85.588  1.00 27.37           C  
ATOM   3992  CE1 HIS A 770      76.657  96.634  84.221  1.00 27.37           C  
ATOM   3993  NE2 HIS A 770      77.006  97.067  85.421  1.00 27.37           N  
ATOM   3994  N   ILE A 771      80.985  92.876  82.004  1.00 27.37           N  
ATOM   3995  CA  ILE A 771      81.617  92.442  80.756  1.00 27.37           C  
ATOM   3996  C   ILE A 771      81.216  93.288  79.553  1.00 27.37           C  
ATOM   3997  O   ILE A 771      82.074  93.710  78.776  1.00 27.37           O  
ATOM   3998  CB  ILE A 771      81.280  90.960  80.442  1.00 27.37           C  
ATOM   3999  CG1 ILE A 771      81.696  90.065  81.606  1.00 27.37           C  
ATOM   4000  CG2 ILE A 771      81.993  90.503  79.162  1.00 27.37           C  
ATOM   4001  CD1 ILE A 771      81.358  88.605  81.392  1.00 27.37           C  
ATOM   4002  N   GLU A 772      79.917  93.532  79.412  1.00 27.37           N  
ATOM   4003  CA  GLU A 772      79.364  94.312  78.307  1.00 27.37           C  
ATOM   4004  C   GLU A 772      80.110  95.625  78.082  1.00 27.37           C  
ATOM   4005  O   GLU A 772      80.326  96.036  76.943  1.00 27.37           O  
ATOM   4006  CB  GLU A 772      77.906  94.645  78.591  1.00 27.37           C  
ATOM   4007  CG  GLU A 772      77.161  93.600  79.386  1.00 27.37           C  
ATOM   4008  CD  GLU A 772      75.984  94.199  80.130  1.00 27.37           C  
ATOM   4009  OE1 GLU A 772      74.879  94.255  79.546  1.00 27.37           O  
ATOM   4010  OE2 GLU A 772      76.171  94.636  81.290  1.00 27.37           O  
ATOM   4011  N   THR A 773      80.499  96.267  79.177  1.00 27.37           N  
ATOM   4012  CA  THR A 773      81.194  97.548  79.145  1.00 27.37           C  
ATOM   4013  C   THR A 773      82.677  97.484  78.795  1.00 27.37           C  
ATOM   4014  O   THR A 773      83.254  98.489  78.386  1.00 27.37           O  
ATOM   4015  CB  THR A 773      81.068  98.253  80.503  1.00 27.37           C  
ATOM   4016  OG1 THR A 773      79.713  98.177  80.942  1.00 27.37           O  
ATOM   4017  CG2 THR A 773      81.448  99.719  80.388  1.00 27.37           C  
ATOM   4018  N   PHE A 774      83.299  96.324  78.968  1.00 27.37           N
[truncated: 688,663 more chars]
