# Supplementary material for: xMDFF: molecular dynamics flexible fitting of low-resolution X-ray structures
Source: Acta Crystallogr D Biol Crystallogr. 2014 Aug 29;70(Pt 9):2344–55. doi: 10.1107/S1399004714013856 (PMC4157446; doi:10.1107/S1399004714013856)
Supplement: Supplementary file 2 [file d-70-02344-sup2.gz › xmdff_example/1XDV_autopsf.psf]

PSF CMAP

      45 !NTITLE
 REMARKS original generated structure x-plor psf file
 REMARKS 28 patches were applied to the molecule.
 REMARKS topology 1XDV_autopsf-temp.top 
 REMARKS segment P1 { first NTER; last CTER; auto angles dihedrals }
 REMARKS segment P2 { first NTER; last CTER; auto angles dihedrals }
 REMARKS segment P3 { first NTER; last CTER; auto angles dihedrals }
 REMARKS segment P4 { first NTER; last CTER; auto angles dihedrals }
 REMARKS segment P5 { first GLYP; last CTER; auto angles dihedrals }
 REMARKS segment P6 { first NTER; last CTER; auto angles dihedrals }
 REMARKS segment P7 { first NTER; last CTER; auto angles dihedrals }
 REMARKS segment P8 { first NTER; last CTER; auto angles dihedrals }
 REMARKS segment P9 { first NTER; last CTER; auto angles dihedrals }
 REMARKS segment P10 { first NTER; last CTER; auto angles dihedrals }
 REMARKS segment P11 { first NTER; last CTER; auto angles dihedrals }
 REMARKS segment P12 { first GLYP; last CTER; auto angles dihedrals }
 REMARKS segment P13 { first NTER; last CTER; auto angles dihedrals }
 REMARKS segment P14 { first NTER; last CTER; auto angles dihedrals }
 REMARKS patch NTER P1:200  
 REMARKS patch CTER P1:404  
 REMARKS patch NTER P2:419  
 REMARKS patch CTER P2:474  
 REMARKS patch NTER P3:487  
 REMARKS patch CTER P3:549  
 REMARKS patch NTER P4:568  
 REMARKS patch CTER P4:590  
 REMARKS patch GLYP P5:597  
 REMARKS patch CTER P5:653  
 REMARKS patch NTER P6:676  
 REMARKS patch CTER P6:741  
 REMARKS patch NTER P7:757  
 REMARKS patch CTER P7:1044  
 REMARKS patch NTER P8:200  
 REMARKS patch CTER P8:404  
 REMARKS patch NTER P9:419  
 REMARKS patch CTER P9:474  
 REMARKS patch NTER P10:487  
 REMARKS patch CTER P10:550  
 REMARKS patch NTER P11:568  
 REMARKS patch CTER P11:590  
 REMARKS patch GLYP P12:597  
 REMARKS patch CTER P12:653  
 REMARKS patch NTER P13:676  
 REMARKS patch CTER P13:741  
 REMARKS patch NTER P14:757  
 REMARKS patch CTER P14:1044  

   25113 !NATOM
       1 P1   200  THR  N    NH3   -0.300000       14.0070           0
       2 P1   200  THR  HT1  HC     0.330000        1.0080           0
       3 P1   200  THR  HT2  HC     0.330000        1.0080           0
       4 P1   200  THR  HT3  HC     0.330000        1.0080           0
       5 P1   200  THR  CA   CT1    0.210000       12.0110           0
       6 P1   200  THR  HA   HB     0.100000        1.0080           0
       7 P1   200  THR  CB   CT1    0.140000       12.0110           0
       8 P1   200  THR  HB   HA     0.090000        1.0080           0
       9 P1   200  THR  OG1  OH1   -0.660000       15.9990           0
      10 P1   200  THR  HG1  H      0.430000        1.0080           0
      11 P1   200  THR  CG2  CT3   -0.270000       12.0110           0
      12 P1   200  THR  HG21 HA     0.090000        1.0080           0
      13 P1   200  THR  HG22 HA     0.090000        1.0080           0
      14 P1   200  THR  HG23 HA     0.090000        1.0080           0
      15 P1   200  THR  C    C      0.510000       12.0110           0
      16 P1   200  THR  O    O     -0.510000       15.9990           0
      17 P1   201  TYR  N    NH1   -0.470000       14.0070           0
      18 P1   201  TYR  HN   H      0.310000        1.0080           0
      19 P1   201  TYR  CA   CT1    0.070000       12.0110           0
      20 P1   201  TYR  HA   HB     0.090000        1.0080           0
      21 P1   201  TYR  CB   CT2   -0.180000       12.0110           0
      22 P1   201  TYR  HB1  HA     0.090000        1.0080           0
      23 P1   201  TYR  HB2  HA     0.090000        1.0080           0
      24 P1   201  TYR  CG   CA     0.000000       12.0110           0
      25 P1   201  TYR  CD1  CA    -0.115000       12.0110           0
      26 P1   201  TYR  HD1  HP     0.115000        1.0080           0
      27 P1   201  TYR  CE1  CA    -0.115000       12.0110           0
      28 P1   201  TYR  HE1  HP     0.115000        1.0080           0
      29 P1   201  TYR  CZ   CA     0.110000       12.0110           0
      30 P1   201  TYR  OH   OH1   -0.540000       15.9990           0
      31 P1   201  TYR  HH   H      0.430000        1.0080           0
      32 P1   201  TYR  CD2  CA    -0.115000       12.0110           0
      33 P1   201  TYR  HD2  HP     0.115000        1.0080           0
      34 P1   201  TYR  CE2  CA    -0.115000       12.0110           0
      35 P1   201  TYR  HE2  HP     0.115000        1.0080           0
      36 P1   201  TYR  C    C      0.510000       12.0110           0
      37 P1   201  TYR  O    O     -0.510000       15.9990           0
      38 P1   202  TYR  N    NH1   -0.470000       14.0070           0
      39 P1   202  TYR  HN   H      0.310000        1.0080           0
      40 P1   202  TYR  CA   CT1    0.070000       12.0110           0
      41 P1   202  TYR  HA   HB     0.090000        1.0080           0
      42 P1   202  TYR  CB   CT2   -0.180000       12.0110           0
      43 P1   202  TYR  HB1  HA     0.090000        1.0080           0
      44 P1   202  TYR  HB2  HA     0.090000        1.0080           0
      45 P1   202  TYR  CG   CA     0.000000       12.0110           0
      46 P1   202  TYR  CD1  CA    -0.115000       12.0110           0
      47 P1   202  TYR  HD1  HP     0.115000        1.0080           0
      48 P1   202  TYR  CE1  CA    -0.115000       12.0110           0
      49 P1   202  TYR  HE1  HP     0.115000        1.0080           0
      50 P1   202  TYR  CZ   CA     0.110000       12.0110           0
      51 P1   202  TYR  OH   OH1   -0.540000       15.9990           0
      52 P1   202  TYR  HH   H      0.430000        1.0080           0
      53 P1   202  TYR  CD2  CA    -0.115000       12.0110           0
      54 P1   202  TYR  HD2  HP     0.115000        1.0080           0
      55 P1   202  TYR  CE2  CA    -0.115000       12.0110           0
      56 P1   202  TYR  HE2  HP     0.115000        1.0080           0
      57 P1   202  TYR  C    C      0.510000       12.0110           0
      58 P1   202  TYR  O    O     -0.510000       15.9990           0
      59 P1   203  ASP  N    NH1   -0.470000       14.0070           0
      60 P1   203  ASP  HN   H      0.310000        1.0080           0
      61 P1   203  ASP  CA   CT1    0.070000       12.0110           0
      62 P1   203  ASP  HA   HB     0.090000        1.0080           0
      63 P1   203  ASP  CB   CT2   -0.280000       12.0110           0
      64 P1   203  ASP  HB1  HA     0.090000        1.0080           0
      65 P1   203  ASP  HB2  HA     0.090000        1.0080           0
      66 P1   203  ASP  CG   CC     0.620000       12.0110           0
      67 P1   203  ASP  OD1  OC    -0.760000       15.9990           0
      68 P1   203  ASP  OD2  OC    -0.760000       15.9990           0
      69 P1   203  ASP  C    C      0.510000       12.0110           0
      70 P1   203  ASP  O    O     -0.510000       15.9990           0
      71 P1   204  LEU  N    NH1   -0.470000       14.0070           0
      72 P1   204  LEU  HN   H      0.310000        1.0080           0
      73 P1   204  LEU  CA   CT1    0.070000       12.0110           0
      74 P1   204  LEU  HA   HB     0.090000        1.0080           0
      75 P1   204  LEU  CB   CT2   -0.180000       12.0110           0
      76 P1   204  LEU  HB1  HA     0.090000        1.0080           0
      77 P1   204  LEU  HB2  HA     0.090000        1.0080           0
      78 P1   204  LEU  CG   CT1   -0.090000       12.0110           0
      79 P1   204  LEU  HG   HA     0.090000        1.0080           0
      80 P1   204  LEU  CD1  CT3   -0.270000       12.0110           0
      81 P1   204  LEU  HD11 HA     0.090000        1.0080           0
      82 P1   204  LEU  HD12 HA     0.090000        1.0080           0
      83 P1   204  LEU  HD13 HA     0.090000        1.0080           0
      84 P1   204  LEU  CD2  CT3   -0.270000       12.0110           0
      85 P1   204  LEU  HD21 HA     0.090000        1.0080           0
      86 P1   204  LEU  HD22 HA     0.090000        1.0080           0
      87 P1   204  LEU  HD23 HA     0.090000        1.0080           0
      88 P1   204  LEU  C    C      0.510000       12.0110           0
      89 P1   204  LEU  O    O     -0.510000       15.9990           0
      90 P1   205  VAL  N    NH1   -0.470000       14.0070           0
      91 P1   205  VAL  HN   H      0.310000        1.0080           0
      92 P1   205  VAL  CA   CT1    0.070000       12.0110           0
      93 P1   205  VAL  HA   HB     0.090000        1.0080           0
      94 P1   205  VAL  CB   CT1   -0.090000       12.0110           0
      95 P1   205  VAL  HB   HA     0.090000        1.0080           0
      96 P1   205  VAL  CG1  CT3   -0.270000       12.0110           0
      97 P1   205  VAL  HG11 HA     0.090000        1.0080           0
      98 P1   205  VAL  HG12 HA     0.090000        1.0080           0
      99 P1   205  VAL  HG13 HA     0.090000        1.0080           0
     100 P1   205  VAL  CG2  CT3   -0.270000       12.0110           0
     101 P1   205  VAL  HG21 HA     0.090000        1.0080           0
     102 P1   205  VAL  HG22 HA     0.090000        1.0080           0
     103 P1   205  VAL  HG23 HA     0.090000        1.0080           0
     104 P1   205  VAL  C    C      0.510000       12.0110           0
     105 P1   205  VAL  O    O     -0.510000       15.9990           0
     106 P1   206  LYS  N    NH1   -0.470000       14.0070           0
     107 P1   206  LYS  HN   H      0.310000        1.0080           0
     108 P1   206  LYS  CA   CT1    0.070000       12.0110           0
     109 P1   206  LYS  HA   HB     0.090000        1.0080           0
     110 P1   206  LYS  CB   CT2   -0.180000       12.0110           0
     111 P1   206  LYS  HB1  HA     0.090000        1.0080           0
     112 P1   206  LYS  HB2  HA     0.090000        1.0080           0
     113 P1   206  LYS  CG   CT2   -0.180000       12.0110           0
     114 P1   206  LYS  HG1  HA     0.090000        1.0080           0
     115 P1   206  LYS  HG2  HA     0.090000        1.0080           0
     116 P1   206  LYS  CD   CT2   -0.180000       12.0110           0
     117 P1   206  LYS  HD1  HA     0.090000        1.0080           0
     118 P1   206  LYS  HD2  HA     0.090000        1.0080           0
     119 P1   206  LYS  CE   CT2    0.210000       12.0110           0
     120 P1   206  LYS  HE1  HA     0.050000        1.0080           0
     121 P1   206  LYS  HE2  HA     0.050000        1.0080           0
     122 P1   206  LYS  NZ   NH3   -0.300000       14.0070           0
     123 P1   206  LYS  HZ1  HC     0.330000        1.0080           0
     124 P1   206  LYS  HZ2  HC     0.330000        1.0080           0
     125 P1   206  LYS  HZ3  HC     0.330000        1.0080           0
     126 P1   206  LYS  C    C      0.510000       12.0110           0
     127 P1   206  LYS  O    O     -0.510000       15.9990           0
     128 P1   207  ALA  N    NH1   -0.470000       14.0070           0
     129 P1   207  ALA  HN   H      0.310000        1.0080           0
     130 P1   207  ALA  CA   CT1    0.070000       12.0110           0
     131 P1   207  ALA  HA   HB     0.090000        1.0080           0
     132 P1   207  ALA  CB   CT3   -0.270000       12.0110           0
     133 P1   207  ALA  HB1  HA     0.090000        1.0080           0
     134 P1   207  ALA  HB2  HA     0.090000        1.0080           0
     135 P1   207  ALA  HB3  HA     0.090000        1.0080           0
     136 P1   207  ALA  C    C      0.510000       12.0110           0
     137 P1   207  ALA  O    O     -0.510000       15.9990           0
     138 P1   208  PHE  N    NH1   -0.470000       14.0070           0
     139 P1   208  PHE  HN   H      0.310000        1.0080           0
     140 P1   208  PHE  CA   CT1    0.070000       12.0110           0
     141 P1   208  PHE  HA   HB     0.090000        1.0080           0
     142 P1   208  PHE  CB   CT2   -0.180000       12.0110           0
     143 P1   208  PHE  HB1  HA     0.090000        1.0080           0
     144 P1   208  PHE  HB2  HA     0.090000        1.0080           0
     145 P1   208  PHE  CG   CA     0.000000       12.0110           0
     146 P1   208  PHE  CD1  CA    -0.115000       12.0110           0
     147 P1   208  PHE  HD1  HP     0.115000        1.0080           0
     148 P1   208  PHE  CE1  CA    -0.115000       12.0110           0
     149 P1   208  PHE  HE1  HP     0.115000        1.0080           0
     150 P1   208  PHE  CZ   CA    -0.115000       12.0110           0
     151 P1   208  PHE  HZ   HP     0.115000        1.0080           0
     152 P1   208  PHE  CD2  CA    -0.115000       12.0110           0
     153 P1   208  PHE  HD2  HP     0.115000        1.0080           0
     154 P1   208  PHE  CE2  CA    -0.115000       12.0110           0
     155 P1   208  PHE  HE2  HP     0.115000        1.0080           0
     156 P1   208  PHE  C    C      0.510000       12.0110           0
     157 P1   208  PHE  O    O     -0.510000       15.9990           0
     158 P1   209  MET  N    NH1   -0.470000       14.0070           0
     159 P1   209  MET  HN   H      0.310000        1.0080           0
     160 P1   209  MET  CA   CT1    0.070000       12.0110           0
     161 P1   209  MET  HA   HB     0.090000        1.0080           0
     162 P1   209  MET  CB   CT2   -0.180000       12.0110           0
     163 P1   209  MET  HB1  HA     0.090000        1.0080           0
     164 P1   209  MET  HB2  HA     0.090000        1.0080           0
     165 P1   209  MET  CG   CT2   -0.140000       12.0110           0
     166 P1   209  MET  HG1  HA     0.090000        1.0080           0
     167 P1   209  MET  HG2  HA     0.090000        1.0080           0
     168 P1   209  MET  SD   S     -0.090000       32.0600           0
     169 P1   209  MET  CE   CT3   -0.220000       12.0110           0
     170 P1   209  MET  HE1  HA     0.090000        1.0080           0
     171 P1   209  MET  HE2  HA     0.090000        1.0080           0
     172 P1   209  MET  HE3  HA     0.090000        1.0080           0
     173 P1   209  MET  C    C      0.510000       12.0110           0
     174 P1   209  MET  O    O     -0.510000       15.9990           0
     175 P1   210  ALA  N    NH1   -0.470000       14.0070           0
     176 P1   210  ALA  HN   H      0.310000        1.0080           0
     177 P1   210  ALA  CA   CT1    0.070000       12.0110           0
     178 P1   210  ALA  HA   HB     0.090000        1.0080           0
     179 P1   210  ALA  CB   CT3   -0.270000       12.0110           0
     180 P1   210  ALA  HB1  HA     0.090000        1.0080           0
     181 P1   210  ALA  HB2  HA     0.090000        1.0080           0
     182 P1   210  ALA  HB3  HA     0.090000        1.0080           0
     183 P1   210  ALA  C    C      0.510000       12.0110           0
     184 P1   210  ALA  O    O     -0.510000       15.9990           0
     185 P1   211  GLU  N    NH1   -0.470000       14.0070           0
     186 P1   211  GLU  HN   H      0.310000        1.0080           0
     187 P1   211  GLU  CA   CT1    0.070000       12.0110           0
     188 P1   211  GLU  HA   HB     0.090000        1.0080           0
     189 P1   211  GLU  CB   CT2   -0.180000       12.0110           0
     190 P1   211  GLU  HB1  HA     0.090000        1.0080           0
     191 P1   211  GLU  HB2  HA     0.090000        1.0080           0
     192 P1   211  GLU  CG   CT2   -0.280000       12.0110           0
     193 P1   211  GLU  HG1  HA     0.090000        1.0080           0
     194 P1   211  GLU  HG2  HA     0.090000        1.0080           0
     195 P1   211  GLU  CD   CC     0.620000       12.0110           0
     196 P1   211  GLU  OE1  OC    -0.760000       15.9990           0
     197 P1   211  GLU  OE2  OC    -0.760000       15.9990           0
     198 P1   211  GLU  C    C      0.510000       12.0110           0
     199 P1   211  GLU  O    O     -0.510000       15.9990           0
     200 P1   212  ILE  N    NH1   -0.470000       14.0070           0
     201 P1   212  ILE  HN   H      0.310000        1.0080           0
     202 P1   212  ILE  CA   CT1    0.070000       12.0110           0
     203 P1   212  ILE  HA   HB     0.090000        1.0080           0
     204 P1   212  ILE  CB   CT1   -0.090000       12.0110           0
     205 P1   212  ILE  HB   HA     0.090000        1.0080           0
     206 P1   212  ILE  CG2  CT3   -0.270000       12.0110           0
     207 P1   212  ILE  HG21 HA     0.090000        1.0080           0
     208 P1   212  ILE  HG22 HA     0.090000        1.0080           0
     209 P1   212  ILE  HG23 HA     0.090000        1.0080           0
     210 P1   212  ILE  CG1  CT2   -0.180000       12.0110           0
     211 P1   212  ILE  HG11 HA     0.090000        1.0080           0
     212 P1   212  ILE  HG12 HA     0.090000        1.0080           0
     213 P1   212  ILE  CD   CT3   -0.270000       12.0110           0
     214 P1   212  ILE  HD1  HA     0.090000        1.0080           0
     215 P1   212  ILE  HD2  HA     0.090000        1.0080           0
     216 P1   212  ILE  HD3  HA     0.090000        1.0080           0
     217 P1   212  ILE  C    C      0.510000       12.0110           0
     218 P1   212  ILE  O    O     -0.510000       15.9990           0
     219 P1   213  ARG  N    NH1   -0.470000       14.0070           0
     220 P1   213  ARG  HN   H      0.310000        1.0080           0
     221 P1   213  ARG  CA   CT1    0.070000       12.0110           0
     222 P1   213  ARG  HA   HB     0.090000        1.0080           0
     223 P1   213  ARG  CB   CT2   -0.180000       12.0110           0
     224 P1   213  ARG  HB1  HA     0.090000        1.0080           0
     225 P1   213  ARG  HB2  HA     0.090000        1.0080           0
     226 P1   213  ARG  CG   CT2   -0.180000       12.0110           0
     227 P1   213  ARG  HG1  HA     0.090000        1.0080           0
     228 P1   213  ARG  HG2  HA     0.090000        1.0080           0
     229 P1   213  ARG  CD   CT2    0.200000       12.0110           0
     230 P1   213  ARG  HD1  HA     0.090000        1.0080           0
     231 P1   213  ARG  HD2  HA     0.090000        1.0080           0
     232 P1   213  ARG  NE   NC2   -0.700000       14.0070           0
     233 P1   213  ARG  HE   HC     0.440000        1.0080           0
     234 P1   213  ARG  CZ   C      0.640000       12.0110           0
     235 P1   213  ARG  NH1  NC2   -0.800000       14.0070           0
     236 P1   213  ARG  HH11 HC     0.460000        1.0080           0
     237 P1   213  ARG  HH12 HC     0.460000        1.0080           0
     238 P1   213  ARG  NH2  NC2   -0.800000       14.0070           0
     239 P1   213  ARG  HH21 HC     0.460000        1.0080           0
     240 P1   213  ARG  HH22 HC     0.460000        1.0080           0
     241 P1   213  ARG  C    C      0.510000       12.0110           0
     242 P1   213  ARG  O    O     -0.510000       15.9990           0
     243 P1   214  GLN  N    NH1   -0.470000       14.0070           0
     244 P1   214  GLN  HN   H      0.310000        1.0080           0
     245 P1   214  GLN  CA   CT1    0.070000       12.0110           0
     246 P1   214  GLN  HA   HB     0.090000        1.0080           0
     247 P1   214  GLN  CB   CT2   -0.180000       12.0110           0
     248 P1   214  GLN  HB1  HA     0.090000        1.0080           0
     249 P1   214  GLN  HB2  HA     0.090000        1.0080           0
     250 P1   214  GLN  CG   CT2   -0.180000       12.0110           0
     251 P1   214  GLN  HG1  HA     0.090000        1.0080           0
     252 P1   214  GLN  HG2  HA     0.090000        1.0080           0
     253 P1   214  GLN  CD   CC     0.550000       12.0110           0
     254 P1   214  GLN  OE1  O     -0.550000       15.9990           0
     255 P1   214  GLN  NE2  NH2   -0.620000       14.0070           0
     256 P1   214  GLN  HE21 H      0.320000        1.0080           0
     257 P1   214  GLN  HE22 H      0.300000        1.0080           0
     258 P1   214  GLN  C    C      0.510000       12.0110           0
     259 P1   214  GLN  O    O     -0.510000       15.9990           0
     260 P1   215  TYR  N    NH1   -0.470000       14.0070           0
     261 P1   215  TYR  HN   H      0.310000        1.0080           0
     262 P1   215  TYR  CA   CT1    0.070000       12.0110           0
     263 P1   215  TYR  HA   HB     0.090000        1.0080           0
     264 P1   215  TYR  CB   CT2   -0.180000       12.0110           0
     265 P1   215  TYR  HB1  HA     0.090000        1.0080           0
     266 P1   215  TYR  HB2  HA     0.090000        1.0080           0
     267 P1   215  TYR  CG   CA     0.000000       12.0110           0
     268 P1   215  TYR  CD1  CA    -0.115000       12.0110           0
     269 P1   215  TYR  HD1  HP     0.115000        1.0080           0
     270 P1   215  TYR  CE1  CA    -0.115000       12.0110           0
     271 P1   215  TYR  HE1  HP     0.115000        1.0080           0
     272 P1   215  TYR  CZ   CA     0.110000       12.0110           0
     273 P1   215  TYR  OH   OH1   -0.540000       15.9990           0
     274 P1   215  TYR  HH   H      0.430000        1.0080           0
     275 P1   215  TYR  CD2  CA    -0.115000       12.0110           0
     276 P1   215  TYR  HD2  HP     0.115000        1.0080           0
     277 P1   215  TYR  CE2  CA    -0.115000       12.0110           0
     278 P1   215  TYR  HE2  HP     0.115000        1.0080           0
     279 P1   215  TYR  C    C      0.510000       12.0110           0
     280 P1   215  TYR  O    O     -0.510000       15.9990           0
     281 P1   216  ILE  N    NH1   -0.470000       14.0070           0
     282 P1   216  ILE  HN   H      0.310000        1.0080           0
     283 P1   216  ILE  CA   CT1    0.070000       12.0110           0
     284 P1   216  ILE  HA   HB     0.090000        1.0080           0
     285 P1   216  ILE  CB   CT1   -0.090000       12.0110           0
     286 P1   216  ILE  HB   HA     0.090000        1.0080           0
     287 P1   216  ILE  CG2  CT3   -0.270000       12.0110           0
     288 P1   216  ILE  HG21 HA     0.090000        1.0080           0
     289 P1   216  ILE  HG22 HA     0.090000        1.0080           0
     290 P1   216  ILE  HG23 HA     0.090000        1.0080           0
     291 P1   216  ILE  CG1  CT2   -0.180000       12.0110           0
     292 P1   216  ILE  HG11 HA     0.090000        1.0080           0
     293 P1   216  ILE  HG12 HA     0.090000        1.0080           0
     294 P1   216  ILE  CD   CT3   -0.270000       12.0110           0
     295 P1   216  ILE  HD1  HA     0.090000        1.0080           0
     296 P1   216  ILE  HD2  HA     0.090000        1.0080           0
     297 P1   216  ILE  HD3  HA     0.090000        1.0080           0
     298 P1   216  ILE  C    C      0.510000       12.0110           0
     299 P1   216  ILE  O    O     -0.510000       15.9990           0
     300 P1   217  ARG  N    NH1   -0.470000       14.0070           0
     301 P1   217  ARG  HN   H      0.310000        1.0080           0
     302 P1   217  ARG  CA   CT1    0.070000       12.0110           0
     303 P1   217  ARG  HA   HB     0.090000        1.0080           0
     304 P1   217  ARG  CB   CT2   -0.180000       12.0110           0
     305 P1   217  ARG  HB1  HA     0.090000        1.0080           0
     306 P1   217  ARG  HB2  HA     0.090000        1.0080           0
     307 P1   217  ARG  CG   CT2   -0.180000       12.0110           0
     308 P1   217  ARG  HG1  HA     0.090000        1.0080           0
     309 P1   217  ARG  HG2  HA     0.090000        1.0080           0
     310 P1   217  ARG  CD   CT2    0.200000       12.0110           0
     311 P1   217  ARG  HD1  HA     0.090000        1.0080           0
     312 P1   217  ARG  HD2  HA     0.090000        1.0080           0
     313 P1   217  ARG  NE   NC2   -0.700000       14.0070           0
     314 P1   217  ARG  HE   HC     0.440000        1.0080           0
     315 P1   217  ARG  CZ   C      0.640000       12.0110           0
     316 P1   217  ARG  NH1  NC2   -0.800000       14.0070           0
     317 P1   217  ARG  HH11 HC     0.460000        1.0080           0
     318 P1   217  ARG  HH12 HC     0.460000        1.0080           0
     319 P1   217  ARG  NH2  NC2   -0.800000       14.0070           0
     320 P1   217  ARG  HH21 HC     0.460000        1.0080           0
     321 P1   217  ARG  HH22 HC     0.460000        1.0080           0
     322 P1   217  ARG  C    C      0.510000       12.0110           0
     323 P1   217  ARG  O    O     -0.510000       15.9990           0
     324 P1   218  GLU  N    NH1   -0.470000       14.0070           0
     325 P1   218  GLU  HN   H      0.310000        1.0080           0
     326 P1   218  GLU  CA   CT1    0.070000       12.0110           0
     327 P1   218  GLU  HA   HB     0.090000        1.0080           0
     328 P1   218  GLU  CB   CT2   -0.180000       12.0110           0
     329 P1   218  GLU  HB1  HA     0.090000        1.0080           0
     330 P1   218  GLU  HB2  HA     0.090000        1.0080           0
     331 P1   218  GLU  CG   CT2   -0.280000       12.0110           0
     332 P1   218  GLU  HG1  HA     0.090000        1.0080           0
     333 P1   218  GLU  HG2  HA     0.090000        1.0080           0
     334 P1   218  GLU  CD   CC     0.620000       12.0110           0
     335 P1   218  GLU  OE1  OC    -0.760000       15.9990           0
     336 P1   218  GLU  OE2  OC    -0.760000       15.9990           0
     337 P1   218  GLU  C    C      0.510000       12.0110           0
     338 P1   218  GLU  O    O     -0.510000       15.9990           0
     339 P1   219  LEU  N    NH1   -0.470000       14.0070           0
     340 P1   219  LEU  HN   H      0.310000        1.0080           0
     341 P1   219  LEU  CA   CT1    0.070000       12.0110           0
     342 P1   219  LEU  HA   HB     0.090000        1.0080           0
     343 P1   219  LEU  CB   CT2   -0.180000       12.0110           0
     344 P1   219  LEU  HB1  HA     0.090000        1.0080           0
     345 P1   219  LEU  HB2  HA     0.090000        1.0080           0
     346 P1   219  LEU  CG   CT1   -0.090000       12.0110           0
     347 P1   219  LEU  HG   HA     0.090000        1.0080           0
     348 P1   219  LEU  CD1  CT3   -0.270000       12.0110           0
     349 P1   219  LEU  HD11 HA     0.090000        1.0080           0
     350 P1   219  LEU  HD12 HA     0.090000        1.0080           0
     351 P1   219  LEU  HD13 HA     0.090000        1.0080           0
     352 P1   219  LEU  CD2  CT3   -0.270000       12.0110           0
     353 P1   219  LEU  HD21 HA     0.090000        1.0080           0
     354 P1   219  LEU  HD22 HA     0.090000        1.0080           0
     355 P1   219  LEU  HD23 HA     0.090000        1.0080           0
     356 P1   219  LEU  C    C      0.510000       12.0110           0
     357 P1   219  LEU  O    O     -0.510000       15.9990           0
     358 P1   220  ASN  N    NH1   -0.470000       14.0070           0
     359 P1   220  ASN  HN   H      0.310000        1.0080           0
     360 P1   220  ASN  CA   CT1    0.070000       12.0110           0
     361 P1   220  ASN  HA   HB     0.090000        1.0080           0
     362 P1   220  ASN  CB   CT2   -0.180000       12.0110           0
     363 P1   220  ASN  HB1  HA     0.090000        1.0080           0
     364 P1   220  ASN  HB2  HA     0.090000        1.0080           0
     365 P1   220  ASN  CG   CC     0.550000       12.0110           0
     366 P1   220  ASN  OD1  O     -0.550000       15.9990           0
     367 P1   220  ASN  ND2  NH2   -0.620000       14.0070           0
     368 P1   220  ASN  HD21 H      0.320000        1.0080           0
     369 P1   220  ASN  HD22 H      0.300000        1.0080           0
     370 P1   220  ASN  C    C      0.510000       12.0110           0
     371 P1   220  ASN  O    O     -0.510000       15.9990           0
     372 P1   221  LEU  N    NH1   -0.470000       14.0070           0
     373 P1   221  LEU  HN   H      0.310000        1.0080           0
     374 P1   221  LEU  CA   CT1    0.070000       12.0110           0
     375 P1   221  LEU  HA   HB     0.090000        1.0080           0
     376 P1   221  LEU  CB   CT2   -0.180000       12.0110           0
     377 P1   221  LEU  HB1  HA     0.090000        1.0080           0
     378 P1   221  LEU  HB2  HA     0.090000        1.0080           0
     379 P1   221  LEU  CG   CT1   -0.090000       12.0110           0
     380 P1   221  LEU  HG   HA     0.090000        1.0080           0
     381 P1   221  LEU  CD1  CT3   -0.270000       12.0110           0
     382 P1   221  LEU  HD11 HA     0.090000        1.0080           0
     383 P1   221  LEU  HD12 HA     0.090000        1.0080           0
     384 P1   221  LEU  HD13 HA     0.090000        1.0080           0
     385 P1   221  LEU  CD2  CT3   -0.270000       12.0110           0
     386 P1   221  LEU  HD21 HA     0.090000        1.0080           0
     387 P1   221  LEU  HD22 HA     0.090000        1.0080           0
     388 P1   221  LEU  HD23 HA     0.090000        1.0080           0
     389 P1   221  LEU  C    C      0.510000       12.0110           0
     390 P1   221  LEU  O    O     -0.510000       15.9990           0
     391 P1   222  ILE  N    NH1   -0.470000       14.0070           0
     392 P1   222  ILE  HN   H      0.310000        1.0080           0
     393 P1   222  ILE  CA   CT1    0.070000       12.0110           0
     394 P1   222  ILE  HA   HB     0.090000        1.0080           0
     395 P1   222  ILE  CB   CT1   -0.090000       12.0110           0
     396 P1   222  ILE  HB   HA     0.090000        1.0080           0
     397 P1   222  ILE  CG2  CT3   -0.270000       12.0110           0
     398 P1   222  ILE  HG21 HA     0.090000        1.0080           0
     399 P1   222  ILE  HG22 HA     0.090000        1.0080           0
     400 P1   222  ILE  HG23 HA     0.090000        1.0080           0
     401 P1   222  ILE  CG1  CT2   -0.180000       12.0110           0
     402 P1   222  ILE  HG11 HA     0.090000        1.0080           0
     403 P1   222  ILE  HG12 HA     0.090000        1.0080           0
     404 P1   222  ILE  CD   CT3   -0.270000       12.0110           0
     405 P1   222  ILE  HD1  HA     0.090000        1.0080           0
     406 P1   222  ILE  HD2  HA     0.090000        1.0080           0
     407 P1   222  ILE  HD3  HA     0.090000        1.0080           0
     408 P1   222  ILE  C    C      0.510000       12.0110           0
     409 P1   222  ILE  O    O     -0.510000       15.9990           0
     410 P1   223  ILE  N    NH1   -0.470000       14.0070           0
     411 P1   223  ILE  HN   H      0.310000        1.0080           0
     412 P1   223  ILE  CA   CT1    0.070000       12.0110           0
     413 P1   223  ILE  HA   HB     0.090000        1.0080           0
     414 P1   223  ILE  CB   CT1   -0.090000       12.0110           0
     415 P1   223  ILE  HB   HA     0.090000        1.0080           0
     416 P1   223  ILE  CG2  CT3   -0.270000       12.0110           0
     417 P1   223  ILE  HG21 HA     0.090000        1.0080           0
     418 P1   223  ILE  HG22 HA     0.090000        1.0080           0
     419 P1   223  ILE  HG23 HA     0.090000        1.0080           0
     420 P1   223  ILE  CG1  CT2   -0.180000       12.0110           0
     421 P1   223  ILE  HG11 HA     0.090000        1.0080           0
     422 P1   223  ILE  HG12 HA     0.090000        1.0080           0
     423 P1   223  ILE  CD   CT3   -0.270000       12.0110           0
     424 P1   223  ILE  HD1  HA     0.090000        1.0080           0
     425 P1   223  ILE  HD2  HA     0.090000        1.0080           0
     426 P1   223  ILE  HD3  HA     0.090000        1.0080           0
     427 P1   223  ILE  C    C      0.510000       12.0110           0
     428 P1   223  ILE  O    O     -0.510000       15.9990           0
     429 P1   224  LYS  N    NH1   -0.470000       14.0070           0
     430 P1   224  LYS  HN   H      0.310000        1.0080           0
     431 P1   224  LYS  CA   CT1    0.070000       12.0110           0
     432 P1   224  LYS  HA   HB     0.090000        1.0080           0
     433 P1   224  LYS  CB   CT2   -0.180000       12.0110           0
     434 P1   224  LYS  HB1  HA     0.090000        1.0080           0
     435 P1   224  LYS  HB2  HA     0.090000        1.0080           0
     436 P1   224  LYS  CG   CT2   -0.180000       12.0110           0
     437 P1   224  LYS  HG1  HA     0.090000        1.0080           0
     438 P1   224  LYS  HG2  HA     0.090000        1.0080           0
     439 P1   224  LYS  CD   CT2   -0.180000       12.0110           0
     440 P1   224  LYS  HD1  HA     0.090000        1.0080           0
     441 P1   224  LYS  HD2  HA     0.090000        1.0080           0
     442 P1   224  LYS  CE   CT2    0.210000       12.0110           0
     443 P1   224  LYS  HE1  HA     0.050000        1.0080           0
     444 P1   224  LYS  HE2  HA     0.050000        1.0080           0
     445 P1   224  LYS  NZ   NH3   -0.300000       14.0070           0
     446 P1   224  LYS  HZ1  HC     0.330000        1.0080           0
     447 P1   224  LYS  HZ2  HC     0.330000        1.0080           0
     448 P1   224  LYS  HZ3  HC     0.330000        1.0080           0
     449 P1   224  LYS  C    C      0.510000       12.0110           0
     450 P1   224  LYS  O    O     -0.510000       15.9990           0
     451 P1   225  VAL  N    NH1   -0.470000       14.0070           0
     452 P1   225  VAL  HN   H      0.310000        1.0080           0
     453 P1   225  VAL  CA   CT1    0.070000       12.0110           0
     454 P1   225  VAL  HA   HB     0.090000        1.0080           0
     455 P1   225  VAL  CB   CT1   -0.090000       12.0110           0
     456 P1   225  VAL  HB   HA     0.090000        1.0080           0
     457 P1   225  VAL  CG1  CT3   -0.270000       12.0110           0
     458 P1   225  VAL  HG11 HA     0.090000        1.0080           0
     459 P1   225  VAL  HG12 HA     0.090000        1.0080           0
     460 P1   225  VAL  HG13 HA     0.090000        1.0080           0
     461 P1   225  VAL  CG2  CT3   -0.270000       12.0110           0
     462 P1   225  VAL  HG21 HA     0.090000        1.0080           0
     463 P1   225  VAL  HG22 HA     0.090000        1.0080           0
     464 P1   225  VAL  HG23 HA     0.090000        1.0080           0
     465 P1   225  VAL  C    C      0.510000       12.0110           0
     466 P1   225  VAL  O    O     -0.510000       15.9990           0
     467 P1   226  PHE  N    NH1   -0.470000       14.0070           0
     468 P1   226  PHE  HN   H      0.310000        1.0080           0
     469 P1   226  PHE  CA   CT1    0.070000       12.0110           0
     470 P1   226  PHE  HA   HB     0.090000        1.0080           0
     471 P1   226  PHE  CB   CT2   -0.180000       12.0110           0
     472 P1   226  PHE  HB1  HA     0.090000        1.0080           0
     473 P1   226  PHE  HB2  HA     0.090000        1.0080           0
     474 P1   226  PHE  CG   CA     0.000000       12.0110           0
     475 P1   226  PHE  CD1  CA    -0.115000       12.0110           0
     476 P1   226  PHE  HD1  HP     0.115000        1.0080           0
     477 P1   226  PHE  CE1  CA    -0.115000       12.0110           0
     478 P1   226  PHE  HE1  HP     0.115000        1.0080           0
     479 P1   226  PHE  CZ   CA    -0.115000       12.0110           0
     480 P1   226  PHE  HZ   HP     0.115000        1.0080           0
     481 P1   226  PHE  CD2  CA    -0.115000       12.0110           0
     482 P1   226  PHE  HD2  HP     0.115000        1.0080           0
     483 P1   226  PHE  CE2  CA    -0.115000       12.0110           0
     484 P1   226  PHE  HE2  HP     0.115000        1.0080           0
     485 P1   226  PHE  C    C      0.510000       12.0110           0
     486 P1   226  PHE  O    O     -0.510000       15.9990           0
     487 P1   227  ARG  N    NH1   -0.470000       14.0070           0
     488 P1   227  ARG  HN   H      0.310000        1.0080           0
     489 P1   227  ARG  CA   CT1    0.070000       12.0110           0
     490 P1   227  ARG  HA   HB     0.090000        1.0080           0
     491 P1   227  ARG  CB   CT2   -0.180000       12.0110           0
     492 P1   227  ARG  HB1  HA     0.090000        1.0080           0
     493 P1   227  ARG  HB2  HA     0.090000        1.0080           0
     494 P1   227  ARG  CG   CT2   -0.180000       12.0110           0
     495 P1   227  ARG  HG1  HA     0.090000        1.0080           0
     496 P1   227  ARG  HG2  HA     0.090000        1.0080           0
     497 P1   227  ARG  CD   CT2    0.200000       12.0110           0
     498 P1   227  ARG  HD1  HA     0.090000        1.0080           0
     499 P1   227  ARG  HD2  HA     0.090000        1.0080           0
     500 P1   227  ARG  NE   NC2   -0.700000       14.0070           0
     501 P1   227  ARG  HE   HC     0.440000        1.0080           0
     502 P1   227  ARG  CZ   C      0.640000       12.0110           0
     503 P1   227  ARG  NH1  NC2   -0.800000       14.0070           0
     504 P1   227  ARG  HH11 HC     0.460000        1.0080           0
     505 P1   227  ARG  HH12 HC     0.460000        1.0080           0
     506 P1   227  ARG  NH2  NC2   -0.800000       14.0070           0
     507 P1   227  ARG  HH21 HC     0.460000        1.0080           0
     508 P1   227  ARG  HH22 HC     0.460000        1.0080           0
     509 P1   227  ARG  C    C      0.510000       12.0110           0
     510 P1   227  ARG  O    O     -0.510000       15.9990           0
     511 P1   228  GLU  N    NH1   -0.470000       14.0070           0
     512 P1   228  GLU  HN   H      0.310000        1.0080           0
     513 P1   228  GLU  CA   CT1    0.070000       12.0110           0
     514 P1   228  GLU  HA   HB     0.090000        1.0080           0
     515 P1   228  GLU  CB   CT2   -0.180000       12.0110           0
     516 P1   228  GLU  HB1  HA     0.090000        1.0080           0
     517 P1   228  GLU  HB2  HA     0.090000        1.0080           0
     518 P1   228  GLU  CG   CT2   -0.280000       12.0110           0
     519 P1   228  GLU  HG1  HA     0.090000        1.0080           0
     520 P1   228  GLU  HG2  HA     0.090000        1.0080           0
     521 P1   228  GLU  CD   CC     0.620000       12.0110           0
     522 P1   228  GLU  OE1  OC    -0.760000       15.9990           0
     523 P1   228  GLU  OE2  OC    -0.760000       15.9990           0
     524 P1   228  GLU  C    C      0.510000       12.0110           0
     525 P1   228  GLU  O    O     -0.510000       15.9990           0
     526 P1   229  PRO  N    N     -0.290000       14.0070           0
     527 P1   229  PRO  CD   CP3    0.000000       12.0110           0
     528 P1   229  PRO  HD1  HA     0.090000        1.0080           0
     529 P1   229  PRO  HD2  HA     0.090000        1.0080           0
     530 P1   229  PRO  CA   CP1    0.020000       12.0110           0
     531 P1   229  PRO  HA   HB     0.090000        1.0080           0
     532 P1   229  PRO  CB   CP2   -0.180000       12.0110           0
     533 P1   229  PRO  HB1  HA     0.090000        1.0080           0
     534 P1   229  PRO  HB2  HA     0.090000        1.0080           0
     535 P1   229  PRO  CG   CP2   -0.180000       12.0110           0
     536 P1   229  PRO  HG1  HA     0.090000        1.0080           0
     537 P1   229  PRO  HG2  HA     0.090000        1.0080           0
     538 P1   229  PRO  C    C      0.510000       12.0110           0
     539 P1   229  PRO  O    O     -0.510000       15.9990           0
     540 P1   230  PHE  N    NH1   -0.470000       14.0070           0
     541 P1   230  PHE  HN   H      0.310000        1.0080           0
     542 P1   230  PHE  CA   CT1    0.070000       12.0110           0
     543 P1   230  PHE  HA   HB     0.090000        1.0080           0
     544 P1   230  PHE  CB   CT2   -0.180000       12.0110           0
     545 P1   230  PHE  HB1  HA     0.090000        1.0080           0
     546 P1   230  PHE  HB2  HA     0.090000        1.0080           0
     547 P1   230  PHE  CG   CA     0.000000       12.0110           0
     548 P1   230  PHE  CD1  CA    -0.115000       12.0110           0
     549 P1   230  PHE  HD1  HP     0.115000        1.0080           0
     550 P1   230  PHE  CE1  CA    -0.115000       12.0110           0
     551 P1   230  PHE  HE1  HP     0.115000        1.0080           0
     552 P1   230  PHE  CZ   CA    -0.115000       12.0110           0
     553 P1   230  PHE  HZ   HP     0.115000        1.0080           0
     554 P1   230  PHE  CD2  CA    -0.115000       12.0110           0
     555 P1   230  PHE  HD2  HP     0.115000        1.0080           0
     556 P1   230  PHE  CE2  CA    -0.115000       12.0110           0
     557 P1   230  PHE  HE2  HP     0.115000        1.0080           0
     558 P1   230  PHE  C    C      0.510000       12.0110           0
     559 P1   230  PHE  O    O     -0.510000       15.9990           0
     560 P1   231  VAL  N    NH1   -0.470000       14.0070           0
     561 P1   231  VAL  HN   H      0.310000        1.0080           0
     562 P1   231  VAL  CA   CT1    0.070000       12.0110           0
     563 P1   231  VAL  HA   HB     0.090000        1.0080           0
     564 P1   231  VAL  CB   CT1   -0.090000       12.0110           0
     565 P1   231  VAL  HB   HA     0.090000        1.0080           0
     566 P1   231  VAL  CG1  CT3   -0.270000       12.0110           0
     567 P1   231  VAL  HG11 HA     0.090000        1.0080           0
     568 P1   231  VAL  HG12 HA     0.090000        1.0080           0
     569 P1   231  VAL  HG13 HA     0.090000        1.0080           0
     570 P1   231  VAL  CG2  CT3   -0.270000       12.0110           0
     571 P1   231  VAL  HG21 HA     0.090000        1.0080           0
     572 P1   231  VAL  HG22 HA     0.090000        1.0080           0
     573 P1   231  VAL  HG23 HA     0.090000        1.0080           0
     574 P1   231  VAL  C    C      0.510000       12.0110           0
     575 P1   231  VAL  O    O     -0.510000       15.9990           0
     576 P1   232  SER  N    NH1   -0.470000       14.0070           0
     577 P1   232  SER  HN   H      0.310000        1.0080           0
     578 P1   232  SER  CA   CT1    0.070000       12.0110           0
     579 P1   232  SER  HA   HB     0.090000        1.0080           0
     580 P1   232  SER  CB   CT2    0.050000       12.0110           0
     581 P1   232  SER  HB1  HA     0.090000        1.0080           0
     582 P1   232  SER  HB2  HA     0.090000        1.0080           0
     583 P1   232  SER  OG   OH1   -0.660000       15.9990           0
     584 P1   232  SER  HG1  H      0.430000        1.0080           0
     585 P1   232  SER  C    C      0.510000       12.0110           0
     586 P1   232  SER  O    O     -0.510000       15.9990           0
     587 P1   233  ASN  N    NH1   -0.470000       14.0070           0
     588 P1   233  ASN  HN   H      0.310000        1.0080           0
     589 P1   233  ASN  CA   CT1    0.070000       12.0110           0
     590 P1   233  ASN  HA   HB     0.090000        1.0080           0
     591 P1   233  ASN  CB   CT2   -0.180000       12.0110           0
     592 P1   233  ASN  HB1  HA     0.090000        1.0080           0
     593 P1   233  ASN  HB2  HA     0.090000        1.0080           0
     594 P1   233  ASN  CG   CC     0.550000       12.0110           0
     595 P1   233  ASN  OD1  O     -0.550000       15.9990           0
     596 P1   233  ASN  ND2  NH2   -0.620000       14.0070           0
     597 P1   233  ASN  HD21 H      0.320000        1.0080           0
     598 P1   233  ASN  HD22 H      0.300000        1.0080           0
     599 P1   233  ASN  C    C      0.510000       12.0110           0
     600 P1   233  ASN  O    O     -0.510000       15.9990           0
     601 P1   234  SER  N    NH1   -0.470000       14.0070           0
     602 P1   234  SER  HN   H      0.310000        1.0080           0
     603 P1   234  SER  CA   CT1    0.070000       12.0110           0
     604 P1   234  SER  HA   HB     0.090000        1.0080           0
     605 P1   234  SER  CB   CT2    0.050000       12.0110           0
     606 P1   234  SER  HB1  HA     0.090000        1.0080           0
     607 P1   234  SER  HB2  HA     0.090000        1.0080           0
     608 P1   234  SER  OG   OH1   -0.660000       15.9990           0
     609 P1   234  SER  HG1  H      0.430000        1.0080           0
     610 P1   234  SER  C    C      0.510000       12.0110           0
     611 P1   234  SER  O    O     -0.510000       15.9990           0
     612 P1   235  LYS  N    NH1   -0.470000       14.0070           0
     613 P1   235  LYS  HN   H      0.310000        1.0080           0
     614 P1   235  LYS  CA   CT1    0.070000       12.0110           0
     615 P1   235  LYS  HA   HB     0.090000        1.0080           0
     616 P1   235  LYS  CB   CT2   -0.180000       12.0110           0
     617 P1   235  LYS  HB1  HA     0.090000        1.0080           0
     618 P1   235  LYS  HB2  HA     0.090000        1.0080           0
     619 P1   235  LYS  CG   CT2   -0.180000       12.0110           0
     620 P1   235  LYS  HG1  HA     0.090000        1.0080           0
     621 P1   235  LYS  HG2  HA     0.090000        1.0080           0
     622 P1   235  LYS  CD   CT2   -0.180000       12.0110           0
     623 P1   235  LYS  HD1  HA     0.090000        1.0080           0
     624 P1   235  LYS  HD2  HA     0.090000        1.0080           0
     625 P1   235  LYS  CE   CT2    0.210000       12.0110           0
     626 P1   235  LYS  HE1  HA     0.050000        1.0080           0
     627 P1   235  LYS  HE2  HA     0.050000        1.0080           0
     628 P1   235  LYS  NZ   NH3   -0.300000       14.0070           0
     629 P1   235  LYS  HZ1  HC     0.330000        1.0080           0
     630 P1   235  LYS  HZ2  HC     0.330000        1.0080           0
     631 P1   235  LYS  HZ3  HC     0.330000        1.0080           0
     632 P1   235  LYS  C    C      0.510000       12.0110           0
     633 P1   235  LYS  O    O     -0.510000       15.9990           0
     634 P1   236  LEU  N    NH1   -0.470000       14.0070           0
     635 P1   236  LEU  HN   H      0.310000        1.0080           0
     636 P1   236  LEU  CA   CT1    0.070000       12.0110           0
     637 P1   236  LEU  HA   HB     0.090000        1.0080           0
     638 P1   236  LEU  CB   CT2   -0.180000       12.0110           0
     639 P1   236  LEU  HB1  HA     0.090000        1.0080           0
     640 P1   236  LEU  HB2  HA     0.090000        1.0080           0
     641 P1   236  LEU  CG   CT1   -0.090000       12.0110           0
     642 P1   236  LEU  HG   HA     0.090000        1.0080           0
     643 P1   236  LEU  CD1  CT3   -0.270000       12.0110           0
     644 P1   236  LEU  HD11 HA     0.090000        1.0080           0
     645 P1   236  LEU  HD12 HA     0.090000        1.0080           0
     646 P1   236  LEU  HD13 HA     0.090000        1.0080           0
     647 P1   236  LEU  CD2  CT3   -0.270000       12.0110           0
     648 P1   236  LEU  HD21 HA     0.090000        1.0080           0
     649 P1   236  LEU  HD22 HA     0.090000        1.0080           0
     650 P1   236  LEU  HD23 HA     0.090000        1.0080           0
     651 P1   236  LEU  C    C      0.510000       12.0110           0
     652 P1   236  LEU  O    O     -0.510000       15.9990           0
     653 P1   237  PHE  N    NH1   -0.470000       14.0070           0
     654 P1   237  PHE  HN   H      0.310000        1.0080           0
     655 P1   237  PHE  CA   CT1    0.070000       12.0110           0
     656 P1   237  PHE  HA   HB     0.090000        1.0080           0
     657 P1   237  PHE  CB   CT2   -0.180000       12.0110           0
     658 P1   237  PHE  HB1  HA     0.090000        1.0080           0
     659 P1   237  PHE  HB2  HA     0.090000        1.0080           0
     660 P1   237  PHE  CG   CA     0.000000       12.0110           0
     661 P1   237  PHE  CD1  CA    -0.115000       12.0110           0
     662 P1   237  PHE  HD1  HP     0.115000        1.0080           0
     663 P1   237  PHE  CE1  CA    -0.115000       12.0110           0
     664 P1   237  PHE  HE1  HP     0.115000        1.0080           0
     665 P1   237  PHE  CZ   CA    -0.115000       12.0110           0
     666 P1   237  PHE  HZ   HP     0.115000        1.0080           0
     667 P1   237  PHE  CD2  CA    -0.115000       12.0110           0
     668 P1   237  PHE  HD2  HP     0.115000        1.0080           0
     669 P1   237  PHE  CE2  CA    -0.115000       12.0110           0
     670 P1   237  PHE  HE2  HP     0.115000        1.0080           0
     671 P1   237  PHE  C    C      0.510000       12.0110           0
     672 P1   237  PHE  O    O     -0.510000       15.9990           0
     673 P1   238  SER  N    NH1   -0.470000       14.0070           0
     674 P1   238  SER  HN   H      0.310000        1.0080           0
     675 P1   238  SER  CA   CT1    0.070000       12.0110           0
     676 P1   238  SER  HA   HB     0.090000        1.0080           0
     677 P1   238  SER  CB   CT2    0.050000       12.0110           0
     678 P1   238  SER  HB1  HA     0.090000        1.0080           0
     679 P1   238  SER  HB2  HA     0.090000        1.0080           0
     680 P1   238  SER  OG   OH1   -0.660000       15.9990           0
     681 P1   238  SER  HG1  H      0.430000        1.0080           0
     682 P1   238  SER  C    C      0.510000       12.0110           0
     683 P1   238  SER  O    O     -0.510000       15.9990           0
     684 P1   239  ALA  N    NH1   -0.470000       14.0070           0
     685 P1   239  ALA  HN   H      0.310000        1.0080           0
     686 P1   239  ALA  CA   CT1    0.070000       12.0110           0
     687 P1   239  ALA  HA   HB     0.090000        1.0080           0
     688 P1   239  ALA  CB   CT3   -0.270000       12.0110           0
     689 P1   239  ALA  HB1  HA     0.090000        1.0080           0
     690 P1   239  ALA  HB2  HA     0.090000        1.0080           0
     691 P1   239  ALA  HB3  HA     0.090000        1.0080           0
     692 P1   239  ALA  C    C      0.510000       12.0110           0
     693 P1   239  ALA  O    O     -0.510000       15.9990           0
     694 P1   240  ASN  N    NH1   -0.470000       14.0070           0
     695 P1   240  ASN  HN   H      0.310000        1.0080           0
     696 P1   240  ASN  CA   CT1    0.070000       12.0110           0
     697 P1   240  ASN  HA   HB     0.090000        1.0080           0
     698 P1   240  ASN  CB   CT2   -0.180000       12.0110           0
     699 P1   240  ASN  HB1  HA     0.090000        1.0080           0
     700 P1   240  ASN  HB2  HA     0.090000        1.0080           0
     701 P1   240  ASN  CG   CC     0.550000       12.0110           0
     702 P1   240  ASN  OD1  O     -0.550000       15.9990           0
     703 P1   240  ASN  ND2  NH2   -0.620000       14.0070           0
     704 P1   240  ASN  HD21 H      0.320000        1.0080           0
     705 P1   240  ASN  HD22 H      0.300000        1.0080           0
     706 P1   240  ASN  C    C      0.510000       12.0110           0
     707 P1   240  ASN  O    O     -0.510000       15.9990           0
     708 P1   241  ASP  N    NH1   -0.470000       14.0070           0
     709 P1   241  ASP  HN   H      0.310000        1.0080           0
     710 P1   241  ASP  CA   CT1    0.070000       12.0110           0
     711 P1   241  ASP  HA   HB     0.090000        1.0080           0
     712 P1   241  ASP  CB   CT2   -0.280000       12.0110           0
     713 P1   241  ASP  HB1  HA     0.090000        1.0080           0
     714 P1   241  ASP  HB2  HA     0.090000        1.0080           0
     715 P1   241  ASP  CG   CC     0.620000       12.0110           0
     716 P1   241  ASP  OD1  OC    -0.760000       15.9990           0
     717 P1   241  ASP  OD2  OC    -0.760000       15.9990           0
     718 P1   241  ASP  C    C      0.510000       12.0110           0
     719 P1   241  ASP  O    O     -0.510000       15.9990           0
     720 P1   242  VAL  N    NH1   -0.470000       14.0070           0
     721 P1   242  VAL  HN   H      0.310000        1.0080           0
     722 P1   242  VAL  CA   CT1    0.070000       12.0110           0
     723 P1   242  VAL  HA   HB     0.090000        1.0080           0
     724 P1   242  VAL  CB   CT1   -0.090000       12.0110           0
     725 P1   242  VAL  HB   HA     0.090000        1.0080           0
     726 P1   242  VAL  CG1  CT3   -0.270000       12.0110           0
     727 P1   242  VAL  HG11 HA     0.090000        1.0080           0
     728 P1   242  VAL  HG12 HA     0.090000        1.0080           0
     729 P1   242  VAL  HG13 HA     0.090000        1.0080           0
     730 P1   242  VAL  CG2  CT3   -0.270000       12.0110           0
     731 P1   242  VAL  HG21 HA     0.090000        1.0080           0
     732 P1   242  VAL  HG22 HA     0.090000        1.0080           0
     733 P1   242  VAL  HG23 HA     0.090000        1.0080           0
     734 P1   242  VAL  C    C      0.510000       12.0110           0
     735 P1   242  VAL  O    O     -0.510000       15.9990           0
     736 P1   243  GLU  N    NH1   -0.470000       14.0070           0
     737 P1   243  GLU  HN   H      0.310000        1.0080           0
     738 P1   243  GLU  CA   CT1    0.070000       12.0110           0
     739 P1   243  GLU  HA   HB     0.090000        1.0080           0
     740 P1   243  GLU  CB   CT2   -0.180000       12.0110           0
     741 P1   243  GLU  HB1  HA     0.090000        1.0080           0
     742 P1   243  GLU  HB2  HA     0.090000        1.0080           0
     743 P1   243  GLU  CG   CT2   -0.280000       12.0110           0
     744 P1   243  GLU  HG1  HA     0.090000        1.0080           0
     745 P1   243  GLU  HG2  HA     0.090000        1.0080           0
     746 P1   243  GLU  CD   CC     0.620000       12.0110           0
     747 P1   243  GLU  OE1  OC    -0.760000       15.9990           0
     748 P1   243  GLU  OE2  OC    -0.760000       15.9990           0
     749 P1   243  GLU  C    C      0.510000       12.0110           0
     750 P1   243  GLU  O    O     -0.510000       15.9990           0
     751 P1   244  ASN  N    NH1   -0.470000       14.0070           0
     752 P1   244  ASN  HN   H      0.310000        1.0080           0
     753 P1   244  ASN  CA   CT1    0.070000       12.0110           0
     754 P1   244  ASN  HA   HB     0.090000        1.0080           0
     755 P1   244  ASN  CB   CT2   -0.180000       12.0110           0
     756 P1   244  ASN  HB1  HA     0.090000        1.0080           0
     757 P1   244  ASN  HB2  HA     0.090000        1.0080           0
     758 P1   244  ASN  CG   CC     0.550000       12.0110           0
     759 P1   244  ASN  OD1  O     -0.550000       15.9990           0
     760 P1   244  ASN  ND2  NH2   -0.620000       14.0070           0
     761 P1   244  ASN  HD21 H      0.320000        1.0080           0
     762 P1   244  ASN  HD22 H      0.300000        1.0080           0
     763 P1   244  ASN  C    C      0.510000       12.0110           0
     764 P1   244  ASN  O    O     -0.510000       15.9990           0
     765 P1   245  ILE  N    NH1   -0.470000       14.0070           0
     766 P1   245  ILE  HN   H      0.310000        1.0080           0
     767 P1   245  ILE  CA   CT1    0.070000       12.0110           0
     768 P1   245  ILE  HA   HB     0.090000        1.0080           0
     769 P1   245  ILE  CB   CT1   -0.090000       12.0110           0
     770 P1   245  ILE  HB   HA     0.090000        1.0080           0
     771 P1   245  ILE  CG2  CT3   -0.270000       12.0110           0
     772 P1   245  ILE  HG21 HA     0.090000        1.0080           0
     773 P1   245  ILE  HG22 HA     0.090000        1.0080           0
     774 P1   245  ILE  HG23 HA     0.090000        1.0080           0
     775 P1   245  ILE  CG1  CT2   -0.180000       12.0110           0
     776 P1   245  ILE  HG11 HA     0.090000        1.0080           0
     777 P1   245  ILE  HG12 HA     0.090000        1.0080           0
     778 P1   245  ILE  CD   CT3   -0.270000       12.0110           0
     779 P1   245  ILE  HD1  HA     0.090000        1.0080           0
     780 P1   245  ILE  HD2  HA     0.090000        1.0080           0
     781 P1   245  ILE  HD3  HA     0.090000        1.0080           0
     782 P1   245  ILE  C    C      0.510000       12.0110           0
     783 P1   245  ILE  O    O     -0.510000       15.9990           0
     784 P1   246  PHE  N    NH1   -0.470000       14.0070           0
     785 P1   246  PHE  HN   H      0.310000        1.0080           0
     786 P1   246  PHE  CA   CT1    0.070000       12.0110           0
     787 P1   246  PHE  HA   HB     0.090000        1.0080           0
     788 P1   246  PHE  CB   CT2   -0.180000       12.0110           0
     789 P1   246  PHE  HB1  HA     0.090000        1.0080           0
     790 P1   246  PHE  HB2  HA     0.090000        1.0080           0
     791 P1   246  PHE  CG   CA     0.000000       12.0110           0
     792 P1   246  PHE  CD1  CA    -0.115000       12.0110           0
     793 P1   246  PHE  HD1  HP     0.115000        1.0080           0
     794 P1   246  PHE  CE1  CA    -0.115000       12.0110           0
     795 P1   246  PHE  HE1  HP     0.115000        1.0080           0
     796 P1   246  PHE  CZ   CA    -0.115000       12.0110           0
     797 P1   246  PHE  HZ   HP     0.115000        1.0080           0
     798 P1   246  PHE  CD2  CA    -0.115000       12.0110           0
     799 P1   246  PHE  HD2  HP     0.115000        1.0080           0
     800 P1   246  PHE  CE2  CA    -0.115000       12.0110           0
     801 P1   246  PHE  HE2  HP     0.115000        1.0080           0
     802 P1   246  PHE  C    C      0.510000       12.0110           0
     803 P1   246  PHE  O    O     -0.510000       15.9990           0
     804 P1   247  SER  N    NH1   -0.470000       14.0070           0
     805 P1   247  SER  HN   H      0.310000        1.0080           0
     806 P1   247  SER  CA   CT1    0.070000       12.0110           0
     807 P1   247  SER  HA   HB     0.090000        1.0080           0
     808 P1   247  SER  CB   CT2    0.050000       12.0110           0
     809 P1   247  SER  HB1  HA     0.090000        1.0080           0
     810 P1   247  SER  HB2  HA     0.090000        1.0080           0
     811 P1   247  SER  OG   OH1   -0.660000       15.9990           0
     812 P1   247  SER  HG1  H      0.430000        1.0080           0
     813 P1   247  SER  C    C      0.510000       12.0110           0
     814 P1   247  SER  O    O     -0.510000       15.9990           0
     815 P1   248  ARG  N    NH1   -0.470000       14.0070           0
     816 P1   248  ARG  HN   H      0.310000        1.0080           0
     817 P1   248  ARG  CA   CT1    0.070000       12.0110           0
     818 P1   248  ARG  HA   HB     0.090000        1.0080           0
     819 P1   248  ARG  CB   CT2   -0.180000       12.0110           0
     820 P1   248  ARG  HB1  HA     0.090000        1.0080           0
     821 P1   248  ARG  HB2  HA     0.090000        1.0080           0
     822 P1   248  ARG  CG   CT2   -0.180000       12.0110           0
     823 P1   248  ARG  HG1  HA     0.090000        1.0080           0
     824 P1   248  ARG  HG2  HA     0.090000        1.0080           0
     825 P1   248  ARG  CD   CT2    0.200000       12.0110           0
     826 P1   248  ARG  HD1  HA     0.090000        1.0080           0
     827 P1   248  ARG  HD2  HA     0.090000        1.0080           0
     828 P1   248  ARG  NE   NC2   -0.700000       14.0070           0
     829 P1   248  ARG  HE   HC     0.440000        1.0080           0
     830 P1   248  ARG  CZ   C      0.640000       12.0110           0
     831 P1   248  ARG  NH1  NC2   -0.800000       14.0070           0
     832 P1   248  ARG  HH11 HC     0.460000        1.0080           0
     833 P1   248  ARG  HH12 HC     0.460000        1.0080           0
     834 P1   248  ARG  NH2  NC2   -0.800000       14.0070           0
     835 P1   248  ARG  HH21 HC     0.460000        1.0080           0
     836 P1   248  ARG  HH22 HC     0.460000        1.0080           0
     837 P1   248  ARG  C    C      0.510000       12.0110           0
     838 P1   248  ARG  O    O     -0.510000       15.9990           0
     839 P1   249  ILE  N    NH1   -0.470000       14.0070           0
     840 P1   249  ILE  HN   H      0.310000        1.0080           0
     841 P1   249  ILE  CA   CT1    0.070000       12.0110           0
     842 P1   249  ILE  HA   HB     0.090000        1.0080           0
     843 P1   249  ILE  CB   CT1   -0.090000       12.0110           0
     844 P1   249  ILE  HB   HA     0.090000        1.0080           0
     845 P1   249  ILE  CG2  CT3   -0.270000       12.0110           0
     846 P1   249  ILE  HG21 HA     0.090000        1.0080           0
     847 P1   249  ILE  HG22 HA     0.090000        1.0080           0
     848 P1   249  ILE  HG23 HA     0.090000        1.0080           0
     849 P1   249  ILE  CG1  CT2   -0.180000       12.0110           0
     850 P1   249  ILE  HG11 HA     0.090000        1.0080           0
     851 P1   249  ILE  HG12 HA     0.090000        1.0080           0
     852 P1   249  ILE  CD   CT3   -0.270000       12.0110           0
     853 P1   249  ILE  HD1  HA     0.090000        1.0080           0
     854 P1   249  ILE  HD2  HA     0.090000        1.0080           0
     855 P1   249  ILE  HD3  HA     0.090000        1.0080           0
     856 P1   249  ILE  C    C      0.510000       12.0110           0
     857 P1   249  ILE  O    O     -0.510000       15.9990           0
     858 P1   250  VAL  N    NH1   -0.470000       14.0070           0
     859 P1   250  VAL  HN   H      0.310000        1.0080           0
     860 P1   250  VAL  CA   CT1    0.070000       12.0110           0
     861 P1   250  VAL  HA   HB     0.090000        1.0080           0
     862 P1   250  VAL  CB   CT1   -0.090000       12.0110           0
     863 P1   250  VAL  HB   HA     0.090000        1.0080           0
     864 P1   250  VAL  CG1  CT3   -0.270000       12.0110           0
     865 P1   250  VAL  HG11 HA     0.090000        1.0080           0
     866 P1   250  VAL  HG12 HA     0.090000        1.0080           0
     867 P1   250  VAL  HG13 HA     0.090000        1.0080           0
     868 P1   250  VAL  CG2  CT3   -0.270000       12.0110           0
     869 P1   250  VAL  HG21 HA     0.090000        1.0080           0
     870 P1   250  VAL  HG22 HA     0.090000        1.0080           0
     871 P1   250  VAL  HG23 HA     0.090000        1.0080           0
     872 P1   250  VAL  C    C      0.510000       12.0110           0
     873 P1   250  VAL  O    O     -0.510000       15.9990           0
     874 P1   251  ASP  N    NH1   -0.470000       14.0070           0
     875 P1   251  ASP  HN   H      0.310000        1.0080           0
     876 P1   251  ASP  CA   CT1    0.070000       12.0110           0
     877 P1   251  ASP  HA   HB     0.090000        1.0080           0
     878 P1   251  ASP  CB   CT2   -0.280000       12.0110           0
     879 P1   251  ASP  HB1  HA     0.090000        1.0080           0
     880 P1   251  ASP  HB2  HA     0.090000        1.0080           0
     881 P1   251  ASP  CG   CC     0.620000       12.0110           0
     882 P1   251  ASP  OD1  OC    -0.760000       15.9990           0
     883 P1   251  ASP  OD2  OC    -0.760000       15.9990           0
     884 P1   251  ASP  C    C      0.510000       12.0110           0
     885 P1   251  ASP  O    O     -0.510000       15.9990           0
     886 P1   252  ILE  N    NH1   -0.470000       14.0070           0
     887 P1   252  ILE  HN   H      0.310000        1.0080           0
     888 P1   252  ILE  CA   CT1    0.070000       12.0110           0
     889 P1   252  ILE  HA   HB     0.090000        1.0080           0
     890 P1   252  ILE  CB   CT1   -0.090000       12.0110           0
     891 P1   252  ILE  HB   HA     0.090000        1.0080           0
     892 P1   252  ILE  CG2  CT3   -0.270000       12.0110           0
     893 P1   252  ILE  HG21 HA     0.090000        1.0080           0
     894 P1   252  ILE  HG22 HA     0.090000        1.0080           0
     895 P1   252  ILE  HG23 HA     0.090000        1.0080           0
     896 P1   252  ILE  CG1  CT2   -0.180000       12.0110           0
     897 P1   252  ILE  HG11 HA     0.090000        1.0080           0
     898 P1   252  ILE  HG12 HA     0.090000        1.0080           0
     899 P1   252  ILE  CD   CT3   -0.270000       12.0110           0
     900 P1   252  ILE  HD1  HA     0.090000        1.0080           0
     901 P1   252  ILE  HD2  HA     0.090000        1.0080           0
     902 P1   252  ILE  HD3  HA     0.090000        1.0080           0
     903 P1   252  ILE  C    C      0.510000       12.0110           0
     904 P1   252  ILE  O    O     -0.510000       15.9990           0
     905 P1   253  HSD  N    NH1   -0.470000       14.0070           0
     906 P1   253  HSD  HN   H      0.310000        1.0080           0
     907 P1   253  HSD  CA   CT1    0.070000       12.0110           0
     908 P1   253  HSD  HA   HB     0.090000        1.0080           0
     909 P1   253  HSD  CB   CT2   -0.090000       12.0110           0
     910 P1   253  HSD  HB1  HA     0.090000        1.0080           0
     911 P1   253  HSD  HB2  HA     0.090000        1.0080           0
     912 P1   253  HSD  ND1  NR1   -0.360000       14.0070           0
     913 P1   253  HSD  HD1  H      0.320000        1.0080           0
     914 P1   253  HSD  CG   CPH1  -0.050000       12.0110           0
     915 P1   253  HSD  CE1  CPH2   0.250000       12.0110           0
     916 P1   253  HSD  HE1  HR1    0.130000        1.0080           0
     917 P1   253  HSD  NE2  NR2   -0.700000       14.0070           0
     918 P1   253  HSD  CD2  CPH1   0.220000       12.0110           0
     919 P1   253  HSD  HD2  HR3    0.100000        1.0080           0
     920 P1   253  HSD  C    C      0.510000       12.0110           0
     921 P1   253  HSD  O    O     -0.510000       15.9990           0
     922 P1   254  GLU  N    NH1   -0.470000       14.0070           0
     923 P1   254  GLU  HN   H      0.310000        1.0080           0
     924 P1   254  GLU  CA   CT1    0.070000       12.0110           0
     925 P1   254  GLU  HA   HB     0.090000        1.0080           0
     926 P1   254  GLU  CB   CT2   -0.180000       12.0110           0
     927 P1   254  GLU  HB1  HA     0.090000        1.0080           0
     928 P1   254  GLU  HB2  HA     0.090000        1.0080           0
     929 P1   254  GLU  CG   CT2   -0.280000       12.0110           0
     930 P1   254  GLU  HG1  HA     0.090000        1.0080           0
     931 P1   254  GLU  HG2  HA     0.090000        1.0080           0
     932 P1   254  GLU  CD   CC     0.620000       12.0110           0
     933 P1   254  GLU  OE1  OC    -0.760000       15.9990           0
     934 P1   254  GLU  OE2  OC    -0.760000       15.9990           0
     935 P1   254  GLU  C    C      0.510000       12.0110           0
     936 P1   254  GLU  O    O     -0.510000       15.9990           0
     937 P1   255  LEU  N    NH1   -0.470000       14.0070           0
     938 P1   255  LEU  HN   H      0.310000        1.0080           0
     939 P1   255  LEU  CA   CT1    0.070000       12.0110           0
     940 P1   255  LEU  HA   HB     0.090000        1.0080           0
     941 P1   255  LEU  CB   CT2   -0.180000       12.0110           0
     942 P1   255  LEU  HB1  HA     0.090000        1.0080           0
     943 P1   255  LEU  HB2  HA     0.090000        1.0080           0
     944 P1   255  LEU  CG   CT1   -0.090000       12.0110           0
     945 P1   255  LEU  HG   HA     0.090000        1.0080           0
     946 P1   255  LEU  CD1  CT3   -0.270000       12.0110           0
     947 P1   255  LEU  HD11 HA     0.090000        1.0080           0
     948 P1   255  LEU  HD12 HA     0.090000        1.0080           0
     949 P1   255  LEU  HD13 HA     0.090000        1.0080           0
     950 P1   255  LEU  CD2  CT3   -0.270000       12.0110           0
     951 P1   255  LEU  HD21 HA     0.090000        1.0080           0
     952 P1   255  LEU  HD22 HA     0.090000        1.0080           0
     953 P1   255  LEU  HD23 HA     0.090000        1.0080           0
     954 P1   255  LEU  C    C      0.510000       12.0110           0
     955 P1   255  LEU  O    O     -0.510000       15.9990           0
     956 P1   256  SER  N    NH1   -0.470000       14.0070           0
     957 P1   256  SER  HN   H      0.310000        1.0080           0
     958 P1   256  SER  CA   CT1    0.070000       12.0110           0
     959 P1   256  SER  HA   HB     0.090000        1.0080           0
     960 P1   256  SER  CB   CT2    0.050000       12.0110           0
     961 P1   256  SER  HB1  HA     0.090000        1.0080           0
     962 P1   256  SER  HB2  HA     0.090000        1.0080           0
     963 P1   256  SER  OG   OH1   -0.660000       15.9990           0
     964 P1   256  SER  HG1  H      0.430000        1.0080           0
     965 P1   256  SER  C    C      0.510000       12.0110           0
     966 P1   256  SER  O    O     -0.510000       15.9990           0
     967 P1   257  VAL  N    NH1   -0.470000       14.0070           0
     968 P1   257  VAL  HN   H      0.310000        1.0080           0
     969 P1   257  VAL  CA   CT1    0.070000       12.0110           0
     970 P1   257  VAL  HA   HB     0.090000        1.0080           0
     971 P1   257  VAL  CB   CT1   -0.090000       12.0110           0
     972 P1   257  VAL  HB   HA     0.090000        1.0080           0
     973 P1   257  VAL  CG1  CT3   -0.270000       12.0110           0
     974 P1   257  VAL  HG11 HA     0.090000        1.0080           0
     975 P1   257  VAL  HG12 HA     0.090000        1.0080           0
     976 P1   257  VAL  HG13 HA     0.090000        1.0080           0
     977 P1   257  VAL  CG2  CT3   -0.270000       12.0110           0
     978 P1   257  VAL  HG21 HA     0.090000        1.0080           0
     979 P1   257  VAL  HG22 HA     0.090000        1.0080           0
     980 P1   257  VAL  HG23 HA     0.090000        1.0080           0
     981 P1   257  VAL  C    C      0.510000       12.0110           0
     982 P1   257  VAL  O    O     -0.510000       15.9990           0
     983 P1   258  LYS  N    NH1   -0.470000       14.0070           0
     984 P1   258  LYS  HN   H      0.310000        1.0080           0
     985 P1   258  LYS  CA   CT1    0.070000       12.0110           0
     986 P1   258  LYS  HA   HB     0.090000        1.0080           0
     987 P1   258  LYS  CB   CT2   -0.180000       12.0110           0
     988 P1   258  LYS  HB1  HA     0.090000        1.0080           0
     989 P1   258  LYS  HB2  HA     0.090000        1.0080           0
     990 P1   258  LYS  CG   CT2   -0.180000       12.0110           0
     991 P1   258  LYS  HG1  HA     0.090000        1.0080           0
     992 P1   258  LYS  HG2  HA     0.090000        1.0080           0
     993 P1   258  LYS  CD   CT2   -0.180000       12.0110           0
     994 P1   258  LYS  HD1  HA     0.090000        1.0080           0
     995 P1   258  LYS  HD2  HA     0.090000        1.0080           0
     996 P1   258  LYS  CE   CT2    0.210000       12.0110           0
     997 P1   258  LYS  HE1  HA     0.050000        1.0080           0
     998 P1   258  LYS  HE2  HA     0.050000        1.0080           0
     999 P1   258  LYS  NZ   NH3   -0.300000       14.0070           0
    1000 P1   258  LYS  HZ1  HC     0.330000        1.0080           0
    1001 P1   258  LYS  HZ2  HC     0.330000        1.0080           0
    1002 P1   258  LYS  HZ3  HC     0.330000        1.0080           0
    1003 P1   258  LYS  C    C      0.510000       12.0110           0
    1004 P1   258  LYS  O    O     -0.510000       15.9990           0
    1005 P1   259  LEU  N    NH1   -0.470000       14.0070           0
    1006 P1   259  LEU  HN   H      0.310000        1.0080           0
    1007 P1   259  LEU  CA   CT1    0.070000       12.0110           0
    1008 P1   259  LEU  HA   HB     0.090000        1.0080           0
    1009 P1   259  LEU  CB   CT2   -0.180000       12.0110           0
    1010 P1   259  LEU  HB1  HA     0.090000        1.0080           0
    1011 P1   259  LEU  HB2  HA     0.090000        1.0080           0
    1012 P1   259  LEU  CG   CT1   -0.090000       12.0110           0
    1013 P1   259  LEU  HG   HA     0.090000        1.0080           0
    1014 P1   259  LEU  CD1  CT3   -0.270000       12.0110           0
    1015 P1   259  LEU  HD11 HA     0.090000        1.0080           0
    1016 P1   259  LEU  HD12 HA     0.090000        1.0080           0
    1017 P1   259  LEU  HD13 HA     0.090000        1.0080           0
    1018 P1   259  LEU  CD2  CT3   -0.270000       12.0110           0
    1019 P1   259  LEU  HD21 HA     0.090000        1.0080           0
    1020 P1   259  LEU  HD22 HA     0.090000        1.0080           0
    1021 P1   259  LEU  HD23 HA     0.090000        1.0080           0
    1022 P1   259  LEU  C    C      0.510000       12.0110           0
    1023 P1   259  LEU  O    O     -0.510000       15.9990           0
    1024 P1   260  LEU  N    NH1   -0.470000       14.0070           0
    1025 P1   260  LEU  HN   H      0.310000        1.0080           0
    1026 P1   260  LEU  CA   CT1    0.070000       12.0110           0
    1027 P1   260  LEU  HA   HB     0.090000        1.0080           0
    1028 P1   260  LEU  CB   CT2   -0.180000       12.0110           0
    1029 P1   260  LEU  HB1  HA     0.090000        1.0080           0
    1030 P1   260  LEU  HB2  HA     0.090000        1.0080           0
    1031 P1   260  LEU  CG   CT1   -0.090000       12.0110           0
    1032 P1   260  LEU  HG   HA     0.090000        1.0080           0
    1033 P1   260  LEU  CD1  CT3   -0.270000       12.0110           0
    1034 P1   260  LEU  HD11 HA     0.090000        1.0080           0
    1035 P1   260  LEU  HD12 HA     0.090000        1.0080           0
    1036 P1   260  LEU  HD13 HA     0.090000        1.0080           0
    1037 P1   260  LEU  CD2  CT3   -0.270000       12.0110           0
    1038 P1   260  LEU  HD21 HA     0.090000        1.0080           0
    1039 P1   260  LEU  HD22 HA     0.090000        1.0080           0
    1040 P1   260  LEU  HD23 HA     0.090000        1.0080           0
    1041 P1   260  LEU  C    C      0.510000       12.0110           0
    1042 P1   260  LEU  O    O     -0.510000       15.9990           0
    1043 P1   261  GLY  N    NH1   -0.470000       14.0070           0
    1044 P1   261  GLY  HN   H      0.310000        1.0080           0
    1045 P1   261  GLY  CA   CT2   -0.020000       12.0110           0
    1046 P1   261  GLY  HA1  HB     0.090000        1.0080           0
    1047 P1   261  GLY  HA2  HB     0.090000        1.0080           0
    1048 P1   261  GLY  C    C      0.510000       12.0110           0
    1049 P1   261  GLY  O    O     -0.510000       15.9990           0
    1050 P1   262  HSD  N    NH1   -0.470000       14.0070           0
    1051 P1   262  HSD  HN   H      0.310000        1.0080           0
    1052 P1   262  HSD  CA   CT1    0.070000       12.0110           0
    1053 P1   262  HSD  HA   HB     0.090000        1.0080           0
    1054 P1   262  HSD  CB   CT2   -0.090000       12.0110           0
    1055 P1   262  HSD  HB1  HA     0.090000        1.0080           0
    1056 P1   262  HSD  HB2  HA     0.090000        1.0080           0
    1057 P1   262  HSD  ND1  NR1   -0.360000       14.0070           0
    1058 P1   262  HSD  HD1  H      0.320000        1.0080           0
    1059 P1   262  HSD  CG   CPH1  -0.050000       12.0110           0
    1060 P1   262  HSD  CE1  CPH2   0.250000       12.0110           0
    1061 P1   262  HSD  HE1  HR1    0.130000        1.0080           0
    1062 P1   262  HSD  NE2  NR2   -0.700000       14.0070           0
    1063 P1   262  HSD  CD2  CPH1   0.220000       12.0110           0
    1064 P1   262  HSD  HD2  HR3    0.100000        1.0080           0
    1065 P1   262  HSD  C    C      0.510000       12.0110           0
    1066 P1   262  HSD  O    O     -0.510000       15.9990           0
    1067 P1   263  ILE  N    NH1   -0.470000       14.0070           0
    1068 P1   263  ILE  HN   H      0.310000        1.0080           0
    1069 P1   263  ILE  CA   CT1    0.070000       12.0110           0
    1070 P1   263  ILE  HA   HB     0.090000        1.0080           0
    1071 P1   263  ILE  CB   CT1   -0.090000       12.0110           0
    1072 P1   263  ILE  HB   HA     0.090000        1.0080           0
    1073 P1   263  ILE  CG2  CT3   -0.270000       12.0110           0
    1074 P1   263  ILE  HG21 HA     0.090000        1.0080           0
    1075 P1   263  ILE  HG22 HA     0.090000        1.0080           0
    1076 P1   263  ILE  HG23 HA     0.090000        1.0080           0
    1077 P1   263  ILE  CG1  CT2   -0.180000       12.0110           0
    1078 P1   263  ILE  HG11 HA     0.090000        1.0080           0
    1079 P1   263  ILE  HG12 HA     0.090000        1.0080           0
    1080 P1   263  ILE  CD   CT3   -0.270000       12.0110           0
    1081 P1   263  ILE  HD1  HA     0.090000        1.0080           0
    1082 P1   263  ILE  HD2  HA     0.090000        1.0080           0
    1083 P1   263  ILE  HD3  HA     0.090000        1.0080           0
    1084 P1   263  ILE  C    C      0.510000       12.0110           0
    1085 P1   263  ILE  O    O     -0.510000       15.9990           0
    1086 P1   264  GLU  N    NH1   -0.470000       14.0070           0
    1087 P1   264  GLU  HN   H      0.310000        1.0080           0
    1088 P1   264  GLU  CA   CT1    0.070000       12.0110           0
    1089 P1   264  GLU  HA   HB     0.090000        1.0080           0
    1090 P1   264  GLU  CB   CT2   -0.180000       12.0110           0
    1091 P1   264  GLU  HB1  HA     0.090000        1.0080           0
    1092 P1   264  GLU  HB2  HA     0.090000        1.0080           0
    1093 P1   264  GLU  CG   CT2   -0.280000       12.0110           0
    1094 P1   264  GLU  HG1  HA     0.090000        1.0080           0
    1095 P1   264  GLU  HG2  HA     0.090000        1.0080           0
    1096 P1   264  GLU  CD   CC     0.620000       12.0110           0
    1097 P1   264  GLU  OE1  OC    -0.760000       15.9990           0
    1098 P1   264  GLU  OE2  OC    -0.760000       15.9990           0
    1099 P1   264  GLU  C    C      0.510000       12.0110           0
    1100 P1   264  GLU  O    O     -0.510000       15.9990           0
    1101 P1   265  ASP  N    NH1   -0.470000       14.0070           0
    1102 P1   265  ASP  HN   H      0.310000        1.0080           0
    1103 P1   265  ASP  CA   CT1    0.070000       12.0110           0
    1104 P1   265  ASP  HA   HB     0.090000        1.0080           0
    1105 P1   265  ASP  CB   CT2   -0.280000       12.0110           0
    1106 P1   265  ASP  HB1  HA     0.090000        1.0080           0
    1107 P1   265  ASP  HB2  HA     0.090000        1.0080           0
    1108 P1   265  ASP  CG   CC     0.620000       12.0110           0
    1109 P1   265  ASP  OD1  OC    -0.760000       15.9990           0
    1110 P1   265  ASP  OD2  OC    -0.760000       15.9990           0
    1111 P1   265  ASP  C    C      0.510000       12.0110           0
    1112 P1   265  ASP  O    O     -0.510000       15.9990           0
    1113 P1   266  THR  N    NH1   -0.470000       14.0070           0
    1114 P1   266  THR  HN   H      0.310000        1.0080           0
    1115 P1   266  THR  CA   CT1    0.070000       12.0110           0
    1116 P1   266  THR  HA   HB     0.090000        1.0080           0
    1117 P1   266  THR  CB   CT1    0.140000       12.0110           0
    1118 P1   266  THR  HB   HA     0.090000        1.0080           0
    1119 P1   266  THR  OG1  OH1   -0.660000       15.9990           0
    1120 P1   266  THR  HG1  H      0.430000        1.0080           0
    1121 P1   266  THR  CG2  CT3   -0.270000       12.0110           0
    1122 P1   266  THR  HG21 HA     0.090000        1.0080           0
    1123 P1   266  THR  HG22 HA     0.090000        1.0080           0
    1124 P1   266  THR  HG23 HA     0.090000        1.0080           0
    1125 P1   266  THR  C    C      0.510000       12.0110           0
    1126 P1   266  THR  O    O     -0.510000       15.9990           0
    1127 P1   267  VAL  N    NH1   -0.470000       14.0070           0
    1128 P1   267  VAL  HN   H      0.310000        1.0080           0
    1129 P1   267  VAL  CA   CT1    0.070000       12.0110           0
    1130 P1   267  VAL  HA   HB     0.090000        1.0080           0
    1131 P1   267  VAL  CB   CT1   -0.090000       12.0110           0
    1132 P1   267  VAL  HB   HA     0.090000        1.0080           0
    1133 P1   267  VAL  CG1  CT3   -0.270000       12.0110           0
    1134 P1   267  VAL  HG11 HA     0.090000        1.0080           0
    1135 P1   267  VAL  HG12 HA     0.090000        1.0080           0
    1136 P1   267  VAL  HG13 HA     0.090000        1.0080           0
    1137 P1   267  VAL  CG2  CT3   -0.270000       12.0110           0
    1138 P1   267  VAL  HG21 HA     0.090000        1.0080           0
    1139 P1   267  VAL  HG22 HA     0.090000        1.0080           0
    1140 P1   267  VAL  HG23 HA     0.090000        1.0080           0
    1141 P1   267  VAL  C    C      0.510000       12.0110           0
    1142 P1   267  VAL  O    O     -0.510000       15.9990           0
    1143 P1   268  GLU  N    NH1   -0.470000       14.0070           0
    1144 P1   268  GLU  HN   H      0.310000        1.0080           0
    1145 P1   268  GLU  CA   CT1    0.070000       12.0110           0
    1146 P1   268  GLU  HA   HB     0.090000        1.0080           0
    1147 P1   268  GLU  CB   CT2   -0.180000       12.0110           0
    1148 P1   268  GLU  HB1  HA     0.090000        1.0080           0
    1149 P1   268  GLU  HB2  HA     0.090000        1.0080           0
    1150 P1   268  GLU  CG   CT2   -0.280000       12.0110           0
    1151 P1   268  GLU  HG1  HA     0.090000        1.0080           0
    1152 P1   268  GLU  HG2  HA     0.090000        1.0080           0
    1153 P1   268  GLU  CD   CC     0.620000       12.0110           0
    1154 P1   268  GLU  OE1  OC    -0.760000       15.9990           0
    1155 P1   268  GLU  OE2  OC    -0.760000       15.9990           0
    1156 P1   268  GLU  C    C      0.510000       12.0110           0
    1157 P1   268  GLU  O    O     -0.510000       15.9990           0
    1158 P1   269  MET  N    NH1   -0.470000       14.0070           0
    1159 P1   269  MET  HN   H      0.310000        1.0080           0
    1160 P1   269  MET  CA   CT1    0.070000       12.0110           0
    1161 P1   269  MET  HA   HB     0.090000        1.0080           0
    1162 P1   269  MET  CB   CT2   -0.180000       12.0110           0
    1163 P1   269  MET  HB1  HA     0.090000        1.0080           0
    1164 P1   269  MET  HB2  HA     0.090000        1.0080           0
    1165 P1   269  MET  CG   CT2   -0.140000       12.0110           0
    1166 P1   269  MET  HG1  HA     0.090000        1.0080           0
    1167 P1   269  MET  HG2  HA     0.090000        1.0080           0
    1168 P1   269  MET  SD   S     -0.090000       32.0600           0
    1169 P1   269  MET  CE   CT3   -0.220000       12.0110           0
    1170 P1   269  MET  HE1  HA     0.090000        1.0080           0
    1171 P1   269  MET  HE2  HA     0.090000        1.0080           0
    1172 P1   269  MET  HE3  HA     0.090000        1.0080           0
    1173 P1   269  MET  C    C      0.510000       12.0110           0
    1174 P1   269  MET  O    O     -0.510000       15.9990           0
    1175 P1   270  THR  N    NH1   -0.470000       14.0070           0
    1176 P1   270  THR  HN   H      0.310000        1.0080           0
    1177 P1   270  THR  CA   CT1    0.070000       12.0110           0
    1178 P1   270  THR  HA   HB     0.090000        1.0080           0
    1179 P1   270  THR  CB   CT1    0.140000       12.0110           0
    1180 P1   270  THR  HB   HA     0.090000        1.0080           0
    1181 P1   270  THR  OG1  OH1   -0.660000       15.9990           0
    1182 P1   270  THR  HG1  H      0.430000        1.0080           0
    1183 P1   270  THR  CG2  CT3   -0.270000       12.0110           0
    1184 P1   270  THR  HG21 HA     0.090000        1.0080           0
    1185 P1   270  THR  HG22 HA     0.090000        1.0080           0
    1186 P1   270  THR  HG23 HA     0.090000        1.0080           0
    1187 P1   270  THR  C    C      0.510000       12.0110           0
    1188 P1   270  THR  O    O     -0.510000       15.9990           0
    1189 P1   271  ASP  N    NH1   -0.470000       14.0070           0
    1190 P1   271  ASP  HN   H      0.310000        1.0080           0
    1191 P1   271  ASP  CA   CT1    0.070000       12.0110           0
    1192 P1   271  ASP  HA   HB     0.090000        1.0080           0
    1193 P1   271  ASP  CB   CT2   -0.280000       12.0110           0
    1194 P1   271  ASP  HB1  HA     0.090000        1.0080           0
    1195 P1   271  ASP  HB2  HA     0.090000        1.0080           0
    1196 P1   271  ASP  CG   CC     0.620000       12.0110           0
    1197 P1   271  ASP  OD1  OC    -0.760000       15.9990           0
    1198 P1   271  ASP  OD2  OC    -0.760000       15.9990           0
    1199 P1   271  ASP  C    C      0.510000       12.0110           0
    1200 P1   271  ASP  O    O     -0.510000       15.9990           0
    1201 P1   272  GLU  N    NH1   -0.470000       14.0070           0
    1202 P1   272  GLU  HN   H      0.310000        1.0080           0
    1203 P1   272  GLU  CA   CT1    0.070000       12.0110           0
    1204 P1   272  GLU  HA   HB     0.090000        1.0080           0
    1205 P1   272  GLU  CB   CT2   -0.180000       12.0110           0
    1206 P1   272  GLU  HB1  HA     0.090000        1.0080           0
    1207 P1   272  GLU  HB2  HA     0.090000        1.0080           0
    1208 P1   272  GLU  CG   CT2   -0.280000       12.0110           0
    1209 P1   272  GLU  HG1  HA     0.090000        1.0080           0
    1210 P1   272  GLU  HG2  HA     0.090000        1.0080           0
    1211 P1   272  GLU  CD   CC     0.620000       12.0110           0
    1212 P1   272  GLU  OE1  OC    -0.760000       15.9990           0
    1213 P1   272  GLU  OE2  OC    -0.760000       15.9990           0
    1214 P1   272  GLU  C    C      0.510000       12.0110           0
    1215 P1   272  GLU  O    O     -0.510000       15.9990           0
    1216 P1   273  GLY  N    NH1   -0.470000       14.0070           0
    1217 P1   273  GLY  HN   H      0.310000        1.0080           0
    1218 P1   273  GLY  CA   CT2   -0.020000       12.0110           0
    1219 P1   273  GLY  HA1  HB     0.090000        1.0080           0
    1220 P1   273  GLY  HA2  HB     0.090000        1.0080           0
    1221 P1   273  GLY  C    C      0.510000       12.0110           0
    1222 P1   273  GLY  O    O     -0.510000       15.9990           0
    1223 P1   274  SER  N    NH1   -0.470000       14.0070           0
    1224 P1   274  SER  HN   H      0.310000        1.0080           0
    1225 P1   274  SER  CA   CT1    0.070000       12.0110           0
    1226 P1   274  SER  HA   HB     0.090000        1.0080           0
    1227 P1   274  SER  CB   CT2    0.050000       12.0110           0
    1228 P1   274  SER  HB1  HA     0.090000        1.0080           0
    1229 P1   274  SER  HB2  HA     0.090000        1.0080           0
    1230 P1   274  SER  OG   OH1   -0.660000       15.9990           0
    1231 P1   274  SER  HG1  H      0.430000        1.0080           0
    1232 P1   274  SER  C    C      0.510000       12.0110           0
    1233 P1   274  SER  O    O     -0.510000       15.9990           0
    1234 P1   275  PRO  N    N     -0.290000       14.0070           0
    1235 P1   275  PRO  CD   CP3    0.000000       12.0110           0
    1236 P1   275  PRO  HD1  HA     0.090000        1.0080           0
    1237 P1   275  PRO  HD2  HA     0.090000        1.0080           0
    1238 P1   275  PRO  CA   CP1    0.020000       12.0110           0
    1239 P1   275  PRO  HA   HB     0.090000        1.0080           0
    1240 P1   275  PRO  CB   CP2   -0.180000       12.0110           0
    1241 P1   275  PRO  HB1  HA     0.090000        1.0080           0
    1242 P1   275  PRO  HB2  HA     0.090000        1.0080           0
    1243 P1   275  PRO  CG   CP2   -0.180000       12.0110           0
    1244 P1   275  PRO  HG1  HA     0.090000        1.0080           0
    1245 P1   275  PRO  HG2  HA     0.090000        1.0080           0
    1246 P1   275  PRO  C    C      0.510000       12.0110           0
    1247 P1   275  PRO  O    O     -0.510000       15.9990           0
    1248 P1   276  HSD  N    NH1   -0.470000       14.0070           0
    1249 P1   276  HSD  HN   H      0.310000        1.0080           0
    1250 P1   276  HSD  CA   CT1    0.070000       12.0110           0
    1251 P1   276  HSD  HA   HB     0.090000        1.0080           0
    1252 P1   276  HSD  CB   CT2   -0.090000       12.0110           0
    1253 P1   276  HSD  HB1  HA     0.090000        1.0080           0
    1254 P1   276  HSD  HB2  HA     0.090000        1.0080           0
    1255 P1   276  HSD  ND1  NR1   -0.360000       14.0070           0
    1256 P1   276  HSD  HD1  H      0.320000        1.0080           0
    1257 P1   276  HSD  CG   CPH1  -0.050000       12.0110           0
    1258 P1   276  HSD  CE1  CPH2   0.250000       12.0110           0
    1259 P1   276  HSD  HE1  HR1    0.130000        1.0080           0
    1260 P1   276  HSD  NE2  NR2   -0.700000       14.0070           0
    1261 P1   276  HSD  CD2  CPH1   0.220000       12.0110           0
    1262 P1   276  HSD  HD2  HR3    0.100000        1.0080           0
    1263 P1   276  HSD  C    C      0.510000       12.0110           0
    1264 P1   276  HSD  O    O     -0.510000       15.9990           0
    1265 P1   277  PRO  N    N     -0.290000       14.0070           0
    1266 P1   277  PRO  CD   CP3    0.000000       12.0110           0
    1267 P1   277  PRO  HD1  HA     0.090000        1.0080           0
    1268 P1   277  PRO  HD2  HA     0.090000        1.0080           0
    1269 P1   277  PRO  CA   CP1    0.020000       12.0110           0
    1270 P1   277  PRO  HA   HB     0.090000        1.0080           0
    1271 P1   277  PRO  CB   CP2   -0.180000       12.0110           0
    1272 P1   277  PRO  HB1  HA     0.090000        1.0080           0
    1273 P1   277  PRO  HB2  HA     0.090000        1.0080           0
    1274 P1   277  PRO  CG   CP2   -0.180000       12.0110           0
    1275 P1   277  PRO  HG1  HA     0.090000        1.0080           0
    1276 P1   277  PRO  HG2  HA     0.090000        1.0080           0
    1277 P1   277  PRO  C    C      0.510000       12.0110           0
    1278 P1   277  PRO  O    O     -0.510000       15.9990           0
    1279 P1   278  LEU  N    NH1   -0.470000       14.0070           0
    1280 P1   278  LEU  HN   H      0.310000        1.0080           0
    1281 P1   278  LEU  CA   CT1    0.070000       12.0110           0
    1282 P1   278  LEU  HA   HB     0.090000        1.0080           0
    1283 P1   278  LEU  CB   CT2   -0.180000       12.0110           0
    1284 P1   278  LEU  HB1  HA     0.090000        1.0080           0
    1285 P1   278  LEU  HB2  HA     0.090000        1.0080           0
    1286 P1   278  LEU  CG   CT1   -0.090000       12.0110           0
    1287 P1   278  LEU  HG   HA     0.090000        1.0080           0
    1288 P1   278  LEU  CD1  CT3   -0.270000       12.0110           0
    1289 P1   278  LEU  HD11 HA     0.090000        1.0080           0
    1290 P1   278  LEU  HD12 HA     0.090000        1.0080           0
    1291 P1   278  LEU  HD13 HA     0.090000        1.0080           0
    1292 P1   278  LEU  CD2  CT3   -0.270000       12.0110           0
    1293 P1   278  LEU  HD21 HA     0.090000        1.0080           0
    1294 P1   278  LEU  HD22 HA     0.090000        1.0080           0
    1295 P1   278  LEU  HD23 HA     0.090000        1.0080           0
    1296 P1   278  LEU  C    C      0.510000       12.0110           0
    1297 P1   278  LEU  O    O     -0.510000       15.9990           0
    1298 P1   279  VAL  N    NH1   -0.470000       14.0070           0
    1299 P1   279  VAL  HN   H      0.310000        1.0080           0
    1300 P1   279  VAL  CA   CT1    0.070000       12.0110           0
    1301 P1   279  VAL  HA   HB     0.090000        1.0080           0
    1302 P1   279  VAL  CB   CT1   -0.090000       12.0110           0
    1303 P1   279  VAL  HB   HA     0.090000        1.0080           0
    1304 P1   279  VAL  CG1  CT3   -0.270000       12.0110           0
    1305 P1   279  VAL  HG11 HA     0.090000        1.0080           0
    1306 P1   279  VAL  HG12 HA     0.090000        1.0080           0
    1307 P1   279  VAL  HG13 HA     0.090000        1.0080           0
    1308 P1   279  VAL  CG2  CT3   -0.270000       12.0110           0
    1309 P1   279  VAL  HG21 HA     0.090000        1.0080           0
    1310 P1   279  VAL  HG22 HA     0.090000        1.0080           0
    1311 P1   279  VAL  HG23 HA     0.090000        1.0080           0
    1312 P1   279  VAL  C    C      0.510000       12.0110           0
    1313 P1   279  VAL  O    O     -0.510000       15.9990           0
    1314 P1   280  GLY  N    NH1   -0.470000       14.0070           0
    1315 P1   280  GLY  HN   H      0.310000        1.0080           0
    1316 P1   280  GLY  CA   CT2   -0.020000       12.0110           0
    1317 P1   280  GLY  HA1  HB     0.090000        1.0080           0
    1318 P1   280  GLY  HA2  HB     0.090000        1.0080           0
    1319 P1   280  GLY  C    C      0.510000       12.0110           0
    1320 P1   280  GLY  O    O     -0.510000       15.9990           0
    1321 P1   281  SER  N    NH1   -0.470000       14.0070           0
    1322 P1   281  SER  HN   H      0.310000        1.0080           0
    1323 P1   281  SER  CA   CT1    0.070000       12.0110           0
    1324 P1   281  SER  HA   HB     0.090000        1.0080           0
    1325 P1   281  SER  CB   CT2    0.050000       12.0110           0
    1326 P1   281  SER  HB1  HA     0.090000        1.0080           0
    1327 P1   281  SER  HB2  HA     0.090000        1.0080           0
    1328 P1   281  SER  OG   OH1   -0.660000       15.9990           0
    1329 P1   281  SER  HG1  H      0.430000        1.0080           0
    1330 P1   281  SER  C    C      0.510000       12.0110           0
    1331 P1   281  SER  O    O     -0.510000       15.9990           0
    1332 P1   282  CYS  N    NH1   -0.470000       14.0070           0
    1333 P1   282  CYS  HN   H      0.310000        1.0080           0
    1334 P1   282  CYS  CA   CT1    0.070000       12.0110           0
    1335 P1   282  CYS  HA   HB     0.090000        1.0080           0
    1336 P1   282  CYS  CB   CT2   -0.110000       12.0110           0
    1337 P1   282  CYS  HB1  HA     0.090000        1.0080           0
    1338 P1   282  CYS  HB2  HA     0.090000        1.0080           0
    1339 P1   282  CYS  SG   S     -0.230000       32.0600           0
    1340 P1   282  CYS  HG1  HS     0.160000        1.0080           0
    1341 P1   282  CYS  C    C      0.510000       12.0110           0
    1342 P1   282  CYS  O    O     -0.510000       15.9990           0
    1343 P1   283  PHE  N    NH1   -0.470000       14.0070           0
    1344 P1   283  PHE  HN   H      0.310000        1.0080           0
    1345 P1   283  PHE  CA   CT1    0.070000       12.0110           0
    1346 P1   283  PHE  HA   HB     0.090000        1.0080           0
    1347 P1   283  PHE  CB   CT2   -0.180000       12.0110           0
    1348 P1   283  PHE  HB1  HA     0.090000        1.0080           0
    1349 P1   283  PHE  HB2  HA     0.090000        1.0080           0
    1350 P1   283  PHE  CG   CA     0.000000       12.0110           0
    1351 P1   283  PHE  CD1  CA    -0.115000       12.0110           0
    1352 P1   283  PHE  HD1  HP     0.115000        1.0080           0
    1353 P1   283  PHE  CE1  CA    -0.115000       12.0110           0
    1354 P1   283  PHE  HE1  HP     0.115000        1.0080           0
    1355 P1   283  PHE  CZ   CA    -0.115000       12.0110           0
    1356 P1   283  PHE  HZ   HP     0.115000        1.0080           0
    1357 P1   283  PHE  CD2  CA    -0.115000       12.0110           0
    1358 P1   283  PHE  HD2  HP     0.115000        1.0080           0
    1359 P1   283  PHE  CE2  CA    -0.115000       12.0110           0
    1360 P1   283  PHE  HE2  HP     0.115000        1.0080           0
    1361 P1   283  PHE  C    C      0.510000       12.0110           0
    1362 P1   283  PHE  O    O     -0.510000       15.9990           0
    1363 P1   284  GLU  N    NH1   -0.470000       14.0070           0
    1364 P1   284  GLU  HN   H      0.310000        1.0080           0
    1365 P1   284  GLU  CA   CT1    0.070000       12.0110           0
    1366 P1   284  GLU  HA   HB     0.090000        1.0080           0
    1367 P1   284  GLU  CB   CT2   -0.180000       12.0110           0
    1368 P1   284  GLU  HB1  HA     0.090000        1.0080           0
    1369 P1   284  GLU  HB2  HA     0.090000        1.0080           0
    1370 P1   284  GLU  CG   CT2   -0.280000       12.0110           0
    1371 P1   284  GLU  HG1  HA     0.090000        1.0080           0
    1372 P1   284  GLU  HG2  HA     0.090000        1.0080           0
    1373 P1   284  GLU  CD   CC     0.620000       12.0110           0
    1374 P1   284  GLU  OE1  OC    -0.760000       15.9990           0
    1375 P1   284  GLU  OE2  OC    -0.760000       15.9990           0
    1376 P1   284  GLU  C    C      0.510000       12.0110           0
    1377 P1   284  GLU  O    O     -0.510000       15.9990           0
    1378 P1   285  ASP  N    NH1   -0.470000       14.0070           0
    1379 P1   285  ASP  HN   H      0.310000        1.0080           0
    1380 P1   285  ASP  CA   CT1    0.070000       12.0110           0
    1381 P1   285  ASP  HA   HB     0.090000        1.0080           0
    1382 P1   285  ASP  CB   CT2   -0.280000       12.0110           0
    1383 P1   285  ASP  HB1  HA     0.090000        1.0080           0
    1384 P1   285  ASP  HB2  HA     0.090000        1.0080           0
    1385 P1   285  ASP  CG   CC     0.620000       12.0110           0
    1386 P1   285  ASP  OD1  OC    -0.760000       15.9990           0
    1387 P1   285  ASP  OD2  OC    -0.760000       15.9990           0
    1388 P1   285  ASP  C    C      0.510000       12.0110           0
    1389 P1   285  ASP  O    O     -0.510000       15.9990           0
    1390 P1   286  LEU  N    NH1   -0.470000       14.0070           0
    1391 P1   286  LEU  HN   H      0.310000        1.0080           0
    1392 P1   286  LEU  CA   CT1    0.070000       12.0110           0
    1393 P1   286  LEU  HA   HB     0.090000        1.0080           0
    1394 P1   286  LEU  CB   CT2   -0.180000       12.0110           0
    1395 P1   286  LEU  HB1  HA     0.090000        1.0080           0
    1396 P1   286  LEU  HB2  HA     0.090000        1.0080           0
    1397 P1   286  LEU  CG   CT1   -0.090000       12.0110           0
    1398 P1   286  LEU  HG   HA     0.090000        1.0080           0
    1399 P1   286  LEU  CD1  CT3   -0.270000       12.0110           0
    1400 P1   286  LEU  HD11 HA     0.090000        1.0080           0
    1401 P1   286  LEU  HD12 HA     0.090000        1.0080           0
    1402 P1   286  LEU  HD13 HA     0.090000        1.0080           0
    1403 P1   286  LEU  CD2  CT3   -0.270000       12.0110           0
    1404 P1   286  LEU  HD21 HA     0.090000        1.0080           0
    1405 P1   286  LEU  HD22 HA     0.090000        1.0080           0
    1406 P1   286  LEU  HD23 HA     0.090000        1.0080           0
    1407 P1   286  LEU  C    C      0.510000       12.0110           0
    1408 P1   286  LEU  O    O     -0.510000       15.9990           0
    1409 P1   287  ALA  N    NH1   -0.470000       14.0070           0
    1410 P1   287  ALA  HN   H      0.310000        1.0080           0
    1411 P1   287  ALA  CA   CT1    0.070000       12.0110           0
    1412 P1   287  ALA  HA   HB     0.090000        1.0080           0
    1413 P1   287  ALA  CB   CT3   -0.270000       12.0110           0
    1414 P1   287  ALA  HB1  HA     0.090000        1.0080           0
    1415 P1   287  ALA  HB2  HA     0.090000        1.0080           0
    1416 P1   287  ALA  HB3  HA     0.090000        1.0080           0
    1417 P1   287  ALA  C    C      0.510000       12.0110           0
    1418 P1   287  ALA  O    O     -0.510000       15.9990           0
    1419 P1   288  GLU  N    NH1   -0.470000       14.0070           0
    1420 P1   288  GLU  HN   H      0.310000        1.0080           0
    1421 P1   288  GLU  CA   CT1    0.070000       12.0110           0
    1422 P1   288  GLU  HA   HB     0.090000        1.0080           0
    1423 P1   288  GLU  CB   CT2   -0.180000       12.0110           0
    1424 P1   288  GLU  HB1  HA     0.090000        1.0080           0
    1425 P1   288  GLU  HB2  HA     0.090000        1.0080           0
    1426 P1   288  GLU  CG   CT2   -0.280000       12.0110           0
    1427 P1   288  GLU  HG1  HA     0.090000        1.0080           0
    1428 P1   288  GLU  HG2  HA     0.090000        1.0080           0
    1429 P1   288  GLU  CD   CC     0.620000       12.0110           0
    1430 P1   288  GLU  OE1  OC    -0.760000       15.9990           0
    1431 P1   288  GLU  OE2  OC    -0.760000       15.9990           0
    1432 P1   288  GLU  C    C      0.510000       12.0110           0
    1433 P1   288  GLU  O    O     -0.510000       15.9990           0
    1434 P1   289  GLU  N    NH1   -0.470000       14.0070           0
    1435 P1   289  GLU  HN   H      0.310000        1.0080           0
    1436 P1   289  GLU  CA   CT1    0.070000       12.0110           0
    1437 P1   289  GLU  HA   HB     0.090000        1.0080           0
    1438 P1   289  GLU  CB   CT2   -0.180000       12.0110           0
    1439 P1   289  GLU  HB1  HA     0.090000        1.0080           0
    1440 P1   289  GLU  HB2  HA     0.090000        1.0080           0
    1441 P1   289  GLU  CG   CT2   -0.280000       12.0110           0
    1442 P1   289  GLU  HG1  HA     0.090000        1.0080           0
    1443 P1   289  GLU  HG2  HA     0.090000        1.0080           0
    1444 P1   289  GLU  CD   CC     0.620000       12.0110           0
    1445 P1   289  GLU  OE1  OC    -0.760000       15.9990           0
    1446 P1   289  GLU  OE2  OC    -0.760000       15.9990           0
    1447 P1   289  GLU  C    C      0.510000       12.0110           0
    1448 P1   289  GLU  O    O     -0.510000       15.9990           0
    1449 P1   290  LEU  N    NH1   -0.470000       14.0070           0
    1450 P1   290  LEU  HN   H      0.310000        1.0080           0
    1451 P1   290  LEU  CA   CT1    0.070000       12.0110           0
    1452 P1   290  LEU  HA   HB     0.090000        1.0080           0
    1453 P1   290  LEU  CB   CT2   -0.180000       12.0110           0
    1454 P1   290  LEU  HB1  HA     0.090000        1.0080           0
    1455 P1   290  LEU  HB2  HA     0.090000        1.0080           0
    1456 P1   290  LEU  CG   CT1   -0.090000       12.0110           0
    1457 P1   290  LEU  HG   HA     0.090000        1.0080           0
    1458 P1   290  LEU  CD1  CT3   -0.270000       12.0110           0
    1459 P1   290  LEU  HD11 HA     0.090000        1.0080           0
    1460 P1   290  LEU  HD12 HA     0.090000        1.0080           0
    1461 P1   290  LEU  HD13 HA     0.090000        1.0080           0
    1462 P1   290  LEU  CD2  CT3   -0.270000       12.0110           0
    1463 P1   290  LEU  HD21 HA     0.090000        1.0080           0
    1464 P1   290  LEU  HD22 HA     0.090000        1.0080           0
    1465 P1   290  LEU  HD23 HA     0.090000        1.0080           0
    1466 P1   290  LEU  C    C      0.510000       12.0110           0
    1467 P1   290  LEU  O    O     -0.510000       15.9990           0
    1468 P1   291  ALA  N    NH1   -0.470000       14.0070           0
    1469 P1   291  ALA  HN   H      0.310000        1.0080           0
    1470 P1   291  ALA  CA   CT1    0.070000       12.0110           0
    1471 P1   291  ALA  HA   HB     0.090000        1.0080           0
    1472 P1   291  ALA  CB   CT3   -0.270000       12.0110           0
    1473 P1   291  ALA  HB1  HA     0.090000        1.0080           0
    1474 P1   291  ALA  HB2  HA     0.090000        1.0080           0
    1475 P1   291  ALA  HB3  HA     0.090000        1.0080           0
    1476 P1   291  ALA  C    C      0.510000       12.0110           0
    1477 P1   291  ALA  O    O     -0.510000       15.9990           0
    1478 P1   292  PHE  N    NH1   -0.470000       14.0070           0
    1479 P1   292  PHE  HN   H      0.310000        1.0080           0
    1480 P1   292  PHE  CA   CT1    0.070000       12.0110           0
    1481 P1   292  PHE  HA   HB     0.090000        1.0080           0
    1482 P1   292  PHE  CB   CT2   -0.180000       12.0110           0
    1483 P1   292  PHE  HB1  HA     0.090000        1.0080           0
    1484 P1   292  PHE  HB2  HA     0.090000        1.0080           0
    1485 P1   292  PHE  CG   CA     0.000000       12.0110           0
    1486 P1   292  PHE  CD1  CA    -0.115000       12.0110           0
    1487 P1   292  PHE  HD1  HP     0.115000        1.0080           0
    1488 P1   292  PHE  CE1  CA    -0.115000       12.0110           0
    1489 P1   292  PHE  HE1  HP     0.115000        1.0080           0
    1490 P1   292  PHE  CZ   CA    -0.115000       12.0110           0
    1491 P1   292  PHE  HZ   HP     0.115000        1.0080           0
    1492 P1   292  PHE  CD2  CA    -0.115000       12.0110           0
    1493 P1   292  PHE  HD2  HP     0.115000        1.0080           0
    1494 P1   292  PHE  CE2  CA    -0.115000       12.0110           0
    1495 P1   292  PHE  HE2  HP     0.115000        1.0080           0
    1496 P1   292  PHE  C    C      0.510000       12.0110           0
    1497 P1   292  PHE  O    O     -0.510000       15.9990           0
    1498 P1   293  ASP  N    NH1   -0.470000       14.0070           0
    1499 P1   293  ASP  HN   H      0.310000        1.0080           0
    1500 P1   293  ASP  CA   CT1    0.070000       12.0110           0
    1501 P1   293  ASP  HA   HB     0.090000        1.0080           0
    1502 P1   293  ASP  CB   CT2   -0.280000       12.0110           0
    1503 P1   293  ASP  HB1  HA     0.090000        1.0080           0
    1504 P1   293  ASP  HB2  HA     0.090000        1.0080           0
    1505 P1   293  ASP  CG   CC     0.620000       12.0110           0
    1506 P1   293  ASP  OD1  OC    -0.760000       15.9990           0
    1507 P1   293  ASP  OD2  OC    -0.760000       15.9990           0
    1508 P1   293  ASP  C    C      0.510000       12.0110           0
    1509 P1   293  ASP  O    O     -0.510000       15.9990           0
    1510 P1   294  PRO  N    N     -0.290000       14.0070           0
    1511 P1   294  PRO  CD   CP3    0.000000       12.0110           0
    1512 P1   294  PRO  HD1  HA     0.090000        1.0080           0
    1513 P1   294  PRO  HD2  HA     0.090000        1.0080           0
    1514 P1   294  PRO  CA   CP1    0.020000       12.0110           0
    1515 P1   294  PRO  HA   HB     0.090000        1.0080           0
    1516 P1   294  PRO  CB   CP2   -0.180000       12.0110           0
    1517 P1   294  PRO  HB1  HA     0.090000        1.0080           0
    1518 P1   294  PRO  HB2  HA     0.090000        1.0080           0
    1519 P1   294  PRO  CG   CP2   -0.180000       12.0110           0
    1520 P1   294  PRO  HG1  HA     0.090000        1.0080           0
    1521 P1   294  PRO  HG2  HA     0.090000        1.0080           0
    1522 P1   294  PRO  C    C      0.510000       12.0110           0
    1523 P1   294  PRO  O    O     -0.510000       15.9990           0
    1524 P1   295  TYR  N    NH1   -0.470000       14.0070           0
    1525 P1   295  TYR  HN   H      0.310000        1.0080           0
    1526 P1   295  TYR  CA   CT1    0.070000       12.0110           0
    1527 P1   295  TYR  HA   HB     0.090000        1.0080           0
    1528 P1   295  TYR  CB   CT2   -0.180000       12.0110           0
    1529 P1   295  TYR  HB1  HA     0.090000        1.0080           0
    1530 P1   295  TYR  HB2  HA     0.090000        1.0080           0
    1531 P1   295  TYR  CG   CA     0.000000       12.0110           0
    1532 P1   295  TYR  CD1  CA    -0.115000       12.0110           0
    1533 P1   295  TYR  HD1  HP     0.115000        1.0080           0
    1534 P1   295  TYR  CE1  CA    -0.115000       12.0110           0
    1535 P1   295  TYR  HE1  HP     0.115000        1.0080           0
    1536 P1   295  TYR  CZ   CA     0.110000       12.0110           0
    1537 P1   295  TYR  OH   OH1   -0.540000       15.9990           0
    1538 P1   295  TYR  HH   H      0.430000        1.0080           0
    1539 P1   295  TYR  CD2  CA    -0.115000       12.0110           0
    1540 P1   295  TYR  HD2  HP     0.115000        1.0080           0
    1541 P1   295  TYR  CE2  CA    -0.115000       12.0110           0
    1542 P1   295  TYR  HE2  HP     0.115000        1.0080           0
    1543 P1   295  TYR  C    C      0.510000       12.0110           0
    1544 P1   295  TYR  O    O     -0.510000       15.9990           0
    1545 P1   296  GLU  N    NH1   -0.470000       14.0070           0
    1546 P1   296  GLU  HN   H      0.310000        1.0080           0
    1547 P1   296  GLU  CA   CT1    0.070000       12.0110           0
    1548 P1   296  GLU  HA   HB     0.090000        1.0080           0
    1549 P1   296  GLU  CB   CT2   -0.180000       12.0110           0
    1550 P1   296  GLU  HB1  HA     0.090000        1.0080           0
    1551 P1   296  GLU  HB2  HA     0.090000        1.0080           0
    1552 P1   296  GLU  CG   CT2   -0.280000       12.0110           0
    1553 P1   296  GLU  HG1  HA     0.090000        1.0080           0
    1554 P1   296  GLU  HG2  HA     0.090000        1.0080           0
    1555 P1   296  GLU  CD   CC     0.620000       12.0110           0
    1556 P1   296  GLU  OE1  OC    -0.760000       15.9990           0
    1557 P1   296  GLU  OE2  OC    -0.760000       15.9990           0
    1558 P1   296  GLU  C    C      0.510000       12.0110           0
    1559 P1   296  GLU  O    O     -0.510000       15.9990           0
    1560 P1   297  SER  N    NH1   -0.470000       14.0070           0
    1561 P1   297  SER  HN   H      0.310000        1.0080           0
    1562 P1   297  SER  CA   CT1    0.070000       12.0110           0
    1563 P1   297  SER  HA   HB     0.090000        1.0080           0
    1564 P1   297  SER  CB   CT2    0.050000       12.0110           0
    1565 P1   297  SER  HB1  HA     0.090000        1.0080           0
    1566 P1   297  SER  HB2  HA     0.090000        1.0080           0
    1567 P1   297  SER  OG   OH1   -0.660000       15.9990           0
    1568 P1   297  SER  HG1  H      0.430000        1.0080           0
    1569 P1   297  SER  C    C      0.510000       12.0110           0
    1570 P1   297  SER  O    O     -0.510000       15.9990           0
    1571 P1   298  TYR  N    NH1   -0.470000       14.0070           0
    1572 P1   298  TYR  HN   H      0.310000        1.0080           0
    1573 P1   298  TYR  CA   CT1    0.070000       12.0110           0
    1574 P1   298  TYR  HA   HB     0.090000        1.0080           0
    1575 P1   298  TYR  CB   CT2   -0.180000       12.0110           0
    1576 P1   298  TYR  HB1  HA     0.090000        1.0080           0
    1577 P1   298  TYR  HB2  HA     0.090000        1.0080           0
    1578 P1   298  TYR  CG   CA     0.000000       12.0110           0
    1579 P1   298  TYR  CD1  CA    -0.115000       12.0110           0
    1580 P1   298  TYR  HD1  HP     0.115000        1.0080           0
    1581 P1   298  TYR  CE1  CA    -0.115000       12.0110           0
    1582 P1   298  TYR  HE1  HP     0.115000        1.0080           0
    1583 P1   298  TYR  CZ   CA     0.110000       12.0110           0
    1584 P1   298  TYR  OH   OH1   -0.540000       15.9990           0
    1585 P1   298  TYR  HH   H      0.430000        1.0080           0
    1586 P1   298  TYR  CD2  CA    -0.115000       12.0110           0
    1587 P1   298  TYR  HD2  HP     0.115000        1.0080           0
    1588 P1   298  TYR  CE2  CA    -0.115000       12.0110           0
    1589 P1   298  TYR  HE2  HP     0.115000        1.0080           0
    1590 P1   298  TYR  C    C      0.510000       12.0110           0
    1591 P1   298  TYR  O    O     -0.510000       15.9990           0
    1592 P1   299  ALA  N    NH1   -0.470000       14.0070           0
    1593 P1   299  ALA  HN   H      0.310000        1.0080           0
    1594 P1   299  ALA  CA   CT1    0.070000       12.0110           0
    1595 P1   299  ALA  HA   HB     0.090000        1.0080           0
    1596 P1   299  ALA  CB   CT3   -0.270000       12.0110           0
    1597 P1   299  ALA  HB1  HA     0.090000        1.0080           0
    1598 P1   299  ALA  HB2  HA     0.090000        1.0080           0
    1599 P1   299  ALA  HB3  HA     0.090000        1.0080           0
    1600 P1   299  ALA  C    C      0.510000       12.0110           0
    1601 P1   299  ALA  O    O     -0.510000       15.9990           0
    1602 P1   300  ARG  N    NH1   -0.470000       14.0070           0
    1603 P1   300  ARG  HN   H      0.310000        1.0080           0
    1604 P1   300  ARG  CA   CT1    0.070000       12.0110           0
    1605 P1   300  ARG  HA   HB     0.090000        1.0080           0
    1606 P1   300  ARG  CB   CT2   -0.180000       12.0110           0
    1607 P1   300  ARG  HB1  HA     0.090000        1.0080           0
    1608 P1   300  ARG  HB2  HA     0.090000        1.0080           0
    1609 P1   300  ARG  CG   CT2   -0.180000       12.0110           0
    1610 P1   300  ARG  HG1  HA     0.090000        1.0080           0
    1611 P1   300  ARG  HG2  HA     0.090000        1.0080           0
    1612 P1   300  ARG  CD   CT2    0.200000       12.0110           0
    1613 P1   300  ARG  HD1  HA     0.090000        1.0080           0
    1614 P1   300  ARG  HD2  HA     0.090000        1.0080           0
    1615 P1   300  ARG  NE   NC2   -0.700000       14.0070           0
    1616 P1   300  ARG  HE   HC     0.440000        1.0080           0
    1617 P1   300  ARG  CZ   C      0.640000       12.0110           0
    1618 P1   300  ARG  NH1  NC2   -0.800000       14.0070           0
    1619 P1   300  ARG  HH11 HC     0.460000        1.0080           0
    1620 P1   300  ARG  HH12 HC     0.460000        1.0080           0
    1621 P1   300  ARG  NH2  NC2   -0.800000       14.0070           0
    1622 P1   300  ARG  HH21 HC     0.460000        1.0080           0
    1623 P1   300  ARG  HH22 HC     0.460000        1.0080           0
    1624 P1   300  ARG  C    C      0.510000       12.0110           0
    1625 P1   300  ARG  O    O     -0.510000       15.9990           0
    1626 P1   301  ASP  N    NH1   -0.470000       14.0070           0
    1627 P1   301  ASP  HN   H      0.310000        1.0080           0
    1628 P1   301  ASP  CA   CT1    0.070000       12.0110           0
    1629 P1   301  ASP  HA   HB     0.090000        1.0080           0
    1630 P1   301  ASP  CB   CT2   -0.280000       12.0110           0
    1631 P1   301  ASP  HB1  HA     0.090000        1.0080           0
    1632 P1   301  ASP  HB2  HA     0.090000        1.0080           0
    1633 P1   301  ASP  CG   CC     0.620000       12.0110           0
    1634 P1   301  ASP  OD1  OC    -0.760000       15.9990           0
    1635 P1   301  ASP  OD2  OC    -0.760000       15.9990           0
    1636 P1   301  ASP  C    C      0.510000       12.0110           0
    1637 P1   301  ASP  O    O     -0.510000       15.9990           0
    1638 P1   302  ILE  N    NH1   -0.470000       14.0070           0
    1639 P1   302  ILE  HN   H      0.310000        1.0080           0
    1640 P1   302  ILE  CA   CT1    0.070000       12.0110           0
    1641 P1   302  ILE  HA   HB     0.090000        1.0080           0
    1642 P1   302  ILE  CB   CT1   -0.090000       12.0110           0
    1643 P1   302  ILE  HB   HA     0.090000        1.0080           0
    1644 P1   302  ILE  CG2  CT3   -0.270000       12.0110           0
    1645 P1   302  ILE  HG21 HA     0.090000        1.0080           0
    1646 P1   302  ILE  HG22 HA     0.090000        1.0080           0
    1647 P1   302  ILE  HG23 HA     0.090000        1.0080           0
    1648 P1   302  ILE  CG1  CT2   -0.180000       12.0110           0
    1649 P1   302  ILE  HG11 HA     0.090000        1.0080           0
    1650 P1   302  ILE  HG12 HA     0.090000        1.0080           0
    1651 P1   302  ILE  CD   CT3   -0.270000       12.0110           0
    1652 P1   302  ILE  HD1  HA     0.090000        1.0080           0
    1653 P1   302  ILE  HD2  HA     0.090000        1.0080           0
    1654 P1   302  ILE  HD3  HA     0.090000        1.0080           0
    1655 P1   302  ILE  C    C      0.510000       12.0110           0
    1656 P1   302  ILE  O    O     -0.510000       15.9990           0
    1657 P1   303  LEU  N    NH1   -0.470000       14.0070           0
    1658 P1   303  LEU  HN   H      0.310000        1.0080           0
    1659 P1   303  LEU  CA   CT1    0.070000       12.0110           0
    1660 P1   303  LEU  HA   HB     0.090000        1.0080           0
    1661 P1   303  LEU  CB   CT2   -0.180000       12.0110           0
    1662 P1   303  LEU  HB1  HA     0.090000        1.0080           0
    1663 P1   303  LEU  HB2  HA     0.090000        1.0080           0
    1664 P1   303  LEU  CG   CT1   -0.090000       12.0110           0
    1665 P1   303  LEU  HG   HA     0.090000        1.0080           0
    1666 P1   303  LEU  CD1  CT3   -0.270000       12.0110           0
    1667 P1   303  LEU  HD11 HA     0.090000        1.0080           0
    1668 P1   303  LEU  HD12 HA     0.090000        1.0080           0
    1669 P1   303  LEU  HD13 HA     0.090000        1.0080           0
    1670 P1   303  LEU  CD2  CT3   -0.270000       12.0110           0
    1671 P1   303  LEU  HD21 HA     0.090000        1.0080           0
    1672 P1   303  LEU  HD22 HA     0.090000        1.0080           0
    1673 P1   303  LEU  HD23 HA     0.090000        1.0080           0
    1674 P1   303  LEU  C    C      0.510000       12.0110           0
    1675 P1   303  LEU  O    O     -0.510000       15.9990           0
    1676 P1   304  ARG  N    NH1   -0.470000       14.0070           0
    1677 P1   304  ARG  HN   H      0.310000        1.0080           0
    1678 P1   304  ARG  CA   CT1    0.070000       12.0110           0
    1679 P1   304  ARG  HA   HB     0.090000        1.0080           0
    1680 P1   304  ARG  CB   CT2   -0.180000       12.0110           0
    1681 P1   304  ARG  HB1  HA     0.090000        1.0080           0
    1682 P1   304  ARG  HB2  HA     0.090000        1.0080           0
    1683 P1   304  ARG  CG   CT2   -0.180000       12.0110           0
    1684 P1   304  ARG  HG1  HA     0.090000        1.0080           0
    1685 P1   304  ARG  HG2  HA     0.090000        1.0080           0
    1686 P1   304  ARG  CD   CT2    0.200000       12.0110           0
    1687 P1   304  ARG  HD1  HA     0.090000        1.0080           0
    1688 P1   304  ARG  HD2  HA     0.090000        1.0080           0
    1689 P1   304  ARG  NE   NC2   -0.700000       14.0070           0
    1690 P1   304  ARG  HE   HC     0.440000        1.0080           0
    1691 P1   304  ARG  CZ   C      0.640000       12.0110           0
    1692 P1   304  ARG  NH1  NC2   -0.800000       14.0070           0
    1693 P1   304  ARG  HH11 HC     0.460000        1.0080           0
    1694 P1   304  ARG  HH12 HC     0.460000        1.0080           0
    1695 P1   304  ARG  NH2  NC2   -0.800000       14.0070           0
    1696 P1   304  ARG  HH21 HC     0.460000        1.0080           0
    1697 P1   304  ARG  HH22 HC     0.460000        1.0080           0
    1698 P1   304  ARG  C    C      0.510000       12.0110           0
    1699 P1   304  ARG  O    O     -0.510000       15.9990           0
    1700 P1   305  PRO  N    N     -0.290000       14.0070           0
    1701 P1   305  PRO  CD   CP3    0.000000       12.0110           0
    1702 P1   305  PRO  HD1  HA     0.090000        1.0080           0
    1703 P1   305  PRO  HD2  HA     0.090000        1.0080           0
    1704 P1   305  PRO  CA   CP1    0.020000       12.0110           0
    1705 P1   305  PRO  HA   HB     0.090000        1.0080           0
    1706 P1   305  PRO  CB   CP2   -0.180000       12.0110           0
    1707 P1   305  PRO  HB1  HA     0.090000        1.0080           0
    1708 P1   305  PRO  HB2  HA     0.090000        1.0080           0
    1709 P1   305  PRO  CG   CP2   -0.180000       12.0110           0
    1710 P1   305  PRO  HG1  HA     0.090000        1.0080           0
    1711 P1   305  PRO  HG2  HA     0.090000        1.0080           0
    1712 P1   305  PRO  C    C      0.510000       12.0110           0
    1713 P1   305  PRO  O    O     -0.510000       15.9990           0
    1714 P1   306  GLY  N    NH1   -0.470000       14.0070           0
    1715 P1   306  GLY  HN   H      0.310000        1.0080           0
    1716 P1   306  GLY  CA   CT2   -0.020000       12.0110           0
    1717 P1   306  GLY  HA1  HB     0.090000        1.0080           0
    1718 P1   306  GLY  HA2  HB     0.090000        1.0080           0
    1719 P1   306  GLY  C    C      0.510000       12.0110           0
    1720 P1   306  GLY  O    O     -0.510000       15.9990           0
    1721 P1   307  PHE  N    NH1   -0.470000       14.0070           0
    1722 P1   307  PHE  HN   H      0.310000        1.0080           0
    1723 P1   307  PHE  CA   CT1    0.070000       12.0110           0
    1724 P1   307  PHE  HA   HB     0.090000        1.0080           0
    1725 P1   307  PHE  CB   CT2   -0.180000       12.0110           0
    1726 P1   307  PHE  HB1  HA     0.090000        1.0080           0
    1727 P1   307  PHE  HB2  HA     0.090000        1.0080           0
    1728 P1   307  PHE  CG   CA     0.000000       12.0110           0
    1729 P1   307  PHE  CD1  CA    -0.115000       12.0110           0
    1730 P1   307  PHE  HD1  HP     0.115000        1.0080           0
    1731 P1   307  PHE  CE1  CA    -0.115000       12.0110           0
    1732 P1   307  PHE  HE1  HP     0.115000        1.0080           0
    1733 P1   307  PHE  CZ   CA    -0.115000       12.0110           0
    1734 P1   307  PHE  HZ   HP     0.115000        1.0080           0
    1735 P1   307  PHE  CD2  CA    -0.115000       12.0110           0
    1736 P1   307  PHE  HD2  HP     0.115000        1.0080           0
    1737 P1   307  PHE  CE2  CA    -0.115000       12.0110           0
    1738 P1   307  PHE  HE2  HP     0.115000        1.0080           0
    1739 P1   307  PHE  C    C      0.510000       12.0110           0
    1740 P1   307  PHE  O    O     -0.510000       15.9990           0
    1741 P1   308  HSD  N    NH1   -0.470000       14.0070           0
    1742 P1   308  HSD  HN   H      0.310000        1.0080           0
    1743 P1   308  HSD  CA   CT1    0.070000       12.0110           0
    1744 P1   308  HSD  HA   HB     0.090000        1.0080           0
    1745 P1   308  HSD  CB   CT2   -0.090000       12.0110           0
    1746 P1   308  HSD  HB1  HA     0.090000        1.0080           0
    1747 P1   308  HSD  HB2  HA     0.090000        1.0080           0
    1748 P1   308  HSD  ND1  NR1   -0.360000       14.0070           0
    1749 P1   308  HSD  HD1  H      0.320000        1.0080           0
    1750 P1   308  HSD  CG   CPH1  -0.050000       12.0110           0
    1751 P1   308  HSD  CE1  CPH2   0.250000       12.0110           0
    1752 P1   308  HSD  HE1  HR1    0.130000        1.0080           0
    1753 P1   308  HSD  NE2  NR2   -0.700000       14.0070           0
    1754 P1   308  HSD  CD2  CPH1   0.220000       12.0110           0
    1755 P1   308  HSD  HD2  HR3    0.100000        1.0080           0
    1756 P1   308  HSD  C    C      0.510000       12.0110           0
    1757 P1   308  HSD  O    O     -0.510000       15.9990           0
    1758 P1   309  ASP  N    NH1   -0.470000       14.0070           0
    1759 P1   309  ASP  HN   H      0.310000        1.0080           0
    1760 P1   309  ASP  CA   CT1    0.070000       12.0110           0
    1761 P1   309  ASP  HA   HB     0.090000        1.0080           0
    1762 P1   309  ASP  CB   CT2   -0.280000       12.0110           0
    1763 P1   309  ASP  HB1  HA     0.090000        1.0080           0
    1764 P1   309  ASP  HB2  HA     0.090000        1.0080           0
    1765 P1   309  ASP  CG   CC     0.620000       12.0110           0
    1766 P1   309  ASP  OD1  OC    -0.760000       15.9990           0
    1767 P1   309  ASP  OD2  OC    -0.760000       15.9990           0
    1768 P1   309  ASP  C    C      0.510000       12.0110           0
    1769 P1   309  ASP  O    O     -0.510000       15.9990           0
    1770 P1   310  ARG  N    NH1   -0.470000       14.0070           0
    1771 P1   310  ARG  HN   H      0.310000        1.0080           0
    1772 P1   310  ARG  CA   CT1    0.070000       12.0110           0
    1773 P1   310  ARG  HA   HB     0.090000        1.0080           0
    1774 P1   310  ARG  CB   CT2   -0.180000       12.0110           0
    1775 P1   310  ARG  HB1  HA     0.090000        1.0080           0
    1776 P1   310  ARG  HB2  HA     0.090000        1.0080           0
    1777 P1   310  ARG  CG   CT2   -0.180000       12.0110           0
    1778 P1   310  ARG  HG1  HA     0.090000        1.0080           0
    1779 P1   310  ARG  HG2  HA     0.090000        1.0080           0
    1780 P1   310  ARG  CD   CT2    0.200000       12.0110           0
    1781 P1   310  ARG  HD1  HA     0.090000        1.0080           0
    1782 P1   310  ARG  HD2  HA     0.090000        1.0080           0
    1783 P1   310  ARG  NE   NC2   -0.700000       14.0070           0
    1784 P1   310  ARG  HE   HC     0.440000        1.0080           0
    1785 P1   310  ARG  CZ   C      0.640000       12.0110           0
    1786 P1   310  ARG  NH1  NC2   -0.800000       14.0070           0
    1787 P1   310  ARG  HH11 HC     0.460000        1.0080           0
    1788 P1   310  ARG  HH12 HC     0.460000        1.0080           0
    1789 P1   310  ARG  NH2  NC2   -0.800000       14.0070           0
    1790 P1   310  ARG  HH21 HC     0.460000        1.0080           0
    1791 P1   310  ARG  HH22 HC     0.460000        1.0080           0
    1792 P1   310  ARG  C    C      0.510000       12.0110           0
    1793 P1   310  ARG  O    O     -0.510000       15.9990           0
    1794 P1   311  PHE  N    NH1   -0.470000       14.0070           0
    1795 P1   311  PHE  HN   H      0.310000        1.0080           0
    1796 P1   311  PHE  CA   CT1    0.070000       12.0110           0
    1797 P1   311  PHE  HA   HB     0.090000        1.0080           0
    1798 P1   311  PHE  CB   CT2   -0.180000       12.0110           0
    1799 P1   311  PHE  HB1  HA     0.090000        1.0080           0
    1800 P1   311  PHE  HB2  HA     0.090000        1.0080           0
    1801 P1   311  PHE  CG   CA     0.000000       12.0110           0
    1802 P1   311  PHE  CD1  CA    -0.115000       12.0110           0
    1803 P1   311  PHE  HD1  HP     0.115000        1.0080           0
    1804 P1   311  PHE  CE1  CA    -0.115000       12.0110           0
    1805 P1   311  PHE  HE1  HP     0.115000        1.0080           0
    1806 P1   311  PHE  CZ   CA    -0.115000       12.0110           0
    1807 P1   311  PHE  HZ   HP     0.115000        1.0080           0
    1808 P1   311  PHE  CD2  CA    -0.115000       12.0110           0
    1809 P1   311  PHE  HD2  HP     0.115000        1.0080           0
    1810 P1   311  PHE  CE2  CA    -0.115000       12.0110           0
    1811 P1   311  PHE  HE2  HP     0.115000        1.0080           0
    1812 P1   311  PHE  C    C      0.510000       12.0110           0
    1813 P1   311  PHE  O    O     -0.510000       15.9990           0
    1814 P1   312  LEU  N    NH1   -0.470000       14.0070           0
    1815 P1   312  LEU  HN   H      0.310000        1.0080           0
    1816 P1   312  LEU  CA   CT1    0.070000       12.0110           0
    1817 P1   312  LEU  HA   HB     0.090000        1.0080           0
    1818 P1   312  LEU  CB   CT2   -0.180000       12.0110           0
    1819 P1   312  LEU  HB1  HA     0.090000        1.0080           0
    1820 P1   312  LEU  HB2  HA     0.090000        1.0080           0
    1821 P1   312  LEU  CG   CT1   -0.090000       12.0110           0
    1822 P1   312  LEU  HG   HA     0.090000        1.0080           0
    1823 P1   312  LEU  CD1  CT3   -0.270000       12.0110           0
    1824 P1   312  LEU  HD11 HA     0.090000        1.0080           0
    1825 P1   312  LEU  HD12 HA     0.090000        1.0080           0
    1826 P1   312  LEU  HD13 HA     0.090000        1.0080           0
    1827 P1   312  LEU  CD2  CT3   -0.270000       12.0110           0
    1828 P1   312  LEU  HD21 HA     0.090000        1.0080           0
    1829 P1   312  LEU  HD22 HA     0.090000        1.0080           0
    1830 P1   312  LEU  HD23 HA     0.090000        1.0080           0
    1831 P1   312  LEU  C    C      0.510000       12.0110           0
    1832 P1   312  LEU  O    O     -0.510000       15.9990           0
    1833 P1   313  SER  N    NH1   -0.470000       14.0070           0
    1834 P1   313  SER  HN   H      0.310000        1.0080           0
    1835 P1   313  SER  CA   CT1    0.070000       12.0110           0
    1836 P1   313  SER  HA   HB     0.090000        1.0080           0
    1837 P1   313  SER  CB   CT2    0.050000       12.0110           0
    1838 P1   313  SER  HB1  HA     0.090000        1.0080           0
    1839 P1   313  SER  HB2  HA     0.090000        1.0080           0
    1840 P1   313  SER  OG   OH1   -0.660000       15.9990           0
    1841 P1   313  SER  HG1  H      0.430000        1.0080           0
    1842 P1   313  SER  C    C      0.510000       12.0110           0
    1843 P1   313  SER  O    O     -0.510000       15.9990           0
    1844 P1   314  GLN  N    NH1   -0.470000       14.0070           0
    1845 P1   314  GLN  HN   H      0.310000        1.0080           0
    1846 P1   314  GLN  CA   CT1    0.070000       12.0110           0
    1847 P1   314  GLN  HA   HB     0.090000        1.0080           0
    1848 P1   314  GLN  CB   CT2   -0.180000       12.0110           0
    1849 P1   314  GLN  HB1  HA     0.090000        1.0080           0
    1850 P1   314  GLN  HB2  HA     0.090000        1.0080           0
    1851 P1   314  GLN  CG   CT2   -0.180000       12.0110           0
    1852 P1   314  GLN  HG1  HA     0.090000        1.0080           0
    1853 P1   314  GLN  HG2  HA     0.090000        1.0080           0
    1854 P1   314  GLN  CD   CC     0.550000       12.0110           0
    1855 P1   314  GLN  OE1  O     -0.550000       15.9990           0
    1856 P1   314  GLN  NE2  NH2   -0.620000       14.0070           0
    1857 P1   314  GLN  HE21 H      0.320000        1.0080           0
    1858 P1   314  GLN  HE22 H      0.300000        1.0080           0
    1859 P1   314  GLN  C    C      0.510000       12.0110           0
    1860 P1   314  GLN  O    O     -0.510000       15.9990           0
    1861 P1   315  LEU  N    NH1   -0.470000       14.0070           0
    1862 P1   315  LEU  HN   H      0.310000        1.0080           0
    1863 P1   315  LEU  CA   CT1    0.070000       12.0110           0
    1864 P1   315  LEU  HA   HB     0.090000        1.0080           0
    1865 P1   315  LEU  CB   CT2   -0.180000       12.0110           0
    1866 P1   315  LEU  HB1  HA     0.090000        1.0080           0
    1867 P1   315  LEU  HB2  HA     0.090000        1.0080           0
    1868 P1   315  LEU  CG   CT1   -0.090000       12.0110           0
    1869 P1   315  LEU  HG   HA     0.090000        1.0080           0
    1870 P1   315  LEU  CD1  CT3   -0.270000       12.0110           0
    1871 P1   315  LEU  HD11 HA     0.090000        1.0080           0
    1872 P1   315  LEU  HD12 HA     0.090000        1.0080           0
    1873 P1   315  LEU  HD13 HA     0.090000        1.0080           0
    1874 P1   315  LEU  CD2  CT3   -0.270000       12.0110           0
    1875 P1   315  LEU  HD21 HA     0.090000        1.0080           0
    1876 P1   315  LEU  HD22 HA     0.090000        1.0080           0
    1877 P1   315  LEU  HD23 HA     0.090000        1.0080           0
    1878 P1   315  LEU  C    C      0.510000       12.0110           0
    1879 P1   315  LEU  O    O     -0.510000       15.9990           0
    1880 P1   316  SER  N    NH1   -0.470000       14.0070           0
    1881 P1   316  SER  HN   H      0.310000        1.0080           0
    1882 P1   316  SER  CA   CT1    0.070000       12.0110           0
    1883 P1   316  SER  HA   HB     0.090000        1.0080           0
    1884 P1   316  SER  CB   CT2    0.050000       12.0110           0
    1885 P1   316  SER  HB1  HA     0.090000        1.0080           0
    1886 P1   316  SER  HB2  HA     0.090000        1.0080           0
    1887 P1   316  SER  OG   OH1   -0.660000       15.9990           0
    1888 P1   316  SER  HG1  H      0.430000        1.0080           0
    1889 P1   316  SER  C    C      0.510000       12.0110           0
    1890 P1   316  SER  O    O     -0.510000       15.9990           0
    1891 P1   317  LYS  N    NH1   -0.470000       14.0070           0
    1892 P1   317  LYS  HN   H      0.310000        1.0080           0
    1893 P1   317  LYS  CA   CT1    0.070000       12.0110           0
    1894 P1   317  LYS  HA   HB     0.090000        1.0080           0
    1895 P1   317  LYS  CB   CT2   -0.180000       12.0110           0
    1896 P1   317  LYS  HB1  HA     0.090000        1.0080           0
    1897 P1   317  LYS  HB2  HA     0.090000        1.0080           0
    1898 P1   317  LYS  CG   CT2   -0.180000       12.0110           0
    1899 P1   317  LYS  HG1  HA     0.090000        1.0080           0
    1900 P1   317  LYS  HG2  HA     0.090000        1.0080           0
    1901 P1   317  LYS  CD   CT2   -0.180000       12.0110           0
    1902 P1   317  LYS  HD1  HA     0.090000        1.0080           0
    1903 P1   317  LYS  HD2  HA     0.090000        1.0080           0
    1904 P1   317  LYS  CE   CT2    0.210000       12.0110           0
    1905 P1   317  LYS  HE1  HA     0.050000        1.0080           0
    1906 P1   317  LYS  HE2  HA     0.050000        1.0080           0
    1907 P1   317  LYS  NZ   NH3   -0.300000       14.0070           0
    1908 P1   317  LYS  HZ1  HC     0.330000        1.0080           0
    1909 P1   317  LYS  HZ2  HC     0.330000        1.0080           0
    1910 P1   317  LYS  HZ3  HC     0.330000        1.0080           0
    1911 P1   317  LYS  C    C      0.510000       12.0110           0
    1912 P1   317  LYS  O    O     -0.510000       15.9990           0
    1913 P1   318  PRO  N    N     -0.290000       14.0070           0
    1914 P1   318  PRO  CD   CP3    0.000000       12.0110           0
    1915 P1   318  PRO  HD1  HA     0.090000        1.0080           0
    1916 P1   318  PRO  HD2  HA     0.090000        1.0080           0
    1917 P1   318  PRO  CA   CP1    0.020000       12.0110           0
    1918 P1   318  PRO  HA   HB     0.090000        1.0080           0
    1919 P1   318  PRO  CB   CP2   -0.180000       12.0110           0
    1920 P1   318  PRO  HB1  HA     0.090000        1.0080           0
    1921 P1   318  PRO  HB2  HA     0.090000        1.0080           0
    1922 P1   318  PRO  CG   CP2   -0.180000       12.0110           0
    1923 P1   318  PRO  HG1  HA     0.090000        1.0080           0
    1924 P1   318  PRO  HG2  HA     0.090000        1.0080           0
    1925 P1   318  PRO  C    C      0.510000       12.0110           0
    1926 P1   318  PRO  O    O     -0.510000       15.9990           0
    1927 P1   319  GLY  N    NH1   -0.470000       14.0070           0
    1928 P1   319  GLY  HN   H      0.310000        1.0080           0
    1929 P1   319  GLY  CA   CT2   -0.020000       12.0110           0
    1930 P1   319  GLY  HA1  HB     0.090000        1.0080           0
    1931 P1   319  GLY  HA2  HB     0.090000        1.0080           0
    1932 P1   319  GLY  C    C      0.510000       12.0110           0
    1933 P1   319  GLY  O    O     -0.510000       15.9990           0
    1934 P1   320  ALA  N    NH1   -0.470000       14.0070           0
    1935 P1   320  ALA  HN   H      0.310000        1.0080           0
    1936 P1   320  ALA  CA   CT1    0.070000       12.0110           0
    1937 P1   320  ALA  HA   HB     0.090000        1.0080           0
    1938 P1   320  ALA  CB   CT3   -0.270000       12.0110           0
    1939 P1   320  ALA  HB1  HA     0.090000        1.0080           0
    1940 P1   320  ALA  HB2  HA     0.090000        1.0080           0
    1941 P1   320  ALA  HB3  HA     0.090000        1.0080           0
    1942 P1   320  ALA  C    C      0.510000       12.0110           0
    1943 P1   320  ALA  O    O     -0.510000       15.9990           0
    1944 P1   321  ALA  N    NH1   -0.470000       14.0070           0
    1945 P1   321  ALA  HN   H      0.310000        1.0080           0
    1946 P1   321  ALA  CA   CT1    0.070000       12.0110           0
    1947 P1   321  ALA  HA   HB     0.090000        1.0080           0
    1948 P1   321  ALA  CB   CT3   -0.270000       12.0110           0
    1949 P1   321  ALA  HB1  HA     0.090000        1.0080           0
    1950 P1   321  ALA  HB2  HA     0.090000        1.0080           0
    1951 P1   321  ALA  HB3  HA     0.090000        1.0080           0
    1952 P1   321  ALA  C    C      0.510000       12.0110           0
    1953 P1   321  ALA  O    O     -0.510000       15.9990           0
    1954 P1   322  LEU  N    NH1   -0.470000       14.0070           0
    1955 P1   322  LEU  HN   H      0.310000        1.0080           0
    1956 P1   322  LEU  CA   CT1    0.070000       12.0110           0
    1957 P1   322  LEU  HA   HB     0.090000        1.0080           0
    1958 P1   322  LEU  CB   CT2   -0.180000       12.0110           0
    1959 P1   322  LEU  HB1  HA     0.090000        1.0080           0
    1960 P1   322  LEU  HB2  HA     0.090000        1.0080           0
    1961 P1   322  LEU  CG   CT1   -0.090000       12.0110           0
    1962 P1   322  LEU  HG   HA     0.090000        1.0080           0
    1963 P1   322  LEU  CD1  CT3   -0.270000       12.0110           0
    1964 P1   322  LEU  HD11 HA     0.090000        1.0080           0
    1965 P1   322  LEU  HD12 HA     0.090000        1.0080           0
    1966 P1   322  LEU  HD13 HA     0.090000        1.0080           0
    1967 P1   322  LEU  CD2  CT3   -0.270000       12.0110           0
    1968 P1   322  LEU  HD21 HA     0.090000        1.0080           0
    1969 P1   322  LEU  HD22 HA     0.090000        1.0080           0
    1970 P1   322  LEU  HD23 HA     0.090000        1.0080           0
    1971 P1   322  LEU  C    C      0.510000       12.0110           0
    1972 P1   322  LEU  O    O     -0.510000       15.9990           0
    1973 P1   323  TYR  N    NH1   -0.470000       14.0070           0
    1974 P1   323  TYR  HN   H      0.310000        1.0080           0
    1975 P1   323  TYR  CA   CT1    0.070000       12.0110           0
    1976 P1   323  TYR  HA   HB     0.090000        1.0080           0
    1977 P1   323  TYR  CB   CT2   -0.180000       12.0110           0
    1978 P1   323  TYR  HB1  HA     0.090000        1.0080           0
    1979 P1   323  TYR  HB2  HA     0.090000        1.0080           0
    1980 P1   323  TYR  CG   CA     0.000000       12.0110           0
    1981 P1   323  TYR  CD1  CA    -0.115000       12.0110           0
    1982 P1   323  TYR  HD1  HP     0.115000        1.0080           0
    1983 P1   323  TYR  CE1  CA    -0.115000       12.0110           0
    1984 P1   323  TYR  HE1  HP     0.115000        1.0080           0
    1985 P1   323  TYR  CZ   CA     0.110000       12.0110           0
    1986 P1   323  TYR  OH   OH1   -0.540000       15.9990           0
    1987 P1   323  TYR  HH   H      0.430000        1.0080           0
    1988 P1   323  TYR  CD2  CA    -0.115000       12.0110           0
    1989 P1   323  TYR  HD2  HP     0.115000        1.0080           0
    1990 P1   323  TYR  CE2  CA    -0.115000       12.0110           0
    1991 P1   323  TYR  HE2  HP     0.115000        1.0080           0
    1992 P1   323  TYR  C    C      0.510000       12.0110           0
    1993 P1   323  TYR  O    O     -0.510000       15.9990           0
    1994 P1   324  LEU  N    NH1   -0.470000       14.0070           0
    1995 P1   324  LEU  HN   H      0.310000        1.0080           0
    1996 P1   324  LEU  CA   CT1    0.070000       12.0110           0
    1997 P1   324  LEU  HA   HB     0.090000        1.0080           0
    1998 P1   324  LEU  CB   CT2   -0.180000       12.0110           0
    1999 P1   324  LEU  HB1  HA     0.090000        1.0080           0
    2000 P1   324  LEU  HB2  HA     0.090000        1.0080           0
    2001 P1   324  LEU  CG   CT1   -0.090000       12.0110           0
    2002 P1   324  LEU  HG   HA     0.090000        1.0080           0
    2003 P1   324  LEU  CD1  CT3   -0.270000       12.0110           0
    2004 P1   324  LEU  HD11 HA     0.090000        1.0080           0
    2005 P1   324  LEU  HD12 HA     0.090000        1.0080           0
    2006 P1   324  LEU  HD13 HA     0.090000        1.0080           0
    2007 P1   324  LEU  CD2  CT3   -0.270000       12.0110           0
    2008 P1   324  LEU  HD21 HA     0.090000        1.0080           0
    2009 P1   324  LEU  HD22 HA     0.090000        1.0080           0
    2010 P1   324  LEU  HD23 HA     0.090000        1.0080           0
    2011 P1   324  LEU  C    C      0.510000       12.0110           0
    2012 P1   324  LEU  O    O     -0.510000       15.9990           0
    2013 P1   325  GLN  N    NH1   -0.470000       14.0070           0
    2014 P1   325  GLN  HN   H      0.310000        1.0080           0
    2015 P1   325  GLN  CA   CT1    0.070000       12.0110           0
    2016 P1   325  GLN  HA   HB     0.090000        1.0080           0
    2017 P1   325  GLN  CB   CT2   -0.180000       12.0110           0
    2018 P1   325  GLN  HB1  HA     0.090000        1.0080           0
    2019 P1   325  GLN  HB2  HA     0.090000        1.0080           0
    2020 P1   325  GLN  CG   CT2   -0.180000       12.0110           0
    2021 P1   325  GLN  HG1  HA     0.090000        1.0080           0
    2022 P1   325  GLN  HG2  HA     0.090000        1.0080           0
    2023 P1   325  GLN  CD   CC     0.550000       12.0110           0
    2024 P1   325  GLN  OE1  O     -0.550000       15.9990           0
    2025 P1   325  GLN  NE2  NH2   -0.620000       14.0070           0
    2026 P1   325  GLN  HE21 H      0.320000        1.0080           0
    2027 P1   325  GLN  HE22 H      0.300000        1.0080           0
    2028 P1   325  GLN  C    C      0.510000       12.0110           0
    2029 P1   325  GLN  O    O     -0.510000       15.9990           0
    2030 P1   326  SER  N    NH1   -0.470000       14.0070           0
    2031 P1   326  SER  HN   H      0.310000        1.0080           0
    2032 P1   326  SER  CA   CT1    0.070000       12.0110           0
    2033 P1   326  SER  HA   HB     0.090000        1.0080           0
    2034 P1   326  SER  CB   CT2    0.050000       12.0110           0
    2035 P1   326  SER  HB1  HA     0.090000        1.0080           0
    2036 P1   326  SER  HB2  HA     0.090000        1.0080           0
    2037 P1   326  SER  OG   OH1   -0.660000       15.9990           0
    2038 P1   326  SER  HG1  H      0.430000        1.0080           0
    2039 P1   326  SER  C    C      0.510000       12.0110           0
    2040 P1   326  SER  O    O     -0.510000       15.9990           0
    2041 P1   327  ILE  N    NH1   -0.470000       14.0070           0
    2042 P1   327  ILE  HN   H      0.310000        1.0080           0
    2043 P1   327  ILE  CA   CT1    0.070000       12.0110           0
    2044 P1   327  ILE  HA   HB     0.090000        1.0080           0
    2045 P1   327  ILE  CB   CT1   -0.090000       12.0110           0
    2046 P1   327  ILE  HB   HA     0.090000        1.0080           0
    2047 P1   327  ILE  CG2  CT3   -0.270000       12.0110           0
    2048 P1   327  ILE  HG21 HA     0.090000        1.0080           0
    2049 P1   327  ILE  HG22 HA     0.090000        1.0080           0
    2050 P1   327  ILE  HG23 HA     0.090000        1.0080           0
    2051 P1   327  ILE  CG1  CT2   -0.180000       12.0110           0
    2052 P1   327  ILE  HG11 HA     0.090000        1.0080           0
    2053 P1   327  ILE  HG12 HA     0.090000        1.0080           0
    2054 P1   327  ILE  CD   CT3   -0.270000       12.0110           0
    2055 P1   327  ILE  HD1  HA     0.090000        1.0080           0
    2056 P1   327  ILE  HD2  HA     0.090000        1.0080           0
    2057 P1   327  ILE  HD3  HA     0.090000        1.0080           0
    2058 P1   327  ILE  C    C      0.510000       12.0110           0
    2059 P1   327  ILE  O    O     -0.510000       15.9990           0
    2060 P1   328  GLY  N    NH1   -0.470000       14.0070           0
    2061 P1   328  GLY  HN   H      0.310000        1.0080           0
    2062 P1   328  GLY  CA   CT2   -0.020000       12.0110           0
    2063 P1   328  GLY  HA1  HB     0.090000        1.0080           0
    2064 P1   328  GLY  HA2  HB     0.090000        1.0080           0
    2065 P1   328  GLY  C    C      0.510000       12.0110           0
    2066 P1   328  GLY  O    O     -0.510000       15.9990           0
    2067 P1   329  GLU  N    NH1   -0.470000       14.0070           0
    2068 P1   329  GLU  HN   H      0.310000        1.0080           0
    2069 P1   329  GLU  CA   CT1    0.070000       12.0110           0
    2070 P1   329  GLU  HA   HB     0.090000        1.0080           0
    2071 P1   329  GLU  CB   CT2   -0.180000       12.0110           0
    2072 P1   329  GLU  HB1  HA     0.090000        1.0080           0
    2073 P1   329  GLU  HB2  HA     0.090000        1.0080           0
    2074 P1   329  GLU  CG   CT2   -0.280000       12.0110           0
    2075 P1   329  GLU  HG1  HA     0.090000        1.0080           0
    2076 P1   329  GLU  HG2  HA     0.090000        1.0080           0
    2077 P1   329  GLU  CD   CC     0.620000       12.0110           0
    2078 P1   329  GLU  OE1  OC    -0.760000       15.9990           0
    2079 P1   329  GLU  OE2  OC    -0.760000       15.9990           0
    2080 P1   329  GLU  C    C      0.510000       12.0110           0
    2081 P1   329  GLU  O    O     -0.510000       15.9990           0
    2082 P1   330  GLY  N    NH1   -0.470000       14.0070           0
    2083 P1   330  GLY  HN   H      0.310000        1.0080           0
    2084 P1   330  GLY  CA   CT2   -0.020000       12.0110           0
    2085 P1   330  GLY  HA1  HB     0.090000        1.0080           0
    2086 P1   330  GLY  HA2  HB     0.090000        1.0080           0
    2087 P1   330  GLY  C    C      0.510000       12.0110           0
    2088 P1   330  GLY  O    O     -0.510000       15.9990           0
    2089 P1   331  PHE  N    NH1   -0.470000       14.0070           0
    2090 P1   331  PHE  HN   H      0.310000        1.0080           0
    2091 P1   331  PHE  CA   CT1    0.070000       12.0110           0
    2092 P1   331  PHE  HA   HB     0.090000        1.0080           0
    2093 P1   331  PHE  CB   CT2   -0.180000       12.0110           0
    2094 P1   331  PHE  HB1  HA     0.090000        1.0080           0
    2095 P1   331  PHE  HB2  HA     0.090000        1.0080           0
    2096 P1   331  PHE  CG   CA     0.000000       12.0110           0
    2097 P1   331  PHE  CD1  CA    -0.115000       12.0110           0
    2098 P1   331  PHE  HD1  HP     0.115000        1.0080           0
    2099 P1   331  PHE  CE1  CA    -0.115000       12.0110           0
    2100 P1   331  PHE  HE1  HP     0.115000        1.0080           0
    2101 P1   331  PHE  CZ   CA    -0.115000       12.0110           0
    2102 P1   331  PHE  HZ   HP     0.115000        1.0080           0
    2103 P1   331  PHE  CD2  CA    -0.115000       12.0110           0
    2104 P1   331  PHE  HD2  HP     0.115000        1.0080           0
    2105 P1   331  PHE  CE2  CA    -0.115000       12.0110           0
    2106 P1   331  PHE  HE2  HP     0.115000        1.0080           0
    2107 P1   331  PHE  C    C      0.510000       12.0110           0
    2108 P1   331  PHE  O    O     -0.510000       15.9990           0
    2109 P1   332  LYS  N    NH1   -0.470000       14.0070           0
    2110 P1   332  LYS  HN   H      0.310000        1.0080           0
    2111 P1   332  LYS  CA   CT1    0.070000       12.0110           0
    2112 P1   332  LYS  HA   HB     0.090000        1.0080           0
    2113 P1   332  LYS  CB   CT2   -0.180000       12.0110           0
    2114 P1   332  LYS  HB1  HA     0.090000        1.0080           0
    2115 P1   332  LYS  HB2  HA     0.090000        1.0080           0
    2116 P1   332  LYS  CG   CT2   -0.180000       12.0110           0
    2117 P1   332  LYS  HG1  HA     0.090000        1.0080           0
    2118 P1   332  LYS  HG2  HA     0.090000        1.0080           0
    2119 P1   332  LYS  CD   CT2   -0.180000       12.0110           0
    2120 P1   332  LYS  HD1  HA     0.090000        1.0080           0
    2121 P1   332  LYS  HD2  HA     0.090000        1.0080           0
    2122 P1   332  LYS  CE   CT2    0.210000       12.0110           0
    2123 P1   332  LYS  HE1  HA     0.050000        1.0080           0
    2124 P1   332  LYS  HE2  HA     0.050000        1.0080           0
    2125 P1   332  LYS  NZ   NH3   -0.300000       14.0070           0
    2126 P1   332  LYS  HZ1  HC     0.330000        1.0080           0
    2127 P1   332  LYS  HZ2  HC     0.330000        1.0080           0
    2128 P1   332  LYS  HZ3  HC     0.330000        1.0080           0
    2129 P1   332  LYS  C    C      0.510000       12.0110           0
    2130 P1   332  LYS  O    O     -0.510000       15.9990           0
    2131 P1   333  GLU  N    NH1   -0.470000       14.0070           0
    2132 P1   333  GLU  HN   H      0.310000        1.0080           0
    2133 P1   333  GLU  CA   CT1    0.070000       12.0110           0
    2134 P1   333  GLU  HA   HB     0.090000        1.0080           0
    2135 P1   333  GLU  CB   CT2   -0.180000       12.0110           0
    2136 P1   333  GLU  HB1  HA     0.090000        1.0080           0
    2137 P1   333  GLU  HB2  HA     0.090000        1.0080           0
    2138 P1   333  GLU  CG   CT2   -0.280000       12.0110           0
    2139 P1   333  GLU  HG1  HA     0.090000        1.0080           0
    2140 P1   333  GLU  HG2  HA     0.090000        1.0080           0
    2141 P1   333  GLU  CD   CC     0.620000       12.0110           0
    2142 P1   333  GLU  OE1  OC    -0.760000       15.9990           0
    2143 P1   333  GLU  OE2  OC    -0.760000       15.9990           0
    2144 P1   333  GLU  C    C      0.510000       12.0110           0
    2145 P1   333  GLU  O    O     -0.510000       15.9990           0
    2146 P1   334  ALA  N    NH1   -0.470000       14.0070           0
    2147 P1   334  ALA  HN   H      0.310000        1.0080           0
    2148 P1   334  ALA  CA   CT1    0.070000       12.0110           0
    2149 P1   334  ALA  HA   HB     0.090000        1.0080           0
    2150 P1   334  ALA  CB   CT3   -0.270000       12.0110           0
    2151 P1   334  ALA  HB1  HA     0.090000        1.0080           0
    2152 P1   334  ALA  HB2  HA     0.090000        1.0080           0
    2153 P1   334  ALA  HB3  HA     0.090000        1.0080           0
    2154 P1   334  ALA  C    C      0.510000       12.0110           0
    2155 P1   334  ALA  O    O     -0.510000       15.9990           0
    2156 P1   335  VAL  N    NH1   -0.470000       14.0070           0
    2157 P1   335  VAL  HN   H      0.310000        1.0080           0
    2158 P1   335  VAL  CA   CT1    0.070000       12.0110           0
    2159 P1   335  VAL  HA   HB     0.090000        1.0080           0
    2160 P1   335  VAL  CB   CT1   -0.090000       12.0110           0
    2161 P1   335  VAL  HB   HA     0.090000        1.0080           0
    2162 P1   335  VAL  CG1  CT3   -0.270000       12.0110           0
    2163 P1   335  VAL  HG11 HA     0.090000        1.0080           0
    2164 P1   335  VAL  HG12 HA     0.090000        1.0080           0
    2165 P1   335  VAL  HG13 HA     0.090000        1.0080           0
    2166 P1   335  VAL  CG2  CT3   -0.270000       12.0110           0
    2167 P1   335  VAL  HG21 HA     0.090000        1.0080           0
    2168 P1   335  VAL  HG22 HA     0.090000        1.0080           0
    2169 P1   335  VAL  HG23 HA     0.090000        1.0080           0
    2170 P1   335  VAL  C    C      0.510000       12.0110           0
    2171 P1   335  VAL  O    O     -0.510000       15.9990           0
    2172 P1   336  GLN  N    NH1   -0.470000       14.0070           0
    2173 P1   336  GLN  HN   H      0.310000        1.0080           0
    2174 P1   336  GLN  CA   CT1    0.070000       12.0110           0
    2175 P1   336  GLN  HA   HB     0.090000        1.0080           0
    2176 P1   336  GLN  CB   CT2   -0.180000       12.0110           0
    2177 P1   336  GLN  HB1  HA     0.090000        1.0080           0
    2178 P1   336  GLN  HB2  HA     0.090000        1.0080           0
    2179 P1   336  GLN  CG   CT2   -0.180000       12.0110           0
    2180 P1   336  GLN  HG1  HA     0.090000        1.0080           0
    2181 P1   336  GLN  HG2  HA     0.090000        1.0080           0
    2182 P1   336  GLN  CD   CC     0.550000       12.0110           0
    2183 P1   336  GLN  OE1  O     -0.550000       15.9990           0
    2184 P1   336  GLN  NE2  NH2   -0.620000       14.0070           0
    2185 P1   336  GLN  HE21 H      0.320000        1.0080           0
    2186 P1   336  GLN  HE22 H      0.300000        1.0080           0
    2187 P1   336  GLN  C    C      0.510000       12.0110           0
    2188 P1   336  GLN  O    O     -0.510000       15.9990           0
    2189 P1   337  TYR  N    NH1   -0.470000       14.0070           0
    2190 P1   337  TYR  HN   H      0.310000        1.0080           0
    2191 P1   337  TYR  CA   CT1    0.070000       12.0110           0
    2192 P1   337  TYR  HA   HB     0.090000        1.0080           0
    2193 P1   337  TYR  CB   CT2   -0.180000       12.0110           0
    2194 P1   337  TYR  HB1  HA     0.090000        1.0080           0
    2195 P1   337  TYR  HB2  HA     0.090000        1.0080           0
    2196 P1   337  TYR  CG   CA     0.000000       12.0110           0
    2197 P1   337  TYR  CD1  CA    -0.115000       12.0110           0
    2198 P1   337  TYR  HD1  HP     0.115000        1.0080           0
    2199 P1   337  TYR  CE1  CA    -0.115000       12.0110           0
    2200 P1   337  TYR  HE1  HP     0.115000        1.0080           0
    2201 P1   337  TYR  CZ   CA     0.110000       12.0110           0
    2202 P1   337  TYR  OH   OH1   -0.540000       15.9990           0
    2203 P1   337  TYR  HH   H      0.430000        1.0080           0
    2204 P1   337  TYR  CD2  CA    -0.115000       12.0110           0
    2205 P1   337  TYR  HD2  HP     0.115000        1.0080           0
    2206 P1   337  TYR  CE2  CA    -0.115000       12.0110           0
    2207 P1   337  TYR  HE2  HP     0.115000        1.0080           0
    2208 P1   337  TYR  C    C      0.510000       12.0110           0
    2209 P1   337  TYR  O    O     -0.510000       15.9990           0
    2210 P1   338  VAL  N    NH1   -0.470000       14.0070           0
    2211 P1   338  VAL  HN   H      0.310000        1.0080           0
    2212 P1   338  VAL  CA   CT1    0.070000       12.0110           0
    2213 P1   338  VAL  HA   HB     0.090000        1.0080           0
    2214 P1   338  VAL  CB   CT1   -0.090000       12.0110           0
    2215 P1   338  VAL  HB   HA     0.090000        1.0080           0
    2216 P1   338  VAL  CG1  CT3   -0.270000       12.0110           0
    2217 P1   338  VAL  HG11 HA     0.090000        1.0080           0
    2218 P1   338  VAL  HG12 HA     0.090000        1.0080           0
    2219 P1   338  VAL  HG13 HA     0.090000        1.0080           0
    2220 P1   338  VAL  CG2  CT3   -0.270000       12.0110           0
    2221 P1   338  VAL  HG21 HA     0.090000        1.0080           0
    2222 P1   338  VAL  HG22 HA     0.090000        1.0080           0
    2223 P1   338  VAL  HG23 HA     0.090000        1.0080           0
    2224 P1   338  VAL  C    C      0.510000       12.0110           0
    2225 P1   338  VAL  O    O     -0.510000       15.9990           0
    2226 P1   339  LEU  N    NH1   -0.470000       14.0070           0
    2227 P1   339  LEU  HN   H      0.310000        1.0080           0
    2228 P1   339  LEU  CA   CT1    0.070000       12.0110           0
    2229 P1   339  LEU  HA   HB     0.090000        1.0080           0
    2230 P1   339  LEU  CB   CT2   -0.180000       12.0110           0
    2231 P1   339  LEU  HB1  HA     0.090000        1.0080           0
    2232 P1   339  LEU  HB2  HA     0.090000        1.0080           0
    2233 P1   339  LEU  CG   CT1   -0.090000       12.0110           0
    2234 P1   339  LEU  HG   HA     0.090000        1.0080           0
    2235 P1   339  LEU  CD1  CT3   -0.270000       12.0110           0
    2236 P1   339  LEU  HD11 HA     0.090000        1.0080           0
    2237 P1   339  LEU  HD12 HA     0.090000        1.0080           0
    2238 P1   339  LEU  HD13 HA     0.090000        1.0080           0
    2239 P1   339  LEU  CD2  CT3   -0.270000       12.0110           0
    2240 P1   339  LEU  HD21 HA     0.090000        1.0080           0
    2241 P1   339  LEU  HD22 HA     0.090000        1.0080           0
    2242 P1   339  LEU  HD23 HA     0.090000        1.0080           0
    2243 P1   339  LEU  C    C      0.510000       12.0110           0
    2244 P1   339  LEU  O    O     -0.510000       15.9990           0
    2245 P1   340  PRO  N    N     -0.290000       14.0070           0
    2246 P1   340  PRO  CD   CP3    0.000000       12.0110           0
    2247 P1   340  PRO  HD1  HA     0.090000        1.0080           0
    2248 P1   340  PRO  HD2  HA     0.090000        1.0080           0
    2249 P1   340  PRO  CA   CP1    0.020000       12.0110           0
    2250 P1   340  PRO  HA   HB     0.090000        1.0080           0
    2251 P1   340  PRO  CB   CP2   -0.180000       12.0110           0
    2252 P1   340  PRO  HB1  HA     0.090000        1.0080           0
    2253 P1   340  PRO  HB2  HA     0.090000        1.0080           0
    2254 P1   340  PRO  CG   CP2   -0.180000       12.0110           0
    2255 P1   340  PRO  HG1  HA     0.090000        1.0080           0
    2256 P1   340  PRO  HG2  HA     0.090000        1.0080           0
    2257 P1   340  PRO  C    C      0.510000       12.0110           0
    2258 P1   340  PRO  O    O     -0.510000       15.9990           0
    2259 P1   341  ARG  N    NH1   -0.470000       14.0070           0
    2260 P1   341  ARG  HN   H      0.310000        1.0080           0
    2261 P1   341  ARG  CA   CT1    0.070000       12.0110           0
    2262 P1   341  ARG  HA   HB     0.090000        1.0080           0
    2263 P1   341  ARG  CB   CT2   -0.180000       12.0110           0
    2264 P1   341  ARG  HB1  HA     0.090000        1.0080           0
    2265 P1   341  ARG  HB2  HA     0.090000        1.0080           0
    2266 P1   341  ARG  CG   CT2   -0.180000       12.0110           0
    2267 P1   341  ARG  HG1  HA     0.090000        1.0080           0
    2268 P1   341  ARG  HG2  HA     0.090000        1.0080           0
    2269 P1   341  ARG  CD   CT2    0.200000       12.0110           0
    2270 P1   341  ARG  HD1  HA     0.090000        1.0080           0
    2271 P1   341  ARG  HD2  HA     0.090000        1.0080           0
    2272 P1   341  ARG  NE   NC2   -0.700000       14.0070           0
    2273 P1   341  ARG  HE   HC     0.440000        1.0080           0
    2274 P1   341  ARG  CZ   C      0.640000       12.0110           0
    2275 P1   341  ARG  NH1  NC2   -0.800000       14.0070           0
    2276 P1   341  ARG  HH11 HC     0.460000        1.0080           0
    2277 P1   341  ARG  HH12 HC     0.460000        1.0080           0
    2278 P1   341  ARG  NH2  NC2   -0.800000       14.0070           0
    2279 P1   341  ARG  HH21 HC     0.460000        1.0080           0
    2280 P1   341  ARG  HH22 HC     0.460000        1.0080           0
    2281 P1   341  ARG  C    C      0.510000       12.0110           0
    2282 P1   341  ARG  O    O     -0.510000       15.9990           0
    2283 P1   342  LEU  N    NH1   -0.470000       14.0070           0
    2284 P1   342  LEU  HN   H      0.310000        1.0080           0
    2285 P1   342  LEU  CA   CT1    0.070000       12.0110           0
    2286 P1   342  LEU  HA   HB     0.090000        1.0080           0
    2287 P1   342  LEU  CB   CT2   -0.180000       12.0110           0
    2288 P1   342  LEU  HB1  HA     0.090000        1.0080           0
    2289 P1   342  LEU  HB2  HA     0.090000        1.0080           0
    2290 P1   342  LEU  CG   CT1   -0.090000       12.0110           0
    2291 P1   342  LEU  HG   HA     0.090000        1.0080           0
    2292 P1   342  LEU  CD1  CT3   -0.270000       12.0110           0
    2293 P1   342  LEU  HD11 HA     0.090000        1.0080           0
    2294 P1   342  LEU  HD12 HA     0.090000        1.0080           0
    2295 P1   342  LEU  HD13 HA     0.090000        1.0080           0
    2296 P1   342  LEU  CD2  CT3   -0.270000       12.0110           0
    2297 P1   342  LEU  HD21 HA     0.090000        1.0080           0
    2298 P1   342  LEU  HD22 HA     0.090000        1.0080           0
    2299 P1   342  LEU  HD23 HA     0.090000        1.0080           0
    2300 P1   342  LEU  C    C      0.510000       12.0110           0
    2301 P1   342  LEU  O    O     -0.510000       15.9990           0
    2302 P1   343  LEU  N    NH1   -0.470000       14.0070           0
    2303 P1   343  LEU  HN   H      0.310000        1.0080           0
    2304 P1   343  LEU  CA   CT1    0.070000       12.0110           0
    2305 P1   343  LEU  HA   HB     0.090000        1.0080           0
    2306 P1   343  LEU  CB   CT2   -0.180000       12.0110           0
    2307 P1   343  LEU  HB1  HA     0.090000        1.0080           0
    2308 P1   343  LEU  HB2  HA     0.090000        1.0080           0
    2309 P1   343  LEU  CG   CT1   -0.090000       12.0110           0
    2310 P1   343  LEU  HG   HA     0.090000        1.0080           0
    2311 P1   343  LEU  CD1  CT3   -0.270000       12.0110           0
    2312 P1   343  LEU  HD11 HA     0.090000        1.0080           0
    2313 P1   343  LEU  HD12 HA     0.090000        1.0080           0
    2314 P1   343  LEU  HD13 HA     0.090000        1.0080           0
    2315 P1   343  LEU  CD2  CT3   -0.270000       12.0110           0
    2316 P1   343  LEU  HD21 HA     0.090000        1.0080           0
    2317 P1   343  LEU  HD22 HA     0.090000        1.0080           0
    2318 P1   343  LEU  HD23 HA     0.090000        1.0080           0
    2319 P1   343  LEU  C    C      0.510000       12.0110           0
    2320 P1   343  LEU  O    O     -0.510000       15.9990           0
    2321 P1   344  LEU  N    NH1   -0.470000       14.0070           0
    2322 P1   344  LEU  HN   H      0.310000        1.0080           0
    2323 P1   344  LEU  CA   CT1    0.070000       12.0110           0
    2324 P1   344  LEU  HA   HB     0.090000        1.0080           0
    2325 P1   344  LEU  CB   CT2   -0.180000       12.0110           0
    2326 P1   344  LEU  HB1  HA     0.090000        1.0080           0
    2327 P1   344  LEU  HB2  HA     0.090000        1.0080           0
    2328 P1   344  LEU  CG   CT1   -0.090000       12.0110           0
    2329 P1   344  LEU  HG   HA     0.090000        1.0080           0
    2330 P1   344  LEU  CD1  CT3   -0.270000       12.0110           0
    2331 P1   344  LEU  HD11 HA     0.090000        1.0080           0
    2332 P1   344  LEU  HD12 HA     0.090000        1.0080           0
    2333 P1   344  LEU  HD13 HA     0.090000        1.0080           0
    2334 P1   344  LEU  CD2  CT3   -0.270000       12.0110           0
    2335 P1   344  LEU  HD21 HA     0.090000        1.0080           0
    2336 P1   344  LEU  HD22 HA     0.090000        1.0080           0
    2337 P1   344  LEU  HD23 HA     0.090000        1.0080           0
    2338 P1   344  LEU  C    C      0.510000       12.0110           0
    2339 P1   344  LEU  O    O     -0.510000       15.9990           0
    2340 P1   345  ALA  N    NH1   -0.470000       14.0070           0
    2341 P1   345  ALA  HN   H      0.310000        1.0080           0
    2342 P1   345  ALA  CA   CT1    0.070000       12.0110           0
    2343 P1   345  ALA  HA   HB     0.090000        1.0080           0
    2344 P1   345  ALA  CB   CT3   -0.270000       12.0110           0
    2345 P1   345  ALA  HB1  HA     0.090000        1.0080           0
    2346 P1   345  ALA  HB2  HA     0.090000        1.0080           0
    2347 P1   345  ALA  HB3  HA     0.090000        1.0080           0
    2348 P1   345  ALA  C    C      0.510000       12.0110           0
    2349 P1   345  ALA  O    O     -0.510000       15.9990           0
    2350 P1   346  PRO  N    N     -0.290000       14.0070           0
    2351 P1   346  PRO  CD   CP3    0.000000       12.0110           0
    2352 P1   346  PRO  HD1  HA     0.090000        1.0080           0
    2353 P1   346  PRO  HD2  HA     0.090000        1.0080           0
    2354 P1   346  PRO  CA   CP1    0.020000       12.0110           0
    2355 P1   346  PRO  HA   HB     0.090000        1.0080           0
    2356 P1   346  PRO  CB   CP2   -0.180000       12.0110           0
    2357 P1   346  PRO  HB1  HA     0.090000        1.0080           0
    2358 P1   346  PRO  HB2  HA     0.090000        1.0080           0
    2359 P1   346  PRO  CG   CP2   -0.180000       12.0110           0
    2360 P1   346  PRO  HG1  HA     0.090000        1.0080           0
    2361 P1   346  PRO  HG2  HA     0.090000        1.0080           0
    2362 P1   346  PRO  C    C      0.510000       12.0110           0
    2363 P1   346  PRO  O    O     -0.510000       15.9990           0
    2364 P1   347  VAL  N    NH1   -0.470000       14.0070           0
    2365 P1   347  VAL  HN   H      0.310000        1.0080           0
    2366 P1   347  VAL  CA   CT1    0.070000       12.0110           0
    2367 P1   347  VAL  HA   HB     0.090000        1.0080           0
    2368 P1   347  VAL  CB   CT1   -0.090000       12.0110           0
    2369 P1   347  VAL  HB   HA     0.090000        1.0080           0
    2370 P1   347  VAL  CG1  CT3   -0.270000       12.0110           0
    2371 P1   347  VAL  HG11 HA     0.090000        1.0080           0
    2372 P1   347  VAL  HG12 HA     0.090000        1.0080           0
    2373 P1   347  VAL  HG13 HA     0.090000        1.0080           0
    2374 P1   347  VAL  CG2  CT3   -0.270000       12.0110           0
    2375 P1   347  VAL  HG21 HA     0.090000        1.0080           0
    2376 P1   347  VAL  HG22 HA     0.090000        1.0080           0
    2377 P1   347  VAL  HG23 HA     0.090000        1.0080           0
    2378 P1   347  VAL  C    C      0.510000       12.0110           0
    2379 P1   347  VAL  O    O     -0.510000       15.9990           0
    2380 P1   348  TYR  N    NH1   -0.470000       14.0070           0
    2381 P1   348  TYR  HN   H      0.310000        1.0080           0
    2382 P1   348  TYR  CA   CT1    0.070000       12.0110           0
    2383 P1   348  TYR  HA   HB     0.090000        1.0080           0
    2384 P1   348  TYR  CB   CT2   -0.180000       12.0110           0
    2385 P1   348  TYR  HB1  HA     0.090000        1.0080           0
    2386 P1   348  TYR  HB2  HA     0.090000        1.0080           0
    2387 P1   348  TYR  CG   CA     0.000000       12.0110           0
    2388 P1   348  TYR  CD1  CA    -0.115000       12.0110           0
    2389 P1   348  TYR  HD1  HP     0.115000        1.0080           0
    2390 P1   348  TYR  CE1  CA    -0.115000       12.0110           0
    2391 P1   348  TYR  HE1  HP     0.115000        1.0080           0
    2392 P1   348  TYR  CZ   CA     0.110000       12.0110           0
    2393 P1   348  TYR  OH   OH1   -0.540000       15.9990           0
    2394 P1   348  TYR  HH   H      0.430000        1.0080           0
    2395 P1   348  TYR  CD2  CA    -0.115000       12.0110           0
    2396 P1   348  TYR  HD2  HP     0.115000        1.0080           0
    2397 P1   348  TYR  CE2  CA    -0.115000       12.0110           0
    2398 P1   348  TYR  HE2  HP     0.115000        1.0080           0
    2399 P1   348  TYR  C    C      0.510000       12.0110           0
    2400 P1   348  TYR  O    O     -0.510000       15.9990           0
    2401 P1   349  HSD  N    NH1   -0.470000       14.0070           0
    2402 P1   349  HSD  HN   H      0.310000        1.0080           0
    2403 P1   349  HSD  CA   CT1    0.070000       12.0110           0
    2404 P1   349  HSD  HA   HB     0.090000        1.0080           0
    2405 P1   349  HSD  CB   CT2   -0.090000       12.0110           0
    2406 P1   349  HSD  HB1  HA     0.090000        1.0080           0
    2407 P1   349  HSD  HB2  HA     0.090000        1.0080           0
    2408 P1   349  HSD  ND1  NR1   -0.360000       14.0070           0
    2409 P1   349  HSD  HD1  H      0.320000        1.0080           0
    2410 P1   349  HSD  CG   CPH1  -0.050000       12.0110           0
    2411 P1   349  HSD  CE1  CPH2   0.250000       12.0110           0
    2412 P1   349  HSD  HE1  HR1    0.130000        1.0080           0
    2413 P1   349  HSD  NE2  NR2   -0.700000       14.0070           0
    2414 P1   349  HSD  CD2  CPH1   0.220000       12.0110           0
    2415 P1   349  HSD  HD2  HR3    0.100000        1.0080           0
    2416 P1   349  HSD  C    C      0.510000       12.0110           0
    2417 P1   349  HSD  O    O     -0.510000       15.9990           0
    2418 P1   350  CYS  N    NH1   -0.470000       14.0070           0
    2419 P1   350  CYS  HN   H      0.310000        1.0080           0
    2420 P1   350  CYS  CA   CT1    0.070000       12.0110           0
    2421 P1   350  CYS  HA   HB     0.090000        1.0080           0
    2422 P1   350  CYS  CB   CT2   -0.110000       12.0110           0
    2423 P1   350  CYS  HB1  HA     0.090000        1.0080           0
    2424 P1   350  CYS  HB2  HA     0.090000        1.0080           0
    2425 P1   350  CYS  SG   S     -0.230000       32.0600           0
    2426 P1   350  CYS  HG1  HS     0.160000        1.0080           0
    2427 P1   350  CYS  C    C      0.510000       12.0110           0
    2428 P1   350  CYS  O    O     -0.510000       15.9990           0
    2429 P1   351  LEU  N    NH1   -0.470000       14.0070           0
    2430 P1   351  LEU  HN   H      0.310000        1.0080           0
    2431 P1   351  LEU  CA   CT1    0.070000       12.0110           0
    2432 P1   351  LEU  HA   HB     0.090000        1.0080           0
    2433 P1   351  LEU  CB   CT2   -0.180000       12.0110           0
    2434 P1   351  LEU  HB1  HA     0.090000        1.0080           0
    2435 P1   351  LEU  HB2  HA     0.090000        1.0080           0
    2436 P1   351  LEU  CG   CT1   -0.090000       12.0110           0
    2437 P1   351  LEU  HG   HA     0.090000        1.0080           0
    2438 P1   351  LEU  CD1  CT3   -0.270000       12.0110           0
    2439 P1   351  LEU  HD11 HA     0.090000        1.0080           0
    2440 P1   351  LEU  HD12 HA     0.090000        1.0080           0
    2441 P1   351  LEU  HD13 HA     0.090000        1.0080           0
    2442 P1   351  LEU  CD2  CT3   -0.270000       12.0110           0
    2443 P1   351  LEU  HD21 HA     0.090000        1.0080           0
    2444 P1   351  LEU  HD22 HA     0.090000        1.0080           0
    2445 P1   351  LEU  HD23 HA     0.090000        1.0080           0
    2446 P1   351  LEU  C    C      0.510000       12.0110           0
    2447 P1   351  LEU  O    O     -0.510000       15.9990           0
    2448 P1   352  HSD  N    NH1   -0.470000       14.0070           0
    2449 P1   352  HSD  HN   H      0.310000        1.0080           0
    2450 P1   352  HSD  CA   CT1    0.070000       12.0110           0
    2451 P1   352  HSD  HA   HB     0.090000        1.0080           0
    2452 P1   352  HSD  CB   CT2   -0.090000       12.0110           0
    2453 P1   352  HSD  HB1  HA     0.090000        1.0080           0
    2454 P1   352  HSD  HB2  HA     0.090000        1.0080           0
    2455 P1   352  HSD  ND1  NR1   -0.360000       14.0070           0
    2456 P1   352  HSD  HD1  H      0.320000        1.0080           0
    2457 P1   352  HSD  CG   CPH1  -0.050000       12.0110           0
    2458 P1   352  HSD  CE1  CPH2   0.250000       12.0110           0
    2459 P1   352  HSD  HE1  HR1    0.130000        1.0080           0
    2460 P1   352  HSD  NE2  NR2   -0.700000       14.0070           0
    2461 P1   352  HSD  CD2  CPH1   0.220000       12.0110           0
    2462 P1   352  HSD  HD2  HR3    0.100000        1.0080           0
    2463 P1   352  HSD  C    C      0.510000       12.0110           0
    2464 P1   352  HSD  O    O     -0.510000       15.9990           0
    2465 P1   353  TYR  N    NH1   -0.470000       14.0070           0
    2466 P1   353  TYR  HN   H      0.310000        1.0080           0
    2467 P1   353  TYR  CA   CT1    0.070000       12.0110           0
    2468 P1   353  TYR  HA   HB     0.090000        1.0080           0
    2469 P1   353  TYR  CB   CT2   -0.180000       12.0110           0
    2470 P1   353  TYR  HB1  HA     0.090000        1.0080           0
    2471 P1   353  TYR  HB2  HA     0.090000        1.0080           0
    2472 P1   353  TYR  CG   CA     0.000000       12.0110           0
    2473 P1   353  TYR  CD1  CA    -0.115000       12.0110           0
    2474 P1   353  TYR  HD1  HP     0.115000        1.0080           0
    2475 P1   353  TYR  CE1  CA    -0.115000       12.0110           0
    2476 P1   353  TYR  HE1  HP     0.115000        1.0080           0
    2477 P1   353  TYR  CZ   CA     0.110000       12.0110           0
    2478 P1   353  TYR  OH   OH1   -0.540000       15.9990           0
    2479 P1   353  TYR  HH   H      0.430000        1.0080           0
    2480 P1   353  TYR  CD2  CA    -0.115000       12.0110           0
    2481 P1   353  TYR  HD2  HP     0.115000        1.0080           0
    2482 P1   353  TYR  CE2  CA    -0.115000       12.0110           0
    2483 P1   353  TYR  HE2  HP     0.115000        1.0080           0
    2484 P1   353  TYR  C    C      0.510000       12.0110           0
    2485 P1   353  TYR  O    O     -0.510000       15.9990           0
    2486 P1   354  PHE  N    NH1   -0.470000       14.0070           0
    2487 P1   354  PHE  HN   H      0.310000        1.0080           0
    2488 P1   354  PHE  CA   CT1    0.070000       12.0110           0
    2489 P1   354  PHE  HA   HB     0.090000        1.0080           0
    2490 P1   354  PHE  CB   CT2   -0.180000       12.0110           0
    2491 P1   354  PHE  HB1  HA     0.090000        1.0080           0
    2492 P1   354  PHE  HB2  HA     0.090000        1.0080           0
    2493 P1   354  PHE  CG   CA     0.000000       12.0110           0
    2494 P1   354  PHE  CD1  CA    -0.115000       12.0110           0
    2495 P1   354  PHE  HD1  HP     0.115000        1.0080           0
    2496 P1   354  PHE  CE1  CA    -0.115000       12.0110           0
    2497 P1   354  PHE  HE1  HP     0.115000        1.0080           0
    2498 P1   354  PHE  CZ   CA    -0.115000       12.0110           0
    2499 P1   354  PHE  HZ   HP     0.115000        1.0080           0
    2500 P1   354  PHE  CD2  CA    -0.115000       12.0110           0
    2501 P1   354  PHE  HD2  HP     0.115000        1.0080           0
    2502 P1   354  PHE  CE2  CA    -0.115000       12.0110           0
    2503 P1   354  PHE  HE2  HP     0.115000        1.0080           0
    2504 P1   354  PHE  C    C      0.510000       12.0110           0
    2505 P1   354  PHE  O    O     -0.510000       15.9990           0
    2506 P1   355  GLU  N    NH1   -0.470000       14.0070           0
    2507 P1   355  GLU  HN   H      0.310000        1.0080           0
    2508 P1   355  GLU  CA   CT1    0.070000       12.0110           0
    2509 P1   355  GLU  HA   HB     0.090000        1.0080           0
    2510 P1   355  GLU  CB   CT2   -0.180000       12.0110           0
    2511 P1   355  GLU  HB1  HA     0.090000        1.0080           0
    2512 P1   355  GLU  HB2  HA     0.090000        1.0080           0
    2513 P1   355  GLU  CG   CT2   -0.280000       12.0110           0
    2514 P1   355  GLU  HG1  HA     0.090000        1.0080           0
    2515 P1   355  GLU  HG2  HA     0.090000        1.0080           0
    2516 P1   355  GLU  CD   CC     0.620000       12.0110           0
    2517 P1   355  GLU  OE1  OC    -0.760000       15.9990           0
    2518 P1   355  GLU  OE2  OC    -0.760000       15.9990           0
    2519 P1   355  GLU  C    C      0.510000       12.0110           0
    2520 P1   355  GLU  O    O     -0.510000       15.9990           0
    2521 P1   356  LEU  N    NH1   -0.470000       14.0070           0
    2522 P1   356  LEU  HN   H      0.310000        1.0080           0
    2523 P1   356  LEU  CA   CT1    0.070000       12.0110           0
    2524 P1   356  LEU  HA   HB     0.090000        1.0080           0
    2525 P1   356  LEU  CB   CT2   -0.180000       12.0110           0
    2526 P1   356  LEU  HB1  HA     0.090000        1.0080           0
    2527 P1   356  LEU  HB2  HA     0.090000        1.0080           0
    2528 P1   356  LEU  CG   CT1   -0.090000       12.0110           0
    2529 P1   356  LEU  HG   HA     0.090000        1.0080           0
    2530 P1   356  LEU  CD1  CT3   -0.270000       12.0110           0
    2531 P1   356  LEU  HD11 HA     0.090000        1.0080           0
    2532 P1   356  LEU  HD12 HA     0.090000        1.0080           0
    2533 P1   356  LEU  HD13 HA     0.090000        1.0080           0
    2534 P1   356  LEU  CD2  CT3   -0.270000       12.0110           0
    2535 P1   356  LEU  HD21 HA     0.090000        1.0080           0
    2536 P1   356  LEU  HD22 HA     0.090000        1.0080           0
    2537 P1   356  LEU  HD23 HA     0.090000        1.0080           0
    2538 P1   356  LEU  C    C      0.510000       12.0110           0
    2539 P1   356  LEU  O    O     -0.510000       15.9990           0
    2540 P1   357  LEU  N    NH1   -0.470000       14.0070           0
    2541 P1   357  LEU  HN   H      0.310000        1.0080           0
    2542 P1   357  LEU  CA   CT1    0.070000       12.0110           0
    2543 P1   357  LEU  HA   HB     0.090000        1.0080           0
    2544 P1   357  LEU  CB   CT2   -0.180000       12.0110           0
    2545 P1   357  LEU  HB1  HA     0.090000        1.0080           0
    2546 P1   357  LEU  HB2  HA     0.090000        1.0080           0
    2547 P1   357  LEU  CG   CT1   -0.090000       12.0110           0
    2548 P1   357  LEU  HG   HA     0.090000        1.0080           0
    2549 P1   357  LEU  CD1  CT3   -0.270000       12.0110           0
    2550 P1   357  LEU  HD11 HA     0.090000        1.0080           0
    2551 P1   357  LEU  HD12 HA     0.090000        1.0080           0
    2552 P1   357  LEU  HD13 HA     0.090000        1.0080           0
    2553 P1   357  LEU  CD2  CT3   -0.270000       12.0110           0
    2554 P1   357  LEU  HD21 HA     0.090000        1.0080           0
    2555 P1   357  LEU  HD22 HA     0.090000        1.0080           0
    2556 P1   357  LEU  HD23 HA     0.090000        1.0080           0
    2557 P1   357  LEU  C    C      0.510000       12.0110           0
    2558 P1   357  LEU  O    O     -0.510000       15.9990           0
    2559 P1   358  LYS  N    NH1   -0.470000       14.0070           0
    2560 P1   358  LYS  HN   H      0.310000        1.0080           0
    2561 P1   358  LYS  CA   CT1    0.070000       12.0110           0
    2562 P1   358  LYS  HA   HB     0.090000        1.0080           0
    2563 P1   358  LYS  CB   CT2   -0.180000       12.0110           0
    2564 P1   358  LYS  HB1  HA     0.090000        1.0080           0
    2565 P1   358  LYS  HB2  HA     0.090000        1.0080           0
    2566 P1   358  LYS  CG   CT2   -0.180000       12.0110           0
    2567 P1   358  LYS  HG1  HA     0.090000        1.0080           0
    2568 P1   358  LYS  HG2  HA     0.090000        1.0080           0
    2569 P1   358  LYS  CD   CT2   -0.180000       12.0110           0
    2570 P1   358  LYS  HD1  HA     0.090000        1.0080           0
    2571 P1   358  LYS  HD2  HA     0.090000        1.0080           0
    2572 P1   358  LYS  CE   CT2    0.210000       12.0110           0
    2573 P1   358  LYS  HE1  HA     0.050000        1.0080           0
    2574 P1   358  LYS  HE2  HA     0.050000        1.0080           0
    2575 P1   358  LYS  NZ   NH3   -0.300000       14.0070           0
    2576 P1   358  LYS  HZ1  HC     0.330000        1.0080           0
    2577 P1   358  LYS  HZ2  HC     0.330000        1.0080           0
    2578 P1   358  LYS  HZ3  HC     0.330000        1.0080           0
    2579 P1   358  LYS  C    C      0.510000       12.0110           0
    2580 P1   358  LYS  O    O     -0.510000       15.9990           0
    2581 P1   359  GLN  N    NH1   -0.470000       14.0070           0
    2582 P1   359  GLN  HN   H      0.310000        1.0080           0
    2583 P1   359  GLN  CA   CT1    0.070000       12.0110           0
    2584 P1   359  GLN  HA   HB     0.090000        1.0080           0
    2585 P1   359  GLN  CB   CT2   -0.180000       12.0110           0
    2586 P1   359  GLN  HB1  HA     0.090000        1.0080           0
    2587 P1   359  GLN  HB2  HA     0.090000        1.0080           0
    2588 P1   359  GLN  CG   CT2   -0.180000       12.0110           0
    2589 P1   359  GLN  HG1  HA     0.090000        1.0080           0
    2590 P1   359  GLN  HG2  HA     0.090000        1.0080           0
    2591 P1   359  GLN  CD   CC     0.550000       12.0110           0
    2592 P1   359  GLN  OE1  O     -0.550000       15.9990           0
    2593 P1   359  GLN  NE2  NH2   -0.620000       14.0070           0
    2594 P1   359  GLN  HE21 H      0.320000        1.0080           0
    2595 P1   359  GLN  HE22 H      0.300000        1.0080           0
    2596 P1   359  GLN  C    C      0.510000       12.0110           0
    2597 P1   359  GLN  O    O     -0.510000       15.9990           0
    2598 P1   360  LEU  N    NH1   -0.470000       14.0070           0
    2599 P1   360  LEU  HN   H      0.310000        1.0080           0
    2600 P1   360  LEU  CA   CT1    0.070000       12.0110           0
    2601 P1   360  LEU  HA   HB     0.090000        1.0080           0
    2602 P1   360  LEU  CB   CT2   -0.180000       12.0110           0
    2603 P1   360  LEU  HB1  HA     0.090000        1.0080           0
    2604 P1   360  LEU  HB2  HA     0.090000        1.0080           0
    2605 P1   360  LEU  CG   CT1   -0.090000       12.0110           0
    2606 P1   360  LEU  HG   HA     0.090000        1.0080           0
    2607 P1   360  LEU  CD1  CT3   -0.270000       12.0110           0
    2608 P1   360  LEU  HD11 HA     0.090000        1.0080           0
    2609 P1   360  LEU  HD12 HA     0.090000        1.0080           0
    2610 P1   360  LEU  HD13 HA     0.090000        1.0080           0
    2611 P1   360  LEU  CD2  CT3   -0.270000       12.0110           0
    2612 P1   360  LEU  HD21 HA     0.090000        1.0080           0
    2613 P1   360  LEU  HD22 HA     0.090000        1.0080           0
    2614 P1   360  LEU  HD23 HA     0.090000        1.0080           0
    2615 P1   360  LEU  C    C      0.510000       12.0110           0
    2616 P1   360  LEU  O    O     -0.510000       15.9990           0
    2617 P1   361  GLU  N    NH1   -0.470000       14.0070           0
    2618 P1   361  GLU  HN   H      0.310000        1.0080           0
    2619 P1   361  GLU  CA   CT1    0.070000       12.0110           0
    2620 P1   361  GLU  HA   HB     0.090000        1.0080           0
    2621 P1   361  GLU  CB   CT2   -0.180000       12.0110           0
    2622 P1   361  GLU  HB1  HA     0.090000        1.0080           0
    2623 P1   361  GLU  HB2  HA     0.090000        1.0080           0
    2624 P1   361  GLU  CG   CT2   -0.280000       12.0110           0
    2625 P1   361  GLU  HG1  HA     0.090000        1.0080           0
    2626 P1   361  GLU  HG2  HA     0.090000        1.0080           0
    2627 P1   361  GLU  CD   CC     0.620000       12.0110           0
    2628 P1   361  GLU  OE1  OC    -0.760000       15.9990           0
    2629 P1   361  GLU  OE2  OC    -0.760000       15.9990           0
    2630 P1   361  GLU  C    C      0.510000       12.0110           0
    2631 P1   361  GLU  O    O     -0.510000       15.9990           0
    2632 P1   362  GLU  N    NH1   -0.470000       14.0070           0
    2633 P1   362  GLU  HN   H      0.310000        1.0080           0
    2634 P1   362  GLU  CA   CT1    0.070000       12.0110           0
    2635 P1   362  GLU  HA   HB     0.090000        1.0080           0
    2636 P1   362  GLU  CB   CT2   -0.180000       12.0110           0
    2637 P1   362  GLU  HB1  HA     0.090000        1.0080           0
    2638 P1   362  GLU  HB2  HA     0.090000        1.0080           0
    2639 P1   362  GLU  CG   CT2   -0.280000       12.0110           0
    2640 P1   362  GLU  HG1  HA     0.090000        1.0080           0
    2641 P1   362  GLU  HG2  HA     0.090000        1.0080           0
    2642 P1   362  GLU  CD   CC     0.620000       12.0110           0
    2643 P1   362  GLU  OE1  OC    -0.760000       15.9990           0
    2644 P1   362  GLU  OE2  OC    -0.760000       15.9990           0
    2645 P1   362  GLU  C    C      0.510000       12.0110           0
    2646 P1   362  GLU  O    O     -0.510000       15.9990           0
    2647 P1   363  LYS  N    NH1   -0.470000       14.0070           0
    2648 P1   363  LYS  HN   H      0.310000        1.0080           0
    2649 P1   363  LYS  CA   CT1    0.070000       12.0110           0
    2650 P1   363  LYS  HA   HB     0.090000        1.0080           0
    2651 P1   363  LYS  CB   CT2   -0.180000       12.0110           0
    2652 P1   363  LYS  HB1  HA     0.090000        1.0080           0
    2653 P1   363  LYS  HB2  HA     0.090000        1.0080           0
    2654 P1   363  LYS  CG   CT2   -0.180000       12.0110           0
    2655 P1   363  LYS  HG1  HA     0.090000        1.0080           0
    2656 P1   363  LYS  HG2  HA     0.090000        1.0080           0
    2657 P1   363  LYS  CD   CT2   -0.180000       12.0110           0
    2658 P1   363  LYS  HD1  HA     0.090000        1.0080           0
    2659 P1   363  LYS  HD2  HA     0.090000        1.0080           0
    2660 P1   363  LYS  CE   CT2    0.210000       12.0110           0
    2661 P1   363  LYS  HE1  HA     0.050000        1.0080           0
    2662 P1   363  LYS  HE2  HA     0.050000        1.0080           0
    2663 P1   363  LYS  NZ   NH3   -0.300000       14.0070           0
    2664 P1   363  LYS  HZ1  HC     0.330000        1.0080           0
    2665 P1   363  LYS  HZ2  HC     0.330000        1.0080           0
    2666 P1   363  LYS  HZ3  HC     0.330000        1.0080           0
    2667 P1   363  LYS  C    C      0.510000       12.0110           0
    2668 P1   363  LYS  O    O     -0.510000       15.9990           0
    2669 P1   364  SER  N    NH1   -0.470000       14.0070           0
    2670 P1   364  SER  HN   H      0.310000        1.0080           0
    2671 P1   364  SER  CA   CT1    0.070000       12.0110           0
    2672 P1   364  SER  HA   HB     0.090000        1.0080           0
    2673 P1   364  SER  CB   CT2    0.050000       12.0110           0
    2674 P1   364  SER  HB1  HA     0.090000        1.0080           0
    2675 P1   364  SER  HB2  HA     0.090000        1.0080           0
    2676 P1   364  SER  OG   OH1   -0.660000       15.9990           0
    2677 P1   364  SER  HG1  H      0.430000        1.0080           0
    2678 P1   364  SER  C    C      0.510000       12.0110           0
    2679 P1   364  SER  O    O     -0.510000       15.9990           0
    2680 P1   365  GLU  N    NH1   -0.470000       14.0070           0
    2681 P1   365  GLU  HN   H      0.310000        1.0080           0
    2682 P1   365  GLU  CA   CT1    0.070000       12.0110           0
    2683 P1   365  GLU  HA   HB     0.090000        1.0080           0
    2684 P1   365  GLU  CB   CT2   -0.180000       12.0110           0
    2685 P1   365  GLU  HB1  HA     0.090000        1.0080           0
    2686 P1   365  GLU  HB2  HA     0.090000        1.0080           0
    2687 P1   365  GLU  CG   CT2   -0.280000       12.0110           0
    2688 P1   365  GLU  HG1  HA     0.090000        1.0080           0
    2689 P1   365  GLU  HG2  HA     0.090000        1.0080           0
    2690 P1   365  GLU  CD   CC     0.620000       12.0110           0
    2691 P1   365  GLU  OE1  OC    -0.760000       15.9990           0
    2692 P1   365  GLU  OE2  OC    -0.760000       15.9990           0
    2693 P1   365  GLU  C    C      0.510000       12.0110           0
    2694 P1   365  GLU  O    O     -0.510000       15.9990           0
    2695 P1   366  ASP  N    NH1   -0.470000       14.0070           0
    2696 P1   366  ASP  HN   H      0.310000        1.0080           0
    2697 P1   366  ASP  CA   CT1    0.070000       12.0110           0
    2698 P1   366  ASP  HA   HB     0.090000        1.0080           0
    2699 P1   366  ASP  CB   CT2   -0.280000       12.0110           0
    2700 P1   366  ASP  HB1  HA     0.090000        1.0080           0
    2701 P1   366  ASP  HB2  HA     0.090000        1.0080           0
    2702 P1   366  ASP  CG   CC     0.620000       12.0110           0
    2703 P1   366  ASP  OD1  OC    -0.760000       15.9990           0
    2704 P1   366  ASP  OD2  OC    -0.760000       15.9990           0
    2705 P1   366  ASP  C    C      0.510000       12.0110           0
    2706 P1   366  ASP  O    O     -0.510000       15.9990           0
    2707 P1   367  GLN  N    NH1   -0.470000       14.0070           0
    2708 P1   367  GLN  HN   H      0.310000        1.0080           0
    2709 P1   367  GLN  CA   CT1    0.070000       12.0110           0
    2710 P1   367  GLN  HA   HB     0.090000        1.0080           0
    2711 P1   367  GLN  CB   CT2   -0.180000       12.0110           0
    2712 P1   367  GLN  HB1  HA     0.090000        1.0080           0
    2713 P1   367  GLN  HB2  HA     0.090000        1.0080           0
    2714 P1   367  GLN  CG   CT2   -0.180000       12.0110           0
    2715 P1   367  GLN  HG1  HA     0.090000        1.0080           0
    2716 P1   367  GLN  HG2  HA     0.090000        1.0080           0
    2717 P1   367  GLN  CD   CC     0.550000       12.0110           0
    2718 P1   367  GLN  OE1  O     -0.550000       15.9990           0
    2719 P1   367  GLN  NE2  NH2   -0.620000       14.0070           0
    2720 P1   367  GLN  HE21 H      0.320000        1.0080           0
    2721 P1   367  GLN  HE22 H      0.300000        1.0080           0
    2722 P1   367  GLN  C    C      0.510000       12.0110           0
    2723 P1   367  GLN  O    O     -0.510000       15.9990           0
    2724 P1   368  GLU  N    NH1   -0.470000       14.0070           0
    2725 P1   368  GLU  HN   H      0.310000        1.0080           0
    2726 P1   368  GLU  CA   CT1    0.070000       12.0110           0
    2727 P1   368  GLU  HA   HB     0.090000        1.0080           0
    2728 P1   368  GLU  CB   CT2   -0.180000       12.0110           0
    2729 P1   368  GLU  HB1  HA     0.090000        1.0080           0
    2730 P1   368  GLU  HB2  HA     0.090000        1.0080           0
    2731 P1   368  GLU  CG   CT2   -0.280000       12.0110           0
    2732 P1   368  GLU  HG1  HA     0.090000        1.0080           0
    2733 P1   368  GLU  HG2  HA     0.090000        1.0080           0
    2734 P1   368  GLU  CD   CC     0.620000       12.0110           0
    2735 P1   368  GLU  OE1  OC    -0.760000       15.9990           0
    2736 P1   368  GLU  OE2  OC    -0.760000       15.9990           0
    2737 P1   368  GLU  C    C      0.510000       12.0110           0
    2738 P1   368  GLU  O    O     -0.510000       15.9990           0
    2739 P1   369  ASP  N    NH1   -0.470000       14.0070           0
    2740 P1   369  ASP  HN   H      0.310000        1.0080           0
    2741 P1   369  ASP  CA   CT1    0.070000       12.0110           0
    2742 P1   369  ASP  HA   HB     0.090000        1.0080           0
    2743 P1   369  ASP  CB   CT2   -0.280000       12.0110           0
    2744 P1   369  ASP  HB1  HA     0.090000        1.0080           0
    2745 P1   369  ASP  HB2  HA     0.090000        1.0080           0
    2746 P1   369  ASP  CG   CC     0.620000       12.0110           0
    2747 P1   369  ASP  OD1  OC    -0.760000       15.9990           0
    2748 P1   369  ASP  OD2  OC    -0.760000       15.9990           0
    2749 P1   369  ASP  C    C      0.510000       12.0110           0
    2750 P1   369  ASP  O    O     -0.510000       15.9990           0
    2751 P1   370  LYS  N    NH1   -0.470000       14.0070           0
    2752 P1   370  LYS  HN   H      0.310000        1.0080           0
    2753 P1   370  LYS  CA   CT1    0.070000       12.0110           0
    2754 P1   370  LYS  HA   HB     0.090000        1.0080           0
    2755 P1   370  LYS  CB   CT2   -0.180000       12.0110           0
    2756 P1   370  LYS  HB1  HA     0.090000        1.0080           0
    2757 P1   370  LYS  HB2  HA     0.090000        1.0080           0
    2758 P1   370  LYS  CG   CT2   -0.180000       12.0110           0
    2759 P1   370  LYS  HG1  HA     0.090000        1.0080           0
    2760 P1   370  LYS  HG2  HA     0.090000        1.0080           0
    2761 P1   370  LYS  CD   CT2   -0.180000       12.0110           0
    2762 P1   370  LYS  HD1  HA     0.090000        1.0080           0
    2763 P1   370  LYS  HD2  HA     0.090000        1.0080           0
    2764 P1   370  LYS  CE   CT2    0.210000       12.0110           0
    2765 P1   370  LYS  HE1  HA     0.050000        1.0080           0
    2766 P1   370  LYS  HE2  HA     0.050000        1.0080           0
    2767 P1   370  LYS  NZ   NH3   -0.300000       14.0070           0
    2768 P1   370  LYS  HZ1  HC     0.330000        1.0080           0
    2769 P1   370  LYS  HZ2  HC     0.330000        1.0080           0
    2770 P1   370  LYS  HZ3  HC     0.330000        1.0080           0
    2771 P1   370  LYS  C    C      0.510000       12.0110           0
    2772 P1   370  LYS  O    O     -0.510000       15.9990           0
    2773 P1   371  GLU  N    NH1   -0.470000       14.0070           0
    2774 P1   371  GLU  HN   H      0.310000        1.0080           0
    2775 P1   371  GLU  CA   CT1    0.070000       12.0110           0
    2776 P1   371  GLU  HA   HB     0.090000        1.0080           0
    2777 P1   371  GLU  CB   CT2   -0.180000       12.0110           0
    2778 P1   371  GLU  HB1  HA     0.090000        1.0080           0
    2779 P1   371  GLU  HB2  HA     0.090000        1.0080           0
    2780 P1   371  GLU  CG   CT2   -0.280000       12.0110           0
    2781 P1   371  GLU  HG1  HA     0.090000        1.0080           0
    2782 P1   371  GLU  HG2  HA     0.090000        1.0080           0
    2783 P1   371  GLU  CD   CC     0.620000       12.0110           0
    2784 P1   371  GLU  OE1  OC    -0.760000       15.9990           0
    2785 P1   371  GLU  OE2  OC    -0.760000       15.9990           0
    2786 P1   371  GLU  C    C      0.510000       12.0110           0
    2787 P1   371  GLU  O    O     -0.510000       15.9990           0
    2788 P1   372  CYS  N    NH1   -0.470000       14.0070           0
    2789 P1   372  CYS  HN   H      0.310000        1.0080           0
    2790 P1   372  CYS  CA   CT1    0.070000       12.0110           0
    2791 P1   372  CYS  HA   HB     0.090000        1.0080           0
    2792 P1   372  CYS  CB   CT2   -0.110000       12.0110           0
    2793 P1   372  CYS  HB1  HA     0.090000        1.0080           0
    2794 P1   372  CYS  HB2  HA     0.090000        1.0080           0
    2795 P1   372  CYS  SG   S     -0.230000       32.0600           0
    2796 P1   372  CYS  HG1  HS     0.160000        1.0080           0
    2797 P1   372  CYS  C    C      0.510000       12.0110           0
    2798 P1   372  CYS  O    O     -0.510000       15.9990           0
    2799 P1   373  LEU  N    NH1   -0.470000       14.0070           0
    2800 P1   373  LEU  HN   H      0.310000        1.0080           0
    2801 P1   373  LEU  CA   CT1    0.070000       12.0110           0
    2802 P1   373  LEU  HA   HB     0.090000        1.0080           0
    2803 P1   373  LEU  CB   CT2   -0.180000       12.0110           0
    2804 P1   373  LEU  HB1  HA     0.090000        1.0080           0
    2805 P1   373  LEU  HB2  HA     0.090000        1.0080           0
    2806 P1   373  LEU  CG   CT1   -0.090000       12.0110           0
    2807 P1   373  LEU  HG   HA     0.090000        1.0080           0
    2808 P1   373  LEU  CD1  CT3   -0.270000       12.0110           0
    2809 P1   373  LEU  HD11 HA     0.090000        1.0080           0
    2810 P1   373  LEU  HD12 HA     0.090000        1.0080           0
    2811 P1   373  LEU  HD13 HA     0.090000        1.0080           0
    2812 P1   373  LEU  CD2  CT3   -0.270000       12.0110           0
    2813 P1   373  LEU  HD21 HA     0.090000        1.0080           0
    2814 P1   373  LEU  HD22 HA     0.090000        1.0080           0
    2815 P1   373  LEU  HD23 HA     0.090000        1.0080           0
    2816 P1   373  LEU  C    C      0.510000       12.0110           0
    2817 P1   373  LEU  O    O     -0.510000       15.9990           0
    2818 P1   374  LYS  N    NH1   -0.470000       14.0070           0
    2819 P1   374  LYS  HN   H      0.310000        1.0080           0
    2820 P1   374  LYS  CA   CT1    0.070000       12.0110           0
    2821 P1   374  LYS  HA   HB     0.090000        1.0080           0
    2822 P1   374  LYS  CB   CT2   -0.180000       12.0110           0
    2823 P1   374  LYS  HB1  HA     0.090000        1.0080           0
    2824 P1   374  LYS  HB2  HA     0.090000        1.0080           0
    2825 P1   374  LYS  CG   CT2   -0.180000       12.0110           0
    2826 P1   374  LYS  HG1  HA     0.090000        1.0080           0
    2827 P1   374  LYS  HG2  HA     0.090000        1.0080           0
    2828 P1   374  LYS  CD   CT2   -0.180000       12.0110           0
    2829 P1   374  LYS  HD1  HA     0.090000        1.0080           0
    2830 P1   374  LYS  HD2  HA     0.090000        1.0080           0
    2831 P1   374  LYS  CE   CT2    0.210000       12.0110           0
    2832 P1   374  LYS  HE1  HA     0.050000        1.0080           0
    2833 P1   374  LYS  HE2  HA     0.050000        1.0080           0
    2834 P1   374  LYS  NZ   NH3   -0.300000       14.0070           0
    2835 P1   374  LYS  HZ1  HC     0.330000        1.0080           0
    2836 P1   374  LYS  HZ2  HC     0.330000        1.0080           0
    2837 P1   374  LYS  HZ3  HC     0.330000        1.0080           0
    2838 P1   374  LYS  C    C      0.510000       12.0110           0
    2839 P1   374  LYS  O    O     -0.510000       15.9990           0
    2840 P1   375  GLN  N    NH1   -0.470000       14.0070           0
    2841 P1   375  GLN  HN   H      0.310000        1.0080           0
    2842 P1   375  GLN  CA   CT1    0.070000       12.0110           0
    2843 P1   375  GLN  HA   HB     0.090000        1.0080           0
    2844 P1   375  GLN  CB   CT2   -0.180000       12.0110           0
    2845 P1   375  GLN  HB1  HA     0.090000        1.0080           0
    2846 P1   375  GLN  HB2  HA     0.090000        1.0080           0
    2847 P1   375  GLN  CG   CT2   -0.180000       12.0110           0
    2848 P1   375  GLN  HG1  HA     0.090000        1.0080           0
    2849 P1   375  GLN  HG2  HA     0.090000        1.0080           0
    2850 P1   375  GLN  CD   CC     0.550000       12.0110           0
    2851 P1   375  GLN  OE1  O     -0.550000       15.9990           0
    2852 P1   375  GLN  NE2  NH2   -0.620000       14.0070           0
    2853 P1   375  GLN  HE21 H      0.320000        1.0080           0
    2854 P1   375  GLN  HE22 H      0.300000        1.0080           0
    2855 P1   375  GLN  C    C      0.510000       12.0110           0
    2856 P1   375  GLN  O    O     -0.510000       15.9990           0
    2857 P1   376  ALA  N    NH1   -0.470000       14.0070           0
    2858 P1   376  ALA  HN   H      0.310000        1.0080           0
    2859 P1   376  ALA  CA   CT1    0.070000       12.0110           0
    2860 P1   376  ALA  HA   HB     0.090000        1.0080           0
    2861 P1   376  ALA  CB   CT3   -0.270000       12.0110           0
    2862 P1   376  ALA  HB1  HA     0.090000        1.0080           0
    2863 P1   376  ALA  HB2  HA     0.090000        1.0080           0
    2864 P1   376  ALA  HB3  HA     0.090000        1.0080           0
    2865 P1   376  ALA  C    C      0.510000       12.0110           0
    2866 P1   376  ALA  O    O     -0.510000       15.9990           0
    2867 P1   377  ILE  N    NH1   -0.470000       14.0070           0
    2868 P1   377  ILE  HN   H      0.310000        1.0080           0
    2869 P1   377  ILE  CA   CT1    0.070000       12.0110           0
    2870 P1   377  ILE  HA   HB     0.090000        1.0080           0
    2871 P1   377  ILE  CB   CT1   -0.090000       12.0110           0
    2872 P1   377  ILE  HB   HA     0.090000        1.0080           0
    2873 P1   377  ILE  CG2  CT3   -0.270000       12.0110           0
    2874 P1   377  ILE  HG21 HA     0.090000        1.0080           0
    2875 P1   377  ILE  HG22 HA     0.090000        1.0080           0
    2876 P1   377  ILE  HG23 HA     0.090000        1.0080           0
    2877 P1   377  ILE  CG1  CT2   -0.180000       12.0110           0
    2878 P1   377  ILE  HG11 HA     0.090000        1.0080           0
    2879 P1   377  ILE  HG12 HA     0.090000        1.0080           0
    2880 P1   377  ILE  CD   CT3   -0.270000       12.0110           0
    2881 P1   377  ILE  HD1  HA     0.090000        1.0080           0
    2882 P1   377  ILE  HD2  HA     0.090000        1.0080           0
    2883 P1   377  ILE  HD3  HA     0.090000        1.0080           0
    2884 P1   377  ILE  C    C      0.510000       12.0110           0
    2885 P1   377  ILE  O    O     -0.510000       15.9990           0
    2886 P1   378  THR  N    NH1   -0.470000       14.0070           0
    2887 P1   378  THR  HN   H      0.310000        1.0080           0
    2888 P1   378  THR  CA   CT1    0.070000       12.0110           0
    2889 P1   378  THR  HA   HB     0.090000        1.0080           0
    2890 P1   378  THR  CB   CT1    0.140000       12.0110           0
    2891 P1   378  THR  HB   HA     0.090000        1.0080           0
    2892 P1   378  THR  OG1  OH1   -0.660000       15.9990           0
    2893 P1   378  THR  HG1  H      0.430000        1.0080           0
    2894 P1   378  THR  CG2  CT3   -0.270000       12.0110           0
    2895 P1   378  THR  HG21 HA     0.090000        1.0080           0
    2896 P1   378  THR  HG22 HA     0.090000        1.0080           0
    2897 P1   378  THR  HG23 HA     0.090000        1.0080           0
    2898 P1   378  THR  C    C      0.510000       12.0110           0
    2899 P1   378  THR  O    O     -0.510000       15.9990           0
    2900 P1   379  ALA  N    NH1   -0.470000       14.0070           0
    2901 P1   379  ALA  HN   H      0.310000        1.0080           0
    2902 P1   379  ALA  CA   CT1    0.070000       12.0110           0
    2903 P1   379  ALA  HA   HB     0.090000        1.0080           0
    2904 P1   379  ALA  CB   CT3   -0.270000       12.0110           0
    2905 P1   379  ALA  HB1  HA     0.090000        1.0080           0
    2906 P1   379  ALA  HB2  HA     0.090000        1.0080           0
    2907 P1   379  ALA  HB3  HA     0.090000        1.0080           0
    2908 P1   379  ALA  C    C      0.510000       12.0110           0
    2909 P1   379  ALA  O    O     -0.510000       15.9990           0
    2910 P1   380  LEU  N    NH1   -0.470000       14.0070           0
    2911 P1   380  LEU  HN   H      0.310000        1.0080           0
    2912 P1   380  LEU  CA   CT1    0.070000       12.0110           0
    2913 P1   380  LEU  HA   HB     0.090000        1.0080           0
    2914 P1   380  LEU  CB   CT2   -0.180000       12.0110           0
    2915 P1   380  LEU  HB1  HA     0.090000        1.0080           0
    2916 P1   380  LEU  HB2  HA     0.090000        1.0080           0
    2917 P1   380  LEU  CG   CT1   -0.090000       12.0110           0
    2918 P1   380  LEU  HG   HA     0.090000        1.0080           0
    2919 P1   380  LEU  CD1  CT3   -0.270000       12.0110           0
    2920 P1   380  LEU  HD11 HA     0.090000        1.0080           0
    2921 P1   380  LEU  HD12 HA     0.090000        1.0080           0
    2922 P1   380  LEU  HD13 HA     0.090000        1.0080           0
    2923 P1   380  LEU  CD2  CT3   -0.270000       12.0110           0
    2924 P1   380  LEU  HD21 HA     0.090000        1.0080           0
    2925 P1   380  LEU  HD22 HA     0.090000        1.0080           0
    2926 P1   380  LEU  HD23 HA     0.090000        1.0080           0
    2927 P1   380  LEU  C    C      0.510000       12.0110           0
    2928 P1   380  LEU  O    O     -0.510000       15.9990           0
    2929 P1   381  LEU  N    NH1   -0.470000       14.0070           0
    2930 P1   381  LEU  HN   H      0.310000        1.0080           0
    2931 P1   381  LEU  CA   CT1    0.070000       12.0110           0
    2932 P1   381  LEU  HA   HB     0.090000        1.0080           0
    2933 P1   381  LEU  CB   CT2   -0.180000       12.0110           0
    2934 P1   381  LEU  HB1  HA     0.090000        1.0080           0
    2935 P1   381  LEU  HB2  HA     0.090000        1.0080           0
    2936 P1   381  LEU  CG   CT1   -0.090000       12.0110           0
    2937 P1   381  LEU  HG   HA     0.090000        1.0080           0
    2938 P1   381  LEU  CD1  CT3   -0.270000       12.0110           0
    2939 P1   381  LEU  HD11 HA     0.090000        1.0080           0
    2940 P1   381  LEU  HD12 HA     0.090000        1.0080           0
    2941 P1   381  LEU  HD13 HA     0.090000        1.0080           0
    2942 P1   381  LEU  CD2  CT3   -0.270000       12.0110           0
    2943 P1   381  LEU  HD21 HA     0.090000        1.0080           0
    2944 P1   381  LEU  HD22 HA     0.090000        1.0080           0
    2945 P1   381  LEU  HD23 HA     0.090000        1.0080           0
    2946 P1   381  LEU  C    C      0.510000       12.0110           0
    2947 P1   381  LEU  O    O     -0.510000       15.9990           0
    2948 P1   382  ASN  N    NH1   -0.470000       14.0070           0
    2949 P1   382  ASN  HN   H      0.310000        1.0080           0
    2950 P1   382  ASN  CA   CT1    0.070000       12.0110           0
    2951 P1   382  ASN  HA   HB     0.090000        1.0080           0
    2952 P1   382  ASN  CB   CT2   -0.180000       12.0110           0
    2953 P1   382  ASN  HB1  HA     0.090000        1.0080           0
    2954 P1   382  ASN  HB2  HA     0.090000        1.0080           0
    2955 P1   382  ASN  CG   CC     0.550000       12.0110           0
    2956 P1   382  ASN  OD1  O     -0.550000       15.9990           0
    2957 P1   382  ASN  ND2  NH2   -0.620000       14.0070           0
    2958 P1   382  ASN  HD21 H      0.320000        1.0080           0
    2959 P1   382  ASN  HD22 H      0.300000        1.0080           0
    2960 P1   382  ASN  C    C      0.510000       12.0110           0
    2961 P1   382  ASN  O    O     -0.510000       15.9990           0
    2962 P1   383  VAL  N    NH1   -0.470000       14.0070           0
    2963 P1   383  VAL  HN   H      0.310000        1.0080           0
    2964 P1   383  VAL  CA   CT1    0.070000       12.0110           0
    2965 P1   383  VAL  HA   HB     0.090000        1.0080           0
    2966 P1   383  VAL  CB   CT1   -0.090000       12.0110           0
    2967 P1   383  VAL  HB   HA     0.090000        1.0080           0
    2968 P1   383  VAL  CG1  CT3   -0.270000       12.0110           0
    2969 P1   383  VAL  HG11 HA     0.090000        1.0080           0
    2970 P1   383  VAL  HG12 HA     0.090000        1.0080           0
    2971 P1   383  VAL  HG13 HA     0.090000        1.0080           0
    2972 P1   383  VAL  CG2  CT3   -0.270000       12.0110           0
    2973 P1   383  VAL  HG21 HA     0.090000        1.0080           0
    2974 P1   383  VAL  HG22 HA     0.090000        1.0080           0
    2975 P1   383  VAL  HG23 HA     0.090000        1.0080           0
    2976 P1   383  VAL  C    C      0.510000       12.0110           0
    2977 P1   383  VAL  O    O     -0.510000       15.9990           0
    2978 P1   384  GLN  N    NH1   -0.470000       14.0070           0
    2979 P1   384  GLN  HN   H      0.310000        1.0080           0
    2980 P1   384  GLN  CA   CT1    0.070000       12.0110           0
    2981 P1   384  GLN  HA   HB     0.090000        1.0080           0
    2982 P1   384  GLN  CB   CT2   -0.180000       12.0110           0
    2983 P1   384  GLN  HB1  HA     0.090000        1.0080           0
    2984 P1   384  GLN  HB2  HA     0.090000        1.0080           0
    2985 P1   384  GLN  CG   CT2   -0.180000       12.0110           0
    2986 P1   384  GLN  HG1  HA     0.090000        1.0080           0
    2987 P1   384  GLN  HG2  HA     0.090000        1.0080           0
    2988 P1   384  GLN  CD   CC     0.550000       12.0110           0
    2989 P1   384  GLN  OE1  O     -0.550000       15.9990           0
    2990 P1   384  GLN  NE2  NH2   -0.620000       14.0070           0
    2991 P1   384  GLN  HE21 H      0.320000        1.0080           0
    2992 P1   384  GLN  HE22 H      0.300000        1.0080           0
    2993 P1   384  GLN  C    C      0.510000       12.0110           0
    2994 P1   384  GLN  O    O     -0.510000       15.9990           0
    2995 P1   385  SER  N    NH1   -0.470000       14.0070           0
    2996 P1   385  SER  HN   H      0.310000        1.0080           0
    2997 P1   385  SER  CA   CT1    0.070000       12.0110           0
    2998 P1   385  SER  HA   HB     0.090000        1.0080           0
    2999 P1   385  SER  CB   CT2    0.050000       12.0110           0
    3000 P1   385  SER  HB1  HA     0.090000        1.0080           0
    3001 P1   385  SER  HB2  HA     0.090000        1.0080           0
    3002 P1   385  SER  OG   OH1   -0.660000       15.9990           0
    3003 P1   385  SER  HG1  H      0.430000        1.0080           0
    3004 P1   385  SER  C    C      0.510000       12.0110           0
    3005 P1   385  SER  O    O     -0.510000       15.9990           0
    3006 P1   386  GLY  N    NH1   -0.470000       14.0070           0
    3007 P1   386  GLY  HN   H      0.310000        1.0080           0
    3008 P1   386  GLY  CA   CT2   -0.020000       12.0110           0
    3009 P1   386  GLY  HA1  HB     0.090000        1.0080           0
    3010 P1   386  GLY  HA2  HB     0.090000        1.0080           0
    3011 P1   386  GLY  C    C      0.510000       12.0110           0
    3012 P1   386  GLY  O    O     -0.510000       15.9990           0
    3013 P1   387  MET  N    NH1   -0.470000       14.0070           0
    3014 P1   387  MET  HN   H      0.310000        1.0080           0
    3015 P1   387  MET  CA   CT1    0.070000       12.0110           0
    3016 P1   387  MET  HA   HB     0.090000        1.0080           0
    3017 P1   387  MET  CB   CT2   -0.180000       12.0110           0
    3018 P1   387  MET  HB1  HA     0.090000        1.0080           0
    3019 P1   387  MET  HB2  HA     0.090000        1.0080           0
    3020 P1   387  MET  CG   CT2   -0.140000       12.0110           0
    3021 P1   387  MET  HG1  HA     0.090000        1.0080           0
    3022 P1   387  MET  HG2  HA     0.090000        1.0080           0
    3023 P1   387  MET  SD   S     -0.090000       32.0600           0
    3024 P1   387  MET  CE   CT3   -0.220000       12.0110           0
    3025 P1   387  MET  HE1  HA     0.090000        1.0080           0
    3026 P1   387  MET  HE2  HA     0.090000        1.0080           0
    3027 P1   387  MET  HE3  HA     0.090000        1.0080           0
    3028 P1   387  MET  C    C      0.510000       12.0110           0
    3029 P1   387  MET  O    O     -0.510000       15.9990           0
    3030 P1   388  GLU  N    NH1   -0.470000       14.0070           0
    3031 P1   388  GLU  HN   H      0.310000        1.0080           0
    3032 P1   388  GLU  CA   CT1    0.070000       12.0110           0
    3033 P1   388  GLU  HA   HB     0.090000        1.0080           0
    3034 P1   388  GLU  CB   CT2   -0.180000       12.0110           0
    3035 P1   388  GLU  HB1  HA     0.090000        1.0080           0
    3036 P1   388  GLU  HB2  HA     0.090000        1.0080           0
    3037 P1   388  GLU  CG   CT2   -0.280000       12.0110           0
    3038 P1   388  GLU  HG1  HA     0.090000        1.0080           0
    3039 P1   388  GLU  HG2  HA     0.090000        1.0080           0
    3040 P1   388  GLU  CD   CC     0.620000       12.0110           0
    3041 P1   388  GLU  OE1  OC    -0.760000       15.9990           0
    3042 P1   388  GLU  OE2  OC    -0.760000       15.9990           0
    3043 P1   388  GLU  C    C      0.510000       12.0110           0
    3044 P1   388  GLU  O    O     -0.510000       15.9990           0
    3045 P1   389  LYS  N    NH1   -0.470000       14.0070           0
    3046 P1   389  LYS  HN   H      0.310000        1.0080           0
    3047 P1   389  LYS  CA   CT1    0.070000       12.0110           0
    3048 P1   389  LYS  HA   HB     0.090000        1.0080           0
    3049 P1   389  LYS  CB   CT2   -0.180000       12.0110           0
    3050 P1   389  LYS  HB1  HA     0.090000        1.0080           0
    3051 P1   389  LYS  HB2  HA     0.090000        1.0080           0
    3052 P1   389  LYS  CG   CT2   -0.180000       12.0110           0
    3053 P1   389  LYS  HG1  HA     0.090000        1.0080           0
    3054 P1   389  LYS  HG2  HA     0.090000        1.0080           0
    3055 P1   389  LYS  CD   CT2   -0.180000       12.0110           0
    3056 P1   389  LYS  HD1  HA     0.090000        1.0080           0
    3057 P1   389  LYS  HD2  HA     0.090000        1.0080           0
    3058 P1   389  LYS  CE   CT2    0.210000       12.0110           0
    3059 P1   389  LYS  HE1  HA     0.050000        1.0080           0
    3060 P1   389  LYS  HE2  HA     0.050000        1.0080           0
    3061 P1   389  LYS  NZ   NH3   -0.300000       14.0070           0
    3062 P1   389  LYS  HZ1  HC     0.330000        1.0080           0
    3063 P1   389  LYS  HZ2  HC     0.330000        1.0080           0
    3064 P1   389  LYS  HZ3  HC     0.330000        1.0080           0
    3065 P1   389  LYS  C    C      0.510000       12.0110           0
    3066 P1   389  LYS  O    O     -0.510000       15.9990           0
    3067 P1   390  ILE  N    NH1   -0.470000       14.0070           0
    3068 P1   390  ILE  HN   H      0.310000        1.0080           0
    3069 P1   390  ILE  CA   CT1    0.070000       12.0110           0
    3070 P1   390  ILE  HA   HB     0.090000        1.0080           0
    3071 P1   390  ILE  CB   CT1   -0.090000       12.0110           0
    3072 P1   390  ILE  HB   HA     0.090000        1.0080           0
    3073 P1   390  ILE  CG2  CT3   -0.270000       12.0110           0
    3074 P1   390  ILE  HG21 HA     0.090000        1.0080           0
    3075 P1   390  ILE  HG22 HA     0.090000        1.0080           0
    3076 P1   390  ILE  HG23 HA     0.090000        1.0080           0
    3077 P1   390  ILE  CG1  CT2   -0.180000       12.0110           0
    3078 P1   390  ILE  HG11 HA     0.090000        1.0080           0
    3079 P1   390  ILE  HG12 HA     0.090000        1.0080           0
    3080 P1   390  ILE  CD   CT3   -0.270000       12.0110           0
    3081 P1   390  ILE  HD1  HA     0.090000        1.0080           0
    3082 P1   390  ILE  HD2  HA     0.090000        1.0080           0
    3083 P1   390  ILE  HD3  HA     0.090000        1.0080           0
    3084 P1   390  ILE  C    C      0.510000       12.0110           0
    3085 P1   390  ILE  O    O     -0.510000       15.9990           0
    3086 P1   391  CYS  N    NH1   -0.470000       14.0070           0
    3087 P1   391  CYS  HN   H      0.310000        1.0080           0
    3088 P1   391  CYS  CA   CT1    0.070000       12.0110           0
    3089 P1   391  CYS  HA   HB     0.090000        1.0080           0
    3090 P1   391  CYS  CB   CT2   -0.110000       12.0110           0
    3091 P1   391  CYS  HB1  HA     0.090000        1.0080           0
    3092 P1   391  CYS  HB2  HA     0.090000        1.0080           0
    3093 P1   391  CYS  SG   S     -0.230000       32.0600           0
    3094 P1   391  CYS  HG1  HS     0.160000        1.0080           0
    3095 P1   391  CYS  C    C      0.510000       12.0110           0
    3096 P1   391  CYS  O    O     -0.510000       15.9990           0
    3097 P1   392  SER  N    NH1   -0.470000       14.0070           0
    3098 P1   392  SER  HN   H      0.310000        1.0080           0
    3099 P1   392  SER  CA   CT1    0.070000       12.0110           0
    3100 P1   392  SER  HA   HB     0.090000        1.0080           0
    3101 P1   392  SER  CB   CT2    0.050000       12.0110           0
    3102 P1   392  SER  HB1  HA     0.090000        1.0080           0
    3103 P1   392  SER  HB2  HA     0.090000        1.0080           0
    3104 P1   392  SER  OG   OH1   -0.660000       15.9990           0
    3105 P1   392  SER  HG1  H      0.430000        1.0080           0
    3106 P1   392  SER  C    C      0.510000       12.0110           0
    3107 P1   392  SER  O    O     -0.510000       15.9990           0
    3108 P1   393  LYS  N    NH1   -0.470000       14.0070           0
    3109 P1   393  LYS  HN   H      0.310000        1.0080           0
    3110 P1   393  LYS  CA   CT1    0.070000       12.0110           0
    3111 P1   393  LYS  HA   HB     0.090000        1.0080           0
    3112 P1   393  LYS  CB   CT2   -0.180000       12.0110           0
    3113 P1   393  LYS  HB1  HA     0.090000        1.0080           0
    3114 P1   393  LYS  HB2  HA     0.090000        1.0080           0
    3115 P1   393  LYS  CG   CT2   -0.180000       12.0110           0
    3116 P1   393  LYS  HG1  HA     0.090000        1.0080           0
    3117 P1   393  LYS  HG2  HA     0.090000        1.0080           0
    3118 P1   393  LYS  CD   CT2   -0.180000       12.0110           0
    3119 P1   393  LYS  HD1  HA     0.090000        1.0080           0
    3120 P1   393  LYS  HD2  HA     0.090000        1.0080           0
    3121 P1   393  LYS  CE   CT2    0.210000       12.0110           0
    3122 P1   393  LYS  HE1  HA     0.050000        1.0080           0
    3123 P1   393  LYS  HE2  HA     0.050000        1.0080           0
    3124 P1   393  LYS  NZ   NH3   -0.300000       14.0070           0
    3125 P1   393  LYS  HZ1  HC     0.330000        1.0080           0
    3126 P1   393  LYS  HZ2  HC     0.330000        1.0080           0
    3127 P1   393  LYS  HZ3  HC     0.330000        1.0080           0
    3128 P1   393  LYS  C    C      0.510000       12.0110           0
    3129 P1   393  LYS  O    O     -0.510000       15.9990           0
    3130 P1   394  SER  N    NH1   -0.470000       14.0070           0
    3131 P1   394  SER  HN   H      0.310000        1.0080           0
    3132 P1   394  SER  CA   CT1    0.070000       12.0110           0
    3133 P1   394  SER  HA   HB     0.090000        1.0080           0
    3134 P1   394  SER  CB   CT2    0.050000       12.0110           0
    3135 P1   394  SER  HB1  HA     0.090000        1.0080           0
    3136 P1   394  SER  HB2  HA     0.090000        1.0080           0
    3137 P1   394  SER  OG   OH1   -0.660000       15.9990           0
    3138 P1   394  SER  HG1  H      0.430000        1.0080           0
    3139 P1   394  SER  C    C      0.510000       12.0110           0
    3140 P1   394  SER  O    O     -0.510000       15.9990           0
    3141 P1   395  LEU  N    NH1   -0.470000       14.0070           0
    3142 P1   395  LEU  HN   H      0.310000        1.0080           0
    3143 P1   395  LEU  CA   CT1    0.070000       12.0110           0
    3144 P1   395  LEU  HA   HB     0.090000        1.0080           0
    3145 P1   395  LEU  CB   CT2   -0.180000       12.0110           0
    3146 P1   395  LEU  HB1  HA     0.090000        1.0080           0
    3147 P1   395  LEU  HB2  HA     0.090000        1.0080           0
    3148 P1   395  LEU  CG   CT1   -0.090000       12.0110           0
    3149 P1   395  LEU  HG   HA     0.090000        1.0080           0
    3150 P1   395  LEU  CD1  CT3   -0.270000       12.0110           0
    3151 P1   395  LEU  HD11 HA     0.090000        1.0080           0
    3152 P1   395  LEU  HD12 HA     0.090000        1.0080           0
    3153 P1   395  LEU  HD13 HA     0.090000        1.0080           0
    3154 P1   395  LEU  CD2  CT3   -0.270000       12.0110           0
    3155 P1   395  LEU  HD21 HA     0.090000        1.0080           0
    3156 P1   395  LEU  HD22 HA     0.090000        1.0080           0
    3157 P1   395  LEU  HD23 HA     0.090000        1.0080           0
    3158 P1   395  LEU  C    C      0.510000       12.0110           0
    3159 P1   395  LEU  O    O     -0.510000       15.9990           0
    3160 P1   396  ALA  N    NH1   -0.470000       14.0070           0
    3161 P1   396  ALA  HN   H      0.310000        1.0080           0
    3162 P1   396  ALA  CA   CT1    0.070000       12.0110           0
    3163 P1   396  ALA  HA   HB     0.090000        1.0080           0
    3164 P1   396  ALA  CB   CT3   -0.270000       12.0110           0
    3165 P1   396  ALA  HB1  HA     0.090000        1.0080           0
    3166 P1   396  ALA  HB2  HA     0.090000        1.0080           0
    3167 P1   396  ALA  HB3  HA     0.090000        1.0080           0
    3168 P1   396  ALA  C    C      0.510000       12.0110           0
    3169 P1   396  ALA  O    O     -0.510000       15.9990           0
    3170 P1   397  LYS  N    NH1   -0.470000       14.0070           0
    3171 P1   397  LYS  HN   H      0.310000        1.0080           0
    3172 P1   397  LYS  CA   CT1    0.070000       12.0110           0
    3173 P1   397  LYS  HA   HB     0.090000        1.0080           0
    3174 P1   397  LYS  CB   CT2   -0.180000       12.0110           0
    3175 P1   397  LYS  HB1  HA     0.090000        1.0080           0
    3176 P1   397  LYS  HB2  HA     0.090000        1.0080           0
    3177 P1   397  LYS  CG   CT2   -0.180000       12.0110           0
    3178 P1   397  LYS  HG1  HA     0.090000        1.0080           0
    3179 P1   397  LYS  HG2  HA     0.090000        1.0080           0
    3180 P1   397  LYS  CD   CT2   -0.180000       12.0110           0
    3181 P1   397  LYS  HD1  HA     0.090000        1.0080           0
    3182 P1   397  LYS  HD2  HA     0.090000        1.0080           0
    3183 P1   397  LYS  CE   CT2    0.210000       12.0110           0
    3184 P1   397  LYS  HE1  HA     0.050000        1.0080           0
    3185 P1   397  LYS  HE2  HA     0.050000        1.0080           0
    3186 P1   397  LYS  NZ   NH3   -0.300000       14.0070           0
    3187 P1   397  LYS  HZ1  HC     0.330000        1.0080           0
    3188 P1   397  LYS  HZ2  HC     0.330000        1.0080           0
    3189 P1   397  LYS  HZ3  HC     0.330000        1.0080           0
    3190 P1   397  LYS  C    C      0.510000       12.0110           0
    3191 P1   397  LYS  O    O     -0.510000       15.9990           0
    3192 P1   398  ARG  N    NH1   -0.470000       14.0070           0
    3193 P1   398  ARG  HN   H      0.310000        1.0080           0
    3194 P1   398  ARG  CA   CT1    0.070000       12.0110           0
    3195 P1   398  ARG  HA   HB     0.090000        1.0080           0
    3196 P1   398  ARG  CB   CT2   -0.180000       12.0110           0
    3197 P1   398  ARG  HB1  HA     0.090000        1.0080           0
    3198 P1   398  ARG  HB2  HA     0.090000        1.0080           0
    3199 P1   398  ARG  CG   CT2   -0.180000       12.0110           0
    3200 P1   398  ARG  HG1  HA     0.090000        1.0080           0
    3201 P1   398  ARG  HG2  HA     0.090000        1.0080           0
    3202 P1   398  ARG  CD   CT2    0.200000       12.0110           0
    3203 P1   398  ARG  HD1  HA     0.090000        1.0080           0
    3204 P1   398  ARG  HD2  HA     0.090000        1.0080           0
    3205 P1   398  ARG  NE   NC2   -0.700000       14.0070           0
    3206 P1   398  ARG  HE   HC     0.440000        1.0080           0
    3207 P1   398  ARG  CZ   C      0.640000       12.0110           0
    3208 P1   398  ARG  NH1  NC2   -0.800000       14.0070           0
    3209 P1   398  ARG  HH11 HC     0.460000        1.0080           0
    3210 P1   398  ARG  HH12 HC     0.460000        1.0080           0
    3211 P1   398  ARG  NH2  NC2   -0.800000       14.0070           0
    3212 P1   398  ARG  HH21 HC     0.460000        1.0080           0
    3213 P1   398  ARG  HH22 HC     0.460000        1.0080           0
    3214 P1   398  ARG  C    C      0.510000       12.0110           0
    3215 P1   398  ARG  O    O     -0.510000       15.9990           0
    3216 P1   399  ARG  N    NH1   -0.470000       14.0070           0
    3217 P1   399  ARG  HN   H      0.310000        1.0080           0
    3218 P1   399  ARG  CA   CT1    0.070000       12.0110           0
    3219 P1   399  ARG  HA   HB     0.090000        1.0080           0
    3220 P1   399  ARG  CB   CT2   -0.180000       12.0110           0
    3221 P1   399  ARG  HB1  HA     0.090000        1.0080           0
    3222 P1   399  ARG  HB2  HA     0.090000        1.0080           0
    3223 P1   399  ARG  CG   CT2   -0.180000       12.0110           0
    3224 P1   399  ARG  HG1  HA     0.090000        1.0080           0
    3225 P1   399  ARG  HG2  HA     0.090000        1.0080           0
    3226 P1   399  ARG  CD   CT2    0.200000       12.0110           0
    3227 P1   399  ARG  HD1  HA     0.090000        1.0080           0
    3228 P1   399  ARG  HD2  HA     0.090000        1.0080           0
    3229 P1   399  ARG  NE   NC2   -0.700000       14.0070           0
    3230 P1   399  ARG  HE   HC     0.440000        1.0080           0
    3231 P1   399  ARG  CZ   C      0.640000       12.0110           0
    3232 P1   399  ARG  NH1  NC2   -0.800000       14.0070           0
    3233 P1   399  ARG  HH11 HC     0.460000        1.0080           0
    3234 P1   399  ARG  HH12 HC     0.460000        1.0080           0
    3235 P1   399  ARG  NH2  NC2   -0.800000       14.0070           0
    3236 P1   399  ARG  HH21 HC     0.460000        1.0080           0
    3237 P1   399  ARG  HH22 HC     0.460000        1.0080           0
    3238 P1   399  ARG  C    C      0.510000       12.0110           0
    3239 P1   399  ARG  O    O     -0.510000       15.9990           0
    3240 P1   400  LEU  N    NH1   -0.470000       14.0070           0
    3241 P1   400  LEU  HN   H      0.310000        1.0080           0
    3242 P1   400  LEU  CA   CT1    0.070000       12.0110           0
    3243 P1   400  LEU  HA   HB     0.090000        1.0080           0
    3244 P1   400  LEU  CB   CT2   -0.180000       12.0110           0
    3245 P1   400  LEU  HB1  HA     0.090000        1.0080           0
    3246 P1   400  LEU  HB2  HA     0.090000        1.0080           0
    3247 P1   400  LEU  CG   CT1   -0.090000       12.0110           0
    3248 P1   400  LEU  HG   HA     0.090000        1.0080           0
    3249 P1   400  LEU  CD1  CT3   -0.270000       12.0110           0
    3250 P1   400  LEU  HD11 HA     0.090000        1.0080           0
    3251 P1   400  LEU  HD12 HA     0.090000        1.0080           0
    3252 P1   400  LEU  HD13 HA     0.090000        1.0080           0
    3253 P1   400  LEU  CD2  CT3   -0.270000       12.0110           0
    3254 P1   400  LEU  HD21 HA     0.090000        1.0080           0
    3255 P1   400  LEU  HD22 HA     0.090000        1.0080           0
    3256 P1   400  LEU  HD23 HA     0.090000        1.0080           0
    3257 P1   400  LEU  C    C      0.510000       12.0110           0
    3258 P1   400  LEU  O    O     -0.510000       15.9990           0
    3259 P1   401  SER  N    NH1   -0.470000       14.0070           0
    3260 P1   401  SER  HN   H      0.310000        1.0080           0
    3261 P1   401  SER  CA   CT1    0.070000       12.0110           0
    3262 P1   401  SER  HA   HB     0.090000        1.0080           0
    3263 P1   401  SER  CB   CT2    0.050000       12.0110           0
    3264 P1   401  SER  HB1  HA     0.090000        1.0080           0
    3265 P1   401  SER  HB2  HA     0.090000        1.0080           0
    3266 P1   401  SER  OG   OH1   -0.660000       15.9990           0
    3267 P1   401  SER  HG1  H      0.430000        1.0080           0
    3268 P1   401  SER  C    C      0.510000       12.0110           0
    3269 P1   401  SER  O    O     -0.510000       15.9990           0
    3270 P1   402  GLU  N    NH1   -0.470000       14.0070           0
    3271 P1   402  GLU  HN   H      0.310000        1.0080           0
    3272 P1   402  GLU  CA   CT1    0.070000       12.0110           0
    3273 P1   402  GLU  HA   HB     0.090000        1.0080           0
    3274 P1   402  GLU  CB   CT2   -0.180000       12.0110           0
    3275 P1   402  GLU  HB1  HA     0.090000        1.0080           0
    3276 P1   402  GLU  HB2  HA     0.090000        1.0080           0
    3277 P1   402  GLU  CG   CT2   -0.280000       12.0110           0
    3278 P1   402  GLU  HG1  HA     0.090000        1.0080           0
    3279 P1   402  GLU  HG2  HA     0.090000        1.0080           0
    3280 P1   402  GLU  CD   CC     0.620000       12.0110           0
    3281 P1   402  GLU  OE1  OC    -0.760000       15.9990           0
    3282 P1   402  GLU  OE2  OC    -0.760000       15.9990           0
    3283 P1   402  GLU  C    C      0.510000       12.0110           0
    3284 P1   402  GLU  O    O     -0.510000       15.9990           0
    3285 P1   403  SER  N    NH1   -0.470000       14.0070           0
    3286 P1   403  SER  HN   H      0.310000        1.0080           0
    3287 P1   403  SER  CA   CT1    0.070000       12.0110           0
    3288 P1   403  SER  HA   HB     0.090000        1.0080           0
    3289 P1   403  SER  CB   CT2    0.050000       12.0110           0
    3290 P1   403  SER  HB1  HA     0.090000        1.0080           0
    3291 P1   403  SER  HB2  HA     0.090000        1.0080           0
    3292 P1   403  SER  OG   OH1   -0.660000       15.9990           0
    3293 P1   403  SER  HG1  H      0.430000        1.0080           0
    3294 P1   403  SER  C    C      0.510000       12.0110           0
    3295 P1   403  SER  O    O     -0.510000       15.9990           0
    3296 P1   404  ALA  C    CC     0.340000       12.0110           0
    3297 P1   404  ALA  OT1  OC    -0.670000       15.9990           0
    3298 P1   404  ALA  OT2  OC    -0.670000       15.9990           0
    3299 P1   404  ALA  N    NH1   -0.470000       14.0070           0
    3300 P1   404  ALA  HN   H      0.310000        1.0080           0
    3301 P1   404  ALA  CA   CT1    0.070000       12.0110           0
    3302 P1   404  ALA  HA   HB     0.090000        1.0080           0
    3303 P1   404  ALA  CB   CT3   -0.270000       12.0110           0
    3304 P1   404  ALA  HB1  HA     0.090000        1.0080           0
    3305 P1   404  ALA  HB2  HA     0.090000        1.0080           0
    3306 P1   404  ALA  HB3  HA     0.090000        1.0080           0
    3307 P2   419  ILE  N    NH3   -0.300000       14.0070           0
    3308 P2   419  ILE  HT1  HC     0.330000        1.0080           0
    3309 P2   419  ILE  HT2  HC     0.330000        1.0080           0
    3310 P2   419  ILE  HT3  HC     0.330000        1.0080           0
    3311 P2   419  ILE  CA   CT1    0.210000       12.0110           0
    3312 P2   419  ILE  HA   HB     0.100000        1.0080           0
    3313 P2   419  ILE  CB   CT1   -0.090000       12.0110           0
    3314 P2   419  ILE  HB   HA     0.090000        1.0080           0
    3315 P2   419  ILE  CG2  CT3   -0.270000       12.0110           0
    3316 P2   419  ILE  HG21 HA     0.090000        1.0080           0
    3317 P2   419  ILE  HG22 HA     0.090000        1.0080           0
    3318 P2   419  ILE  HG23 HA     0.090000        1.0080           0
    3319 P2   419  ILE  CG1  CT2   -0.180000       12.0110           0
    3320 P2   419  ILE  HG11 HA     0.090000        1.0080           0
    3321 P2   419  ILE  HG12 HA     0.090000        1.0080           0
    3322 P2   419  ILE  CD   CT3   -0.270000       12.0110           0
    3323 P2   419  ILE  HD1  HA     0.090000        1.0080           0
    3324 P2   419  ILE  HD2  HA     0.090000        1.0080           0
    3325 P2   419  ILE  HD3  HA     0.090000        1.0080           0
    3326 P2   419  ILE  C    C      0.510000       12.0110           0
    3327 P2   419  ILE  O    O     -0.510000       15.9990           0
    3328 P2   420  LYS  N    NH1   -0.470000       14.0070           0
    3329 P2   420  LYS  HN   H      0.310000        1.0080           0
    3330 P2   420  LYS  CA   CT1    0.070000       12.0110           0
    3331 P2   420  LYS  HA   HB     0.090000        1.0080           0
    3332 P2   420  LYS  CB   CT2   -0.180000       12.0110           0
    3333 P2   420  LYS  HB1  HA     0.090000        1.0080           0
    3334 P2   420  LYS  HB2  HA     0.090000        1.0080           0
    3335 P2   420  LYS  CG   CT2   -0.180000       12.0110           0
    3336 P2   420  LYS  HG1  HA     0.090000        1.0080           0
    3337 P2   420  LYS  HG2  HA     0.090000        1.0080           0
    3338 P2   420  LYS  CD   CT2   -0.180000       12.0110           0
    3339 P2   420  LYS  HD1  HA     0.090000        1.0080           0
    3340 P2   420  LYS  HD2  HA     0.090000        1.0080           0
    3341 P2   420  LYS  CE   CT2    0.210000       12.0110           0
    3342 P2   420  LYS  HE1  HA     0.050000        1.0080           0
    3343 P2   420  LYS  HE2  HA     0.050000        1.0080           0
    3344 P2   420  LYS  NZ   NH3   -0.300000       14.0070           0
    3345 P2   420  LYS  HZ1  HC     0.330000        1.0080           0
    3346 P2   420  LYS  HZ2  HC     0.330000        1.0080           0
    3347 P2   420  LYS  HZ3  HC     0.330000        1.0080           0
    3348 P2   420  LYS  C    C      0.510000       12.0110           0
    3349 P2   420  LYS  O    O     -0.510000       15.9990           0
    3350 P2   421  LYS  N    NH1   -0.470000       14.0070           0
    3351 P2   421  LYS  HN   H      0.310000        1.0080           0
    3352 P2   421  LYS  CA   CT1    0.070000       12.0110           0
    3353 P2   421  LYS  HA   HB     0.090000        1.0080           0
    3354 P2   421  LYS  CB   CT2   -0.180000       12.0110           0
    3355 P2   421  LYS  HB1  HA     0.090000        1.0080           0
    3356 P2   421  LYS  HB2  HA     0.090000        1.0080           0
    3357 P2   421  LYS  CG   CT2   -0.180000       12.0110           0
    3358 P2   421  LYS  HG1  HA     0.090000        1.0080           0
    3359 P2   421  LYS  HG2  HA     0.090000        1.0080           0
    3360 P2   421  LYS  CD   CT2   -0.180000       12.0110           0
    3361 P2   421  LYS  HD1  HA     0.090000        1.0080           0
    3362 P2   421  LYS  HD2  HA     0.090000        1.0080           0
    3363 P2   421  LYS  CE   CT2    0.210000       12.0110           0
    3364 P2   421  LYS  HE1  HA     0.050000        1.0080           0
    3365 P2   421  LYS  HE2  HA     0.050000        1.0080           0
    3366 P2   421  LYS  NZ   NH3   -0.300000       14.0070           0
    3367 P2   421  LYS  HZ1  HC     0.330000        1.0080           0
    3368 P2   421  LYS  HZ2  HC     0.330000        1.0080           0
    3369 P2   421  LYS  HZ3  HC     0.330000        1.0080           0
    3370 P2   421  LYS  C    C      0.510000       12.0110           0
    3371 P2   421  LYS  O    O     -0.510000       15.9990           0
    3372 P2   422  MET  N    NH1   -0.470000       14.0070           0
    3373 P2   422  MET  HN   H      0.310000        1.0080           0
    3374 P2   422  MET  CA   CT1    0.070000       12.0110           0
    3375 P2   422  MET  HA   HB     0.090000        1.0080           0
    3376 P2   422  MET  CB   CT2   -0.180000       12.0110           0
    3377 P2   422  MET  HB1  HA     0.090000        1.0080           0
    3378 P2   422  MET  HB2  HA     0.090000        1.0080           0
    3379 P2   422  MET  CG   CT2   -0.140000       12.0110           0
    3380 P2   422  MET  HG1  HA     0.090000        1.0080           0
    3381 P2   422  MET  HG2  HA     0.090000        1.0080           0
    3382 P2   422  MET  SD   S     -0.090000       32.0600           0
    3383 P2   422  MET  CE   CT3   -0.220000       12.0110           0
    3384 P2   422  MET  HE1  HA     0.090000        1.0080           0
    3385 P2   422  MET  HE2  HA     0.090000        1.0080           0
    3386 P2   422  MET  HE3  HA     0.090000        1.0080           0
    3387 P2   422  MET  C    C      0.510000       12.0110           0
    3388 P2   422  MET  O    O     -0.510000       15.9990           0
    3389 P2   423  ASN  N    NH1   -0.470000       14.0070           0
    3390 P2   423  ASN  HN   H      0.310000        1.0080           0
    3391 P2   423  ASN  CA   CT1    0.070000       12.0110           0
    3392 P2   423  ASN  HA   HB     0.090000        1.0080           0
    3393 P2   423  ASN  CB   CT2   -0.180000       12.0110           0
    3394 P2   423  ASN  HB1  HA     0.090000        1.0080           0
    3395 P2   423  ASN  HB2  HA     0.090000        1.0080           0
    3396 P2   423  ASN  CG   CC     0.550000       12.0110           0
    3397 P2   423  ASN  OD1  O     -0.550000       15.9990           0
    3398 P2   423  ASN  ND2  NH2   -0.620000       14.0070           0
    3399 P2   423  ASN  HD21 H      0.320000        1.0080           0
    3400 P2   423  ASN  HD22 H      0.300000        1.0080           0
    3401 P2   423  ASN  C    C      0.510000       12.0110           0
    3402 P2   423  ASN  O    O     -0.510000       15.9990           0
    3403 P2   424  GLU  N    NH1   -0.470000       14.0070           0
    3404 P2   424  GLU  HN   H      0.310000        1.0080           0
    3405 P2   424  GLU  CA   CT1    0.070000       12.0110           0
    3406 P2   424  GLU  HA   HB     0.090000        1.0080           0
    3407 P2   424  GLU  CB   CT2   -0.180000       12.0110           0
    3408 P2   424  GLU  HB1  HA     0.090000        1.0080           0
    3409 P2   424  GLU  HB2  HA     0.090000        1.0080           0
    3410 P2   424  GLU  CG   CT2   -0.280000       12.0110           0
    3411 P2   424  GLU  HG1  HA     0.090000        1.0080           0
    3412 P2   424  GLU  HG2  HA     0.090000        1.0080           0
    3413 P2   424  GLU  CD   CC     0.620000       12.0110           0
    3414 P2   424  GLU  OE1  OC    -0.760000       15.9990           0
    3415 P2   424  GLU  OE2  OC    -0.760000       15.9990           0
    3416 P2   424  GLU  C    C      0.510000       12.0110           0
    3417 P2   424  GLU  O    O     -0.510000       15.9990           0
    3418 P2   425  ILE  N    NH1   -0.470000       14.0070           0
    3419 P2   425  ILE  HN   H      0.310000        1.0080           0
    3420 P2   425  ILE  CA   CT1    0.070000       12.0110           0
    3421 P2   425  ILE  HA   HB     0.090000        1.0080           0
    3422 P2   425  ILE  CB   CT1   -0.090000       12.0110           0
    3423 P2   425  ILE  HB   HA     0.090000        1.0080           0
    3424 P2   425  ILE  CG2  CT3   -0.270000       12.0110           0
    3425 P2   425  ILE  HG21 HA     0.090000        1.0080           0
    3426 P2   425  ILE  HG22 HA     0.090000        1.0080           0
    3427 P2   425  ILE  HG23 HA     0.090000        1.0080           0
    3428 P2   425  ILE  CG1  CT2   -0.180000       12.0110           0
    3429 P2   425  ILE  HG11 HA     0.090000        1.0080           0
    3430 P2   425  ILE  HG12 HA     0.090000        1.0080           0
    3431 P2   425  ILE  CD   CT3   -0.270000       12.0110           0
    3432 P2   425  ILE  HD1  HA     0.090000        1.0080           0
    3433 P2   425  ILE  HD2  HA     0.090000        1.0080           0
    3434 P2   425  ILE  HD3  HA     0.090000        1.0080           0
    3435 P2   425  ILE  C    C      0.510000       12.0110           0
    3436 P2   425  ILE  O    O     -0.510000       15.9990           0
    3437 P2   426  GLN  N    NH1   -0.470000       14.0070           0
    3438 P2   426  GLN  HN   H      0.310000        1.0080           0
    3439 P2   426  GLN  CA   CT1    0.070000       12.0110           0
    3440 P2   426  GLN  HA   HB     0.090000        1.0080           0
    3441 P2   426  GLN  CB   CT2   -0.180000       12.0110           0
    3442 P2   426  GLN  HB1  HA     0.090000        1.0080           0
    3443 P2   426  GLN  HB2  HA     0.090000        1.0080           0
    3444 P2   426  GLN  CG   CT2   -0.180000       12.0110           0
    3445 P2   426  GLN  HG1  HA     0.090000        1.0080           0
    3446 P2   426  GLN  HG2  HA     0.090000        1.0080           0
    3447 P2   426  GLN  CD   CC     0.550000       12.0110           0
    3448 P2   426  GLN  OE1  O     -0.550000       15.9990           0
    3449 P2   426  GLN  NE2  NH2   -0.620000       14.0070           0
    3450 P2   426  GLN  HE21 H      0.320000        1.0080           0
    3451 P2   426  GLN  HE22 H      0.300000        1.0080           0
    3452 P2   426  GLN  C    C      0.510000       12.0110           0
    3453 P2   426  GLN  O    O     -0.510000       15.9990           0
    3454 P2   427  LYS  N    NH1   -0.470000       14.0070           0
    3455 P2   427  LYS  HN   H      0.310000        1.0080           0
    3456 P2   427  LYS  CA   CT1    0.070000       12.0110           0
    3457 P2   427  LYS  HA   HB     0.090000        1.0080           0
    3458 P2   427  LYS  CB   CT2   -0.180000       12.0110           0
    3459 P2   427  LYS  HB1  HA     0.090000        1.0080           0
    3460 P2   427  LYS  HB2  HA     0.090000        1.0080           0
    3461 P2   427  LYS  CG   CT2   -0.180000       12.0110           0
    3462 P2   427  LYS  HG1  HA     0.090000        1.0080           0
    3463 P2   427  LYS  HG2  HA     0.090000        1.0080           0
    3464 P2   427  LYS  CD   CT2   -0.180000       12.0110           0
    3465 P2   427  LYS  HD1  HA     0.090000        1.0080           0
    3466 P2   427  LYS  HD2  HA     0.090000        1.0080           0
    3467 P2   427  LYS  CE   CT2    0.210000       12.0110           0
    3468 P2   427  LYS  HE1  HA     0.050000        1.0080           0
    3469 P2   427  LYS  HE2  HA     0.050000        1.0080           0
    3470 P2   427  LYS  NZ   NH3   -0.300000       14.0070           0
    3471 P2   427  LYS  HZ1  HC     0.330000        1.0080           0
    3472 P2   427  LYS  HZ2  HC     0.330000        1.0080           0
    3473 P2   427  LYS  HZ3  HC     0.330000        1.0080           0
    3474 P2   427  LYS  C    C      0.510000       12.0110           0
    3475 P2   427  LYS  O    O     -0.510000       15.9990           0
    3476 P2   428  ASN  N    NH1   -0.470000       14.0070           0
    3477 P2   428  ASN  HN   H      0.310000        1.0080           0
    3478 P2   428  ASN  CA   CT1    0.070000       12.0110           0
    3479 P2   428  ASN  HA   HB     0.090000        1.0080           0
    3480 P2   428  ASN  CB   CT2   -0.180000       12.0110           0
    3481 P2   428  ASN  HB1  HA     0.090000        1.0080           0
    3482 P2   428  ASN  HB2  HA     0.090000        1.0080           0
    3483 P2   428  ASN  CG   CC     0.550000       12.0110           0
    3484 P2   428  ASN  OD1  O     -0.550000       15.9990           0
    3485 P2   428  ASN  ND2  NH2   -0.620000       14.0070           0
    3486 P2   428  ASN  HD21 H      0.320000        1.0080           0
    3487 P2   428  ASN  HD22 H      0.300000        1.0080           0
    3488 P2   428  ASN  C    C      0.510000       12.0110           0
    3489 P2   428  ASN  O    O     -0.510000       15.9990           0
    3490 P2   429  ILE  N    NH1   -0.470000       14.0070           0
    3491 P2   429  ILE  HN   H      0.310000        1.0080           0
    3492 P2   429  ILE  CA   CT1    0.070000       12.0110           0
    3493 P2   429  ILE  HA   HB     0.090000        1.0080           0
    3494 P2   429  ILE  CB   CT1   -0.090000       12.0110           0
    3495 P2   429  ILE  HB   HA     0.090000        1.0080           0
    3496 P2   429  ILE  CG2  CT3   -0.270000       12.0110           0
    3497 P2   429  ILE  HG21 HA     0.090000        1.0080           0
    3498 P2   429  ILE  HG22 HA     0.090000        1.0080           0
    3499 P2   429  ILE  HG23 HA     0.090000        1.0080           0
    3500 P2   429  ILE  CG1  CT2   -0.180000       12.0110           0
    3501 P2   429  ILE  HG11 HA     0.090000        1.0080           0
    3502 P2   429  ILE  HG12 HA     0.090000        1.0080           0
    3503 P2   429  ILE  CD   CT3   -0.270000       12.0110           0
    3504 P2   429  ILE  HD1  HA     0.090000        1.0080           0
    3505 P2   429  ILE  HD2  HA     0.090000        1.0080           0
    3506 P2   429  ILE  HD3  HA     0.090000        1.0080           0
    3507 P2   429  ILE  C    C      0.510000       12.0110           0
    3508 P2   429  ILE  O    O     -0.510000       15.9990           0
    3509 P2   430  ASP  N    NH1   -0.470000       14.0070           0
    3510 P2   430  ASP  HN   H      0.310000        1.0080           0
    3511 P2   430  ASP  CA   CT1    0.070000       12.0110           0
    3512 P2   430  ASP  HA   HB     0.090000        1.0080           0
    3513 P2   430  ASP  CB   CT2   -0.280000       12.0110           0
    3514 P2   430  ASP  HB1  HA     0.090000        1.0080           0
    3515 P2   430  ASP  HB2  HA     0.090000        1.0080           0
    3516 P2   430  ASP  CG   CC     0.620000       12.0110           0
    3517 P2   430  ASP  OD1  OC    -0.760000       15.9990           0
    3518 P2   430  ASP  OD2  OC    -0.760000       15.9990           0
    3519 P2   430  ASP  C    C      0.510000       12.0110           0
    3520 P2   430  ASP  O    O     -0.510000       15.9990           0
    3521 P2   431  GLY  N    NH1   -0.470000       14.0070           0
    3522 P2   431  GLY  HN   H      0.310000        1.0080           0
    3523 P2   431  GLY  CA   CT2   -0.020000       12.0110           0
    3524 P2   431  GLY  HA1  HB     0.090000        1.0080           0
    3525 P2   431  GLY  HA2  HB     0.090000        1.0080           0
    3526 P2   431  GLY  C    C      0.510000       12.0110           0
    3527 P2   431  GLY  O    O     -0.510000       15.9990           0
    3528 P2   432  TRP  N    NH1   -0.470000       14.0070           0
    3529 P2   432  TRP  HN   H      0.310000        1.0080           0
    3530 P2   432  TRP  CA   CT1    0.070000       12.0110           0
    3531 P2   432  TRP  HA   HB     0.090000        1.0080           0
    3532 P2   432  TRP  CB   CT2   -0.180000       12.0110           0
    3533 P2   432  TRP  HB1  HA     0.090000        1.0080           0
    3534 P2   432  TRP  HB2  HA     0.090000        1.0080           0
    3535 P2   432  TRP  CG   CY    -0.030000       12.0110           0
    3536 P2   432  TRP  CD1  CA     0.035000       12.0110           0
    3537 P2   432  TRP  HD1  HP     0.115000        1.0080           0
    3538 P2   432  TRP  NE1  NY    -0.610000       14.0070           0
    3539 P2   432  TRP  HE1  H      0.380000        1.0080           0
    3540 P2   432  TRP  CE2  CPT    0.130000       12.0110           0
    3541 P2   432  TRP  CD2  CPT   -0.020000       12.0110           0
    3542 P2   432  TRP  CE3  CA    -0.115000       12.0110           0
    3543 P2   432  TRP  HE3  HP     0.115000        1.0080           0
    3544 P2   432  TRP  CZ3  CA    -0.115000       12.0110           0
    3545 P2   432  TRP  HZ3  HP     0.115000        1.0080           0
    3546 P2   432  TRP  CZ2  CA    -0.115000       12.0110           0
    3547 P2   432  TRP  HZ2  HP     0.115000        1.0080           0
    3548 P2   432  TRP  CH2  CA    -0.115000       12.0110           0
    3549 P2   432  TRP  HH2  HP     0.115000        1.0080           0
    3550 P2   432  TRP  C    C      0.510000       12.0110           0
    3551 P2   432  TRP  O    O     -0.510000       15.9990           0
    3552 P2   433  GLU  N    NH1   -0.470000       14.0070           0
    3553 P2   433  GLU  HN   H      0.310000        1.0080           0
    3554 P2   433  GLU  CA   CT1    0.070000       12.0110           0
    3555 P2   433  GLU  HA   HB     0.090000        1.0080           0
    3556 P2   433  GLU  CB   CT2   -0.180000       12.0110           0
    3557 P2   433  GLU  HB1  HA     0.090000        1.0080           0
    3558 P2   433  GLU  HB2  HA     0.090000        1.0080           0
    3559 P2   433  GLU  CG   CT2   -0.280000       12.0110           0
    3560 P2   433  GLU  HG1  HA     0.090000        1.0080           0
    3561 P2   433  GLU  HG2  HA     0.090000        1.0080           0
    3562 P2   433  GLU  CD   CC     0.620000       12.0110           0
    3563 P2   433  GLU  OE1  OC    -0.760000       15.9990           0
    3564 P2   433  GLU  OE2  OC    -0.760000       15.9990           0
    3565 P2   433  GLU  C    C      0.510000       12.0110           0
    3566 P2   433  GLU  O    O     -0.510000       15.9990           0
    3567 P2   434  GLY  N    NH1   -0.470000       14.0070           0
    3568 P2   434  GLY  HN   H      0.310000        1.0080           0
    3569 P2   434  GLY  CA   CT2   -0.020000       12.0110           0
    3570 P2   434  GLY  HA1  HB     0.090000        1.0080           0
    3571 P2   434  GLY  HA2  HB     0.090000        1.0080           0
    3572 P2   434  GLY  C    C      0.510000       12.0110           0
    3573 P2   434  GLY  O    O     -0.510000       15.9990           0
    3574 P2   435  LYS  N    NH1   -0.470000       14.0070           0
    3575 P2   435  LYS  HN   H      0.310000        1.0080           0
    3576 P2   435  LYS  CA   CT1    0.070000       12.0110           0
    3577 P2   435  LYS  HA   HB     0.090000        1.0080           0
    3578 P2   435  LYS  CB   CT2   -0.180000       12.0110           0
    3579 P2   435  LYS  HB1  HA     0.090000        1.0080           0
    3580 P2   435  LYS  HB2  HA     0.090000        1.0080           0
    3581 P2   435  LYS  CG   CT2   -0.180000       12.0110           0
    3582 P2   435  LYS  HG1  HA     0.090000        1.0080           0
    3583 P2   435  LYS  HG2  HA     0.090000        1.0080           0
    3584 P2   435  LYS  CD   CT2   -0.180000       12.0110           0
    3585 P2   435  LYS  HD1  HA     0.090000        1.0080           0
    3586 P2   435  LYS  HD2  HA     0.090000        1.0080           0
    3587 P2   435  LYS  CE   CT2    0.210000       12.0110           0
    3588 P2   435  LYS  HE1  HA     0.050000        1.0080           0
    3589 P2   435  LYS  HE2  HA     0.050000        1.0080           0
    3590 P2   435  LYS  NZ   NH3   -0.300000       14.0070           0
    3591 P2   435  LYS  HZ1  HC     0.330000        1.0080           0
    3592 P2   435  LYS  HZ2  HC     0.330000        1.0080           0
    3593 P2   435  LYS  HZ3  HC     0.330000        1.0080           0
    3594 P2   435  LYS  C    C      0.510000       12.0110           0
    3595 P2   435  LYS  O    O     -0.510000       15.9990           0
    3596 P2   436  ASP  N    NH1   -0.470000       14.0070           0
    3597 P2   436  ASP  HN   H      0.310000        1.0080           0
    3598 P2   436  ASP  CA   CT1    0.070000       12.0110           0
    3599 P2   436  ASP  HA   HB     0.090000        1.0080           0
    3600 P2   436  ASP  CB   CT2   -0.280000       12.0110           0
    3601 P2   436  ASP  HB1  HA     0.090000        1.0080           0
    3602 P2   436  ASP  HB2  HA     0.090000        1.0080           0
    3603 P2   436  ASP  CG   CC     0.620000       12.0110           0
    3604 P2   436  ASP  OD1  OC    -0.760000       15.9990           0
    3605 P2   436  ASP  OD2  OC    -0.760000       15.9990           0
    3606 P2   436  ASP  C    C      0.510000       12.0110           0
    3607 P2   436  ASP  O    O     -0.510000       15.9990           0
    3608 P2   437  ILE  N    NH1   -0.470000       14.0070           0
    3609 P2   437  ILE  HN   H      0.310000        1.0080           0
    3610 P2   437  ILE  CA   CT1    0.070000       12.0110           0
    3611 P2   437  ILE  HA   HB     0.090000        1.0080           0
    3612 P2   437  ILE  CB   CT1   -0.090000       12.0110           0
    3613 P2   437  ILE  HB   HA     0.090000        1.0080           0
    3614 P2   437  ILE  CG2  CT3   -0.270000       12.0110           0
    3615 P2   437  ILE  HG21 HA     0.090000        1.0080           0
    3616 P2   437  ILE  HG22 HA     0.090000        1.0080           0
    3617 P2   437  ILE  HG23 HA     0.090000        1.0080           0
    3618 P2   437  ILE  CG1  CT2   -0.180000       12.0110           0
    3619 P2   437  ILE  HG11 HA     0.090000        1.0080           0
    3620 P2   437  ILE  HG12 HA     0.090000        1.0080           0
    3621 P2   437  ILE  CD   CT3   -0.270000       12.0110           0
    3622 P2   437  ILE  HD1  HA     0.090000        1.0080           0
    3623 P2   437  ILE  HD2  HA     0.090000        1.0080           0
    3624 P2   437  ILE  HD3  HA     0.090000        1.0080           0
    3625 P2   437  ILE  C    C      0.510000       12.0110           0
    3626 P2   437  ILE  O    O     -0.510000       15.9990           0
    3627 P2   438  GLY  N    NH1   -0.470000       14.0070           0
    3628 P2   438  GLY  HN   H      0.310000        1.0080           0
    3629 P2   438  GLY  CA   CT2   -0.020000       12.0110           0
    3630 P2   438  GLY  HA1  HB     0.090000        1.0080           0
    3631 P2   438  GLY  HA2  HB     0.090000        1.0080           0
    3632 P2   438  GLY  C    C      0.510000       12.0110           0
    3633 P2   438  GLY  O    O     -0.510000       15.9990           0
    3634 P2   439  GLN  N    NH1   -0.470000       14.0070           0
    3635 P2   439  GLN  HN   H      0.310000        1.0080           0
    3636 P2   439  GLN  CA   CT1    0.070000       12.0110           0
    3637 P2   439  GLN  HA   HB     0.090000        1.0080           0
    3638 P2   439  GLN  CB   CT2   -0.180000       12.0110           0
    3639 P2   439  GLN  HB1  HA     0.090000        1.0080           0
    3640 P2   439  GLN  HB2  HA     0.090000        1.0080           0
    3641 P2   439  GLN  CG   CT2   -0.180000       12.0110           0
    3642 P2   439  GLN  HG1  HA     0.090000        1.0080           0
    3643 P2   439  GLN  HG2  HA     0.090000        1.0080           0
    3644 P2   439  GLN  CD   CC     0.550000       12.0110           0
    3645 P2   439  GLN  OE1  O     -0.550000       15.9990           0
    3646 P2   439  GLN  NE2  NH2   -0.620000       14.0070           0
    3647 P2   439  GLN  HE21 H      0.320000        1.0080           0
    3648 P2   439  GLN  HE22 H      0.300000        1.0080           0
    3649 P2   439  GLN  C    C      0.510000       12.0110           0
    3650 P2   439  GLN  O    O     -0.510000       15.9990           0
    3651 P2   440  CYS  N    NH1   -0.470000       14.0070           0
    3652 P2   440  CYS  HN   H      0.310000        1.0080           0
    3653 P2   440  CYS  CA   CT1    0.070000       12.0110           0
    3654 P2   440  CYS  HA   HB     0.090000        1.0080           0
    3655 P2   440  CYS  CB   CT2   -0.110000       12.0110           0
    3656 P2   440  CYS  HB1  HA     0.090000        1.0080           0
    3657 P2   440  CYS  HB2  HA     0.090000        1.0080           0
    3658 P2   440  CYS  SG   S     -0.230000       32.0600           0
    3659 P2   440  CYS  HG1  HS     0.160000        1.0080           0
    3660 P2   440  CYS  C    C      0.510000       12.0110           0
    3661 P2   440  CYS  O    O     -0.510000       15.9990           0
    3662 P2   441  CYS  N    NH1   -0.470000       14.0070           0
    3663 P2   441  CYS  HN   H      0.310000        1.0080           0
    3664 P2   441  CYS  CA   CT1    0.070000       12.0110           0
    3665 P2   441  CYS  HA   HB     0.090000        1.0080           0
    3666 P2   441  CYS  CB   CT2   -0.110000       12.0110           0
    3667 P2   441  CYS  HB1  HA     0.090000        1.0080           0
    3668 P2   441  CYS  HB2  HA     0.090000        1.0080           0
    3669 P2   441  CYS  SG   S     -0.230000       32.0600           0
    3670 P2   441  CYS  HG1  HS     0.160000        1.0080           0
    3671 P2   441  CYS  C    C      0.510000       12.0110           0
    3672 P2   441  CYS  O    O     -0.510000       15.9990           0
    3673 P2   442  ASN  N    NH1   -0.470000       14.0070           0
    3674 P2   442  ASN  HN   H      0.310000        1.0080           0
    3675 P2   442  ASN  CA   CT1    0.070000       12.0110           0
    3676 P2   442  ASN  HA   HB     0.090000        1.0080           0
    3677 P2   442  ASN  CB   CT2   -0.180000       12.0110           0
    3678 P2   442  ASN  HB1  HA     0.090000        1.0080           0
    3679 P2   442  ASN  HB2  HA     0.090000        1.0080           0
    3680 P2   442  ASN  CG   CC     0.550000       12.0110           0
    3681 P2   442  ASN  OD1  O     -0.550000       15.9990           0
    3682 P2   442  ASN  ND2  NH2   -0.620000       14.0070           0
    3683 P2   442  ASN  HD21 H      0.320000        1.0080           0
    3684 P2   442  ASN  HD22 H      0.300000        1.0080           0
    3685 P2   442  ASN  C    C      0.510000       12.0110           0
    3686 P2   442  ASN  O    O     -0.510000       15.9990           0
    3687 P2   443  GLU  N    NH1   -0.470000       14.0070           0
    3688 P2   443  GLU  HN   H      0.310000        1.0080           0
    3689 P2   443  GLU  CA   CT1    0.070000       12.0110           0
    3690 P2   443  GLU  HA   HB     0.090000        1.0080           0
    3691 P2   443  GLU  CB   CT2   -0.180000       12.0110           0
    3692 P2   443  GLU  HB1  HA     0.090000        1.0080           0
    3693 P2   443  GLU  HB2  HA     0.090000        1.0080           0
    3694 P2   443  GLU  CG   CT2   -0.280000       12.0110           0
    3695 P2   443  GLU  HG1  HA     0.090000        1.0080           0
    3696 P2   443  GLU  HG2  HA     0.090000        1.0080           0
    3697 P2   443  GLU  CD   CC     0.620000       12.0110           0
    3698 P2   443  GLU  OE1  OC    -0.760000       15.9990           0
    3699 P2   443  GLU  OE2  OC    -0.760000       15.9990           0
    3700 P2   443  GLU  C    C      0.510000       12.0110           0
    3701 P2   443  GLU  O    O     -0.510000       15.9990           0
    3702 P2   444  PHE  N    NH1   -0.470000       14.0070           0
    3703 P2   444  PHE  HN   H      0.310000        1.0080           0
    3704 P2   444  PHE  CA   CT1    0.070000       12.0110           0
    3705 P2   444  PHE  HA   HB     0.090000        1.0080           0
    3706 P2   444  PHE  CB   CT2   -0.180000       12.0110           0
    3707 P2   444  PHE  HB1  HA     0.090000        1.0080           0
    3708 P2   444  PHE  HB2  HA     0.090000        1.0080           0
    3709 P2   444  PHE  CG   CA     0.000000       12.0110           0
    3710 P2   444  PHE  CD1  CA    -0.115000       12.0110           0
    3711 P2   444  PHE  HD1  HP     0.115000        1.0080           0
    3712 P2   444  PHE  CE1  CA    -0.115000       12.0110           0
    3713 P2   444  PHE  HE1  HP     0.115000        1.0080           0
    3714 P2   444  PHE  CZ   CA    -0.115000       12.0110           0
    3715 P2   444  PHE  HZ   HP     0.115000        1.0080           0
    3716 P2   444  PHE  CD2  CA    -0.115000       12.0110           0
    3717 P2   444  PHE  HD2  HP     0.115000        1.0080           0
    3718 P2   444  PHE  CE2  CA    -0.115000       12.0110           0
    3719 P2   444  PHE  HE2  HP     0.115000        1.0080           0
    3720 P2   444  PHE  C    C      0.510000       12.0110           0
    3721 P2   444  PHE  O    O     -0.510000       15.9990           0
    3722 P2   445  ILE  N    NH1   -0.470000       14.0070           0
    3723 P2   445  ILE  HN   H      0.310000        1.0080           0
    3724 P2   445  ILE  CA   CT1    0.070000       12.0110           0
    3725 P2   445  ILE  HA   HB     0.090000        1.0080           0
    3726 P2   445  ILE  CB   CT1   -0.090000       12.0110           0
    3727 P2   445  ILE  HB   HA     0.090000        1.0080           0
    3728 P2   445  ILE  CG2  CT3   -0.270000       12.0110           0
    3729 P2   445  ILE  HG21 HA     0.090000        1.0080           0
    3730 P2   445  ILE  HG22 HA     0.090000        1.0080           0
    3731 P2   445  ILE  HG23 HA     0.090000        1.0080           0
    3732 P2   445  ILE  CG1  CT2   -0.180000       12.0110           0
    3733 P2   445  ILE  HG11 HA     0.090000        1.0080           0
    3734 P2   445  ILE  HG12 HA     0.090000        1.0080           0
    3735 P2   445  ILE  CD   CT3   -0.270000       12.0110           0
    3736 P2   445  ILE  HD1  HA     0.090000        1.0080           0
    3737 P2   445  ILE  HD2  HA     0.090000        1.0080           0
    3738 P2   445  ILE  HD3  HA     0.090000        1.0080           0
    3739 P2   445  ILE  C    C      0.510000       12.0110           0
    3740 P2   445  ILE  O    O     -0.510000       15.9990           0
    3741 P2   446  MET  N    NH1   -0.470000       14.0070           0
    3742 P2   446  MET  HN   H      0.310000        1.0080           0
    3743 P2   446  MET  CA   CT1    0.070000       12.0110           0
    3744 P2   446  MET  HA   HB     0.090000        1.0080           0
    3745 P2   446  MET  CB   CT2   -0.180000       12.0110           0
    3746 P2   446  MET  HB1  HA     0.090000        1.0080           0
    3747 P2   446  MET  HB2  HA     0.090000        1.0080           0
    3748 P2   446  MET  CG   CT2   -0.140000       12.0110           0
    3749 P2   446  MET  HG1  HA     0.090000        1.0080           0
    3750 P2   446  MET  HG2  HA     0.090000        1.0080           0
    3751 P2   446  MET  SD   S     -0.090000       32.0600           0
    3752 P2   446  MET  CE   CT3   -0.220000       12.0110           0
    3753 P2   446  MET  HE1  HA     0.090000        1.0080           0
    3754 P2   446  MET  HE2  HA     0.090000        1.0080           0
    3755 P2   446  MET  HE3  HA     0.090000        1.0080           0
    3756 P2   446  MET  C    C      0.510000       12.0110           0
    3757 P2   446  MET  O    O     -0.510000       15.9990           0
    3758 P2   447  GLU  N    NH1   -0.470000       14.0070           0
    3759 P2   447  GLU  HN   H      0.310000        1.0080           0
    3760 P2   447  GLU  CA   CT1    0.070000       12.0110           0
    3761 P2   447  GLU  HA   HB     0.090000        1.0080           0
    3762 P2   447  GLU  CB   CT2   -0.180000       12.0110           0
    3763 P2   447  GLU  HB1  HA     0.090000        1.0080           0
    3764 P2   447  GLU  HB2  HA     0.090000        1.0080           0
    3765 P2   447  GLU  CG   CT2   -0.280000       12.0110           0
    3766 P2   447  GLU  HG1  HA     0.090000        1.0080           0
    3767 P2   447  GLU  HG2  HA     0.090000        1.0080           0
    3768 P2   447  GLU  CD   CC     0.620000       12.0110           0
    3769 P2   447  GLU  OE1  OC    -0.760000       15.9990           0
    3770 P2   447  GLU  OE2  OC    -0.760000       15.9990           0
    3771 P2   447  GLU  C    C      0.510000       12.0110           0
    3772 P2   447  GLU  O    O     -0.510000       15.9990           0
    3773 P2   448  GLY  N    NH1   -0.470000       14.0070           0
    3774 P2   448  GLY  HN   H      0.310000        1.0080           0
    3775 P2   448  GLY  CA   CT2   -0.020000       12.0110           0
    3776 P2   448  GLY  HA1  HB     0.090000        1.0080           0
    3777 P2   448  GLY  HA2  HB     0.090000        1.0080           0
    3778 P2   448  GLY  C    C      0.510000       12.0110           0
    3779 P2   448  GLY  O    O     -0.510000       15.9990           0
    3780 P2   449  THR  N    NH1   -0.470000       14.0070           0
    3781 P2   449  THR  HN   H      0.310000        1.0080           0
    3782 P2   449  THR  CA   CT1    0.070000       12.0110           0
    3783 P2   449  THR  HA   HB     0.090000        1.0080           0
    3784 P2   449  THR  CB   CT1    0.140000       12.0110           0
    3785 P2   449  THR  HB   HA     0.090000        1.0080           0
    3786 P2   449  THR  OG1  OH1   -0.660000       15.9990           0
    3787 P2   449  THR  HG1  H      0.430000        1.0080           0
    3788 P2   449  THR  CG2  CT3   -0.270000       12.0110           0
    3789 P2   449  THR  HG21 HA     0.090000        1.0080           0
    3790 P2   449  THR  HG22 HA     0.090000        1.0080           0
    3791 P2   449  THR  HG23 HA     0.090000        1.0080           0
    3792 P2   449  THR  C    C      0.510000       12.0110           0
    3793 P2   449  THR  O    O     -0.510000       15.9990           0
    3794 P2   450  LEU  N    NH1   -0.470000       14.0070           0
    3795 P2   450  LEU  HN   H      0.310000        1.0080           0
    3796 P2   450  LEU  CA   CT1    0.070000       12.0110           0
    3797 P2   450  LEU  HA   HB     0.090000        1.0080           0
    3798 P2   450  LEU  CB   CT2   -0.180000       12.0110           0
    3799 P2   450  LEU  HB1  HA     0.090000        1.0080           0
    3800 P2   450  LEU  HB2  HA     0.090000        1.0080           0
    3801 P2   450  LEU  CG   CT1   -0.090000       12.0110           0
    3802 P2   450  LEU  HG   HA     0.090000        1.0080           0
    3803 P2   450  LEU  CD1  CT3   -0.270000       12.0110           0
    3804 P2   450  LEU  HD11 HA     0.090000        1.0080           0
    3805 P2   450  LEU  HD12 HA     0.090000        1.0080           0
    3806 P2   450  LEU  HD13 HA     0.090000        1.0080           0
    3807 P2   450  LEU  CD2  CT3   -0.270000       12.0110           0
    3808 P2   450  LEU  HD21 HA     0.090000        1.0080           0
    3809 P2   450  LEU  HD22 HA     0.090000        1.0080           0
    3810 P2   450  LEU  HD23 HA     0.090000        1.0080           0
    3811 P2   450  LEU  C    C      0.510000       12.0110           0
    3812 P2   450  LEU  O    O     -0.510000       15.9990           0
    3813 P2   451  THR  N    NH1   -0.470000       14.0070           0
    3814 P2   451  THR  HN   H      0.310000        1.0080           0
    3815 P2   451  THR  CA   CT1    0.070000       12.0110           0
    3816 P2   451  THR  HA   HB     0.090000        1.0080           0
    3817 P2   451  THR  CB   CT1    0.140000       12.0110           0
    3818 P2   451  THR  HB   HA     0.090000        1.0080           0
    3819 P2   451  THR  OG1  OH1   -0.660000       15.9990           0
    3820 P2   451  THR  HG1  H      0.430000        1.0080           0
    3821 P2   451  THR  CG2  CT3   -0.270000       12.0110           0
    3822 P2   451  THR  HG21 HA     0.090000        1.0080           0
    3823 P2   451  THR  HG22 HA     0.090000        1.0080           0
    3824 P2   451  THR  HG23 HA     0.090000        1.0080           0
    3825 P2   451  THR  C    C      0.510000       12.0110           0
    3826 P2   451  THR  O    O     -0.510000       15.9990           0
    3827 P2   452  ARG  N    NH1   -0.470000       14.0070           0
    3828 P2   452  ARG  HN   H      0.310000        1.0080           0
    3829 P2   452  ARG  CA   CT1    0.070000       12.0110           0
    3830 P2   452  ARG  HA   HB     0.090000        1.0080           0
    3831 P2   452  ARG  CB   CT2   -0.180000       12.0110           0
    3832 P2   452  ARG  HB1  HA     0.090000        1.0080           0
    3833 P2   452  ARG  HB2  HA     0.090000        1.0080           0
    3834 P2   452  ARG  CG   CT2   -0.180000       12.0110           0
    3835 P2   452  ARG  HG1  HA     0.090000        1.0080           0
    3836 P2   452  ARG  HG2  HA     0.090000        1.0080           0
    3837 P2   452  ARG  CD   CT2    0.200000       12.0110           0
    3838 P2   452  ARG  HD1  HA     0.090000        1.0080           0
    3839 P2   452  ARG  HD2  HA     0.090000        1.0080           0
    3840 P2   452  ARG  NE   NC2   -0.700000       14.0070           0
    3841 P2   452  ARG  HE   HC     0.440000        1.0080           0
    3842 P2   452  ARG  CZ   C      0.640000       12.0110           0
    3843 P2   452  ARG  NH1  NC2   -0.800000       14.0070           0
    3844 P2   452  ARG  HH11 HC     0.460000        1.0080           0
    3845 P2   452  ARG  HH12 HC     0.460000        1.0080           0
    3846 P2   452  ARG  NH2  NC2   -0.800000       14.0070           0
    3847 P2   452  ARG  HH21 HC     0.460000        1.0080           0
    3848 P2   452  ARG  HH22 HC     0.460000        1.0080           0
    3849 P2   452  ARG  C    C      0.510000       12.0110           0
    3850 P2   452  ARG  O    O     -0.510000       15.9990           0
    3851 P2   453  VAL  N    NH1   -0.470000       14.0070           0
    3852 P2   453  VAL  HN   H      0.310000        1.0080           0
    3853 P2   453  VAL  CA   CT1    0.070000       12.0110           0
    3854 P2   453  VAL  HA   HB     0.090000        1.0080           0
    3855 P2   453  VAL  CB   CT1   -0.090000       12.0110           0
    3856 P2   453  VAL  HB   HA     0.090000        1.0080           0
    3857 P2   453  VAL  CG1  CT3   -0.270000       12.0110           0
    3858 P2   453  VAL  HG11 HA     0.090000        1.0080           0
    3859 P2   453  VAL  HG12 HA     0.090000        1.0080           0
    3860 P2   453  VAL  HG13 HA     0.090000        1.0080           0
    3861 P2   453  VAL  CG2  CT3   -0.270000       12.0110           0
    3862 P2   453  VAL  HG21 HA     0.090000        1.0080           0
    3863 P2   453  VAL  HG22 HA     0.090000        1.0080           0
    3864 P2   453  VAL  HG23 HA     0.090000        1.0080           0
    3865 P2   453  VAL  C    C      0.510000       12.0110           0
    3866 P2   453  VAL  O    O     -0.510000       15.9990           0
    3867 P2   454  GLY  N    NH1   -0.470000       14.0070           0
    3868 P2   454  GLY  HN   H      0.310000        1.0080           0
    3869 P2   454  GLY  CA   CT2   -0.020000       12.0110           0
    3870 P2   454  GLY  HA1  HB     0.090000        1.0080           0
    3871 P2   454  GLY  HA2  HB     0.090000        1.0080           0
    3872 P2   454  GLY  C    C      0.510000       12.0110           0
    3873 P2   454  GLY  O    O     -0.510000       15.9990           0
    3874 P2   455  ALA  N    NH1   -0.470000       14.0070           0
    3875 P2   455  ALA  HN   H      0.310000        1.0080           0
    3876 P2   455  ALA  CA   CT1    0.070000       12.0110           0
    3877 P2   455  ALA  HA   HB     0.090000        1.0080           0
    3878 P2   455  ALA  CB   CT3   -0.270000       12.0110           0
    3879 P2   455  ALA  HB1  HA     0.090000        1.0080           0
    3880 P2   455  ALA  HB2  HA     0.090000        1.0080           0
    3881 P2   455  ALA  HB3  HA     0.090000        1.0080           0
    3882 P2   455  ALA  C    C      0.510000       12.0110           0
    3883 P2   455  ALA  O    O     -0.510000       15.9990           0
    3884 P2   456  LYS  N    NH1   -0.470000       14.0070           0
    3885 P2   456  LYS  HN   H      0.310000        1.0080           0
    3886 P2   456  LYS  CA   CT1    0.070000       12.0110           0
    3887 P2   456  LYS  HA   HB     0.090000        1.0080           0
    3888 P2   456  LYS  CB   CT2   -0.180000       12.0110           0
    3889 P2   456  LYS  HB1  HA     0.090000        1.0080           0
    3890 P2   456  LYS  HB2  HA     0.090000        1.0080           0
    3891 P2   456  LYS  CG   CT2   -0.180000       12.0110           0
    3892 P2   456  LYS  HG1  HA     0.090000        1.0080           0
    3893 P2   456  LYS  HG2  HA     0.090000        1.0080           0
    3894 P2   456  LYS  CD   CT2   -0.180000       12.0110           0
    3895 P2   456  LYS  HD1  HA     0.090000        1.0080           0
    3896 P2   456  LYS  HD2  HA     0.090000        1.0080           0
    3897 P2   456  LYS  CE   CT2    0.210000       12.0110           0
    3898 P2   456  LYS  HE1  HA     0.050000        1.0080           0
    3899 P2   456  LYS  HE2  HA     0.050000        1.0080           0
    3900 P2   456  LYS  NZ   NH3   -0.300000       14.0070           0
    3901 P2   456  LYS  HZ1  HC     0.330000        1.0080           0
    3902 P2   456  LYS  HZ2  HC     0.330000        1.0080           0
    3903 P2   456  LYS  HZ3  HC     0.330000        1.0080           0
    3904 P2   456  LYS  C    C      0.510000       12.0110           0
    3905 P2   456  LYS  O    O     -0.510000       15.9990           0
    3906 P2   457  HSD  N    NH1   -0.470000       14.0070           0
    3907 P2   457  HSD  HN   H      0.310000        1.0080           0
    3908 P2   457  HSD  CA   CT1    0.070000       12.0110           0
    3909 P2   457  HSD  HA   HB     0.090000        1.0080           0
    3910 P2   457  HSD  CB   CT2   -0.090000       12.0110           0
    3911 P2   457  HSD  HB1  HA     0.090000        1.0080           0
    3912 P2   457  HSD  HB2  HA     0.090000        1.0080           0
    3913 P2   457  HSD  ND1  NR1   -0.360000       14.0070           0
    3914 P2   457  HSD  HD1  H      0.320000        1.0080           0
    3915 P2   457  HSD  CG   CPH1  -0.050000       12.0110           0
    3916 P2   457  HSD  CE1  CPH2   0.250000       12.0110           0
    3917 P2   457  HSD  HE1  HR1    0.130000        1.0080           0
    3918 P2   457  HSD  NE2  NR2   -0.700000       14.0070           0
    3919 P2   457  HSD  CD2  CPH1   0.220000       12.0110           0
    3920 P2   457  HSD  HD2  HR3    0.100000        1.0080           0
    3921 P2   457  HSD  C    C      0.510000       12.0110           0
    3922 P2   457  HSD  O    O     -0.510000       15.9990           0
    3923 P2   458  GLU  N    NH1   -0.470000       14.0070           0
    3924 P2   458  GLU  HN   H      0.310000        1.0080           0
    3925 P2   458  GLU  CA   CT1    0.070000       12.0110           0
    3926 P2   458  GLU  HA   HB     0.090000        1.0080           0
    3927 P2   458  GLU  CB   CT2   -0.180000       12.0110           0
    3928 P2   458  GLU  HB1  HA     0.090000        1.0080           0
    3929 P2   458  GLU  HB2  HA     0.090000        1.0080           0
    3930 P2   458  GLU  CG   CT2   -0.280000       12.0110           0
    3931 P2   458  GLU  HG1  HA     0.090000        1.0080           0
    3932 P2   458  GLU  HG2  HA     0.090000        1.0080           0
    3933 P2   458  GLU  CD   CC     0.620000       12.0110           0
    3934 P2   458  GLU  OE1  OC    -0.760000       15.9990           0
    3935 P2   458  GLU  OE2  OC    -0.760000       15.9990           0
    3936 P2   458  GLU  C    C      0.510000       12.0110           0
    3937 P2   458  GLU  O    O     -0.510000       15.9990           0
    3938 P2   459  ARG  N    NH1   -0.470000       14.0070           0
    3939 P2   459  ARG  HN   H      0.310000        1.0080           0
    3940 P2   459  ARG  CA   CT1    0.070000       12.0110           0
    3941 P2   459  ARG  HA   HB     0.090000        1.0080           0
    3942 P2   459  ARG  CB   CT2   -0.180000       12.0110           0
    3943 P2   459  ARG  HB1  HA     0.090000        1.0080           0
    3944 P2   459  ARG  HB2  HA     0.090000        1.0080           0
    3945 P2   459  ARG  CG   CT2   -0.180000       12.0110           0
    3946 P2   459  ARG  HG1  HA     0.090000        1.0080           0
    3947 P2   459  ARG  HG2  HA     0.090000        1.0080           0
    3948 P2   459  ARG  CD   CT2    0.200000       12.0110           0
    3949 P2   459  ARG  HD1  HA     0.090000        1.0080           0
    3950 P2   459  ARG  HD2  HA     0.090000        1.0080           0
    3951 P2   459  ARG  NE   NC2   -0.700000       14.0070           0
    3952 P2   459  ARG  HE   HC     0.440000        1.0080           0
    3953 P2   459  ARG  CZ   C      0.640000       12.0110           0
    3954 P2   459  ARG  NH1  NC2   -0.800000       14.0070           0
    3955 P2   459  ARG  HH11 HC     0.460000        1.0080           0
    3956 P2   459  ARG  HH12 HC     0.460000        1.0080           0
    3957 P2   459  ARG  NH2  NC2   -0.800000       14.0070           0
    3958 P2   459  ARG  HH21 HC     0.460000        1.0080           0
    3959 P2   459  ARG  HH22 HC     0.460000        1.0080           0
    3960 P2   459  ARG  C    C      0.510000       12.0110           0
    3961 P2   459  ARG  O    O     -0.510000       15.9990           0
    3962 P2   460  HSD  N    NH1   -0.470000       14.0070           0
    3963 P2   460  HSD  HN   H      0.310000        1.0080           0
    3964 P2   460  HSD  CA   CT1    0.070000       12.0110           0
    3965 P2   460  HSD  HA   HB     0.090000        1.0080           0
    3966 P2   460  HSD  CB   CT2   -0.090000       12.0110           0
    3967 P2   460  HSD  HB1  HA     0.090000        1.0080           0
    3968 P2   460  HSD  HB2  HA     0.090000        1.0080           0
    3969 P2   460  HSD  ND1  NR1   -0.360000       14.0070           0
    3970 P2   460  HSD  HD1  H      0.320000        1.0080           0
    3971 P2   460  HSD  CG   CPH1  -0.050000       12.0110           0
    3972 P2   460  HSD  CE1  CPH2   0.250000       12.0110           0
    3973 P2   460  HSD  HE1  HR1    0.130000        1.0080           0
    3974 P2   460  HSD  NE2  NR2   -0.700000       14.0070           0
    3975 P2   460  HSD  CD2  CPH1   0.220000       12.0110           0
    3976 P2   460  HSD  HD2  HR3    0.100000        1.0080           0
    3977 P2   460  HSD  C    C      0.510000       12.0110           0
    3978 P2   460  HSD  O    O     -0.510000       15.9990           0
    3979 P2   461  ILE  N    NH1   -0.470000       14.0070           0
    3980 P2   461  ILE  HN   H      0.310000        1.0080           0
    3981 P2   461  ILE  CA   CT1    0.070000       12.0110           0
    3982 P2   461  ILE  HA   HB     0.090000        1.0080           0
    3983 P2   461  ILE  CB   CT1   -0.090000       12.0110           0
    3984 P2   461  ILE  HB   HA     0.090000        1.0080           0
    3985 P2   461  ILE  CG2  CT3   -0.270000       12.0110           0
    3986 P2   461  ILE  HG21 HA     0.090000        1.0080           0
    3987 P2   461  ILE  HG22 HA     0.090000        1.0080           0
    3988 P2   461  ILE  HG23 HA     0.090000        1.0080           0
    3989 P2   461  ILE  CG1  CT2   -0.180000       12.0110           0
    3990 P2   461  ILE  HG11 HA     0.090000        1.0080           0
    3991 P2   461  ILE  HG12 HA     0.090000        1.0080           0
    3992 P2   461  ILE  CD   CT3   -0.270000       12.0110           0
    3993 P2   461  ILE  HD1  HA     0.090000        1.0080           0
    3994 P2   461  ILE  HD2  HA     0.090000        1.0080           0
    3995 P2   461  ILE  HD3  HA     0.090000        1.0080           0
    3996 P2   461  ILE  C    C      0.510000       12.0110           0
    3997 P2   461  ILE  O    O     -0.510000       15.9990           0
    3998 P2   462  PHE  N    NH1   -0.470000       14.0070           0
    3999 P2   462  PHE  HN   H      0.310000        1.0080           0
    4000 P2   462  PHE  CA   CT1    0.070000       12.0110           0
    4001 P2   462  PHE  HA   HB     0.090000        1.0080           0
    4002 P2   462  PHE  CB   CT2   -0.180000       12.0110           0
    4003 P2   462  PHE  HB1  HA     0.090000        1.0080           0
    4004 P2   462  PHE  HB2  HA     0.090000        1.0080           0
    4005 P2   462  PHE  CG   CA     0.000000       12.0110           0
    4006 P2   462  PHE  CD1  CA    -0.115000       12.0110           0
    4007 P2   462  PHE  HD1  HP     0.115000        1.0080           0
    4008 P2   462  PHE  CE1  CA    -0.115000       12.0110           0
    4009 P2   462  PHE  HE1  HP     0.115000        1.0080           0
    4010 P2   462  PHE  CZ   CA    -0.115000       12.0110           0
    4011 P2   462  PHE  HZ   HP     0.115000        1.0080           0
    4012 P2   462  PHE  CD2  CA    -0.115000       12.0110           0
    4013 P2   462  PHE  HD2  HP     0.115000        1.0080           0
    4014 P2   462  PHE  CE2  CA    -0.115000       12.0110           0
    4015 P2   462  PHE  HE2  HP     0.115000        1.0080           0
    4016 P2   462  PHE  C    C      0.510000       12.0110           0
    4017 P2   462  PHE  O    O     -0.510000       15.9990           0
    4018 P2   463  LEU  N    NH1   -0.470000       14.0070           0
    4019 P2   463  LEU  HN   H      0.310000        1.0080           0
    4020 P2   463  LEU  CA   CT1    0.070000       12.0110           0
    4021 P2   463  LEU  HA   HB     0.090000        1.0080           0
    4022 P2   463  LEU  CB   CT2   -0.180000       12.0110           0
    4023 P2   463  LEU  HB1  HA     0.090000        1.0080           0
    4024 P2   463  LEU  HB2  HA     0.090000        1.0080           0
    4025 P2   463  LEU  CG   CT1   -0.090000       12.0110           0
    4026 P2   463  LEU  HG   HA     0.090000        1.0080           0
    4027 P2   463  LEU  CD1  CT3   -0.270000       12.0110           0
    4028 P2   463  LEU  HD11 HA     0.090000        1.0080           0
    4029 P2   463  LEU  HD12 HA     0.090000        1.0080           0
    4030 P2   463  LEU  HD13 HA     0.090000        1.0080           0
    4031 P2   463  LEU  CD2  CT3   -0.270000       12.0110           0
    4032 P2   463  LEU  HD21 HA     0.090000        1.0080           0
    4033 P2   463  LEU  HD22 HA     0.090000        1.0080           0
    4034 P2   463  LEU  HD23 HA     0.090000        1.0080           0
    4035 P2   463  LEU  C    C      0.510000       12.0110           0
    4036 P2   463  LEU  O    O     -0.510000       15.9990           0
    4037 P2   464  PHE  N    NH1   -0.470000       14.0070           0
    4038 P2   464  PHE  HN   H      0.310000        1.0080           0
    4039 P2   464  PHE  CA   CT1    0.070000       12.0110           0
    4040 P2   464  PHE  HA   HB     0.090000        1.0080           0
    4041 P2   464  PHE  CB   CT2   -0.180000       12.0110           0
    4042 P2   464  PHE  HB1  HA     0.090000        1.0080           0
    4043 P2   464  PHE  HB2  HA     0.090000        1.0080           0
    4044 P2   464  PHE  CG   CA     0.000000       12.0110           0
    4045 P2   464  PHE  CD1  CA    -0.115000       12.0110           0
    4046 P2   464  PHE  HD1  HP     0.115000        1.0080           0
    4047 P2   464  PHE  CE1  CA    -0.115000       12.0110           0
    4048 P2   464  PHE  HE1  HP     0.115000        1.0080           0
    4049 P2   464  PHE  CZ   CA    -0.115000       12.0110           0
    4050 P2   464  PHE  HZ   HP     0.115000        1.0080           0
    4051 P2   464  PHE  CD2  CA    -0.115000       12.0110           0
    4052 P2   464  PHE  HD2  HP     0.115000        1.0080           0
    4053 P2   464  PHE  CE2  CA    -0.115000       12.0110           0
    4054 P2   464  PHE  HE2  HP     0.115000        1.0080           0
    4055 P2   464  PHE  C    C      0.510000       12.0110           0
    4056 P2   464  PHE  O    O     -0.510000       15.9990           0
    4057 P2   465  ASP  N    NH1   -0.470000       14.0070           0
    4058 P2   465  ASP  HN   H      0.310000        1.0080           0
    4059 P2   465  ASP  CA   CT1    0.070000       12.0110           0
    4060 P2   465  ASP  HA   HB     0.090000        1.0080           0
    4061 P2   465  ASP  CB   CT2   -0.280000       12.0110           0
    4062 P2   465  ASP  HB1  HA     0.090000        1.0080           0
    4063 P2   465  ASP  HB2  HA     0.090000        1.0080           0
    4064 P2   465  ASP  CG   CC     0.620000       12.0110           0
    4065 P2   465  ASP  OD1  OC    -0.760000       15.9990           0
    4066 P2   465  ASP  OD2  OC    -0.760000       15.9990           0
    4067 P2   465  ASP  C    C      0.510000       12.0110           0
    4068 P2   465  ASP  O    O     -0.510000       15.9990           0
    4069 P2   466  GLY  N    NH1   -0.470000       14.0070           0
    4070 P2   466  GLY  HN   H      0.310000        1.0080           0
    4071 P2   466  GLY  CA   CT2   -0.020000       12.0110           0
    4072 P2   466  GLY  HA1  HB     0.090000        1.0080           0
    4073 P2   466  GLY  HA2  HB     0.090000        1.0080           0
    4074 P2   466  GLY  C    C      0.510000       12.0110           0
    4075 P2   466  GLY  O    O     -0.510000       15.9990           0
    4076 P2   467  LEU  N    NH1   -0.470000       14.0070           0
    4077 P2   467  LEU  HN   H      0.310000        1.0080           0
    4078 P2   467  LEU  CA   CT1    0.070000       12.0110           0
    4079 P2   467  LEU  HA   HB     0.090000        1.0080           0
    4080 P2   467  LEU  CB   CT2   -0.180000       12.0110           0
    4081 P2   467  LEU  HB1  HA     0.090000        1.0080           0
    4082 P2   467  LEU  HB2  HA     0.090000        1.0080           0
    4083 P2   467  LEU  CG   CT1   -0.090000       12.0110           0
    4084 P2   467  LEU  HG   HA     0.090000        1.0080           0
    4085 P2   467  LEU  CD1  CT3   -0.270000       12.0110           0
    4086 P2   467  LEU  HD11 HA     0.090000        1.0080           0
    4087 P2   467  LEU  HD12 HA     0.090000        1.0080           0
    4088 P2   467  LEU  HD13 HA     0.090000        1.0080           0
    4089 P2   467  LEU  CD2  CT3   -0.270000       12.0110           0
    4090 P2   467  LEU  HD21 HA     0.090000        1.0080           0
    4091 P2   467  LEU  HD22 HA     0.090000        1.0080           0
    4092 P2   467  LEU  HD23 HA     0.090000        1.0080           0
    4093 P2   467  LEU  C    C      0.510000       12.0110           0
    4094 P2   467  LEU  O    O     -0.510000       15.9990           0
    4095 P2   468  MET  N    NH1   -0.470000       14.0070           0
    4096 P2   468  MET  HN   H      0.310000        1.0080           0
    4097 P2   468  MET  CA   CT1    0.070000       12.0110           0
    4098 P2   468  MET  HA   HB     0.090000        1.0080           0
    4099 P2   468  MET  CB   CT2   -0.180000       12.0110           0
    4100 P2   468  MET  HB1  HA     0.090000        1.0080           0
    4101 P2   468  MET  HB2  HA     0.090000        1.0080           0
    4102 P2   468  MET  CG   CT2   -0.140000       12.0110           0
    4103 P2   468  MET  HG1  HA     0.090000        1.0080           0
    4104 P2   468  MET  HG2  HA     0.090000        1.0080           0
    4105 P2   468  MET  SD   S     -0.090000       32.0600           0
    4106 P2   468  MET  CE   CT3   -0.220000       12.0110           0
    4107 P2   468  MET  HE1  HA     0.090000        1.0080           0
    4108 P2   468  MET  HE2  HA     0.090000        1.0080           0
    4109 P2   468  MET  HE3  HA     0.090000        1.0080           0
    4110 P2   468  MET  C    C      0.510000       12.0110           0
    4111 P2   468  MET  O    O     -0.510000       15.9990           0
    4112 P2   469  ILE  N    NH1   -0.470000       14.0070           0
    4113 P2   469  ILE  HN   H      0.310000        1.0080           0
    4114 P2   469  ILE  CA   CT1    0.070000       12.0110           0
    4115 P2   469  ILE  HA   HB     0.090000        1.0080           0
    4116 P2   469  ILE  CB   CT1   -0.090000       12.0110           0
    4117 P2   469  ILE  HB   HA     0.090000        1.0080           0
    4118 P2   469  ILE  CG2  CT3   -0.270000       12.0110           0
    4119 P2   469  ILE  HG21 HA     0.090000        1.0080           0
    4120 P2   469  ILE  HG22 HA     0.090000        1.0080           0
    4121 P2   469  ILE  HG23 HA     0.090000        1.0080           0
    4122 P2   469  ILE  CG1  CT2   -0.180000       12.0110           0
    4123 P2   469  ILE  HG11 HA     0.090000        1.0080           0
    4124 P2   469  ILE  HG12 HA     0.090000        1.0080           0
    4125 P2   469  ILE  CD   CT3   -0.270000       12.0110           0
    4126 P2   469  ILE  HD1  HA     0.090000        1.0080           0
    4127 P2   469  ILE  HD2  HA     0.090000        1.0080           0
    4128 P2   469  ILE  HD3  HA     0.090000        1.0080           0
    4129 P2   469  ILE  C    C      0.510000       12.0110           0
    4130 P2   469  ILE  O    O     -0.510000       15.9990           0
    4131 P2   470  CYS  N    NH1   -0.470000       14.0070           0
    4132 P2   470  CYS  HN   H      0.310000        1.0080           0
    4133 P2   470  CYS  CA   CT1    0.070000       12.0110           0
    4134 P2   470  CYS  HA   HB     0.090000        1.0080           0
    4135 P2   470  CYS  CB   CT2   -0.110000       12.0110           0
    4136 P2   470  CYS  HB1  HA     0.090000        1.0080           0
    4137 P2   470  CYS  HB2  HA     0.090000        1.0080           0
    4138 P2   470  CYS  SG   S     -0.230000       32.0600           0
    4139 P2   470  CYS  HG1  HS     0.160000        1.0080           0
    4140 P2   470  CYS  C    C      0.510000       12.0110           0
    4141 P2   470  CYS  O    O     -0.510000       15.9990           0
    4142 P2   471  CYS  N    NH1   -0.470000       14.0070           0
    4143 P2   471  CYS  HN   H      0.310000        1.0080           0
    4144 P2   471  CYS  CA   CT1    0.070000       12.0110           0
    4145 P2   471  CYS  HA   HB     0.090000        1.0080           0
    4146 P2   471  CYS  CB   CT2   -0.110000       12.0110           0
    4147 P2   471  CYS  HB1  HA     0.090000        1.0080           0
    4148 P2   471  CYS  HB2  HA     0.090000        1.0080           0
    4149 P2   471  CYS  SG   S     -0.230000       32.0600           0
    4150 P2   471  CYS  HG1  HS     0.160000        1.0080           0
    4151 P2   471  CYS  C    C      0.510000       12.0110           0
    4152 P2   471  CYS  O    O     -0.510000       15.9990           0
    4153 P2   472  LYS  N    NH1   -0.470000       14.0070           0
    4154 P2   472  LYS  HN   H      0.310000        1.0080           0
    4155 P2   472  LYS  CA   CT1    0.070000       12.0110           0
    4156 P2   472  LYS  HA   HB     0.090000        1.0080           0
    4157 P2   472  LYS  CB   CT2   -0.180000       12.0110           0
    4158 P2   472  LYS  HB1  HA     0.090000        1.0080           0
    4159 P2   472  LYS  HB2  HA     0.090000        1.0080           0
    4160 P2   472  LYS  CG   CT2   -0.180000       12.0110           0
    4161 P2   472  LYS  HG1  HA     0.090000        1.0080           0
    4162 P2   472  LYS  HG2  HA     0.090000        1.0080           0
    4163 P2   472  LYS  CD   CT2   -0.180000       12.0110           0
    4164 P2   472  LYS  HD1  HA     0.090000        1.0080           0
    4165 P2   472  LYS  HD2  HA     0.090000        1.0080           0
    4166 P2   472  LYS  CE   CT2    0.210000       12.0110           0
    4167 P2   472  LYS  HE1  HA     0.050000        1.0080           0
    4168 P2   472  LYS  HE2  HA     0.050000        1.0080           0
    4169 P2   472  LYS  NZ   NH3   -0.300000       14.0070           0
    4170 P2   472  LYS  HZ1  HC     0.330000        1.0080           0
    4171 P2   472  LYS  HZ2  HC     0.330000        1.0080           0
    4172 P2   472  LYS  HZ3  HC     0.330000        1.0080           0
    4173 P2   472  LYS  C    C      0.510000       12.0110           0
    4174 P2   472  LYS  O    O     -0.510000       15.9990           0
    4175 P2   473  SER  N    NH1   -0.470000       14.0070           0
    4176 P2   473  SER  HN   H      0.310000        1.0080           0
    4177 P2   473  SER  CA   CT1    0.070000       12.0110           0
    4178 P2   473  SER  HA   HB     0.090000        1.0080           0
    4179 P2   473  SER  CB   CT2    0.050000       12.0110           0
    4180 P2   473  SER  HB1  HA     0.090000        1.0080           0
    4181 P2   473  SER  HB2  HA     0.090000        1.0080           0
    4182 P2   473  SER  OG   OH1   -0.660000       15.9990           0
    4183 P2   473  SER  HG1  H      0.430000        1.0080           0
    4184 P2   473  SER  C    C      0.510000       12.0110           0
    4185 P2   473  SER  O    O     -0.510000       15.9990           0
    4186 P2   474  ASN  C    CC     0.340000       12.0110           0
    4187 P2   474  ASN  OT1  OC    -0.670000       15.9990           0
    4188 P2   474  ASN  OT2  OC    -0.670000       15.9990           0
    4189 P2   474  ASN  N    NH1   -0.470000       14.0070           0
    4190 P2   474  ASN  HN   H      0.310000        1.0080           0
    4191 P2   474  ASN  CA   CT1    0.070000       12.0110           0
    4192 P2   474  ASN  HA   HB     0.090000        1.0080           0
    4193 P2   474  ASN  CB   CT2   -0.180000       12.0110           0
    4194 P2   474  ASN  HB1  HA     0.090000        1.0080           0
    4195 P2   474  ASN  HB2  HA     0.090000        1.0080           0
    4196 P2   474  ASN  CG   CC     0.550000       12.0110           0
    4197 P2   474  ASN  OD1  O     -0.550000       15.9990           0
    4198 P2   474  ASN  ND2  NH2   -0.620000       14.0070           0
    4199 P2   474  ASN  HD21 H      0.320000        1.0080           0
    4200 P2   474  ASN  HD22 H      0.300000        1.0080           0
    4201 P3   487  GLU  N    NH3   -0.300000       14.0070           0
    4202 P3   487  GLU  HT1  HC     0.330000        1.0080           0
    4203 P3   487  GLU  HT2  HC     0.330000        1.0080           0
    4204 P3   487  GLU  HT3  HC     0.330000        1.0080           0
    4205 P3   487  GLU  CA   CT1    0.210000       12.0110           0
    4206 P3   487  GLU  HA   HB     0.100000        1.0080           0
    4207 P3   487  GLU  CB   CT2   -0.180000       12.0110           0
    4208 P3   487  GLU  HB1  HA     0.090000        1.0080           0
    4209 P3   487  GLU  HB2  HA     0.090000        1.0080           0
    4210 P3   487  GLU  CG   CT2   -0.280000       12.0110           0
    4211 P3   487  GLU  HG1  HA     0.090000        1.0080           0
    4212 P3   487  GLU  HG2  HA     0.090000        1.0080           0
    4213 P3   487  GLU  CD   CC     0.620000       12.0110           0
    4214 P3   487  GLU  OE1  OC    -0.760000       15.9990           0
    4215 P3   487  GLU  OE2  OC    -0.760000       15.9990           0
    4216 P3   487  GLU  C    C      0.510000       12.0110           0
    4217 P3   487  GLU  O    O     -0.510000       15.9990           0
    4218 P3   488  TYR  N    NH1   -0.470000       14.0070           0
    4219 P3   488  TYR  HN   H      0.310000        1.0080           0
    4220 P3   488  TYR  CA   CT1    0.070000       12.0110           0
    4221 P3   488  TYR  HA   HB     0.090000        1.0080           0
    4222 P3   488  TYR  CB   CT2   -0.180000       12.0110           0
    4223 P3   488  TYR  HB1  HA     0.090000        1.0080           0
    4224 P3   488  TYR  HB2  HA     0.090000        1.0080           0
    4225 P3   488  TYR  CG   CA     0.000000       12.0110           0
    4226 P3   488  TYR  CD1  CA    -0.115000       12.0110           0
    4227 P3   488  TYR  HD1  HP     0.115000        1.0080           0
    4228 P3   488  TYR  CE1  CA    -0.115000       12.0110           0
    4229 P3   488  TYR  HE1  HP     0.115000        1.0080           0
    4230 P3   488  TYR  CZ   CA     0.110000       12.0110           0
    4231 P3   488  TYR  OH   OH1   -0.540000       15.9990           0
    4232 P3   488  TYR  HH   H      0.430000        1.0080           0
    4233 P3   488  TYR  CD2  CA    -0.115000       12.0110           0
    4234 P3   488  TYR  HD2  HP     0.115000        1.0080           0
    4235 P3   488  TYR  CE2  CA    -0.115000       12.0110           0
    4236 P3   488  TYR  HE2  HP     0.115000        1.0080           0
    4237 P3   488  TYR  C    C      0.510000       12.0110           0
    4238 P3   488  TYR  O    O     -0.510000       15.9990           0
    4239 P3   489  ARG  N    NH1   -0.470000       14.0070           0
    4240 P3   489  ARG  HN   H      0.310000        1.0080           0
    4241 P3   489  ARG  CA   CT1    0.070000       12.0110           0
    4242 P3   489  ARG  HA   HB     0.090000        1.0080           0
    4243 P3   489  ARG  CB   CT2   -0.180000       12.0110           0
    4244 P3   489  ARG  HB1  HA     0.090000        1.0080           0
    4245 P3   489  ARG  HB2  HA     0.090000        1.0080           0
    4246 P3   489  ARG  CG   CT2   -0.180000       12.0110           0
    4247 P3   489  ARG  HG1  HA     0.090000        1.0080           0
    4248 P3   489  ARG  HG2  HA     0.090000        1.0080           0
    4249 P3   489  ARG  CD   CT2    0.200000       12.0110           0
    4250 P3   489  ARG  HD1  HA     0.090000        1.0080           0
    4251 P3   489  ARG  HD2  HA     0.090000        1.0080           0
    4252 P3   489  ARG  NE   NC2   -0.700000       14.0070           0
    4253 P3   489  ARG  HE   HC     0.440000        1.0080           0
    4254 P3   489  ARG  CZ   C      0.640000       12.0110           0
    4255 P3   489  ARG  NH1  NC2   -0.800000       14.0070           0
    4256 P3   489  ARG  HH11 HC     0.460000        1.0080           0
    4257 P3   489  ARG  HH12 HC     0.460000        1.0080           0
    4258 P3   489  ARG  NH2  NC2   -0.800000       14.0070           0
    4259 P3   489  ARG  HH21 HC     0.460000        1.0080           0
    4260 P3   489  ARG  HH22 HC     0.460000        1.0080           0
    4261 P3   489  ARG  C    C      0.510000       12.0110           0
    4262 P3   489  ARG  O    O     -0.510000       15.9990           0
    4263 P3   490  LEU  N    NH1   -0.470000       14.0070           0
    4264 P3   490  LEU  HN   H      0.310000        1.0080           0
    4265 P3   490  LEU  CA   CT1    0.070000       12.0110           0
    4266 P3   490  LEU  HA   HB     0.090000        1.0080           0
    4267 P3   490  LEU  CB   CT2   -0.180000       12.0110           0
    4268 P3   490  LEU  HB1  HA     0.090000        1.0080           0
    4269 P3   490  LEU  HB2  HA     0.090000        1.0080           0
    4270 P3   490  LEU  CG   CT1   -0.090000       12.0110           0
    4271 P3   490  LEU  HG   HA     0.090000        1.0080           0
    4272 P3   490  LEU  CD1  CT3   -0.270000       12.0110           0
    4273 P3   490  LEU  HD11 HA     0.090000        1.0080           0
    4274 P3   490  LEU  HD12 HA     0.090000        1.0080           0
    4275 P3   490  LEU  HD13 HA     0.090000        1.0080           0
    4276 P3   490  LEU  CD2  CT3   -0.270000       12.0110           0
    4277 P3   490  LEU  HD21 HA     0.090000        1.0080           0
    4278 P3   490  LEU  HD22 HA     0.090000        1.0080           0
    4279 P3   490  LEU  HD23 HA     0.090000        1.0080           0
    4280 P3   490  LEU  C    C      0.510000       12.0110           0
    4281 P3   490  LEU  O    O     -0.510000       15.9990           0
    4282 P3   491  LYS  N    NH1   -0.470000       14.0070           0
    4283 P3   491  LYS  HN   H      0.310000        1.0080           0
    4284 P3   491  LYS  CA   CT1    0.070000       12.0110           0
    4285 P3   491  LYS  HA   HB     0.090000        1.0080           0
    4286 P3   491  LYS  CB   CT2   -0.180000       12.0110           0
    4287 P3   491  LYS  HB1  HA     0.090000        1.0080           0
    4288 P3   491  LYS  HB2  HA     0.090000        1.0080           0
    4289 P3   491  LYS  CG   CT2   -0.180000       12.0110           0
    4290 P3   491  LYS  HG1  HA     0.090000        1.0080           0
    4291 P3   491  LYS  HG2  HA     0.090000        1.0080           0
    4292 P3   491  LYS  CD   CT2   -0.180000       12.0110           0
    4293 P3   491  LYS  HD1  HA     0.090000        1.0080           0
    4294 P3   491  LYS  HD2  HA     0.090000        1.0080           0
    4295 P3   491  LYS  CE   CT2    0.210000       12.0110           0
    4296 P3   491  LYS  HE1  HA     0.050000        1.0080           0
    4297 P3   491  LYS  HE2  HA     0.050000        1.0080           0
    4298 P3   491  LYS  NZ   NH3   -0.300000       14.0070           0
    4299 P3   491  LYS  HZ1  HC     0.330000        1.0080           0
    4300 P3   491  LYS  HZ2  HC     0.330000        1.0080           0
    4301 P3   491  LYS  HZ3  HC     0.330000        1.0080           0
    4302 P3   491  LYS  C    C      0.510000       12.0110           0
    4303 P3   491  LYS  O    O     -0.510000       15.9990           0
    4304 P3   492  GLU  N    NH1   -0.470000       14.0070           0
    4305 P3   492  GLU  HN   H      0.310000        1.0080           0
    4306 P3   492  GLU  CA   CT1    0.070000       12.0110           0
    4307 P3   492  GLU  HA   HB     0.090000        1.0080           0
    4308 P3   492  GLU  CB   CT2   -0.180000       12.0110           0
    4309 P3   492  GLU  HB1  HA     0.090000        1.0080           0
    4310 P3   492  GLU  HB2  HA     0.090000        1.0080           0
    4311 P3   492  GLU  CG   CT2   -0.280000       12.0110           0
    4312 P3   492  GLU  HG1  HA     0.090000        1.0080           0
    4313 P3   492  GLU  HG2  HA     0.090000        1.0080           0
    4314 P3   492  GLU  CD   CC     0.620000       12.0110           0
    4315 P3   492  GLU  OE1  OC    -0.760000       15.9990           0
    4316 P3   492  GLU  OE2  OC    -0.760000       15.9990           0
    4317 P3   492  GLU  C    C      0.510000       12.0110           0
    4318 P3   492  GLU  O    O     -0.510000       15.9990           0
    4319 P3   493  LYS  N    NH1   -0.470000       14.0070           0
    4320 P3   493  LYS  HN   H      0.310000        1.0080           0
    4321 P3   493  LYS  CA   CT1    0.070000       12.0110           0
    4322 P3   493  LYS  HA   HB     0.090000        1.0080           0
    4323 P3   493  LYS  CB   CT2   -0.180000       12.0110           0
    4324 P3   493  LYS  HB1  HA     0.090000        1.0080           0
    4325 P3   493  LYS  HB2  HA     0.090000        1.0080           0
    4326 P3   493  LYS  CG   CT2   -0.180000       12.0110           0
    4327 P3   493  LYS  HG1  HA     0.090000        1.0080           0
    4328 P3   493  LYS  HG2  HA     0.090000        1.0080           0
    4329 P3   493  LYS  CD   CT2   -0.180000       12.0110           0
    4330 P3   493  LYS  HD1  HA     0.090000        1.0080           0
    4331 P3   493  LYS  HD2  HA     0.090000        1.0080           0
    4332 P3   493  LYS  CE   CT2    0.210000       12.0110           0
    4333 P3   493  LYS  HE1  HA     0.050000        1.0080           0
    4334 P3   493  LYS  HE2  HA     0.050000        1.0080           0
    4335 P3   493  LYS  NZ   NH3   -0.300000       14.0070           0
    4336 P3   493  LYS  HZ1  HC     0.330000        1.0080           0
    4337 P3   493  LYS  HZ2  HC     0.330000        1.0080           0
    4338 P3   493  LYS  HZ3  HC     0.330000        1.0080           0
    4339 P3   493  LYS  C    C      0.510000       12.0110           0
    4340 P3   493  LYS  O    O     -0.510000       15.9990           0
    4341 P3   494  PHE  N    NH1   -0.470000       14.0070           0
    4342 P3   494  PHE  HN   H      0.310000        1.0080           0
    4343 P3   494  PHE  CA   CT1    0.070000       12.0110           0
    4344 P3   494  PHE  HA   HB     0.090000        1.0080           0
    4345 P3   494  PHE  CB   CT2   -0.180000       12.0110           0
    4346 P3   494  PHE  HB1  HA     0.090000        1.0080           0
    4347 P3   494  PHE  HB2  HA     0.090000        1.0080           0
    4348 P3   494  PHE  CG   CA     0.000000       12.0110           0
    4349 P3   494  PHE  CD1  CA    -0.115000       12.0110           0
    4350 P3   494  PHE  HD1  HP     0.115000        1.0080           0
    4351 P3   494  PHE  CE1  CA    -0.115000       12.0110           0
    4352 P3   494  PHE  HE1  HP     0.115000        1.0080           0
    4353 P3   494  PHE  CZ   CA    -0.115000       12.0110           0
    4354 P3   494  PHE  HZ   HP     0.115000        1.0080           0
    4355 P3   494  PHE  CD2  CA    -0.115000       12.0110           0
    4356 P3   494  PHE  HD2  HP     0.115000        1.0080           0
    4357 P3   494  PHE  CE2  CA    -0.115000       12.0110           0
    4358 P3   494  PHE  HE2  HP     0.115000        1.0080           0
    4359 P3   494  PHE  C    C      0.510000       12.0110           0
    4360 P3   494  PHE  O    O     -0.510000       15.9990           0
    4361 P3   495  PHE  N    NH1   -0.470000       14.0070           0
    4362 P3   495  PHE  HN   H      0.310000        1.0080           0
    4363 P3   495  PHE  CA   CT1    0.070000       12.0110           0
    4364 P3   495  PHE  HA   HB     0.090000        1.0080           0
    4365 P3   495  PHE  CB   CT2   -0.180000       12.0110           0
    4366 P3   495  PHE  HB1  HA     0.090000        1.0080           0
    4367 P3   495  PHE  HB2  HA     0.090000        1.0080           0
    4368 P3   495  PHE  CG   CA     0.000000       12.0110           0
    4369 P3   495  PHE  CD1  CA    -0.115000       12.0110           0
    4370 P3   495  PHE  HD1  HP     0.115000        1.0080           0
    4371 P3   495  PHE  CE1  CA    -0.115000       12.0110           0
    4372 P3   495  PHE  HE1  HP     0.115000        1.0080           0
    4373 P3   495  PHE  CZ   CA    -0.115000       12.0110           0
    4374 P3   495  PHE  HZ   HP     0.115000        1.0080           0
    4375 P3   495  PHE  CD2  CA    -0.115000       12.0110           0
    4376 P3   495  PHE  HD2  HP     0.115000        1.0080           0
    4377 P3   495  PHE  CE2  CA    -0.115000       12.0110           0
    4378 P3   495  PHE  HE2  HP     0.115000        1.0080           0
    4379 P3   495  PHE  C    C      0.510000       12.0110           0
    4380 P3   495  PHE  O    O     -0.510000       15.9990           0
    4381 P3   496  MET  N    NH1   -0.470000       14.0070           0
    4382 P3   496  MET  HN   H      0.310000        1.0080           0
    4383 P3   496  MET  CA   CT1    0.070000       12.0110           0
    4384 P3   496  MET  HA   HB     0.090000        1.0080           0
    4385 P3   496  MET  CB   CT2   -0.180000       12.0110           0
    4386 P3   496  MET  HB1  HA     0.090000        1.0080           0
    4387 P3   496  MET  HB2  HA     0.090000        1.0080           0
    4388 P3   496  MET  CG   CT2   -0.140000       12.0110           0
    4389 P3   496  MET  HG1  HA     0.090000        1.0080           0
    4390 P3   496  MET  HG2  HA     0.090000        1.0080           0
    4391 P3   496  MET  SD   S     -0.090000       32.0600           0
    4392 P3   496  MET  CE   CT3   -0.220000       12.0110           0
    4393 P3   496  MET  HE1  HA     0.090000        1.0080           0
    4394 P3   496  MET  HE2  HA     0.090000        1.0080           0
    4395 P3   496  MET  HE3  HA     0.090000        1.0080           0
    4396 P3   496  MET  C    C      0.510000       12.0110           0
    4397 P3   496  MET  O    O     -0.510000       15.9990           0
    4398 P3   497  ARG  N    NH1   -0.470000       14.0070           0
    4399 P3   497  ARG  HN   H      0.310000        1.0080           0
    4400 P3   497  ARG  CA   CT1    0.070000       12.0110           0
    4401 P3   497  ARG  HA   HB     0.090000        1.0080           0
    4402 P3   497  ARG  CB   CT2   -0.180000       12.0110           0
    4403 P3   497  ARG  HB1  HA     0.090000        1.0080           0
    4404 P3   497  ARG  HB2  HA     0.090000        1.0080           0
    4405 P3   497  ARG  CG   CT2   -0.180000       12.0110           0
    4406 P3   497  ARG  HG1  HA     0.090000        1.0080           0
    4407 P3   497  ARG  HG2  HA     0.090000        1.0080           0
    4408 P3   497  ARG  CD   CT2    0.200000       12.0110           0
    4409 P3   497  ARG  HD1  HA     0.090000        1.0080           0
    4410 P3   497  ARG  HD2  HA     0.090000        1.0080           0
    4411 P3   497  ARG  NE   NC2   -0.700000       14.0070           0
    4412 P3   497  ARG  HE   HC     0.440000        1.0080           0
    4413 P3   497  ARG  CZ   C      0.640000       12.0110           0
    4414 P3   497  ARG  NH1  NC2   -0.800000       14.0070           0
    4415 P3   497  ARG  HH11 HC     0.460000        1.0080           0
    4416 P3   497  ARG  HH12 HC     0.460000        1.0080           0
    4417 P3   497  ARG  NH2  NC2   -0.800000       14.0070           0
    4418 P3   497  ARG  HH21 HC     0.460000        1.0080           0
    4419 P3   497  ARG  HH22 HC     0.460000        1.0080           0
    4420 P3   497  ARG  C    C      0.510000       12.0110           0
    4421 P3   497  ARG  O    O     -0.510000       15.9990           0
    4422 P3   498  LYS  N    NH1   -0.470000       14.0070           0
    4423 P3   498  LYS  HN   H      0.310000        1.0080           0
    4424 P3   498  LYS  CA   CT1    0.070000       12.0110           0
    4425 P3   498  LYS  HA   HB     0.090000        1.0080           0
    4426 P3   498  LYS  CB   CT2   -0.180000       12.0110           0
    4427 P3   498  LYS  HB1  HA     0.090000        1.0080           0
    4428 P3   498  LYS  HB2  HA     0.090000        1.0080           0
    4429 P3   498  LYS  CG   CT2   -0.180000       12.0110           0
    4430 P3   498  LYS  HG1  HA     0.090000        1.0080           0
    4431 P3   498  LYS  HG2  HA     0.090000        1.0080           0
    4432 P3   498  LYS  CD   CT2   -0.180000       12.0110           0
    4433 P3   498  LYS  HD1  HA     0.090000        1.0080           0
    4434 P3   498  LYS  HD2  HA     0.090000        1.0080           0
    4435 P3   498  LYS  CE   CT2    0.210000       12.0110           0
    4436 P3   498  LYS  HE1  HA     0.050000        1.0080           0
    4437 P3   498  LYS  HE2  HA     0.050000        1.0080           0
    4438 P3   498  LYS  NZ   NH3   -0.300000       14.0070           0
    4439 P3   498  LYS  HZ1  HC     0.330000        1.0080           0
    4440 P3   498  LYS  HZ2  HC     0.330000        1.0080           0
    4441 P3   498  LYS  HZ3  HC     0.330000        1.0080           0
    4442 P3   498  LYS  C    C      0.510000       12.0110           0
    4443 P3   498  LYS  O    O     -0.510000       15.9990           0
    4444 P3   499  VAL  N    NH1   -0.470000       14.0070           0
    4445 P3   499  VAL  HN   H      0.310000        1.0080           0
    4446 P3   499  VAL  CA   CT1    0.070000       12.0110           0
    4447 P3   499  VAL  HA   HB     0.090000        1.0080           0
    4448 P3   499  VAL  CB   CT1   -0.090000       12.0110           0
    4449 P3   499  VAL  HB   HA     0.090000        1.0080           0
    4450 P3   499  VAL  CG1  CT3   -0.270000       12.0110           0
    4451 P3   499  VAL  HG11 HA     0.090000        1.0080           0
    4452 P3   499  VAL  HG12 HA     0.090000        1.0080           0
    4453 P3   499  VAL  HG13 HA     0.090000        1.0080           0
    4454 P3   499  VAL  CG2  CT3   -0.270000       12.0110           0
    4455 P3   499  VAL  HG21 HA     0.090000        1.0080           0
    4456 P3   499  VAL  HG22 HA     0.090000        1.0080           0
    4457 P3   499  VAL  HG23 HA     0.090000        1.0080           0
    4458 P3   499  VAL  C    C      0.510000       12.0110           0
    4459 P3   499  VAL  O    O     -0.510000       15.9990           0
    4460 P3   500  GLN  N    NH1   -0.470000       14.0070           0
    4461 P3   500  GLN  HN   H      0.310000        1.0080           0
    4462 P3   500  GLN  CA   CT1    0.070000       12.0110           0
    4463 P3   500  GLN  HA   HB     0.090000        1.0080           0
    4464 P3   500  GLN  CB   CT2   -0.180000       12.0110           0
    4465 P3   500  GLN  HB1  HA     0.090000        1.0080           0
    4466 P3   500  GLN  HB2  HA     0.090000        1.0080           0
    4467 P3   500  GLN  CG   CT2   -0.180000       12.0110           0
    4468 P3   500  GLN  HG1  HA     0.090000        1.0080           0
    4469 P3   500  GLN  HG2  HA     0.090000        1.0080           0
    4470 P3   500  GLN  CD   CC     0.550000       12.0110           0
    4471 P3   500  GLN  OE1  O     -0.550000       15.9990           0
    4472 P3   500  GLN  NE2  NH2   -0.620000       14.0070           0
    4473 P3   500  GLN  HE21 H      0.320000        1.0080           0
    4474 P3   500  GLN  HE22 H      0.300000        1.0080           0
    4475 P3   500  GLN  C    C      0.510000       12.0110           0
    4476 P3   500  GLN  O    O     -0.510000       15.9990           0
    4477 P3   501  ILE  N    NH1   -0.470000       14.0070           0
    4478 P3   501  ILE  HN   H      0.310000        1.0080           0
    4479 P3   501  ILE  CA   CT1    0.070000       12.0110           0
    4480 P3   501  ILE  HA   HB     0.090000        1.0080           0
    4481 P3   501  ILE  CB   CT1   -0.090000       12.0110           0
    4482 P3   501  ILE  HB   HA     0.090000        1.0080           0
    4483 P3   501  ILE  CG2  CT3   -0.270000       12.0110           0
    4484 P3   501  ILE  HG21 HA     0.090000        1.0080           0
    4485 P3   501  ILE  HG22 HA     0.090000        1.0080           0
    4486 P3   501  ILE  HG23 HA     0.090000        1.0080           0
    4487 P3   501  ILE  CG1  CT2   -0.180000       12.0110           0
    4488 P3   501  ILE  HG11 HA     0.090000        1.0080           0
    4489 P3   501  ILE  HG12 HA     0.090000        1.0080           0
    4490 P3   501  ILE  CD   CT3   -0.270000       12.0110           0
    4491 P3   501  ILE  HD1  HA     0.090000        1.0080           0
    4492 P3   501  ILE  HD2  HA     0.090000        1.0080           0
    4493 P3   501  ILE  HD3  HA     0.090000        1.0080           0
    4494 P3   501  ILE  C    C      0.510000       12.0110           0
    4495 P3   501  ILE  O    O     -0.510000       15.9990           0
    4496 P3   502  ASN  N    NH1   -0.470000       14.0070           0
    4497 P3   502  ASN  HN   H      0.310000        1.0080           0
    4498 P3   502  ASN  CA   CT1    0.070000       12.0110           0
    4499 P3   502  ASN  HA   HB     0.090000        1.0080           0
    4500 P3   502  ASN  CB   CT2   -0.180000       12.0110           0
    4501 P3   502  ASN  HB1  HA     0.090000        1.0080           0
    4502 P3   502  ASN  HB2  HA     0.090000        1.0080           0
    4503 P3   502  ASN  CG   CC     0.550000       12.0110           0
    4504 P3   502  ASN  OD1  O     -0.550000       15.9990           0
    4505 P3   502  ASN  ND2  NH2   -0.620000       14.0070           0
    4506 P3   502  ASN  HD21 H      0.320000        1.0080           0
    4507 P3   502  ASN  HD22 H      0.300000        1.0080           0
    4508 P3   502  ASN  C    C      0.510000       12.0110           0
    4509 P3   502  ASN  O    O     -0.510000       15.9990           0
    4510 P3   503  ASP  N    NH1   -0.470000       14.0070           0
    4511 P3   503  ASP  HN   H      0.310000        1.0080           0
    4512 P3   503  ASP  CA   CT1    0.070000       12.0110           0
    4513 P3   503  ASP  HA   HB     0.090000        1.0080           0
    4514 P3   503  ASP  CB   CT2   -0.280000       12.0110           0
    4515 P3   503  ASP  HB1  HA     0.090000        1.0080           0
    4516 P3   503  ASP  HB2  HA     0.090000        1.0080           0
    4517 P3   503  ASP  CG   CC     0.620000       12.0110           0
    4518 P3   503  ASP  OD1  OC    -0.760000       15.9990           0
    4519 P3   503  ASP  OD2  OC    -0.760000       15.9990           0
    4520 P3   503  ASP  C    C      0.510000       12.0110           0
    4521 P3   503  ASP  O    O     -0.510000       15.9990           0
    4522 P3   504  LYS  N    NH1   -0.470000       14.0070           0
    4523 P3   504  LYS  HN   H      0.310000        1.0080           0
    4524 P3   504  LYS  CA   CT1    0.070000       12.0110           0
    4525 P3   504  LYS  HA   HB     0.090000        1.0080           0
    4526 P3   504  LYS  CB   CT2   -0.180000       12.0110           0
    4527 P3   504  LYS  HB1  HA     0.090000        1.0080           0
    4528 P3   504  LYS  HB2  HA     0.090000        1.0080           0
    4529 P3   504  LYS  CG   CT2   -0.180000       12.0110           0
    4530 P3   504  LYS  HG1  HA     0.090000        1.0080           0
    4531 P3   504  LYS  HG2  HA     0.090000        1.0080           0
    4532 P3   504  LYS  CD   CT2   -0.180000       12.0110           0
    4533 P3   504  LYS  HD1  HA     0.090000        1.0080           0
    4534 P3   504  LYS  HD2  HA     0.090000        1.0080           0
    4535 P3   504  LYS  CE   CT2    0.210000       12.0110           0
    4536 P3   504  LYS  HE1  HA     0.050000        1.0080           0
    4537 P3   504  LYS  HE2  HA     0.050000        1.0080           0
    4538 P3   504  LYS  NZ   NH3   -0.300000       14.0070           0
    4539 P3   504  LYS  HZ1  HC     0.330000        1.0080           0
    4540 P3   504  LYS  HZ2  HC     0.330000        1.0080           0
    4541 P3   504  LYS  HZ3  HC     0.330000        1.0080           0
    4542 P3   504  LYS  C    C      0.510000       12.0110           0
    4543 P3   504  LYS  O    O     -0.510000       15.9990           0
    4544 P3   505  ASP  N    NH1   -0.470000       14.0070           0
    4545 P3   505  ASP  HN   H      0.310000        1.0080           0
    4546 P3   505  ASP  CA   CT1    0.070000       12.0110           0
    4547 P3   505  ASP  HA   HB     0.090000        1.0080           0
    4548 P3   505  ASP  CB   CT2   -0.280000       12.0110           0
    4549 P3   505  ASP  HB1  HA     0.090000        1.0080           0
    4550 P3   505  ASP  HB2  HA     0.090000        1.0080           0
    4551 P3   505  ASP  CG   CC     0.620000       12.0110           0
    4552 P3   505  ASP  OD1  OC    -0.760000       15.9990           0
    4553 P3   505  ASP  OD2  OC    -0.760000       15.9990           0
    4554 P3   505  ASP  C    C      0.510000       12.0110           0
    4555 P3   505  ASP  O    O     -0.510000       15.9990           0
    4556 P3   506  ASP  N    NH1   -0.470000       14.0070           0
    4557 P3   506  ASP  HN   H      0.310000        1.0080           0
    4558 P3   506  ASP  CA   CT1    0.070000       12.0110           0
    4559 P3   506  ASP  HA   HB     0.090000        1.0080           0
    4560 P3   506  ASP  CB   CT2   -0.280000       12.0110           0
    4561 P3   506  ASP  HB1  HA     0.090000        1.0080           0
    4562 P3   506  ASP  HB2  HA     0.090000        1.0080           0
    4563 P3   506  ASP  CG   CC     0.620000       12.0110           0
    4564 P3   506  ASP  OD1  OC    -0.760000       15.9990           0
    4565 P3   506  ASP  OD2  OC    -0.760000       15.9990           0
    4566 P3   506  ASP  C    C      0.510000       12.0110           0
    4567 P3   506  ASP  O    O     -0.510000       15.9990           0
    4568 P3   507  THR  N    NH1   -0.470000       14.0070           0
    4569 P3   507  THR  HN   H      0.310000        1.0080           0
    4570 P3   507  THR  CA   CT1    0.070000       12.0110           0
    4571 P3   507  THR  HA   HB     0.090000        1.0080           0
    4572 P3   507  THR  CB   CT1    0.140000       12.0110           0
    4573 P3   507  THR  HB   HA     0.090000        1.0080           0
    4574 P3   507  THR  OG1  OH1   -0.660000       15.9990           0
    4575 P3   507  THR  HG1  H      0.430000        1.0080           0
    4576 P3   507  THR  CG2  CT3   -0.270000       12.0110           0
    4577 P3   507  THR  HG21 HA     0.090000        1.0080           0
    4578 P3   507  THR  HG22 HA     0.090000        1.0080           0
    4579 P3   507  THR  HG23 HA     0.090000        1.0080           0
    4580 P3   507  THR  C    C      0.510000       12.0110           0
    4581 P3   507  THR  O    O     -0.510000       15.9990           0
    4582 P3   508  ASN  N    NH1   -0.470000       14.0070           0
    4583 P3   508  ASN  HN   H      0.310000        1.0080           0
    4584 P3   508  ASN  CA   CT1    0.070000       12.0110           0
    4585 P3   508  ASN  HA   HB     0.090000        1.0080           0
    4586 P3   508  ASN  CB   CT2   -0.180000       12.0110           0
    4587 P3   508  ASN  HB1  HA     0.090000        1.0080           0
    4588 P3   508  ASN  HB2  HA     0.090000        1.0080           0
    4589 P3   508  ASN  CG   CC     0.550000       12.0110           0
    4590 P3   508  ASN  OD1  O     -0.550000       15.9990           0
    4591 P3   508  ASN  ND2  NH2   -0.620000       14.0070           0
    4592 P3   508  ASN  HD21 H      0.320000        1.0080           0
    4593 P3   508  ASN  HD22 H      0.300000        1.0080           0
    4594 P3   508  ASN  C    C      0.510000       12.0110           0
    4595 P3   508  ASN  O    O     -0.510000       15.9990           0
    4596 P3   509  GLU  N    NH1   -0.470000       14.0070           0
    4597 P3   509  GLU  HN   H      0.310000        1.0080           0
    4598 P3   509  GLU  CA   CT1    0.070000       12.0110           0
    4599 P3   509  GLU  HA   HB     0.090000        1.0080           0
    4600 P3   509  GLU  CB   CT2   -0.180000       12.0110           0
    4601 P3   509  GLU  HB1  HA     0.090000        1.0080           0
    4602 P3   509  GLU  HB2  HA     0.090000        1.0080           0
    4603 P3   509  GLU  CG   CT2   -0.280000       12.0110           0
    4604 P3   509  GLU  HG1  HA     0.090000        1.0080           0
    4605 P3   509  GLU  HG2  HA     0.090000        1.0080           0
    4606 P3   509  GLU  CD   CC     0.620000       12.0110           0
    4607 P3   509  GLU  OE1  OC    -0.760000       15.9990           0
    4608 P3   509  GLU  OE2  OC    -0.760000       15.9990           0
    4609 P3   509  GLU  C    C      0.510000       12.0110           0
    4610 P3   509  GLU  O    O     -0.510000       15.9990           0
    4611 P3   510  TYR  N    NH1   -0.470000       14.0070           0
    4612 P3   510  TYR  HN   H      0.310000        1.0080           0
    4613 P3   510  TYR  CA   CT1    0.070000       12.0110           0
    4614 P3   510  TYR  HA   HB     0.090000        1.0080           0
    4615 P3   510  TYR  CB   CT2   -0.180000       12.0110           0
    4616 P3   510  TYR  HB1  HA     0.090000        1.0080           0
    4617 P3   510  TYR  HB2  HA     0.090000        1.0080           0
    4618 P3   510  TYR  CG   CA     0.000000       12.0110           0
    4619 P3   510  TYR  CD1  CA    -0.115000       12.0110           0
    4620 P3   510  TYR  HD1  HP     0.115000        1.0080           0
    4621 P3   510  TYR  CE1  CA    -0.115000       12.0110           0
    4622 P3   510  TYR  HE1  HP     0.115000        1.0080           0
    4623 P3   510  TYR  CZ   CA     0.110000       12.0110           0
    4624 P3   510  TYR  OH   OH1   -0.540000       15.9990           0
    4625 P3   510  TYR  HH   H      0.430000        1.0080           0
    4626 P3   510  TYR  CD2  CA    -0.115000       12.0110           0
    4627 P3   510  TYR  HD2  HP     0.115000        1.0080           0
    4628 P3   510  TYR  CE2  CA    -0.115000       12.0110           0
    4629 P3   510  TYR  HE2  HP     0.115000        1.0080           0
    4630 P3   510  TYR  C    C      0.510000       12.0110           0
    4631 P3   510  TYR  O    O     -0.510000       15.9990           0
    4632 P3   511  LYS  N    NH1   -0.470000       14.0070           0
    4633 P3   511  LYS  HN   H      0.310000        1.0080           0
    4634 P3   511  LYS  CA   CT1    0.070000       12.0110           0
    4635 P3   511  LYS  HA   HB     0.090000        1.0080           0
    4636 P3   511  LYS  CB   CT2   -0.180000       12.0110           0
    4637 P3   511  LYS  HB1  HA     0.090000        1.0080           0
    4638 P3   511  LYS  HB2  HA     0.090000        1.0080           0
    4639 P3   511  LYS  CG   CT2   -0.180000       12.0110           0
    4640 P3   511  LYS  HG1  HA     0.090000        1.0080           0
    4641 P3   511  LYS  HG2  HA     0.090000        1.0080           0
    4642 P3   511  LYS  CD   CT2   -0.180000       12.0110           0
    4643 P3   511  LYS  HD1  HA     0.090000        1.0080           0
    4644 P3   511  LYS  HD2  HA     0.090000        1.0080           0
    4645 P3   511  LYS  CE   CT2    0.210000       12.0110           0
    4646 P3   511  LYS  HE1  HA     0.050000        1.0080           0
    4647 P3   511  LYS  HE2  HA     0.050000        1.0080           0
    4648 P3   511  LYS  NZ   NH3   -0.300000       14.0070           0
    4649 P3   511  LYS  HZ1  HC     0.330000        1.0080           0
    4650 P3   511  LYS  HZ2  HC     0.330000        1.0080           0
    4651 P3   511  LYS  HZ3  HC     0.330000        1.0080           0
    4652 P3   511  LYS  C    C      0.510000       12.0110           0
    4653 P3   511  LYS  O    O     -0.510000       15.9990           0
    4654 P3   512  HSD  N    NH1   -0.470000       14.0070           0
    4655 P3   512  HSD  HN   H      0.310000        1.0080           0
    4656 P3   512  HSD  CA   CT1    0.070000       12.0110           0
    4657 P3   512  HSD  HA   HB     0.090000        1.0080           0
    4658 P3   512  HSD  CB   CT2   -0.090000       12.0110           0
    4659 P3   512  HSD  HB1  HA     0.090000        1.0080           0
    4660 P3   512  HSD  HB2  HA     0.090000        1.0080           0
    4661 P3   512  HSD  ND1  NR1   -0.360000       14.0070           0
    4662 P3   512  HSD  HD1  H      0.320000        1.0080           0
    4663 P3   512  HSD  CG   CPH1  -0.050000       12.0110           0
    4664 P3   512  HSD  CE1  CPH2   0.250000       12.0110           0
    4665 P3   512  HSD  HE1  HR1    0.130000        1.0080           0
    4666 P3   512  HSD  NE2  NR2   -0.700000       14.0070           0
    4667 P3   512  HSD  CD2  CPH1   0.220000       12.0110           0
    4668 P3   512  HSD  HD2  HR3    0.100000        1.0080           0
    4669 P3   512  HSD  C    C      0.510000       12.0110           0
    4670 P3   512  HSD  O    O     -0.510000       15.9990           0
    4671 P3   513  ALA  N    NH1   -0.470000       14.0070           0
    4672 P3   513  ALA  HN   H      0.310000        1.0080           0
    4673 P3   513  ALA  CA   CT1    0.070000       12.0110           0
    4674 P3   513  ALA  HA   HB     0.090000        1.0080           0
    4675 P3   513  ALA  CB   CT3   -0.270000       12.0110           0
    4676 P3   513  ALA  HB1  HA     0.090000        1.0080           0
    4677 P3   513  ALA  HB2  HA     0.090000        1.0080           0
    4678 P3   513  ALA  HB3  HA     0.090000        1.0080           0
    4679 P3   513  ALA  C    C      0.510000       12.0110           0
    4680 P3   513  ALA  O    O     -0.510000       15.9990           0
    4681 P3   514  PHE  N    NH1   -0.470000       14.0070           0
    4682 P3   514  PHE  HN   H      0.310000        1.0080           0
    4683 P3   514  PHE  CA   CT1    0.070000       12.0110           0
    4684 P3   514  PHE  HA   HB     0.090000        1.0080           0
    4685 P3   514  PHE  CB   CT2   -0.180000       12.0110           0
    4686 P3   514  PHE  HB1  HA     0.090000        1.0080           0
    4687 P3   514  PHE  HB2  HA     0.090000        1.0080           0
    4688 P3   514  PHE  CG   CA     0.000000       12.0110           0
    4689 P3   514  PHE  CD1  CA    -0.115000       12.0110           0
    4690 P3   514  PHE  HD1  HP     0.115000        1.0080           0
    4691 P3   514  PHE  CE1  CA    -0.115000       12.0110           0
    4692 P3   514  PHE  HE1  HP     0.115000        1.0080           0
    4693 P3   514  PHE  CZ   CA    -0.115000       12.0110           0
    4694 P3   514  PHE  HZ   HP     0.115000        1.0080           0
    4695 P3   514  PHE  CD2  CA    -0.115000       12.0110           0
    4696 P3   514  PHE  HD2  HP     0.115000        1.0080           0
    4697 P3   514  PHE  CE2  CA    -0.115000       12.0110           0
    4698 P3   514  PHE  HE2  HP     0.115000        1.0080           0
    4699 P3   514  PHE  C    C      0.510000       12.0110           0
    4700 P3   514  PHE  O    O     -0.510000       15.9990           0
    4701 P3   515  GLU  N    NH1   -0.470000       14.0070           0
    4702 P3   515  GLU  HN   H      0.310000        1.0080           0
    4703 P3   515  GLU  CA   CT1    0.070000       12.0110           0
    4704 P3   515  GLU  HA   HB     0.090000        1.0080           0
    4705 P3   515  GLU  CB   CT2   -0.180000       12.0110           0
    4706 P3   515  GLU  HB1  HA     0.090000        1.0080           0
    4707 P3   515  GLU  HB2  HA     0.090000        1.0080           0
    4708 P3   515  GLU  CG   CT2   -0.280000       12.0110           0
    4709 P3   515  GLU  HG1  HA     0.090000        1.0080           0
    4710 P3   515  GLU  HG2  HA     0.090000        1.0080           0
    4711 P3   515  GLU  CD   CC     0.620000       12.0110           0
    4712 P3   515  GLU  OE1  OC    -0.760000       15.9990           0
    4713 P3   515  GLU  OE2  OC    -0.760000       15.9990           0
    4714 P3   515  GLU  C    C      0.510000       12.0110           0
    4715 P3   515  GLU  O    O     -0.510000       15.9990           0
    4716 P3   516  ILE  N    NH1   -0.470000       14.0070           0
    4717 P3   516  ILE  HN   H      0.310000        1.0080           0
    4718 P3   516  ILE  CA   CT1    0.070000       12.0110           0
    4719 P3   516  ILE  HA   HB     0.090000        1.0080           0
    4720 P3   516  ILE  CB   CT1   -0.090000       12.0110           0
    4721 P3   516  ILE  HB   HA     0.090000        1.0080           0
    4722 P3   516  ILE  CG2  CT3   -0.270000       12.0110           0
    4723 P3   516  ILE  HG21 HA     0.090000        1.0080           0
    4724 P3   516  ILE  HG22 HA     0.090000        1.0080           0
    4725 P3   516  ILE  HG23 HA     0.090000        1.0080           0
    4726 P3   516  ILE  CG1  CT2   -0.180000       12.0110           0
    4727 P3   516  ILE  HG11 HA     0.090000        1.0080           0
    4728 P3   516  ILE  HG12 HA     0.090000        1.0080           0
    4729 P3   516  ILE  CD   CT3   -0.270000       12.0110           0
    4730 P3   516  ILE  HD1  HA     0.090000        1.0080           0
    4731 P3   516  ILE  HD2  HA     0.090000        1.0080           0
    4732 P3   516  ILE  HD3  HA     0.090000        1.0080           0
    4733 P3   516  ILE  C    C      0.510000       12.0110           0
    4734 P3   516  ILE  O    O     -0.510000       15.9990           0
    4735 P3   517  ILE  N    NH1   -0.470000       14.0070           0
    4736 P3   517  ILE  HN   H      0.310000        1.0080           0
    4737 P3   517  ILE  CA   CT1    0.070000       12.0110           0
    4738 P3   517  ILE  HA   HB     0.090000        1.0080           0
    4739 P3   517  ILE  CB   CT1   -0.090000       12.0110           0
    4740 P3   517  ILE  HB   HA     0.090000        1.0080           0
    4741 P3   517  ILE  CG2  CT3   -0.270000       12.0110           0
    4742 P3   517  ILE  HG21 HA     0.090000        1.0080           0
    4743 P3   517  ILE  HG22 HA     0.090000        1.0080           0
    4744 P3   517  ILE  HG23 HA     0.090000        1.0080           0
    4745 P3   517  ILE  CG1  CT2   -0.180000       12.0110           0
    4746 P3   517  ILE  HG11 HA     0.090000        1.0080           0
    4747 P3   517  ILE  HG12 HA     0.090000        1.0080           0
    4748 P3   517  ILE  CD   CT3   -0.270000       12.0110           0
    4749 P3   517  ILE  HD1  HA     0.090000        1.0080           0
    4750 P3   517  ILE  HD2  HA     0.090000        1.0080           0
    4751 P3   517  ILE  HD3  HA     0.090000        1.0080           0
    4752 P3   517  ILE  C    C      0.510000       12.0110           0
    4753 P3   517  ILE  O    O     -0.510000       15.9990           0
    4754 P3   518  LEU  N    NH1   -0.470000       14.0070           0
    4755 P3   518  LEU  HN   H      0.310000        1.0080           0
    4756 P3   518  LEU  CA   CT1    0.070000       12.0110           0
    4757 P3   518  LEU  HA   HB     0.090000        1.0080           0
    4758 P3   518  LEU  CB   CT2   -0.180000       12.0110           0
    4759 P3   518  LEU  HB1  HA     0.090000        1.0080           0
    4760 P3   518  LEU  HB2  HA     0.090000        1.0080           0
    4761 P3   518  LEU  CG   CT1   -0.090000       12.0110           0
    4762 P3   518  LEU  HG   HA     0.090000        1.0080           0
    4763 P3   518  LEU  CD1  CT3   -0.270000       12.0110           0
    4764 P3   518  LEU  HD11 HA     0.090000        1.0080           0
    4765 P3   518  LEU  HD12 HA     0.090000        1.0080           0
    4766 P3   518  LEU  HD13 HA     0.090000        1.0080           0
    4767 P3   518  LEU  CD2  CT3   -0.270000       12.0110           0
    4768 P3   518  LEU  HD21 HA     0.090000        1.0080           0
    4769 P3   518  LEU  HD22 HA     0.090000        1.0080           0
    4770 P3   518  LEU  HD23 HA     0.090000        1.0080           0
    4771 P3   518  LEU  C    C      0.510000       12.0110           0
    4772 P3   518  LEU  O    O     -0.510000       15.9990           0
    4773 P3   519  LYS  N    NH1   -0.470000       14.0070           0
    4774 P3   519  LYS  HN   H      0.310000        1.0080           0
    4775 P3   519  LYS  CA   CT1    0.070000       12.0110           0
    4776 P3   519  LYS  HA   HB     0.090000        1.0080           0
    4777 P3   519  LYS  CB   CT2   -0.180000       12.0110           0
    4778 P3   519  LYS  HB1  HA     0.090000        1.0080           0
    4779 P3   519  LYS  HB2  HA     0.090000        1.0080           0
    4780 P3   519  LYS  CG   CT2   -0.180000       12.0110           0
    4781 P3   519  LYS  HG1  HA     0.090000        1.0080           0
    4782 P3   519  LYS  HG2  HA     0.090000        1.0080           0
    4783 P3   519  LYS  CD   CT2   -0.180000       12.0110           0
    4784 P3   519  LYS  HD1  HA     0.090000        1.0080           0
    4785 P3   519  LYS  HD2  HA     0.090000        1.0080           0
    4786 P3   519  LYS  CE   CT2    0.210000       12.0110           0
    4787 P3   519  LYS  HE1  HA     0.050000        1.0080           0
    4788 P3   519  LYS  HE2  HA     0.050000        1.0080           0
    4789 P3   519  LYS  NZ   NH3   -0.300000       14.0070           0
    4790 P3   519  LYS  HZ1  HC     0.330000        1.0080           0
    4791 P3   519  LYS  HZ2  HC     0.330000        1.0080           0
    4792 P3   519  LYS  HZ3  HC     0.330000        1.0080           0
    4793 P3   519  LYS  C    C      0.510000       12.0110           0
    4794 P3   519  LYS  O    O     -0.510000       15.9990           0
    4795 P3   520  ASP  N    NH1   -0.470000       14.0070           0
    4796 P3   520  ASP  HN   H      0.310000        1.0080           0
    4797 P3   520  ASP  CA   CT1    0.070000       12.0110           0
    4798 P3   520  ASP  HA   HB     0.090000        1.0080           0
    4799 P3   520  ASP  CB   CT2   -0.280000       12.0110           0
    4800 P3   520  ASP  HB1  HA     0.090000        1.0080           0
    4801 P3   520  ASP  HB2  HA     0.090000        1.0080           0
    4802 P3   520  ASP  CG   CC     0.620000       12.0110           0
    4803 P3   520  ASP  OD1  OC    -0.760000       15.9990           0
    4804 P3   520  ASP  OD2  OC    -0.760000       15.9990           0
    4805 P3   520  ASP  C    C      0.510000       12.0110           0
    4806 P3   520  ASP  O    O     -0.510000       15.9990           0
    4807 P3   521  GLU  N    NH1   -0.470000       14.0070           0
    4808 P3   521  GLU  HN   H      0.310000        1.0080           0
    4809 P3   521  GLU  CA   CT1    0.070000       12.0110           0
    4810 P3   521  GLU  HA   HB     0.090000        1.0080           0
    4811 P3   521  GLU  CB   CT2   -0.180000       12.0110           0
    4812 P3   521  GLU  HB1  HA     0.090000        1.0080           0
    4813 P3   521  GLU  HB2  HA     0.090000        1.0080           0
    4814 P3   521  GLU  CG   CT2   -0.280000       12.0110           0
    4815 P3   521  GLU  HG1  HA     0.090000        1.0080           0
    4816 P3   521  GLU  HG2  HA     0.090000        1.0080           0
    4817 P3   521  GLU  CD   CC     0.620000       12.0110           0
    4818 P3   521  GLU  OE1  OC    -0.760000       15.9990           0
    4819 P3   521  GLU  OE2  OC    -0.760000       15.9990           0
    4820 P3   521  GLU  C    C      0.510000       12.0110           0
    4821 P3   521  GLU  O    O     -0.510000       15.9990           0
    4822 P3   522  ASN  N    NH1   -0.470000       14.0070           0
    4823 P3   522  ASN  HN   H      0.310000        1.0080           0
    4824 P3   522  ASN  CA   CT1    0.070000       12.0110           0
    4825 P3   522  ASN  HA   HB     0.090000        1.0080           0
    4826 P3   522  ASN  CB   CT2   -0.180000       12.0110           0
    4827 P3   522  ASN  HB1  HA     0.090000        1.0080           0
    4828 P3   522  ASN  HB2  HA     0.090000        1.0080           0
    4829 P3   522  ASN  CG   CC     0.550000       12.0110           0
    4830 P3   522  ASN  OD1  O     -0.550000       15.9990           0
    4831 P3   522  ASN  ND2  NH2   -0.620000       14.0070           0
    4832 P3   522  ASN  HD21 H      0.320000        1.0080           0
    4833 P3   522  ASN  HD22 H      0.300000        1.0080           0
    4834 P3   522  ASN  C    C      0.510000       12.0110           0
    4835 P3   522  ASN  O    O     -0.510000       15.9990           0
    4836 P3   523  SER  N    NH1   -0.470000       14.0070           0
    4837 P3   523  SER  HN   H      0.310000        1.0080           0
    4838 P3   523  SER  CA   CT1    0.070000       12.0110           0
    4839 P3   523  SER  HA   HB     0.090000        1.0080           0
    4840 P3   523  SER  CB   CT2    0.050000       12.0110           0
    4841 P3   523  SER  HB1  HA     0.090000        1.0080           0
    4842 P3   523  SER  HB2  HA     0.090000        1.0080           0
    4843 P3   523  SER  OG   OH1   -0.660000       15.9990           0
    4844 P3   523  SER  HG1  H      0.430000        1.0080           0
    4845 P3   523  SER  C    C      0.510000       12.0110           0
    4846 P3   523  SER  O    O     -0.510000       15.9990           0
    4847 P3   524  VAL  N    NH1   -0.470000       14.0070           0
    4848 P3   524  VAL  HN   H      0.310000        1.0080           0
    4849 P3   524  VAL  CA   CT1    0.070000       12.0110           0
    4850 P3   524  VAL  HA   HB     0.090000        1.0080           0
    4851 P3   524  VAL  CB   CT1   -0.090000       12.0110           0
    4852 P3   524  VAL  HB   HA     0.090000        1.0080           0
    4853 P3   524  VAL  CG1  CT3   -0.270000       12.0110           0
    4854 P3   524  VAL  HG11 HA     0.090000        1.0080           0
    4855 P3   524  VAL  HG12 HA     0.090000        1.0080           0
    4856 P3   524  VAL  HG13 HA     0.090000        1.0080           0
    4857 P3   524  VAL  CG2  CT3   -0.270000       12.0110           0
    4858 P3   524  VAL  HG21 HA     0.090000        1.0080           0
    4859 P3   524  VAL  HG22 HA     0.090000        1.0080           0
    4860 P3   524  VAL  HG23 HA     0.090000        1.0080           0
    4861 P3   524  VAL  C    C      0.510000       12.0110           0
    4862 P3   524  VAL  O    O     -0.510000       15.9990           0
    4863 P3   525  ILE  N    NH1   -0.470000       14.0070           0
    4864 P3   525  ILE  HN   H      0.310000        1.0080           0
    4865 P3   525  ILE  CA   CT1    0.070000       12.0110           0
    4866 P3   525  ILE  HA   HB     0.090000        1.0080           0
    4867 P3   525  ILE  CB   CT1   -0.090000       12.0110           0
    4868 P3   525  ILE  HB   HA     0.090000        1.0080           0
    4869 P3   525  ILE  CG2  CT3   -0.270000       12.0110           0
    4870 P3   525  ILE  HG21 HA     0.090000        1.0080           0
    4871 P3   525  ILE  HG22 HA     0.090000        1.0080           0
    4872 P3   525  ILE  HG23 HA     0.090000        1.0080           0
    4873 P3   525  ILE  CG1  CT2   -0.180000       12.0110           0
    4874 P3   525  ILE  HG11 HA     0.090000        1.0080           0
    4875 P3   525  ILE  HG12 HA     0.090000        1.0080           0
    4876 P3   525  ILE  CD   CT3   -0.270000       12.0110           0
    4877 P3   525  ILE  HD1  HA     0.090000        1.0080           0
    4878 P3   525  ILE  HD2  HA     0.090000        1.0080           0
    4879 P3   525  ILE  HD3  HA     0.090000        1.0080           0
    4880 P3   525  ILE  C    C      0.510000       12.0110           0
    4881 P3   525  ILE  O    O     -0.510000       15.9990           0
    4882 P3   526  PHE  N    NH1   -0.470000       14.0070           0
    4883 P3   526  PHE  HN   H      0.310000        1.0080           0
    4884 P3   526  PHE  CA   CT1    0.070000       12.0110           0
    4885 P3   526  PHE  HA   HB     0.090000        1.0080           0
    4886 P3   526  PHE  CB   CT2   -0.180000       12.0110           0
    4887 P3   526  PHE  HB1  HA     0.090000        1.0080           0
    4888 P3   526  PHE  HB2  HA     0.090000        1.0080           0
    4889 P3   526  PHE  CG   CA     0.000000       12.0110           0
    4890 P3   526  PHE  CD1  CA    -0.115000       12.0110           0
    4891 P3   526  PHE  HD1  HP     0.115000        1.0080           0
    4892 P3   526  PHE  CE1  CA    -0.115000       12.0110           0
    4893 P3   526  PHE  HE1  HP     0.115000        1.0080           0
    4894 P3   526  PHE  CZ   CA    -0.115000       12.0110           0
    4895 P3   526  PHE  HZ   HP     0.115000        1.0080           0
    4896 P3   526  PHE  CD2  CA    -0.115000       12.0110           0
    4897 P3   526  PHE  HD2  HP     0.115000        1.0080           0
    4898 P3   526  PHE  CE2  CA    -0.115000       12.0110           0
    4899 P3   526  PHE  HE2  HP     0.115000        1.0080           0
    4900 P3   526  PHE  C    C      0.510000       12.0110           0
    4901 P3   526  PHE  O    O     -0.510000       15.9990           0
    4902 P3   527  SER  N    NH1   -0.470000       14.0070           0
    4903 P3   527  SER  HN   H      0.310000        1.0080           0
    4904 P3   527  SER  CA   CT1    0.070000       12.0110           0
    4905 P3   527  SER  HA   HB     0.090000        1.0080           0
    4906 P3   527  SER  CB   CT2    0.050000       12.0110           0
    4907 P3   527  SER  HB1  HA     0.090000        1.0080           0
    4908 P3   527  SER  HB2  HA     0.090000        1.0080           0
    4909 P3   527  SER  OG   OH1   -0.660000       15.9990           0
    4910 P3   527  SER  HG1  H      0.430000        1.0080           0
    4911 P3   527  SER  C    C      0.510000       12.0110           0
    4912 P3   527  SER  O    O     -0.510000       15.9990           0
    4913 P3   528  ALA  N    NH1   -0.470000       14.0070           0
    4914 P3   528  ALA  HN   H      0.310000        1.0080           0
    4915 P3   528  ALA  CA   CT1    0.070000       12.0110           0
    4916 P3   528  ALA  HA   HB     0.090000        1.0080           0
    4917 P3   528  ALA  CB   CT3   -0.270000       12.0110           0
    4918 P3   528  ALA  HB1  HA     0.090000        1.0080           0
    4919 P3   528  ALA  HB2  HA     0.090000        1.0080           0
    4920 P3   528  ALA  HB3  HA     0.090000        1.0080           0
    4921 P3   528  ALA  C    C      0.510000       12.0110           0
    4922 P3   528  ALA  O    O     -0.510000       15.9990           0
    4923 P3   529  LYS  N    NH1   -0.470000       14.0070           0
    4924 P3   529  LYS  HN   H      0.310000        1.0080           0
    4925 P3   529  LYS  CA   CT1    0.070000       12.0110           0
    4926 P3   529  LYS  HA   HB     0.090000        1.0080           0
    4927 P3   529  LYS  CB   CT2   -0.180000       12.0110           0
    4928 P3   529  LYS  HB1  HA     0.090000        1.0080           0
    4929 P3   529  LYS  HB2  HA     0.090000        1.0080           0
    4930 P3   529  LYS  CG   CT2   -0.180000       12.0110           0
    4931 P3   529  LYS  HG1  HA     0.090000        1.0080           0
    4932 P3   529  LYS  HG2  HA     0.090000        1.0080           0
    4933 P3   529  LYS  CD   CT2   -0.180000       12.0110           0
    4934 P3   529  LYS  HD1  HA     0.090000        1.0080           0
    4935 P3   529  LYS  HD2  HA     0.090000        1.0080           0
    4936 P3   529  LYS  CE   CT2    0.210000       12.0110           0
    4937 P3   529  LYS  HE1  HA     0.050000        1.0080           0
    4938 P3   529  LYS  HE2  HA     0.050000        1.0080           0
    4939 P3   529  LYS  NZ   NH3   -0.300000       14.0070           0
    4940 P3   529  LYS  HZ1  HC     0.330000        1.0080           0
    4941 P3   529  LYS  HZ2  HC     0.330000        1.0080           0
    4942 P3   529  LYS  HZ3  HC     0.330000        1.0080           0
    4943 P3   529  LYS  C    C      0.510000       12.0110           0
    4944 P3   529  LYS  O    O     -0.510000       15.9990           0
    4945 P3   530  SER  N    NH1   -0.470000       14.0070           0
    4946 P3   530  SER  HN   H      0.310000        1.0080           0
    4947 P3   530  SER  CA   CT1    0.070000       12.0110           0
    4948 P3   530  SER  HA   HB     0.090000        1.0080           0
    4949 P3   530  SER  CB   CT2    0.050000       12.0110           0
    4950 P3   530  SER  HB1  HA     0.090000        1.0080           0
    4951 P3   530  SER  HB2  HA     0.090000        1.0080           0
    4952 P3   530  SER  OG   OH1   -0.660000       15.9990           0
    4953 P3   530  SER  HG1  H      0.430000        1.0080           0
    4954 P3   530  SER  C    C      0.510000       12.0110           0
    4955 P3   530  SER  O    O     -0.510000       15.9990           0
    4956 P3   531  ALA  N    NH1   -0.470000       14.0070           0
    4957 P3   531  ALA  HN   H      0.310000        1.0080           0
    4958 P3   531  ALA  CA   CT1    0.070000       12.0110           0
    4959 P3   531  ALA  HA   HB     0.090000        1.0080           0
    4960 P3   531  ALA  CB   CT3   -0.270000       12.0110           0
    4961 P3   531  ALA  HB1  HA     0.090000        1.0080           0
    4962 P3   531  ALA  HB2  HA     0.090000        1.0080           0
    4963 P3   531  ALA  HB3  HA     0.090000        1.0080           0
    4964 P3   531  ALA  C    C      0.510000       12.0110           0
    4965 P3   531  ALA  O    O     -0.510000       15.9990           0
    4966 P3   532  GLU  N    NH1   -0.470000       14.0070           0
    4967 P3   532  GLU  HN   H      0.310000        1.0080           0
    4968 P3   532  GLU  CA   CT1    0.070000       12.0110           0
    4969 P3   532  GLU  HA   HB     0.090000        1.0080           0
    4970 P3   532  GLU  CB   CT2   -0.180000       12.0110           0
    4971 P3   532  GLU  HB1  HA     0.090000        1.0080           0
    4972 P3   532  GLU  HB2  HA     0.090000        1.0080           0
    4973 P3   532  GLU  CG   CT2   -0.280000       12.0110           0
    4974 P3   532  GLU  HG1  HA     0.090000        1.0080           0
    4975 P3   532  GLU  HG2  HA     0.090000        1.0080           0
    4976 P3   532  GLU  CD   CC     0.620000       12.0110           0
    4977 P3   532  GLU  OE1  OC    -0.760000       15.9990           0
    4978 P3   532  GLU  OE2  OC    -0.760000       15.9990           0
    4979 P3   532  GLU  C    C      0.510000       12.0110           0
    4980 P3   532  GLU  O    O     -0.510000       15.9990           0
    4981 P3   533  GLU  N    NH1   -0.470000       14.0070           0
    4982 P3   533  GLU  HN   H      0.310000        1.0080           0
    4983 P3   533  GLU  CA   CT1    0.070000       12.0110           0
    4984 P3   533  GLU  HA   HB     0.090000        1.0080           0
    4985 P3   533  GLU  CB   CT2   -0.180000       12.0110           0
    4986 P3   533  GLU  HB1  HA     0.090000        1.0080           0
    4987 P3   533  GLU  HB2  HA     0.090000        1.0080           0
    4988 P3   533  GLU  CG   CT2   -0.280000       12.0110           0
    4989 P3   533  GLU  HG1  HA     0.090000        1.0080           0
    4990 P3   533  GLU  HG2  HA     0.090000        1.0080           0
    4991 P3   533  GLU  CD   CC     0.620000       12.0110           0
    4992 P3   533  GLU  OE1  OC    -0.760000       15.9990           0
    4993 P3   533  GLU  OE2  OC    -0.760000       15.9990           0
    4994 P3   533  GLU  C    C      0.510000       12.0110           0
    4995 P3   533  GLU  O    O     -0.510000       15.9990           0
    4996 P3   534  LYS  N    NH1   -0.470000       14.0070           0
    4997 P3   534  LYS  HN   H      0.310000        1.0080           0
    4998 P3   534  LYS  CA   CT1    0.070000       12.0110           0
    4999 P3   534  LYS  HA   HB     0.090000        1.0080           0
    5000 P3   534  LYS  CB   CT2   -0.180000       12.0110           0
    5001 P3   534  LYS  HB1  HA     0.090000        1.0080           0
    5002 P3   534  LYS  HB2  HA     0.090000        1.0080           0
    5003 P3   534  LYS  CG   CT2   -0.180000       12.0110           0
    5004 P3   534  LYS  HG1  HA     0.090000        1.0080           0
    5005 P3   534  LYS  HG2  HA     0.090000        1.0080           0
    5006 P3   534  LYS  CD   CT2   -0.180000       12.0110           0
    5007 P3   534  LYS  HD1  HA     0.090000        1.0080           0
    5008 P3   534  LYS  HD2  HA     0.090000        1.0080           0
    5009 P3   534  LYS  CE   CT2    0.210000       12.0110           0
    5010 P3   534  LYS  HE1  HA     0.050000        1.0080           0
    5011 P3   534  LYS  HE2  HA     0.050000        1.0080           0
    5012 P3   534  LYS  NZ   NH3   -0.300000       14.0070           0
    5013 P3   534  LYS  HZ1  HC     0.330000        1.0080           0
    5014 P3   534  LYS  HZ2  HC     0.330000        1.0080           0
    5015 P3   534  LYS  HZ3  HC     0.330000        1.0080           0
    5016 P3   534  LYS  C    C      0.510000       12.0110           0
    5017 P3   534  LYS  O    O     -0.510000       15.9990           0
    5018 P3   535  ASN  N    NH1   -0.470000       14.0070           0
    5019 P3   535  ASN  HN   H      0.310000        1.0080           0
    5020 P3   535  ASN  CA   CT1    0.070000       12.0110           0
    5021 P3   535  ASN  HA   HB     0.090000        1.0080           0
    5022 P3   535  ASN  CB   CT2   -0.180000       12.0110           0
    5023 P3   535  ASN  HB1  HA     0.090000        1.0080           0
    5024 P3   535  ASN  HB2  HA     0.090000        1.0080           0
    5025 P3   535  ASN  CG   CC     0.550000       12.0110           0
    5026 P3   535  ASN  OD1  O     -0.550000       15.9990           0
    5027 P3   535  ASN  ND2  NH2   -0.620000       14.0070           0
    5028 P3   535  ASN  HD21 H      0.320000        1.0080           0
    5029 P3   535  ASN  HD22 H      0.300000        1.0080           0
    5030 P3   535  ASN  C    C      0.510000       12.0110           0
    5031 P3   535  ASN  O    O     -0.510000       15.9990           0
    5032 P3   536  ASN  N    NH1   -0.470000       14.0070           0
    5033 P3   536  ASN  HN   H      0.310000        1.0080           0
    5034 P3   536  ASN  CA   CT1    0.070000       12.0110           0
    5035 P3   536  ASN  HA   HB     0.090000        1.0080           0
    5036 P3   536  ASN  CB   CT2   -0.180000       12.0110           0
    5037 P3   536  ASN  HB1  HA     0.090000        1.0080           0
    5038 P3   536  ASN  HB2  HA     0.090000        1.0080           0
    5039 P3   536  ASN  CG   CC     0.550000       12.0110           0
    5040 P3   536  ASN  OD1  O     -0.550000       15.9990           0
    5041 P3   536  ASN  ND2  NH2   -0.620000       14.0070           0
    5042 P3   536  ASN  HD21 H      0.320000        1.0080           0
    5043 P3   536  ASN  HD22 H      0.300000        1.0080           0
    5044 P3   536  ASN  C    C      0.510000       12.0110           0
    5045 P3   536  ASN  O    O     -0.510000       15.9990           0
    5046 P3   537  TRP  N    NH1   -0.470000       14.0070           0
    5047 P3   537  TRP  HN   H      0.310000        1.0080           0
    5048 P3   537  TRP  CA   CT1    0.070000       12.0110           0
    5049 P3   537  TRP  HA   HB     0.090000        1.0080           0
    5050 P3   537  TRP  CB   CT2   -0.180000       12.0110           0
    5051 P3   537  TRP  HB1  HA     0.090000        1.0080           0
    5052 P3   537  TRP  HB2  HA     0.090000        1.0080           0
    5053 P3   537  TRP  CG   CY    -0.030000       12.0110           0
    5054 P3   537  TRP  CD1  CA     0.035000       12.0110           0
    5055 P3   537  TRP  HD1  HP     0.115000        1.0080           0
    5056 P3   537  TRP  NE1  NY    -0.610000       14.0070           0
    5057 P3   537  TRP  HE1  H      0.380000        1.0080           0
    5058 P3   537  TRP  CE2  CPT    0.130000       12.0110           0
    5059 P3   537  TRP  CD2  CPT   -0.020000       12.0110           0
    5060 P3   537  TRP  CE3  CA    -0.115000       12.0110           0
    5061 P3   537  TRP  HE3  HP     0.115000        1.0080           0
    5062 P3   537  TRP  CZ3  CA    -0.115000       12.0110           0
    5063 P3   537  TRP  HZ3  HP     0.115000        1.0080           0
    5064 P3   537  TRP  CZ2  CA    -0.115000       12.0110           0
    5065 P3   537  TRP  HZ2  HP     0.115000        1.0080           0
    5066 P3   537  TRP  CH2  CA    -0.115000       12.0110           0
    5067 P3   537  TRP  HH2  HP     0.115000        1.0080           0
    5068 P3   537  TRP  C    C      0.510000       12.0110           0
    5069 P3   537  TRP  O    O     -0.510000       15.9990           0
    5070 P3   538  MET  N    NH1   -0.470000       14.0070           0
    5071 P3   538  MET  HN   H      0.310000        1.0080           0
    5072 P3   538  MET  CA   CT1    0.070000       12.0110           0
    5073 P3   538  MET  HA   HB     0.090000        1.0080           0
    5074 P3   538  MET  CB   CT2   -0.180000       12.0110           0
    5075 P3   538  MET  HB1  HA     0.090000        1.0080           0
    5076 P3   538  MET  HB2  HA     0.090000        1.0080           0
    5077 P3   538  MET  CG   CT2   -0.140000       12.0110           0
    5078 P3   538  MET  HG1  HA     0.090000        1.0080           0
    5079 P3   538  MET  HG2  HA     0.090000        1.0080           0
    5080 P3   538  MET  SD   S     -0.090000       32.0600           0
    5081 P3   538  MET  CE   CT3   -0.220000       12.0110           0
    5082 P3   538  MET  HE1  HA     0.090000        1.0080           0
    5083 P3   538  MET  HE2  HA     0.090000        1.0080           0
    5084 P3   538  MET  HE3  HA     0.090000        1.0080           0
    5085 P3   538  MET  C    C      0.510000       12.0110           0
    5086 P3   538  MET  O    O     -0.510000       15.9990           0
    5087 P3   539  ALA  N    NH1   -0.470000       14.0070           0
    5088 P3   539  ALA  HN   H      0.310000        1.0080           0
    5089 P3   539  ALA  CA   CT1    0.070000       12.0110           0
    5090 P3   539  ALA  HA   HB     0.090000        1.0080           0
    5091 P3   539  ALA  CB   CT3   -0.270000       12.0110           0
    5092 P3   539  ALA  HB1  HA     0.090000        1.0080           0
    5093 P3   539  ALA  HB2  HA     0.090000        1.0080           0
    5094 P3   539  ALA  HB3  HA     0.090000        1.0080           0
    5095 P3   539  ALA  C    C      0.510000       12.0110           0
    5096 P3   539  ALA  O    O     -0.510000       15.9990           0
    5097 P3   540  ALA  N    NH1   -0.470000       14.0070           0
    5098 P3   540  ALA  HN   H      0.310000        1.0080           0
    5099 P3   540  ALA  CA   CT1    0.070000       12.0110           0
    5100 P3   540  ALA  HA   HB     0.090000        1.0080           0
    5101 P3   540  ALA  CB   CT3   -0.270000       12.0110           0
    5102 P3   540  ALA  HB1  HA     0.090000        1.0080           0
    5103 P3   540  ALA  HB2  HA     0.090000        1.0080           0
    5104 P3   540  ALA  HB3  HA     0.090000        1.0080           0
    5105 P3   540  ALA  C    C      0.510000       12.0110           0
    5106 P3   540  ALA  O    O     -0.510000       15.9990           0
    5107 P3   541  LEU  N    NH1   -0.470000       14.0070           0
    5108 P3   541  LEU  HN   H      0.310000        1.0080           0
    5109 P3   541  LEU  CA   CT1    0.070000       12.0110           0
    5110 P3   541  LEU  HA   HB     0.090000        1.0080           0
    5111 P3   541  LEU  CB   CT2   -0.180000       12.0110           0
    5112 P3   541  LEU  HB1  HA     0.090000        1.0080           0
    5113 P3   541  LEU  HB2  HA     0.090000        1.0080           0
    5114 P3   541  LEU  CG   CT1   -0.090000       12.0110           0
    5115 P3   541  LEU  HG   HA     0.090000        1.0080           0
    5116 P3   541  LEU  CD1  CT3   -0.270000       12.0110           0
    5117 P3   541  LEU  HD11 HA     0.090000        1.0080           0
    5118 P3   541  LEU  HD12 HA     0.090000        1.0080           0
    5119 P3   541  LEU  HD13 HA     0.090000        1.0080           0
    5120 P3   541  LEU  CD2  CT3   -0.270000       12.0110           0
    5121 P3   541  LEU  HD21 HA     0.090000        1.0080           0
    5122 P3   541  LEU  HD22 HA     0.090000        1.0080           0
    5123 P3   541  LEU  HD23 HA     0.090000        1.0080           0
    5124 P3   541  LEU  C    C      0.510000       12.0110           0
    5125 P3   541  LEU  O    O     -0.510000       15.9990           0
    5126 P3   542  ILE  N    NH1   -0.470000       14.0070           0
    5127 P3   542  ILE  HN   H      0.310000        1.0080           0
    5128 P3   542  ILE  CA   CT1    0.070000       12.0110           0
    5129 P3   542  ILE  HA   HB     0.090000        1.0080           0
    5130 P3   542  ILE  CB   CT1   -0.090000       12.0110           0
    5131 P3   542  ILE  HB   HA     0.090000        1.0080           0
    5132 P3   542  ILE  CG2  CT3   -0.270000       12.0110           0
    5133 P3   542  ILE  HG21 HA     0.090000        1.0080           0
    5134 P3   542  ILE  HG22 HA     0.090000        1.0080           0
    5135 P3   542  ILE  HG23 HA     0.090000        1.0080           0
    5136 P3   542  ILE  CG1  CT2   -0.180000       12.0110           0
    5137 P3   542  ILE  HG11 HA     0.090000        1.0080           0
    5138 P3   542  ILE  HG12 HA     0.090000        1.0080           0
    5139 P3   542  ILE  CD   CT3   -0.270000       12.0110           0
    5140 P3   542  ILE  HD1  HA     0.090000        1.0080           0
    5141 P3   542  ILE  HD2  HA     0.090000        1.0080           0
    5142 P3   542  ILE  HD3  HA     0.090000        1.0080           0
    5143 P3   542  ILE  C    C      0.510000       12.0110           0
    5144 P3   542  ILE  O    O     -0.510000       15.9990           0
    5145 P3   543  SER  N    NH1   -0.470000       14.0070           0
    5146 P3   543  SER  HN   H      0.310000        1.0080           0
    5147 P3   543  SER  CA   CT1    0.070000       12.0110           0
    5148 P3   543  SER  HA   HB     0.090000        1.0080           0
    5149 P3   543  SER  CB   CT2    0.050000       12.0110           0
    5150 P3   543  SER  HB1  HA     0.090000        1.0080           0
    5151 P3   543  SER  HB2  HA     0.090000        1.0080           0
    5152 P3   543  SER  OG   OH1   -0.660000       15.9990           0
    5153 P3   543  SER  HG1  H      0.430000        1.0080           0
    5154 P3   543  SER  C    C      0.510000       12.0110           0
    5155 P3   543  SER  O    O     -0.510000       15.9990           0
    5156 P3   544  LEU  N    NH1   -0.470000       14.0070           0
    5157 P3   544  LEU  HN   H      0.310000        1.0080           0
    5158 P3   544  LEU  CA   CT1    0.070000       12.0110           0
    5159 P3   544  LEU  HA   HB     0.090000        1.0080           0
    5160 P3   544  LEU  CB   CT2   -0.180000       12.0110           0
    5161 P3   544  LEU  HB1  HA     0.090000        1.0080           0
    5162 P3   544  LEU  HB2  HA     0.090000        1.0080           0
    5163 P3   544  LEU  CG   CT1   -0.090000       12.0110           0
    5164 P3   544  LEU  HG   HA     0.090000        1.0080           0
    5165 P3   544  LEU  CD1  CT3   -0.270000       12.0110           0
    5166 P3   544  LEU  HD11 HA     0.090000        1.0080           0
    5167 P3   544  LEU  HD12 HA     0.090000        1.0080           0
    5168 P3   544  LEU  HD13 HA     0.090000        1.0080           0
    5169 P3   544  LEU  CD2  CT3   -0.270000       12.0110           0
    5170 P3   544  LEU  HD21 HA     0.090000        1.0080           0
    5171 P3   544  LEU  HD22 HA     0.090000        1.0080           0
    5172 P3   544  LEU  HD23 HA     0.090000        1.0080           0
    5173 P3   544  LEU  C    C      0.510000       12.0110           0
    5174 P3   544  LEU  O    O     -0.510000       15.9990           0
    5175 P3   545  GLN  N    NH1   -0.470000       14.0070           0
    5176 P3   545  GLN  HN   H      0.310000        1.0080           0
    5177 P3   545  GLN  CA   CT1    0.070000       12.0110           0
    5178 P3   545  GLN  HA   HB     0.090000        1.0080           0
    5179 P3   545  GLN  CB   CT2   -0.180000       12.0110           0
    5180 P3   545  GLN  HB1  HA     0.090000        1.0080           0
    5181 P3   545  GLN  HB2  HA     0.090000        1.0080           0
    5182 P3   545  GLN  CG   CT2   -0.180000       12.0110           0
    5183 P3   545  GLN  HG1  HA     0.090000        1.0080           0
    5184 P3   545  GLN  HG2  HA     0.090000        1.0080           0
    5185 P3   545  GLN  CD   CC     0.550000       12.0110           0
    5186 P3   545  GLN  OE1  O     -0.550000       15.9990           0
    5187 P3   545  GLN  NE2  NH2   -0.620000       14.0070           0
    5188 P3   545  GLN  HE21 H      0.320000        1.0080           0
    5189 P3   545  GLN  HE22 H      0.300000        1.0080           0
    5190 P3   545  GLN  C    C      0.510000       12.0110           0
    5191 P3   545  GLN  O    O     -0.510000       15.9990           0
    5192 P3   546  TYR  N    NH1   -0.470000       14.0070           0
    5193 P3   546  TYR  HN   H      0.310000        1.0080           0
    5194 P3   546  TYR  CA   CT1    0.070000       12.0110           0
    5195 P3   546  TYR  HA   HB     0.090000        1.0080           0
    5196 P3   546  TYR  CB   CT2   -0.180000       12.0110           0
    5197 P3   546  TYR  HB1  HA     0.090000        1.0080           0
    5198 P3   546  TYR  HB2  HA     0.090000        1.0080           0
    5199 P3   546  TYR  CG   CA     0.000000       12.0110           0
    5200 P3   546  TYR  CD1  CA    -0.115000       12.0110           0
    5201 P3   546  TYR  HD1  HP     0.115000        1.0080           0
    5202 P3   546  TYR  CE1  CA    -0.115000       12.0110           0
    5203 P3   546  TYR  HE1  HP     0.115000        1.0080           0
    5204 P3   546  TYR  CZ   CA     0.110000       12.0110           0
    5205 P3   546  TYR  OH   OH1   -0.540000       15.9990           0
    5206 P3   546  TYR  HH   H      0.430000        1.0080           0
    5207 P3   546  TYR  CD2  CA    -0.115000       12.0110           0
    5208 P3   546  TYR  HD2  HP     0.115000        1.0080           0
    5209 P3   546  TYR  CE2  CA    -0.115000       12.0110           0
    5210 P3   546  TYR  HE2  HP     0.115000        1.0080           0
    5211 P3   546  TYR  C    C      0.510000       12.0110           0
    5212 P3   546  TYR  O    O     -0.510000       15.9990           0
    5213 P3   547  ARG  N    NH1   -0.470000       14.0070           0
    5214 P3   547  ARG  HN   H      0.310000        1.0080           0
    5215 P3   547  ARG  CA   CT1    0.070000       12.0110           0
    5216 P3   547  ARG  HA   HB     0.090000        1.0080           0
    5217 P3   547  ARG  CB   CT2   -0.180000       12.0110           0
    5218 P3   547  ARG  HB1  HA     0.090000        1.0080           0
    5219 P3   547  ARG  HB2  HA     0.090000        1.0080           0
    5220 P3   547  ARG  CG   CT2   -0.180000       12.0110           0
    5221 P3   547  ARG  HG1  HA     0.090000        1.0080           0
    5222 P3   547  ARG  HG2  HA     0.090000        1.0080           0
    5223 P3   547  ARG  CD   CT2    0.200000       12.0110           0
    5224 P3   547  ARG  HD1  HA     0.090000        1.0080           0
    5225 P3   547  ARG  HD2  HA     0.090000        1.0080           0
    5226 P3   547  ARG  NE   NC2   -0.700000       14.0070           0
    5227 P3   547  ARG  HE   HC     0.440000        1.0080           0
    5228 P3   547  ARG  CZ   C      0.640000       12.0110           0
    5229 P3   547  ARG  NH1  NC2   -0.800000       14.0070           0
    5230 P3   547  ARG  HH11 HC     0.460000        1.0080           0
    5231 P3   547  ARG  HH12 HC     0.460000        1.0080           0
    5232 P3   547  ARG  NH2  NC2   -0.800000       14.0070           0
    5233 P3   547  ARG  HH21 HC     0.460000        1.0080           0
    5234 P3   547  ARG  HH22 HC     0.460000        1.0080           0
    5235 P3   547  ARG  C    C      0.510000       12.0110           0
    5236 P3   547  ARG  O    O     -0.510000       15.9990           0
    5237 P3   548  SER  N    NH1   -0.470000       14.0070           0
    5238 P3   548  SER  HN   H      0.310000        1.0080           0
    5239 P3   548  SER  CA   CT1    0.070000       12.0110           0
    5240 P3   548  SER  HA   HB     0.090000        1.0080           0
    5241 P3   548  SER  CB   CT2    0.050000       12.0110           0
    5242 P3   548  SER  HB1  HA     0.090000        1.0080           0
    5243 P3   548  SER  HB2  HA     0.090000        1.0080           0
    5244 P3   548  SER  OG   OH1   -0.660000       15.9990           0
    5245 P3   548  SER  HG1  H      0.430000        1.0080           0
    5246 P3   548  SER  C    C      0.510000       12.0110           0
    5247 P3   548  SER  O    O     -0.510000       15.9990           0
    5248 P3   549  THR  C    CC     0.340000       12.0110           0
    5249 P3   549  THR  OT1  OC    -0.670000       15.9990           0
    5250 P3   549  THR  OT2  OC    -0.670000       15.9990           0
    5251 P3   549  THR  N    NH1   -0.470000       14.0070           0
    5252 P3   549  THR  HN   H      0.310000        1.0080           0
    5253 P3   549  THR  CA   CT1    0.070000       12.0110           0
    5254 P3   549  THR  HA   HB     0.090000        1.0080           0
    5255 P3   549  THR  CB   CT1    0.140000       12.0110           0
    5256 P3   549  THR  HB   HA     0.090000        1.0080           0
    5257 P3   549  THR  OG1  OH1   -0.660000       15.9990           0
    5258 P3   549  THR  HG1  H      0.430000        1.0080           0
    5259 P3   549  THR  CG2  CT3   -0.270000       12.0110           0
    5260 P3   549  THR  HG21 HA     0.090000        1.0080           0
    5261 P3   549  THR  HG22 HA     0.090000        1.0080           0
    5262 P3   549  THR  HG23 HA     0.090000        1.0080           0
    5263 P4   568  ARG  N    NH3   -0.300000       14.0070           0
    5264 P4   568  ARG  HT1  HC     0.330000        1.0080           0
    5265 P4   568  ARG  HT2  HC     0.330000        1.0080           0
    5266 P4   568  ARG  HT3  HC     0.330000        1.0080           0
    5267 P4   568  ARG  CA   CT1    0.210000       12.0110           0
    5268 P4   568  ARG  HA   HB     0.100000        1.0080           0
    5269 P4   568  ARG  CB   CT2   -0.180000       12.0110           0
    5270 P4   568  ARG  HB1  HA     0.090000        1.0080           0
    5271 P4   568  ARG  HB2  HA     0.090000        1.0080           0
    5272 P4   568  ARG  CG   CT2   -0.180000       12.0110           0
    5273 P4   568  ARG  HG1  HA     0.090000        1.0080           0
    5274 P4   568  ARG  HG2  HA     0.090000        1.0080           0
    5275 P4   568  ARG  CD   CT2    0.200000       12.0110           0
    5276 P4   568  ARG  HD1  HA     0.090000        1.0080           0
    5277 P4   568  ARG  HD2  HA     0.090000        1.0080           0
    5278 P4   568  ARG  NE   NC2   -0.700000       14.0070           0
    5279 P4   568  ARG  HE   HC     0.440000        1.0080           0
    5280 P4   568  ARG  CZ   C      0.640000       12.0110           0
    5281 P4   568  ARG  NH1  NC2   -0.800000       14.0070           0
    5282 P4   568  ARG  HH11 HC     0.460000        1.0080           0
    5283 P4   568  ARG  HH12 HC     0.460000        1.0080           0
    5284 P4   568  ARG  NH2  NC2   -0.800000       14.0070           0
    5285 P4   568  ARG  HH21 HC     0.460000        1.0080           0
    5286 P4   568  ARG  HH22 HC     0.460000        1.0080           0
    5287 P4   568  ARG  C    C      0.510000       12.0110           0
    5288 P4   568  ARG  O    O     -0.510000       15.9990           0
    5289 P4   569  LEU  N    NH1   -0.470000       14.0070           0
    5290 P4   569  LEU  HN   H      0.310000        1.0080           0
    5291 P4   569  LEU  CA   CT1    0.070000       12.0110           0
    5292 P4   569  LEU  HA   HB     0.090000        1.0080           0
    5293 P4   569  LEU  CB   CT2   -0.180000       12.0110           0
    5294 P4   569  LEU  HB1  HA     0.090000        1.0080           0
    5295 P4   569  LEU  HB2  HA     0.090000        1.0080           0
    5296 P4   569  LEU  CG   CT1   -0.090000       12.0110           0
    5297 P4   569  LEU  HG   HA     0.090000        1.0080           0
    5298 P4   569  LEU  CD1  CT3   -0.270000       12.0110           0
    5299 P4   569  LEU  HD11 HA     0.090000        1.0080           0
    5300 P4   569  LEU  HD12 HA     0.090000        1.0080           0
    5301 P4   569  LEU  HD13 HA     0.090000        1.0080           0
    5302 P4   569  LEU  CD2  CT3   -0.270000       12.0110           0
    5303 P4   569  LEU  HD21 HA     0.090000        1.0080           0
    5304 P4   569  LEU  HD22 HA     0.090000        1.0080           0
    5305 P4   569  LEU  HD23 HA     0.090000        1.0080           0
    5306 P4   569  LEU  C    C      0.510000       12.0110           0
    5307 P4   569  LEU  O    O     -0.510000       15.9990           0
    5308 P4   570  PRO  N    N     -0.290000       14.0070           0
    5309 P4   570  PRO  CD   CP3    0.000000       12.0110           0
    5310 P4   570  PRO  HD1  HA     0.090000        1.0080           0
    5311 P4   570  PRO  HD2  HA     0.090000        1.0080           0
    5312 P4   570  PRO  CA   CP1    0.020000       12.0110           0
    5313 P4   570  PRO  HA   HB     0.090000        1.0080           0
    5314 P4   570  PRO  CB   CP2   -0.180000       12.0110           0
    5315 P4   570  PRO  HB1  HA     0.090000        1.0080           0
    5316 P4   570  PRO  HB2  HA     0.090000        1.0080           0
    5317 P4   570  PRO  CG   CP2   -0.180000       12.0110           0
    5318 P4   570  PRO  HG1  HA     0.090000        1.0080           0
    5319 P4   570  PRO  HG2  HA     0.090000        1.0080           0
    5320 P4   570  PRO  C    C      0.510000       12.0110           0
    5321 P4   570  PRO  O    O     -0.510000       15.9990           0
    5322 P4   571  SER  N    NH1   -0.470000       14.0070           0
    5323 P4   571  SER  HN   H      0.310000        1.0080           0
    5324 P4   571  SER  CA   CT1    0.070000       12.0110           0
    5325 P4   571  SER  HA   HB     0.090000        1.0080           0
    5326 P4   571  SER  CB   CT2    0.050000       12.0110           0
    5327 P4   571  SER  HB1  HA     0.090000        1.0080           0
    5328 P4   571  SER  HB2  HA     0.090000        1.0080           0
    5329 P4   571  SER  OG   OH1   -0.660000       15.9990           0
    5330 P4   571  SER  HG1  H      0.430000        1.0080           0
    5331 P4   571  SER  C    C      0.510000       12.0110           0
    5332 P4   571  SER  O    O     -0.510000       15.9990           0
    5333 P4   572  ALA  N    NH1   -0.470000       14.0070           0
    5334 P4   572  ALA  HN   H      0.310000        1.0080           0
    5335 P4   572  ALA  CA   CT1    0.070000       12.0110           0
    5336 P4   572  ALA  HA   HB     0.090000        1.0080           0
    5337 P4   572  ALA  CB   CT3   -0.270000       12.0110           0
    5338 P4   572  ALA  HB1  HA     0.090000        1.0080           0
    5339 P4   572  ALA  HB2  HA     0.090000        1.0080           0
    5340 P4   572  ALA  HB3  HA     0.090000        1.0080           0
    5341 P4   572  ALA  C    C      0.510000       12.0110           0
    5342 P4   572  ALA  O    O     -0.510000       15.9990           0
    5343 P4   573  ASP  N    NH1   -0.470000       14.0070           0
    5344 P4   573  ASP  HN   H      0.310000        1.0080           0
    5345 P4   573  ASP  CA   CT1    0.070000       12.0110           0
    5346 P4   573  ASP  HA   HB     0.090000        1.0080           0
    5347 P4   573  ASP  CB   CT2   -0.280000       12.0110           0
    5348 P4   573  ASP  HB1  HA     0.090000        1.0080           0
    5349 P4   573  ASP  HB2  HA     0.090000        1.0080           0
    5350 P4   573  ASP  CG   CC     0.620000       12.0110           0
    5351 P4   573  ASP  OD1  OC    -0.760000       15.9990           0
    5352 P4   573  ASP  OD2  OC    -0.760000       15.9990           0
    5353 P4   573  ASP  C    C      0.510000       12.0110           0
    5354 P4   573  ASP  O    O     -0.510000       15.9990           0
    5355 P4   574  VAL  N    NH1   -0.470000       14.0070           0
    5356 P4   574  VAL  HN   H      0.310000        1.0080           0
    5357 P4   574  VAL  CA   CT1    0.070000       12.0110           0
    5358 P4   574  VAL  HA   HB     0.090000        1.0080           0
    5359 P4   574  VAL  CB   CT1   -0.090000       12.0110           0
    5360 P4   574  VAL  HB   HA     0.090000        1.0080           0
    5361 P4   574  VAL  CG1  CT3   -0.270000       12.0110           0
    5362 P4   574  VAL  HG11 HA     0.090000        1.0080           0
    5363 P4   574  VAL  HG12 HA     0.090000        1.0080           0
    5364 P4   574  VAL  HG13 HA     0.090000        1.0080           0
    5365 P4   574  VAL  CG2  CT3   -0.270000       12.0110           0
    5366 P4   574  VAL  HG21 HA     0.090000        1.0080           0
    5367 P4   574  VAL  HG22 HA     0.090000        1.0080           0
    5368 P4   574  VAL  HG23 HA     0.090000        1.0080           0
    5369 P4   574  VAL  C    C      0.510000       12.0110           0
    5370 P4   574  VAL  O    O     -0.510000       15.9990           0
    5371 P4   575  TYR  N    NH1   -0.470000       14.0070           0
    5372 P4   575  TYR  HN   H      0.310000        1.0080           0
    5373 P4   575  TYR  CA   CT1    0.070000       12.0110           0
    5374 P4   575  TYR  HA   HB     0.090000        1.0080           0
    5375 P4   575  TYR  CB   CT2   -0.180000       12.0110           0
    5376 P4   575  TYR  HB1  HA     0.090000        1.0080           0
    5377 P4   575  TYR  HB2  HA     0.090000        1.0080           0
    5378 P4   575  TYR  CG   CA     0.000000       12.0110           0
    5379 P4   575  TYR  CD1  CA    -0.115000       12.0110           0
    5380 P4   575  TYR  HD1  HP     0.115000        1.0080           0
    5381 P4   575  TYR  CE1  CA    -0.115000       12.0110           0
    5382 P4   575  TYR  HE1  HP     0.115000        1.0080           0
    5383 P4   575  TYR  CZ   CA     0.110000       12.0110           0
    5384 P4   575  TYR  OH   OH1   -0.540000       15.9990           0
    5385 P4   575  TYR  HH   H      0.430000        1.0080           0
    5386 P4   575  TYR  CD2  CA    -0.115000       12.0110           0
    5387 P4   575  TYR  HD2  HP     0.115000        1.0080           0
    5388 P4   575  TYR  CE2  CA    -0.115000       12.0110           0
    5389 P4   575  TYR  HE2  HP     0.115000        1.0080           0
    5390 P4   575  TYR  C    C      0.510000       12.0110           0
    5391 P4   575  TYR  O    O     -0.510000       15.9990           0
    5392 P4   576  ARG  N    NH1   -0.470000       14.0070           0
    5393 P4   576  ARG  HN   H      0.310000        1.0080           0
    5394 P4   576  ARG  CA   CT1    0.070000       12.0110           0
    5395 P4   576  ARG  HA   HB     0.090000        1.0080           0
    5396 P4   576  ARG  CB   CT2   -0.180000       12.0110           0
    5397 P4   576  ARG  HB1  HA     0.090000        1.0080           0
    5398 P4   576  ARG  HB2  HA     0.090000        1.0080           0
    5399 P4   576  ARG  CG   CT2   -0.180000       12.0110           0
    5400 P4   576  ARG  HG1  HA     0.090000        1.0080           0
    5401 P4   576  ARG  HG2  HA     0.090000        1.0080           0
    5402 P4   576  ARG  CD   CT2    0.200000       12.0110           0
    5403 P4   576  ARG  HD1  HA     0.090000        1.0080           0
    5404 P4   576  ARG  HD2  HA     0.090000        1.0080           0
    5405 P4   576  ARG  NE   NC2   -0.700000       14.0070           0
    5406 P4   576  ARG  HE   HC     0.440000        1.0080           0
    5407 P4   576  ARG  CZ   C      0.640000       12.0110           0
    5408 P4   576  ARG  NH1  NC2   -0.800000       14.0070           0
    5409 P4   576  ARG  HH11 HC     0.460000        1.0080           0
    5410 P4   576  ARG  HH12 HC     0.460000        1.0080           0
    5411 P4   576  ARG  NH2  NC2   -0.800000       14.0070           0
    5412 P4   576  ARG  HH21 HC     0.460000        1.0080           0
    5413 P4   576  ARG  HH22 HC     0.460000        1.0080           0
    5414 P4   576  ARG  C    C      0.510000       12.0110           0
    5415 P4   576  ARG  O    O     -0.510000       15.9990           0
    5416 P4   577  PHE  N    NH1   -0.470000       14.0070           0
    5417 P4   577  PHE  HN   H      0.310000        1.0080           0
    5418 P4   577  PHE  CA   CT1    0.070000       12.0110           0
    5419 P4   577  PHE  HA   HB     0.090000        1.0080           0
    5420 P4   577  PHE  CB   CT2   -0.180000       12.0110           0
    5421 P4   577  PHE  HB1  HA     0.090000        1.0080           0
    5422 P4   577  PHE  HB2  HA     0.090000        1.0080           0
    5423 P4   577  PHE  CG   CA     0.000000       12.0110           0
    5424 P4   577  PHE  CD1  CA    -0.115000       12.0110           0
    5425 P4   577  PHE  HD1  HP     0.115000        1.0080           0
    5426 P4   577  PHE  CE1  CA    -0.115000       12.0110           0
    5427 P4   577  PHE  HE1  HP     0.115000        1.0080           0
    5428 P4   577  PHE  CZ   CA    -0.115000       12.0110           0
    5429 P4   577  PHE  HZ   HP     0.115000        1.0080           0
    5430 P4   577  PHE  CD2  CA    -0.115000       12.0110           0
    5431 P4   577  PHE  HD2  HP     0.115000        1.0080           0
    5432 P4   577  PHE  CE2  CA    -0.115000       12.0110           0
    5433 P4   577  PHE  HE2  HP     0.115000        1.0080           0
    5434 P4   577  PHE  C    C      0.510000       12.0110           0
    5435 P4   577  PHE  O    O     -0.510000       15.9990           0
    5436 P4   578  ALA  N    NH1   -0.470000       14.0070           0
    5437 P4   578  ALA  HN   H      0.310000        1.0080           0
    5438 P4   578  ALA  CA   CT1    0.070000       12.0110           0
    5439 P4   578  ALA  HA   HB     0.090000        1.0080           0
    5440 P4   578  ALA  CB   CT3   -0.270000       12.0110           0
    5441 P4   578  ALA  HB1  HA     0.090000        1.0080           0
    5442 P4   578  ALA  HB2  HA     0.090000        1.0080           0
    5443 P4   578  ALA  HB3  HA     0.090000        1.0080           0
    5444 P4   578  ALA  C    C      0.510000       12.0110           0
    5445 P4   578  ALA  O    O     -0.510000       15.9990           0
    5446 P4   579  GLU  N    NH1   -0.470000       14.0070           0
    5447 P4   579  GLU  HN   H      0.310000        1.0080           0
    5448 P4   579  GLU  CA   CT1    0.070000       12.0110           0
    5449 P4   579  GLU  HA   HB     0.090000        1.0080           0
    5450 P4   579  GLU  CB   CT2   -0.180000       12.0110           0
    5451 P4   579  GLU  HB1  HA     0.090000        1.0080           0
    5452 P4   579  GLU  HB2  HA     0.090000        1.0080           0
    5453 P4   579  GLU  CG   CT2   -0.280000       12.0110           0
    5454 P4   579  GLU  HG1  HA     0.090000        1.0080           0
    5455 P4   579  GLU  HG2  HA     0.090000        1.0080           0
    5456 P4   579  GLU  CD   CC     0.620000       12.0110           0
    5457 P4   579  GLU  OE1  OC    -0.760000       15.9990           0
    5458 P4   579  GLU  OE2  OC    -0.760000       15.9990           0
    5459 P4   579  GLU  C    C      0.510000       12.0110           0
    5460 P4   579  GLU  O    O     -0.510000       15.9990           0
    5461 P4   580  PRO  N    N     -0.290000       14.0070           0
    5462 P4   580  PRO  CD   CP3    0.000000       12.0110           0
    5463 P4   580  PRO  HD1  HA     0.090000        1.0080           0
    5464 P4   580  PRO  HD2  HA     0.090000        1.0080           0
    5465 P4   580  PRO  CA   CP1    0.020000       12.0110           0
    5466 P4   580  PRO  HA   HB     0.090000        1.0080           0
    5467 P4   580  PRO  CB   CP2   -0.180000       12.0110           0
    5468 P4   580  PRO  HB1  HA     0.090000        1.0080           0
    5469 P4   580  PRO  HB2  HA     0.090000        1.0080           0
    5470 P4   580  PRO  CG   CP2   -0.180000       12.0110           0
    5471 P4   580  PRO  HG1  HA     0.090000        1.0080           0
    5472 P4   580  PRO  HG2  HA     0.090000        1.0080           0
    5473 P4   580  PRO  C    C      0.510000       12.0110           0
    5474 P4   580  PRO  O    O     -0.510000       15.9990           0
    5475 P4   581  ASP  N    NH1   -0.470000       14.0070           0
    5476 P4   581  ASP  HN   H      0.310000        1.0080           0
    5477 P4   581  ASP  CA   CT1    0.070000       12.0110           0
    5478 P4   581  ASP  HA   HB     0.090000        1.0080           0
    5479 P4   581  ASP  CB   CT2   -0.280000       12.0110           0
    5480 P4   581  ASP  HB1  HA     0.090000        1.0080           0
    5481 P4   581  ASP  HB2  HA     0.090000        1.0080           0
    5482 P4   581  ASP  CG   CC     0.620000       12.0110           0
    5483 P4   581  ASP  OD1  OC    -0.760000       15.9990           0
    5484 P4   581  ASP  OD2  OC    -0.760000       15.9990           0
    5485 P4   581  ASP  C    C      0.510000       12.0110           0
    5486 P4   581  ASP  O    O     -0.510000       15.9990           0
    5487 P4   582  SER  N    NH1   -0.470000       14.0070           0
    5488 P4   582  SER  HN   H      0.310000        1.0080           0
    5489 P4   582  SER  CA   CT1    0.070000       12.0110           0
    5490 P4   582  SER  HA   HB     0.090000        1.0080           0
    5491 P4   582  SER  CB   CT2    0.050000       12.0110           0
    5492 P4   582  SER  HB1  HA     0.090000        1.0080           0
    5493 P4   582  SER  HB2  HA     0.090000        1.0080           0
    5494 P4   582  SER  OG   OH1   -0.660000       15.9990           0
    5495 P4   582  SER  HG1  H      0.430000        1.0080           0
    5496 P4   582  SER  C    C      0.510000       12.0110           0
    5497 P4   582  SER  O    O     -0.510000       15.9990           0
    5498 P4   583  GLU  N    NH1   -0.470000       14.0070           0
    5499 P4   583  GLU  HN   H      0.310000        1.0080           0
    5500 P4   583  GLU  CA   CT1    0.070000       12.0110           0
    5501 P4   583  GLU  HA   HB     0.090000        1.0080           0
    5502 P4   583  GLU  CB   CT2   -0.180000       12.0110           0
    5503 P4   583  GLU  HB1  HA     0.090000        1.0080           0
    5504 P4   583  GLU  HB2  HA     0.090000        1.0080           0
    5505 P4   583  GLU  CG   CT2   -0.280000       12.0110           0
    5506 P4   583  GLU  HG1  HA     0.090000        1.0080           0
    5507 P4   583  GLU  HG2  HA     0.090000        1.0080           0
    5508 P4   583  GLU  CD   CC     0.620000       12.0110           0
    5509 P4   583  GLU  OE1  OC    -0.760000       15.9990           0
    5510 P4   583  GLU  OE2  OC    -0.760000       15.9990           0
    5511 P4   583  GLU  C    C      0.510000       12.0110           0
    5512 P4   583  GLU  O    O     -0.510000       15.9990           0
    5513 P4   584  GLU  N    NH1   -0.470000       14.0070           0
    5514 P4   584  GLU  HN   H      0.310000        1.0080           0
    5515 P4   584  GLU  CA   CT1    0.070000       12.0110           0
    5516 P4   584  GLU  HA   HB     0.090000        1.0080           0
    5517 P4   584  GLU  CB   CT2   -0.180000       12.0110           0
    5518 P4   584  GLU  HB1  HA     0.090000        1.0080           0
    5519 P4   584  GLU  HB2  HA     0.090000        1.0080           0
    5520 P4   584  GLU  CG   CT2   -0.280000       12.0110           0
    5521 P4   584  GLU  HG1  HA     0.090000        1.0080           0
    5522 P4   584  GLU  HG2  HA     0.090000        1.0080           0
    5523 P4   584  GLU  CD   CC     0.620000       12.0110           0
    5524 P4   584  GLU  OE1  OC    -0.760000       15.9990           0
    5525 P4   584  GLU  OE2  OC    -0.760000       15.9990           0
    5526 P4   584  GLU  C    C      0.510000       12.0110           0
    5527 P4   584  GLU  O    O     -0.510000       15.9990           0
    5528 P4   585  ASN  N    NH1   -0.470000       14.0070           0
    5529 P4   585  ASN  HN   H      0.310000        1.0080           0
    5530 P4   585  ASN  CA   CT1    0.070000       12.0110           0
    5531 P4   585  ASN  HA   HB     0.090000        1.0080           0
    5532 P4   585  ASN  CB   CT2   -0.180000       12.0110           0
    5533 P4   585  ASN  HB1  HA     0.090000        1.0080           0
    5534 P4   585  ASN  HB2  HA     0.090000        1.0080           0
    5535 P4   585  ASN  CG   CC     0.550000       12.0110           0
    5536 P4   585  ASN  OD1  O     -0.550000       15.9990           0
    5537 P4   585  ASN  ND2  NH2   -0.620000       14.0070           0
    5538 P4   585  ASN  HD21 H      0.320000        1.0080           0
    5539 P4   585  ASN  HD22 H      0.300000        1.0080           0
    5540 P4   585  ASN  C    C      0.510000       12.0110           0
    5541 P4   585  ASN  O    O     -0.510000       15.9990           0
    5542 P4   586  ILE  N    NH1   -0.470000       14.0070           0
    5543 P4   586  ILE  HN   H      0.310000        1.0080           0
    5544 P4   586  ILE  CA   CT1    0.070000       12.0110           0
    5545 P4   586  ILE  HA   HB     0.090000        1.0080           0
    5546 P4   586  ILE  CB   CT1   -0.090000       12.0110           0
    5547 P4   586  ILE  HB   HA     0.090000        1.0080           0
    5548 P4   586  ILE  CG2  CT3   -0.270000       12.0110           0
    5549 P4   586  ILE  HG21 HA     0.090000        1.0080           0
    5550 P4   586  ILE  HG22 HA     0.090000        1.0080           0
    5551 P4   586  ILE  HG23 HA     0.090000        1.0080           0
    5552 P4   586  ILE  CG1  CT2   -0.180000       12.0110           0
    5553 P4   586  ILE  HG11 HA     0.090000        1.0080           0
    5554 P4   586  ILE  HG12 HA     0.090000        1.0080           0
    5555 P4   586  ILE  CD   CT3   -0.270000       12.0110           0
    5556 P4   586  ILE  HD1  HA     0.090000        1.0080           0
    5557 P4   586  ILE  HD2  HA     0.090000        1.0080           0
    5558 P4   586  ILE  HD3  HA     0.090000        1.0080           0
    5559 P4   586  ILE  C    C      0.510000       12.0110           0
    5560 P4   586  ILE  O    O     -0.510000       15.9990           0
    5561 P4   587  ILE  N    NH1   -0.470000       14.0070           0
    5562 P4   587  ILE  HN   H      0.310000        1.0080           0
    5563 P4   587  ILE  CA   CT1    0.070000       12.0110           0
    5564 P4   587  ILE  HA   HB     0.090000        1.0080           0
    5565 P4   587  ILE  CB   CT1   -0.090000       12.0110           0
    5566 P4   587  ILE  HB   HA     0.090000        1.0080           0
    5567 P4   587  ILE  CG2  CT3   -0.270000       12.0110           0
    5568 P4   587  ILE  HG21 HA     0.090000        1.0080           0
    5569 P4   587  ILE  HG22 HA     0.090000        1.0080           0
    5570 P4   587  ILE  HG23 HA     0.090000        1.0080           0
    5571 P4   587  ILE  CG1  CT2   -0.180000       12.0110           0
    5572 P4   587  ILE  HG11 HA     0.090000        1.0080           0
    5573 P4   587  ILE  HG12 HA     0.090000        1.0080           0
    5574 P4   587  ILE  CD   CT3   -0.270000       12.0110           0
    5575 P4   587  ILE  HD1  HA     0.090000        1.0080           0
    5576 P4   587  ILE  HD2  HA     0.090000        1.0080           0
    5577 P4   587  ILE  HD3  HA     0.090000        1.0080           0
    5578 P4   587  ILE  C    C      0.510000       12.0110           0
    5579 P4   587  ILE  O    O     -0.510000       15.9990           0
    5580 P4   588  PHE  N    NH1   -0.470000       14.0070           0
    5581 P4   588  PHE  HN   H      0.310000        1.0080           0
    5582 P4   588  PHE  CA   CT1    0.070000       12.0110           0
    5583 P4   588  PHE  HA   HB     0.090000        1.0080           0
    5584 P4   588  PHE  CB   CT2   -0.180000       12.0110           0
    5585 P4   588  PHE  HB1  HA     0.090000        1.0080           0
    5586 P4   588  PHE  HB2  HA     0.090000        1.0080           0
    5587 P4   588  PHE  CG   CA     0.000000       12.0110           0
    5588 P4   588  PHE  CD1  CA    -0.115000       12.0110           0
    5589 P4   588  PHE  HD1  HP     0.115000        1.0080           0
    5590 P4   588  PHE  CE1  CA    -0.115000       12.0110           0
    5591 P4   588  PHE  HE1  HP     0.115000        1.0080           0
    5592 P4   588  PHE  CZ   CA    -0.115000       12.0110           0
    5593 P4   588  PHE  HZ   HP     0.115000        1.0080           0
    5594 P4   588  PHE  CD2  CA    -0.115000       12.0110           0
    5595 P4   588  PHE  HD2  HP     0.115000        1.0080           0
    5596 P4   588  PHE  CE2  CA    -0.115000       12.0110           0
    5597 P4   588  PHE  HE2  HP     0.115000        1.0080           0
    5598 P4   588  PHE  C    C      0.510000       12.0110           0
    5599 P4   588  PHE  O    O     -0.510000       15.9990           0
    5600 P4   589  GLU  N    NH1   -0.470000       14.0070           0
    5601 P4   589  GLU  HN   H      0.310000        1.0080           0
    5602 P4   589  GLU  CA   CT1    0.070000       12.0110           0
    5603 P4   589  GLU  HA   HB     0.090000        1.0080           0
    5604 P4   589  GLU  CB   CT2   -0.180000       12.0110           0
    5605 P4   589  GLU  HB1  HA     0.090000        1.0080           0
[truncated: 5,547,547 more chars]
