# Supplementary material for: xMDFF: molecular dynamics flexible fitting of low-resolution X-ray structures
Source: Acta Crystallogr D Biol Crystallogr. 2014 Aug 29;70(Pt 9):2344–55. doi: 10.1107/S1399004714013856 (PMC4157446; doi:10.1107/S1399004714013856)
Supplement: Supplementary file 2 [file d-70-02344-sup2.gz › xmdff_example/cispeptide.txt]

dihedral 15 14 16 18 200 -1.5779510736465454
dihedral 36 35 37 39 200 1.7177680730819702
dihedral 57 56 58 60 200 -1.8162729740142822
dihedral 69 68 70 72 200 0.6503652334213257
dihedral 88 87 89 91 200 0.04705599322915077
dihedral 104 103 105 107 200 -0.6644386053085327
dihedral 126 125 127 129 200 0.22104649245738983
dihedral 136 135 137 139 200 0.34920790791511536
dihedral 156 155 157 159 200 -0.2300175577402115
dihedral 173 172 174 176 200 -0.256242960691452
dihedral 183 182 184 186 200 0.08040068298578262
dihedral 198 197 199 201 200 3.175853729248047
dihedral 217 216 218 220 200 -2.2227673530578613
dihedral 241 240 242 244 200 -0.36456963419914246
dihedral 258 257 259 261 200 -0.18609482049942017
dihedral 279 278 280 282 200 -1.5124009847640991
dihedral 298 297 299 301 200 -0.1248476579785347
dihedral 322 321 323 325 200 -0.25457027554512024
dihedral 337 336 338 340 200 -0.9691183567047119
dihedral 356 355 357 359 200 -0.5186552405357361
dihedral 370 369 371 373 200 -0.6817695498466492
dihedral 389 388 390 392 200 -0.34469544887542725
dihedral 408 407 409 411 200 0.7693617343902588
dihedral 427 426 428 430 200 2.60815167427063
dihedral 449 448 450 452 200 1.6517260074615479
dihedral 465 464 466 468 200 1.8659058809280396
dihedral 485 484 486 488 200 2.348662853240967
dihedral 509 508 510 512 200 2.3097143173217773
dihedral 524 523 525 529 200 -1.0633825063705444
dihedral 538 537 539 541 200 -2.6788525581359863
dihedral 558 557 559 561 200 -1.4390645027160645
dihedral 574 573 575 577 200 0.9930635094642639
dihedral 585 584 586 588 200 0.25482872128486633
dihedral 599 598 600 602 200 0.7633426189422607
dihedral 610 609 611 613 200 -0.07964134961366653
dihedral 632 631 633 635 200 -0.1547296941280365
dihedral 651 650 652 654 200 -0.4288460314273834
dihedral 671 670 672 674 200 -0.4994538128376007
dihedral 682 681 683 685 200 -0.7875296473503113
dihedral 692 691 693 695 200 0.3076968491077423
dihedral 706 705 707 709 200 -2.3673925399780273
dihedral 718 717 719 721 200 -0.354295015335083
dihedral 734 733 735 737 200 -0.16227254271507263
dihedral 749 748 750 752 200 2.5936620235443115
dihedral 763 762 764 766 200 -1.4362603425979614
dihedral 782 781 783 785 200 4.899837017059326
dihedral 802 801 803 805 200 -2.2249486446380615
dihedral 813 812 814 816 200 1.5681357383728027
dihedral 837 836 838 840 200 5.009753704071045
dihedral 856 855 857 859 200 0.5011459589004517
dihedral 872 871 873 875 200 0.8157830834388733
dihedral 884 883 885 887 200 0.4471047520637512
dihedral 903 902 904 906 200 -0.5239244699478149
dihedral 920 919 921 923 200 0.4534073770046234
dihedral 935 934 936 938 200 0.17099657654762268
dihedral 954 953 955 957 200 0.7199682593345642
dihedral 965 964 966 968 200 -1.8899650573730469
dihedral 981 980 982 984 200 -0.6364381313323975
dihedral 1003 1002 1004 1006 200 1.1768943071365356
dihedral 1022 1021 1023 1025 200 1.3170361518859863
dihedral 1041 1040 1042 1044 200 -0.23534804582595825
dihedral 1048 1047 1049 1051 200 -1.0609925985336304
dihedral 1065 1064 1066 1068 200 1.1866272687911987
dihedral 1084 1083 1085 1087 200 0.8969449996948242
dihedral 1099 1098 1100 1102 200 0.26151931285858154
dihedral 1111 1110 1112 1114 200 -0.4818376898765564
dihedral 1125 1124 1126 1128 200 0.4165545403957367
dihedral 1141 1140 1142 1144 200 0.3634519577026367
dihedral 1156 1155 1157 1159 200 2.256520986557007
dihedral 1173 1172 1174 1176 200 0.050142232328653336
dihedral 1187 1186 1188 1190 200 0.07032869011163712
dihedral 1199 1198 1200 1202 200 0.543285071849823
dihedral 1214 1213 1215 1217 200 0.6716955900192261
dihedral 1221 1220 1222 1224 200 -0.534172534942627
dihedral 1232 1231 1233 1237 200 -0.7628605961799622
dihedral 1246 1245 1247 1249 200 -1.3869612216949463
dihedral 1263 1262 1264 1268 200 -3.1550490856170654
dihedral 1277 1276 1278 1280 200 0.4230382442474365
dihedral 1296 1295 1297 1299 200 2.4173147678375244
dihedral 1312 1311 1313 1315 200 -0.26004543900489807
dihedral 1319 1318 1320 1322 200 1.270095944404602
dihedral 1330 1329 1331 1333 200 -2.224885940551758
dihedral 1341 1340 1342 1344 200 -0.8437097668647766
dihedral 1361 1360 1362 1364 200 1.3832969665527344
dihedral 1376 1375 1377 1379 200 0.31427720189094543
dihedral 1388 1387 1389 1391 200 0.7438471913337708
dihedral 1407 1406 1408 1410 200 1.0753639936447144
dihedral 1417 1416 1418 1420 200 1.0125030279159546
dihedral 1432 1431 1433 1435 200 0.3068571984767914
dihedral 1447 1446 1448 1450 200 0.1807430386543274
dihedral 1466 1465 1467 1469 200 1.5603184700012207
dihedral 1476 1475 1477 1479 200 -0.7472225427627563
dihedral 1496 1495 1497 1499 200 -1.2439454793930054
dihedral 1508 1507 1509 1513 200 -1.3261442184448242
dihedral 1522 1521 1523 1525 200 -0.28898197412490845
dihedral 1543 1542 1544 1546 200 -1.274277925491333
dihedral 1558 1557 1559 1561 200 -0.5158856511116028
dihedral 1569 1568 1570 1572 200 -0.14251580834388733
dihedral 1590 1589 1591 1593 200 -0.07004432380199432
dihedral 1600 1599 1601 1603 200 -0.8936219811439514
dihedral 1624 1623 1625 1627 200 0.2830277681350708
dihedral 1636 1635 1637 1639 200 4.348641395568848
dihedral 1655 1654 1656 1658 200 0.7596791982650757
dihedral 1674 1673 1675 1677 200 -2.3021352291107178
dihedral 1698 1697 1699 1703 200 0.5160600543022156
dihedral 1712 1711 1713 1715 200 1.0420290231704712
dihedral 1719 1718 1720 1722 200 3.8345980644226074
dihedral 1739 1738 1740 1742 200 1.0286287069320679
dihedral 1756 1755 1757 1759 200 -1.5742172002792358
dihedral 1768 1767 1769 1771 200 -0.5151634812355042
dihedral 1792 1791 1793 1795 200 -1.6918998956680298
dihedral 1812 1811 1813 1815 200 0.7112963199615479
dihedral 1831 1830 1832 1834 200 -0.004510229453444481
dihedral 1842 1841 1843 1845 200 0.17036767303943634
dihedral 1859 1858 1860 1862 200 0.7442847490310669
dihedral 1878 1877 1879 1881 200 2.84639310836792
dihedral 1889 1888 1890 1892 200 -0.5628455281257629
dihedral 1911 1910 1912 1916 200 2.100616693496704
dihedral 1925 1924 1926 1928 200 -1.4123560190200806
dihedral 1932 1931 1933 1935 200 1.7740081548690796
dihedral 1942 1941 1943 1945 200 0.1446773260831833
dihedral 1952 1951 1953 1955 200 0.4065728485584259
dihedral 1971 1970 1972 1974 200 -0.750298261642456
dihedral 1992 1991 1993 1995 200 0.6371967196464539
dihedral 2011 2010 2012 2014 200 -1.486385703086853
dihedral 2028 2027 2029 2031 200 1.6861133575439453
dihedral 2039 2038 2040 2042 200 -1.4247732162475586
dihedral 2058 2057 2059 2061 200 -0.2188926637172699
dihedral 2065 2064 2066 2068 200 1.0243477821350098
dihedral 2080 2079 2081 2083 200 -1.4101598262786865
dihedral 2087 2086 2088 2090 200 1.8409498929977417
dihedral 2107 2106 2108 2110 200 1.0423588752746582
dihedral 2129 2128 2130 2132 200 -1.1432543992996216
dihedral 2144 2143 2145 2147 200 -0.7727072238922119
dihedral 2154 2153 2155 2157 200 -0.07737050950527191
dihedral 2170 2169 2171 2173 200 1.7907105684280396
dihedral 2187 2186 2188 2190 200 2.9650819301605225
dihedral 2208 2207 2209 2211 200 0.4876132309436798
dihedral 2224 2223 2225 2227 200 0.5779369473457336
dihedral 2243 2242 2244 2248 200 -0.8341978192329407
dihedral 2257 2256 2258 2260 200 -1.6339725255966187
dihedral 2281 2280 2282 2284 200 0.7903426289558411
dihedral 2300 2299 2301 2303 200 0.7765961289405823
dihedral 2319 2318 2320 2322 200 -1.4887114763259888
dihedral 2338 2337 2339 2341 200 1.708508849143982
dihedral 2348 2347 2349 2353 200 -0.026779834181070328
dihedral 2362 2361 2363 2365 200 0.03703443333506584
dihedral 2378 2377 2379 2381 200 -0.44915398955345154
dihedral 2399 2398 2400 2402 200 1.7534232139587402
dihedral 2416 2415 2417 2419 200 0.8953933715820313
dihedral 2427 2426 2428 2430 200 -1.5452277660369873
dihedral 2446 2445 2447 2449 200 0.6215851306915283
dihedral 2463 2462 2464 2466 200 -2.894604206085205
dihedral 2484 2483 2485 2487 200 -0.12408382445573807
dihedral 2504 2503 2505 2507 200 1.3202182054519653
dihedral 2519 2518 2520 2522 200 -0.27655428647994995
dihedral 2538 2537 2539 2541 200 0.4413855969905853
dihedral 2557 2556 2558 2560 200 -0.5043191313743591
dihedral 2579 2578 2580 2582 200 0.5027138590812683
dihedral 2596 2595 2597 2599 200 -1.0879532098770142
dihedral 2615 2614 2616 2618 200 -0.22353927791118622
dihedral 2630 2629 2631 2633 200 1.45207679271698
dihedral 2645 2644 2646 2648 200 3.2012736797332764
dihedral 2667 2666 2668 2670 200 1.7106159925460815
dihedral 2678 2677 2679 2681 200 0.5489329099655151
dihedral 2693 2692 2694 2696 200 -0.8477765321731567
dihedral 2705 2704 2706 2708 200 2.424424409866333
dihedral 2722 2721 2723 2725 200 -0.5470208525657654
dihedral 2737 2736 2738 2740 200 -0.7464534640312195
dihedral 2749 2748 2750 2752 200 0.18680089712142944
dihedral 2771 2770 2772 2774 200 0.32631903886795044
dihedral 2786 2785 2787 2789 200 -2.0393600463867188
dihedral 2797 2796 2798 2800 200 -0.1265866607427597
dihedral 2816 2815 2817 2819 200 -2.4052696228027344
dihedral 2838 2837 2839 2841 200 0.29682090878486633
dihedral 2855 2854 2856 2858 200 -0.5247130393981934
dihedral 2865 2864 2866 2868 200 0.6863227486610413
dihedral 2884 2883 2885 2887 200 2.2461228370666504
dihedral 2898 2897 2899 2901 200 0.24998396635055542
dihedral 2908 2907 2909 2911 200 -0.14665445685386658
dihedral 2927 2926 2928 2930 200 1.2415024042129517
dihedral 2946 2945 2947 2949 200 -0.8303479552268982
dihedral 2960 2959 2961 2963 200 -0.7519237399101257
dihedral 2976 2975 2977 2979 200 1.64629328250885
dihedral 2993 2992 2994 2996 200 -0.9278695583343506
dihedral 3004 3003 3005 3007 200 -0.8956882357597351
dihedral 3011 3010 3012 3014 200 -0.36415281891822815
dihedral 3028 3027 3029 3031 200 -0.022952374070882797
dihedral 3043 3042 3044 3046 200 0.18452449142932892
dihedral 3065 3064 3066 3068 200 0.690186083316803
dihedral 3084 3083 3085 3087 200 3.939283609390259
dihedral 3095 3094 3096 3098 200 0.3397616744041443
dihedral 3106 3105 3107 3109 200 -2.3506219387054443
dihedral 3128 3127 3129 3131 200 2.9577505588531494
dihedral 3139 3138 3140 3142 200 -0.4681781530380249
dihedral 3158 3157 3159 3161 200 -0.3802347481250763
dihedral 3168 3167 3169 3171 200 0.6944697499275208
dihedral 3190 3189 3191 3193 200 0.3183974027633667
dihedral 3214 3213 3215 3217 200 -0.41076791286468506
dihedral 3238 3237 3239 3241 200 0.5188753008842468
dihedral 3257 3256 3258 3260 200 -1.2762564420700073
dihedral 3268 3267 3269 3271 200 1.0539783239364624
dihedral 3283 3282 3284 3286 200 2.2275390625
dihedral 3294 3293 3298 3300 200 -0.03727685660123825
dihedral 16763 16762 16764 16766 200 1.654353141784668
dihedral 16784 16783 16785 16787 200 -0.40964895486831665
dihedral 16808 16807 16809 16811 200 0.044300567358732224
dihedral 16827 16826 16828 16830 200 -1.6654300689697266
dihedral 16849 16848 16850 16852 200 -1.8242316246032715
dihedral 16864 16863 16865 16867 200 -1.5676521062850952
dihedral 16886 16885 16887 16889 200 1.0541236400604248
dihedral 16906 16905 16907 16909 200 -1.0754917860031128
dihedral 16926 16925 16927 16929 200 0.971242368221283
dihedral 16943 16942 16944 16946 200 -0.39332669973373413
dihedral 16967 16966 16968 16970 200 0.8030921220779419
dihedral 16989 16988 16990 16992 200 2.4953317642211914
dihedral 17005 17004 17006 17008 200 -0.4147677421569824
dihedral 17022 17021 17023 17025 200 0.45792245864868164
dihedral 17041 17040 17042 17044 200 0.6146365404129028
dihedral 17055 17054 17056 17058 200 -1.2187426090240479
dihedral 17067 17066 17068 17070 200 -0.04890577495098114
dihedral 17089 17088 17090 17092 200 -0.8538040518760681
dihedral 17101 17100 17102 17104 200 -0.29311123490333557
dihedral 17113 17112 17114 17116 200 -1.0469226837158203
dihedral 17127 17126 17128 17130 200 0.10135014355182648
dihedral 17141 17140 17142 17144 200 -1.036230444908142
dihedral 17156 17155 17157 17159 200 -0.1875154674053192
dihedral 17177 17176 17178 17180 200 -2.8190150260925293
dihedral 17199 17198 17200 17202 200 -0.7961258292198181
dihedral 17216 17215 17217 17219 200 1.6052846908569336
dihedral 17226 17225 17227 17229 200 -0.029782980680465698
dihedral 17246 17245 17247 17249 200 2.4048972129821777
dihedral 17261 17260 17262 17264 200 -1.7764413356781006
dihedral 17280 17279 17281 17283 200 0.690211296081543
dihedral 17299 17298 17300 17302 200 0.7295898199081421
dihedral 17318 17317 17319 17321 200 1.0687406063079834
dihedral 17340 17339 17341 17343 200 -0.5481591820716858
dihedral 17352 17351 17353 17355 200 -0.30667588114738464
dihedral 17367 17366 17368 17370 200 -0.5677404403686523
dihedral 17381 17380 17382 17384 200 0.05564265698194504
dihedral 17392 17391 17393 17395 200 -1.104293942451477
dihedral 17408 17407 17409 17411 200 0.6124462485313416
dihedral 17427 17426 17428 17430 200 -1.2377363443374634
dihedral 17447 17446 17448 17450 200 0.005130737088620663
dihedral 17458 17457 17459 17461 200 0.7611801028251648
dihedral 17468 17467 17469 17471 200 0.3060964345932007
dihedral 17490 17489 17491 17493 200 0.44426918029785156
dihedral 17501 17500 17502 17504 200 -1.8299058675765991
dihedral 17511 17510 17512 17514 200 -0.48602816462516785
dihedral 17526 17525 17527 17529 200 -1.2768638134002686
dihedral 17541 17540 17542 17544 200 -0.7044340372085571
dihedral 17563 17562 17564 17566 200 0.03742360323667526
dihedral 17577 17576 17578 17580 200 -0.7899905443191528
dihedral 17591 17590 17592 17594 200 -0.3829280138015747
dihedral 17615 17614 17616 17618 200 -1.3291451930999756
dihedral 17632 17631 17633 17635 200 -0.1251758635044098
dihedral 17642 17641 17643 17645 200 1.2837951183319092
dihedral 17652 17651 17653 17655 200 1.5230501890182495
dihedral 17671 17670 17672 17674 200 -1.5456348657608032
dihedral 17690 17689 17691 17693 200 -0.8007330894470215
dihedral 17701 17700 17702 17704 200 1.045218825340271
dihedral 17720 17719 17721 17723 200 1.5894092321395874
dihedral 17737 17736 17738 17740 200 -1.3155206441879272
dihedral 17758 17757 17759 17761 200 0.48557645082473755
dihedral 17782 17781 17783 17785 200 -0.14164480566978455
dihedral 17793 17792 17794 17796 200 -2.1001408100128174
dihedral 17807 17806 17811 17813 200 2.348771572113037
dihedral 17853 17852 17854 17856 200 -0.579200267791748
dihedral 17872 17871 17873 17877 200 -0.5095614194869995
dihedral 17886 17885 17887 17889 200 1.8623883724212646
dihedral 17897 17896 17898 17900 200 4.213130474090576
dihedral 17907 17906 17908 17910 200 0.49111050367355347
dihedral 17919 17918 17920 17922 200 -2.701333522796631
dihedral 17935 17934 17936 17938 200 -1.1290901899337769
dihedral 17956 17955 17957 17959 200 6.428145885467529
dihedral 17980 17979 17981 17983 200 -7.8736772537231445
dihedral 18000 17999 18001 18003 200 -2.144667863845825
dihedral 18010 18009 18011 18013 200 -1.695684552192688
dihedral 18025 18024 18026 18030 200 -4.785195827484131
dihedral 18039 18038 18040 18042 200 -0.6019760966300964
dihedral 18051 18050 18052 18054 200 -1.5555086135864258
dihedral 18062 18061 18063 18065 200 -1.9963828325271606
dihedral 18077 18076 18078 18080 200 0.17630568146705627
dihedral 18092 18091 18093 18095 200 -0.4580901265144348
dihedral 18106 18105 18107 18109 200 -4.4703803062438965
dihedral 18125 18124 18126 18128 200 -3.5315380096435547
dihedral 18144 18143 18145 18147 200 -1.401029348373413
dihedral 18164 18163 18165 18167 200 -2.146031141281128
dihedral 18179 18178 18183 18185 200 -2.11946702003479
dihedral 18204 18203 18205 18207 200 0.16073067486286163
dihedral 18223 18222 18224 18228 200 -1.5410232543945313
dihedral 18237 18236 18238 18240 200 -1.7409870624542236
dihedral 18256 18255 18257 18259 200 -1.1957365274429321
dihedral 18275 18274 18276 18278 200 -2.491506576538086
dihedral 18297 18296 18298 18300 200 2.31827712059021
dihedral 18307 18306 18308 18310 200 0.1050267219543457
dihedral 18314 18313 18315 18317 200 -1.8691803216934204
dihedral 18328 18327 18329 18331 200 -1.035196304321289
dihedral 18344 18343 18345 18347 200 2.2484734058380127
dihedral 18363 18362 18364 18366 200 0.3043377101421356
dihedral 18385 18384 18386 18388 200 -0.012787945568561554
dihedral 18404 18403 18405 18407 200 0.3879065215587616
dihedral 18423 18422 18424 18426 200 -1.033919095993042
dihedral 18438 18437 18439 18441 200 1.5343244075775146
dihedral 18462 18461 18463 18465 200 -2.1358983516693115
dihedral 18481 18480 18482 18484 200 0.03445371240377426
dihedral 18495 18494 18496 18498 200 1.5868501663208008
dihedral 18516 18515 18517 18519 200 0.7413584589958191
dihedral 18533 18532 18534 18536 200 1.3058394193649292
dihedral 18550 18549 18551 18553 200 2.3194761276245117
dihedral 18571 18570 18572 18574 200 -2.624781847000122
dihedral 18581 18580 18582 18584 200 2.3030920028686523
dihedral 18593 18592 18594 18598 200 1.540897250175476
dihedral 18607 18606 18608 18610 200 -0.9751725792884827
dihedral 18621 18620 18622 18624 200 -1.8208221197128296
dihedral 18641 18640 18642 18644 200 -1.3718281984329224
dihedral 18657 18656 18658 18660 200 -0.4444441795349121
dihedral 18681 18680 18682 18684 200 1.4139324426651
dihedral 18695 18694 18696 18698 200 0.77656090259552
dihedral 18715 18714 18716 18718 200 1.2232221364974976
dihedral 18734 18733 18735 18737 200 0.44807738065719604
dihedral 18748 18747 18749 18751 200 8.043051719665527
dihedral 18762 18761 18763 18765 200 4.193807125091553
dihedral 18783 18782 18784 18786 200 0.13169752061367035
dihedral 18807 18806 18808 18810 200 1.252623200416565
dihedral 18818 18817 18819 18821 200 -1.539962887763977
dihedral 18838 18837 18839 18841 200 1.368676781654358
dihedral 18849 18848 18850 18852 200 -2.2542884349823
dihedral 18871 18870 18872 18876 200 -1.335311770439148
dihedral 18885 18884 18886 18888 200 1.9459487199783325
dihedral 18902 18901 18903 18905 200 -0.6901344656944275
dihedral 18917 18916 18918 18920 200 -0.148011714220047
dihedral 18936 18935 18937 18939 200 -1.2396125793457031
dihedral 18955 18954 18956 18958 200 1.4369267225265503
dihedral 18966 18965 18967 18969 200 -0.008347461931407452
dihedral 18985 18984 18986 18988 200 -0.08487015217542648
dihedral 19004 19003 19005 19007 200 -1.213858962059021
dihedral 19023 19022 19024 19026 200 0.3699396252632141
dihedral 19038 19037 19039 19041 200 -1.2384237051010132
dihedral 19062 19061 19063 19065 200 0.9033735990524292
dihedral 19082 19081 19083 19085 200 0.3879822790622711
dihedral 19097 19096 19098 19100 200 3.074111223220825
dihedral 19116 19115 19117 19121 200 -3.1074845790863037
dihedral 19130 19129 19131 19133 200 -1.3380608558654785
dihedral 19145 19144 19149 19153 200 -1.196154236793518
dihedral 19186 19185 19187 19189 200 -0.924961507320404
dihedral 19206 19205 19207 19209 200 0.5613802671432495
dihedral 19230 19229 19231 19233 200 -4.5427775382995605
dihedral 19252 19251 19253 19255 200 -4.495260238647461
dihedral 19267 19266 19268 19270 200 -1.8335678577423096
dihedral 19288 19287 19289 19291 200 -0.39842453598976135
dihedral 19307 19306 19308 19310 200 0.7395322918891907
dihedral 19324 19323 19325 19329 200 -0.562644898891449
dihedral 19338 19337 19339 19341 200 -0.4172486960887909
dihedral 19354 19353 19355 19357 200 -0.5482041239738464
dihedral 19371 19370 19372 19374 200 0.8117387890815735
dihedral 19390 19389 19391 19393 200 -0.7264764308929443
dihedral 19414 19413 19415 19417 200 -1.2698649168014526
dihedral 19430 19429 19431 19433 200 1.2843425273895264
dihedral 19449 19448 19450 19452 200 -0.7238265872001648
dihedral 19463 19462 19464 19466 200 -2.7797250747680664
dihedral 19479 19478 19480 19482 200 0.7939255237579346
dihedral 19490 19489 19491 19493 200 1.6423872709274292
dihedral 19514 19513 19515 19517 200 -0.44280311465263367
dihedral 19531 19530 19532 19534 200 0.5121159553527832
dihedral 19555 19554 19556 19558 200 2.837581157684326
dihedral 19571 19570 19572 19574 200 2.3450279235839844
dihedral 19586 19585 19587 19589 200 3.3533215522766113
dihedral 19603 19602 19604 19606 200 0.23450402915477753
dihedral 19620 19619 19621 19623 200 6.487738609313965
dihedral 19640 19639 19641 19643 200 1.0053716897964478
dihedral 19661 19660 19662 19664 200 1.1049907207489014
dihedral 19673 19672 19674 19676 200 1.0145741701126099
dihedral 19693 19692 19694 19696 200 -2.0808157920837402
dihedral 19708 19707 19709 19711 200 3.780137062072754
dihedral 19732 19731 19733 19735 200 0.07970781624317169
dihedral 19744 19743 19745 19747 200 2.755392074584961
dihedral 19754 19753 19755 19757 200 0.9472365975379944
dihedral 19775 19774 19776 19778 200 0.2079288214445114
dihedral 19794 19793 19795 19797 200 1.0508348941802979
dihedral 19813 19812 19814 19816 200 0.6593548655509949
dihedral 19830 19829 19831 19833 200 1.569370985031128
dihedral 19854 19853 19855 19857 200 -2.535872459411621
dihedral 19871 19870 19872 19874 200 -1.294875979423523
dihedral 19886 19885 19887 19889 200 0.9303541779518127
dihedral 19901 19900 19902 19904 200 0.7799144387245178
dihedral 19921 19920 19922 19924 200 -5.4443745613098145
dihedral 19940 19939 19941 19943 200 1.9705199003219604
dihedral 19947 19946 19948 19950 200 -0.6784226894378662
dihedral 19961 19960 19962 19964 200 2.0827138423919678
dihedral 19977 19976 19978 19980 200 1.3124815225601196
dihedral 20001 20000 20002 20004 200 -0.412731409072876
dihedral 20008 20007 20009 20011 200 -0.6467514038085938
dihedral 20030 20029 20031 20033 200 -1.903753638267517
dihedral 20040 20039 20041 20043 200 0.8535158634185791
dihedral 20057 20056 20058 20060 200 -1.981541633605957
dihedral 20079 20078 20080 20082 200 0.21232040226459503
dihedral 20101 20100 20102 20104 200 0.33373886346817017
dihedral 20125 20124 20126 20128 200 2.1618757247924805
dihedral 20141 20140 20142 20144 200 0.739946722984314
dihedral 20156 20155 20157 20159 200 -0.9056299328804016
dihedral 20167 20166 20168 20170 200 0.04760017246007919
dihedral 20186 20185 20187 20189 200 -0.3413795232772827
dihedral 20200 20199 20201 20203 200 1.2270290851593018
dihedral 20222 20221 20223 20225 200 -0.16700302064418793
dihedral 20241 20240 20242 20244 200 0.37434646487236023
dihedral 20260 20259 20261 20263 200 1.9785207509994507
dihedral 20277 20276 20278 20280 200 1.751800298690796
dihedral 20301 20300 20302 20304 200 1.5144321918487549
dihedral 20323 20322 20327 20329 200 1.260704755783081
dihedral 20359 20358 20360 20364 200 -1.350051999092102
dihedral 20373 20372 20374 20378 200 1.86555814743042
dihedral 20387 20386 20388 20390 200 -1.03285551071167
dihedral 20401 20400 20402 20404 200 0.05608395114541054
dihedral 20417 20416 20418 20420 200 -0.6934278011322021
dihedral 20432 20431 20433 20435 200 -3.7859106063842773
dihedral 20456 20455 20457 20459 200 0.9157261252403259
dihedral 20473 20472 20474 20476 200 1.945371150970459
dihedral 20492 20491 20493 20495 200 -2.1357333660125732
dihedral 20503 20502 20504 20506 200 -2.8818485736846924
dihedral 20527 20526 20528 20532 200 -1.8884081840515137
dihedral 20541 20540 20542 20544 200 -1.7635170221328735
dihedral 20548 20547 20549 20551 200 -0.11874440312385559
dihedral 20565 20564 20566 20568 200 2.3711936473846436
dihedral 20584 20583 20585 20587 200 1.0091902017593384
dihedral 20599 20598 20600 20602 200 1.4915528297424316
dihedral 20613 20612 20614 20616 200 0.17674891650676727
dihedral 20633 20632 20634 20636 200 -0.3081810772418976
dihedral 20645 20644 20646 20648 200 4.879323959350586
dihedral 20664 20663 20665 20667 200 -1.0772608518600464
dihedral 20683 20682 20684 20686 200 -2.2312140464782715
dihedral 20697 20696 20698 20700 200 -4.602199554443359
dihedral 20716 20715 20717 20719 200 -1.4941353797912598
dihedral 20733 20732 20734 20738 200 -1.899760127067566
dihedral 20747 20746 20748 20750 200 1.6767827272415161
dihedral 20766 20765 20767 20769 200 -0.11899226158857346
dihedral 20781 20780 20782 20784 200 -0.37613797187805176
dihedral 20800 20799 20801 20803 200 2.693195343017578
dihedral 20810 20809 20811 20813 200 -0.057815857231616974
dihedral 20834 20833 20835 20837 200 0.11566492915153503
dihedral 20851 20850 20852 20854 200 -0.9149438738822937
dihedral 20870 20869 20871 20873 200 -0.5070956945419312
dihedral 20884 20883 20885 20887 200 -0.2386750429868698
dihedral 20903 20902 20904 20906 200 0.7216073870658875
dihedral 20922 20921 20923 20925 200 2.1715078353881836
dihedral 20937 20936 20938 20940 200 -0.48911571502685547
dihedral 20948 20947 20949 20951 200 -0.759742259979248
dihedral 20960 20959 20961 20963 200 2.8863556385040283
dihedral 20979 20978 20980 20982 200 0.5471440553665161
dihedral 21000 20999 21001 21003 200 1.0909124612808228
dihedral 21024 21023 21025 21027 200 2.1401641368865967
dihedral 21034 21033 21035 21037 200 2.981447458267212
dihedral 21050 21049 21051 21053 200 -0.8610351085662842
dihedral 21067 21066 21068 21072 200 -0.8179728388786316
dihedral 21081 21080 21082 21084 200 0.8999230861663818
dihedral 21092 21091 21093 21095 200 -2.52667236328125
dihedral 21107 21106 21108 21110 200 3.2378346920013428
dihedral 21126 21125 21127 21129 200 2.3543145656585693
dihedral 21142 21141 21143 21145 200 -0.0911778137087822
dihedral 21149 21148 21150 21152 200 -1.4696662425994873
dihedral 21160 21159 21161 21163 200 4.2617011070251465
dihedral 21176 21175 21177 21179 200 1.9315004348754883
dihedral 21200 21199 21201 21203 200 -1.436926007270813
dihedral 21214 21213 21215 21217 200 0.1028958112001419
dihedral 21236 21235 21237 21239 200 3.358614444732666
dihedral 21251 21250 21252 21254 200 -0.4553835988044739
dihedral 21263 21262 21264 21266 200 1.9821207523345947
dihedral 21285 21284 21286 21288 200 0.6370090246200562
dihedral 21300 21299 21301 21303 200 0.8908548951148987
dihedral 21319 21318 21320 21322 200 3.1608810424804688
dihedral 21333 21332 21334 21336 200 -0.31622064113616943
dihedral 21344 21343 21345 21349 200 4.617095470428467
dihedral 21358 21357 21359 21361 200 -0.7275832295417786
dihedral 21372 21371 21373 21375 200 -2.0726656913757324
dihedral 21391 21390 21392 21394 200 1.966741919517517
dihedral 21410 21409 21411 21413 200 3.524831533432007
dihedral 21432 21431 21433 21435 200 2.476989507675171
dihedral 21449 21448 21450 21452 200 2.2338905334472656
dihedral 21468 21467 21469 21471 200 1.0702290534973145
dihedral 21492 21491 21493 21495 200 -0.8392582535743713
dihedral 21509 21508 21510 21512 200 -1.648073673248291
dihedral 21523 21522 21524 21526 200 3.3810455799102783
dihedral 21537 21536 21538 21540 200 3.889728307723999
dihedral 21551 21550 21552 21554 200 0.7385485768318176
dihedral 21570 21569 21571 21573 200 -0.6339809894561768
dihedral 21584 21583 21585 21587 200 5.255575180053711
dihedral 21603 21602 21604 21606 200 0.96178138256073
dihedral 21627 21626 21628 21630 200 0.36989447474479675
dihedral 21647 21646 21648 21650 200 1.83064866065979
dihedral 21662 21661 21663 21665 200 2.034834146499634
dihedral 21684 21683 21685 21687 200 0.7355567216873169
dihedral 21695 21694 21696 21698 200 1.0998761653900146
dihedral 21714 21713 21715 21717 200 2.7303903102874756
dihedral 21730 21729 21731 21733 200 -1.749700903892517
dihedral 21745 21744 21746 21748 200 -8.044137954711914
dihedral 21759 21758 21760 21762 200 -1.3150546550750732
dihedral 21774 21773 21775 21777 200 1.258750557899475
dihedral 21788 21787 21789 21791 200 2.2022433280944824
dihedral 21807 21806 21808 21810 200 -1.628945231437683
dihedral 21822 21821 21823 21825 200 1.909205675125122
dihedral 21837 21836 21838 21840 200 1.85136079788208
dihedral 21861 21860 21862 21864 200 -1.4990869760513306
dihedral 21877 21876 21878 21880 200 2.402998685836792
dihedral 21887 21886 21888 21890 200 -0.2517302930355072
dihedral 21903 21902 21904 21906 200 1.750516414642334
dihedral 21919 21918 21920 21922 200 3.1883480548858643
dihedral 21930 21929 21931 21933 200 0.5544833540916443
dihedral 21954 21953 21955 21957 200 -2.441354513168335
dihedral 21973 21972 21974 21976 200 2.5537662506103516
dihedral 21992 21991 21993 21995 200 2.2512826919555664
dihedral 22007 22006 22008 22010 200 1.2825192213058472
dihedral 22026 22025 22027 22029 200 0.9787536263465881
dihedral 22045 22044 22046 22048 200 0.7744756937026978
dihedral 22062 22061 22063 22065 200 2.3162505626678467
dihedral 22078 22077 22079 22081 200 -0.6619139909744263
dihedral 22098 22097 22099 22101 200 1.9168202877044678
dihedral 22115 22114 22116 22118 200 -0.37483149766921997
dihedral 22130 22129 22131 22133 200 2.3921451568603516
dihedral 22149 22148 22150 22152 200 2.6035070419311523
dihedral 22163 22162 22164 22166 200 -5.6850104331970215
dihedral 22177 22176 22178 22180 200 2.9600255489349365
dihedral 22197 22196 22198 22200 200 0.9109435081481934
dihedral 22211 22210 22212 22214 200 0.6902394890785217
dihedral 22218 22217 22219 22221 200 -2.161630630493164
dihedral 22234 22233 22235 22237 200 2.3956944942474365
dihedral 22253 22252 22254 22256 200 0.5169839262962341
dihedral 22268 22267 22269 22271 200 -2.0448267459869385
dihedral 22284 22283 22285 22287 200 0.8848313093185425
dihedral 22300 22299 22301 22303 200 3.4564082622528076
dihedral 22311 22310 22312 22314 200 -0.5616225004196167
dihedral 22321 22320 22322 22324 200 2.4402694702148438
dihedral 22338 22337 22339 22341 200 2.776637315750122
dihedral 22352 22351 22353 22355 200 -0.37631991505622864
dihedral 22363 22362 22364 22366 200 0.09746398776769638
dihedral 22374 22373 22375 22379 200 1.4229861497879028
dihedral 22388 22387 22389 22391 200 3.783755302429199
dihedral 22404 22403 22405 22407 200 5.284226894378662
dihedral 22425 22424 22426 22428 200 3.1456801891326904
dihedral 22449 22448 22450 22452 200 -0.3152928352355957
dihedral 22468 22467 22469 22471 200 4.595972537994385
dihedral 22480 22479 22481 22483 200 -0.36981478333473206
dihedral 22497 22496 22498 22500 200 -1.075070858001709
dihedral 22511 22510 22512 22514 200 3.142763614654541
dihedral 22531 22530 22532 22534 200 2.363006591796875
dihedral 22546 22545 22547 22549 200 3.132681369781494
dihedral 22563 22562 22564 22566 200 -2.2129430770874023
dihedral 22582 22581 22583 22587 200 -2.2428956031799316
dihedral 22596 22595 22597 22599 200 -1.8148066997528076
dihedral 22607 22606 22608 22610 200 1.886950135231018
dihedral 22631 22630 22632 22634 200 1.9691439867019653
dihedral 22648 22647 22649 22651 200 0.3796776533126831
dihedral 22670 22669 22671 22673 200 -0.2357492595911026
dihedral 22692 22691 22693 22695 200 -2.4971530437469482
dihedral 22711 22710 22712 22714 200 -0.3953655958175659
dihedral 22730 22729 22731 22733 200 -0.2674661874771118
dihedral 22745 22744 22746 22748 200 0.5480060577392578
dihedral 22760 22759 22761 22763 200 1.3974140882492065
dihedral 22770 22769 22771 22773 200 0.6777194738388062
dihedral 22787 22786 22788 22790 200 1.3881760835647583
dihedral 22802 22801 22803 22805 200 -0.5455628037452698
dihedral 22821 22820 22822 22824 200 4.872115612030029
dihedral 22832 22831 22833 22835 200 2.248696804046631
dihedral 22847 22846 22848 22850 200 -0.8925320506095886
dihedral 22859 22858 22860 22862 200 0.6537519097328186
dihedral 22876 22875 22877 22879 200 -1.2465496063232422
dihedral 22897 22896 22898 22900 200 3.134695529937744
dihedral 22919 22918 22920 22922 200 0.5635138154029846
dihedral 22941 22940 22942 22944 200 -1.6118465662002563
dihedral 22962 22961 22963 22965 200 -1.612367033958435
dihedral 22981 22980 22982 22984 200 3.3758044242858887
dihedral 22991 22990 22992 22994 200 2.107475757598877
dihedral 23013 23012 23014 23016 200 0.5349785685539246
dihedral 23032 23031 23033 23035 200 0.8831896781921387
dihedral 23056 23055 23057 23059 200 3.2181758880615234
dihedral 23067 23066 23068 23070 200 -1.2444416284561157
dihedral 23086 23085 23087 23089 200 -2.5052475929260254
dihedral 23100 23099 23101 23105 200 -2.992563009262085
dihedral 23114 23113 23115 23119 200 177.84500122070313
dihedral 23128 23127 23129 23131 200 -0.9829891920089722
dihedral 23139 23138 23140 23142 200 -4.3236165046691895
dihedral 23155 23154 23156 23160 200 -5.324972629547119
dihedral 23169 23168 23170 23172 200 -6.191458702087402
dihedral 23189 23188 23190 23192 200 4.404540538787842
dihedral 23209 23208 23210 23212 200 0.11755754798650742
dihedral 23216 23215 23217 23219 200 -0.6159214973449707
dihedral 23235 23234 23236 23238 200 -0.4560927748680115
dihedral 23256 23255 23257 23259 200 -0.03957883268594742
dihedral 23275 23274 23276 23278 200 3.5318453311920166
dihedral 23289 23288 23290 23292 200 0.9839466214179993
dihedral 23303 23302 23304 23306 200 0.3974232077598572
dihedral 23322 23321 23323 23325 200 3.571281671524048
dihedral 23341 23340 23342 23344 200 2.3904457092285156
dihedral 23363 23362 23364 23366 200 -1.3821909427642822
dihedral 23377 23376 23378 23380 200 2.6444590091705322
dihedral 23392 23391 23393 23395 200 1.3802926540374756
dihedral 23407 23406 23408 23410 200 3.729640483856201
dihedral 23414 23413 23415 23417 200 -3.483530044555664
dihedral 23428 23427 23429 23433 200 1.991714596748352
dihedral 23442 23441 23443 23445 200 -4.20726203918457
dihedral 23457 23456 23458 23460 200 3.0020344257354736
dihedral 23473 23472 23474 23476 200 -4.6489410400390625
dihedral 23492 23491 23493 23495 200 -2.057465076446533
dihedral 23514 23513 23515 23517 200 -1.652105689048767
dihedral 23538 23537 23539 23541 200 -1.8906333446502686
dihedral 23555 23554 23556 23558 200 -1.093741774559021
dihedral 23562 23561 23563 23565 200 -1.341660499572754
dihedral 23584 23583 23585 23587 200 4.022576808929443
dihedral 23599 23598 23600 23602 200 1.813289761543274
dihedral 23618 23617 23619 23621 200 1.6241989135742188
dihedral 23637 23636 23638 23640 200 -0.41054388880729675
dihedral 23651 23650 23652 23654 200 1.8572949171066284
dihedral 23671 23670 23672 23674 200 -1.2984580993652344
dihedral 23682 23681 23683 23685 200 -0.8330177068710327
dihedral 23704 23703 23705 23707 200 1.1900310516357422
dihedral 23728 23727 23729 23731 200 0.5964710712432861
dihedral 23752 23751 23753 23755 200 -0.8623051643371582
dihedral 23774 23773 23775 23777 200 1.0273940563201904
dihedral 23790 23789 23791 23793 200 3.431849241256714
dihedral 23800 23799 23801 23803 200 -1.1221438646316528
dihedral 23815 23814 23816 23818 200 -0.2904941141605377
dihedral 23834 23833 23835 23837 200 -0.1692669540643692
dihedral 23848 23847 23849 23851 200 3.7156946659088135
dihedral 23855 23854 23856 23858 200 0.35651376843452454
dihedral 23870 23869 23871 23873 200 1.1486455202102661
dihedral 23889 23888 23890 23892 200 3.147785186767578
dihedral 23906 23905 23907 23909 200 0.6927939653396606
dihedral 23923 23922 23924 23926 200 4.75513219833374
dihedral 23944 23943 23945 23947 200 0.7111124396324158
dihedral 23961 23960 23962 23964 200 0.7660315632820129
dihedral 23975 23974 23976 23978 200 1.387261152267456
dihedral 23992 23991 23993 23997 200 0.7877293229103088
dihedral 24006 24005 24007 24009 200 1.3827406167984009
dihedral 24027 24026 24028 24030 200 -1.3966655731201172
dihedral 24038 24037 24039 24041 200 -2.0730884075164795
dihedral 24057 24056 24058 24060 200 3.004865884780884
dihedral 24081 24080 24082 24084 200 -4.490395545959473
dihedral 24097 24096 24098 24100 200 -5.982019424438477
dihedral 24112 24111 24113 24115 200 1.0480562448501587
dihedral 24123 24122 24124 24126 200 -1.2127587795257568
dihedral 24135 24134 24136 24138 200 -0.05924183875322342
dihedral 24154 24153 24155 24157 200 1.174878478050232
dihedral 24176 24175 24177 24179 200 1.875020146369934
dihedral 24200 24199 24201 24203 200 1.3955577611923218
dihedral 24220 24219 24221 24223 200 0.26960963010787964
dihedral 24240 24239 24241 24243 200 1.4458568096160889
dihedral 24255 24254 24256 24258 200 3.2790327072143555
dihedral 24269 24268 24270 24272 200 -1.9470844268798828
dihedral 24288 24287 24289 24291 200 0.26094022393226624
dihedral 24302 24301 24303 24307 200 0.6312426328659058
dihedral 24316 24315 24317 24319 200 1.5923559665679932
dihedral 24333 24332 24334 24336 200 1.3970810174942017
dihedral 24340 24339 24341 24343 200 2.4430267810821533
dihedral 24354 24353 24355 24357 200 1.2965182065963745
dihedral 24365 24364 24366 24368 200 -2.367330312728882
dihedral 24382 24381 24383 24385 200 2.001807689666748
dihedral 24397 24396 24398 24400 200 5.119426250457764
dihedral 24419 24418 24420 24422 200 -2.7123661041259766
dihedral 24434 24433 24435 24437 200 4.090078830718994
dihedral 24454 24453 24455 24457 200 -1.8995651006698608
dihedral 24468 24467 24469 24471 200 -0.13251905143260956
dihedral 24480 24479 24481 24483 200 1.3062443733215332
dihedral 24501 24500 24502 24504 200 -2.56107497215271
dihedral 24520 24519 24521 24523 200 3.7978591918945313
dihedral 24540 24539 24541 24543 200 -2.4217634201049805
dihedral 24554 24553 24555 24557 200 1.0531737804412842
dihedral 24576 24575 24577 24579 200 -1.4789758920669556
dihedral 24587 24586 24588 24590 200 1.761742115020752
dihedral 24606 24605 24607 24609 200 -0.7777928113937378
dihedral 24621 24620 24622 24624 200 0.49354639649391174
dihedral 24640 24639 24641 24643 200 -2.484877109527588
dihedral 24655 24654 24656 24660 200 -1.2339813709259033
dihedral 24669 24668 24670 24672 200 -0.36729705333709717
dihedral 24693 24692 24694 24696 200 5.8493804931640625
dihedral 24707 24706 24708 24712 200 -0.08019457012414932
dihedral 24721 24720 24722 24724 200 1.6779847145080566
dihedral 24743 24742 24744 24748 200 -0.6518229842185974
dihedral 24757 24756 24758 24760 200 0.14406274259090424
dihedral 24776 24775 24777 24781 200 -1.3168370723724365
dihedral 24790 24789 24791 24793 200 -4.1368088722229
dihedral 24814 24813 24815 24817 200 -0.3552353084087372
dihedral 24834 24833 24835 24839 200 -3.6078073978424072
dihedral 24848 24847 24849 24851 200 -2.515181064605713
dihedral 24870 24869 24871 24873 200 -0.1771760731935501
dihedral 24892 24891 24893 24895 200 1.6231300830841064
dihedral 24913 24912 24914 24916 200 0.4154873490333557
dihedral 24924 24923 24925 24927 200 -2.0498464107513428
dihedral 24945 24944 24946 24950 200 -2.5529110431671143
dihedral 24959 24958 24960 24962 200 -0.13115783035755157
dihedral 24978 24977 24979 24981 200 -2.1566760540008545
dihedral 25000 24999 25001 25003 200 -4.732626438140869
dihedral 25011 25010 25012 25016 200 -1.6717076301574707
dihedral 25025 25024 25026 25028 200 1.1325228214263916
dihedral 25032 25031 25033 25035 200 4.1896209716796875
dihedral 25048 25047 25049 25051 200 -0.382140576839447
dihedral 25072 25071 25073 25077 200 -0.6519047617912292
dihedral 25086 25085 25087 25089 200 1.448225736618042
dihedral 25097 25096 25101 25103 200 -1.307811975479126
dihedral 3326 3325 3327 3329 200 -0.2561085522174835
dihedral 3348 3347 3349 3351 200 -0.07557287067174911
dihedral 3370 3369 3371 3373 200 0.23459824919700623
dihedral 3387 3386 3388 3390 200 -0.06633011996746063
dihedral 3401 3400 3402 3404 200 -0.1952948272228241
dihedral 3416 3415 3417 3419 200 -0.08500538021326065
dihedral 3435 3434 3436 3438 200 0.32278284430503845
dihedral 3452 3451 3453 3455 200 0.7273632287979126
dihedral 3474 3473 3475 3477 200 -4.3539557456970215
dihedral 3488 3487 3489 3491 200 -2.504901170730591
dihedral 3507 3506 3508 3510 200 0.2649526596069336
dihedral 3519 3518 3520 3522 200 -1.5585778951644897
dihedral 3526 3525 3527 3529 200 1.009230136871338
dihedral 3550 3549 3551 3553 200 -1.0461560487747192
dihedral 3565 3564 3566 3568 200 0.2973706126213074
dihedral 3572 3571 3573 3575 200 0.8727831244468689
dihedral 3594 3593 3595 3597 200 -0.0837121307849884
dihedral 3606 3605 3607 3609 200 0.34426113963127136
dihedral 3625 3624 3626 3628 200 1.039943814277649
dihedral 3632 3631 3633 3635 200 1.3139066696166992
dihedral 3649 3648 3650 3652 200 -0.49196040630340576
dihedral 3660 3659 3661 3663 200 -1.01910400390625
dihedral 3671 3670 3672 3674 200 1.0370134115219116
dihedral 3685 3684 3686 3688 200 1.4318076372146606
dihedral 3700 3699 3701 3703 200 -0.8080909848213196
dihedral 3720 3719 3721 3723 200 2.182616710662842
dihedral 3739 3738 3740 3742 200 0.43791496753692627
dihedral 3756 3755 3757 3759 200 0.7404491901397705
dihedral 3771 3770 3772 3774 200 -0.2902534008026123
dihedral 3778 3777 3779 3781 200 1.0248242616653442
dihedral 3792 3791 3793 3795 200 -0.35319334268569946
dihedral 3811 3810 3812 3814 200 -0.7932965159416199
dihedral 3825 3824 3826 3828 200 -1.2439823150634766
dihedral 3849 3848 3850 3852 200 -0.9838545918464661
dihedral 3865 3864 3866 3868 200 0.06743332743644714
dihedral 3872 3871 3873 3875 200 -0.4520462453365326
dihedral 3882 3881 3883 3885 200 2.1581871509552
dihedral 3904 3903 3905 3907 200 3.4876205921173096
dihedral 3921 3920 3922 3924 200 2.014573812484741
dihedral 3936 3935 3937 3939 200 0.9526258111000061
dihedral 3960 3959 3961 3963 200 -3.306279182434082
dihedral 3977 3976 3978 3980 200 1.766057014465332
dihedral 3996 3995 3997 3999 200 -3.1932930946350098
dihedral 4016 4015 4017 4019 200 0.006567397154867649
dihedral 4035 4034 4036 4038 200 -2.7544994354248047
dihedral 4055 4054 4056 4058 200 -0.06171572953462601
dihedral 4067 4066 4068 4070 200 1.1699162721633911
dihedral 4074 4073 4075 4077 200 2.183964729309082
dihedral 4093 4092 4094 4096 200 -3.7264184951782227
dihedral 4110 4109 4111 4113 200 0.2488812357187271
dihedral 4129 4128 4130 4132 200 0.28868865966796875
dihedral 4140 4139 4141 4143 200 2.2430970668792725
dihedral 4151 4150 4152 4154 200 -2.240558624267578
dihedral 4173 4172 4174 4176 200 -1.1142253875732422
dihedral 4184 4183 4188 4190 200 -3.4768989086151123
dihedral 4216 4215 4217 4219 200 1.6345824003219604
dihedral 4237 4236 4238 4240 200 -0.36043161153793335
dihedral 4261 4260 4262 4264 200 0.06633388996124268
dihedral 4280 4279 4281 4283 200 -1.5991665124893188
dihedral 4302 4301 4303 4305 200 -1.7068060636520386
dihedral 4317 4316 4318 4320 200 -1.6105616092681885
dihedral 4339 4338 4340 4342 200 1.349897861480713
dihedral 4359 4358 4360 4362 200 -0.9442606568336487
dihedral 4379 4378 4380 4382 200 0.9709246158599854
dihedral 4396 4395 4397 4399 200 -0.3306892514228821
dihedral 4420 4419 4421 4423 200 0.7697333693504333
dihedral 4442 4441 4443 4445 200 2.394470691680908
dihedral 4458 4457 4459 4461 200 -0.20471937954425812
dihedral 4475 4474 4476 4478 200 0.35431697964668274
dihedral 4494 4493 4495 4497 200 0.719963550567627
dihedral 4508 4507 4509 4511 200 -1.2346707582473755
dihedral 4520 4519 4521 4523 200 0.02235415391623974
dihedral 4542 4541 4543 4545 200 -0.7185795307159424
dihedral 4554 4553 4555 4557 200 -0.30841493606567383
dihedral 4566 4565 4567 4569 200 -1.0424343347549438
dihedral 4580 4579 4581 4583 200 0.12565724551677704
dihedral 4594 4593 4595 4597 200 -0.9694570302963257
dihedral 4609 4608 4610 4612 200 -0.2832033932209015
dihedral 4630 4629 4631 4633 200 -2.9030277729034424
dihedral 4652 4651 4653 4655 200 -0.8967166543006897
dihedral 4669 4668 4670 4672 200 1.6068358421325684
dihedral 4679 4678 4680 4682 200 0.031621307134628296
dihedral 4699 4698 4700 4702 200 2.290642499923706
dihedral 4714 4713 4715 4717 200 -1.741573691368103
dihedral 4733 4732 4734 4736 200 0.7510407567024231
dihedral 4752 4751 4753 4755 200 0.6921066641807556
dihedral 4771 4770 4772 4774 200 1.1437723636627197
dihedral 4793 4792 4794 4796 200 -0.3844130337238312
dihedral 4805 4804 4806 4808 200 -0.3222801387310028
dihedral 4820 4819 4821 4823 200 -0.6723548769950867
dihedral 4834 4833 4835 4837 200 0.09598992764949799
dihedral 4845 4844 4846 4848 200 -1.0964064598083496
dihedral 4861 4860 4862 4864 200 0.4626787304878235
dihedral 4880 4879 4881 4883 200 -1.3156286478042603
dihedral 4900 4899 4901 4903 200 0.11862683296203613
dihedral 4911 4910 4912 4914 200 0.8678537607192993
dihedral 4921 4920 4922 4924 200 0.2064904272556305
dihedral 4943 4942 4944 4946 200 0.5749678015708923
dihedral 4954 4953 4955 4957 200 -1.9503024816513062
dihedral 4964 4963 4965 4967 200 -0.39798933267593384
dihedral 4979 4978 4980 4982 200 -1.395392894744873
dihedral 4994 4993 4995 4997 200 -0.7681226134300232
dihedral 5016 5015 5017 5019 200 -0.2622426748275757
dihedral 5030 5029 5031 5033 200 -0.9503848552703857
dihedral 5044 5043 5045 5047 200 -0.37996697425842285
dihedral 5068 5067 5069 5071 200 -1.355424165725708
dihedral 5085 5084 5086 5088 200 -0.029467985033988953
dihedral 5095 5094 5096 5098 200 1.1338465213775635
dihedral 5105 5104 5106 5108 200 1.5161855220794678
dihedral 5124 5123 5125 5127 200 -1.5511082410812378
dihedral 5143 5142 5144 5146 200 -0.7509500980377197
dihedral 5154 5153 5155 5157 200 1.1054821014404297
dihedral 5173 5172 5174 5176 200 1.4913691282272339
dihedral 5190 5189 5191 5193 200 -1.3927655220031738
dihedral 5211 5210 5212 5214 200 0.38640743494033813
dihedral 5235 5234 5236 5238 200 -0.10616124421358109
dihedral 5246 5245 5250 5252 200 -2.094177484512329
dihedral 5287 5286 5288 5290 200 -0.7295039296150208
dihedral 5306 5305 5307 5311 200 -0.5585940480232239
dihedral 5320 5319 5321 5323 200 1.9802443981170654
dihedral 5331 5330 5332 5334 200 4.191213607788086
dihedral 5341 5340 5342 5344 200 0.509276270866394
dihedral 5353 5352 5354 5356 200 -2.6037673950195313
dihedral 5369 5368 5370 5372 200 -1.1420552730560303
dihedral 5390 5389 5391 5393 200 6.53927755355835
dihedral 5414 5413 5415 5417 200 -7.860960483551025
dihedral 5434 5433 5435 5437 200 -2.226456642150879
dihedral 5444 5443 5445 5447 200 -1.6948888301849365
dihedral 5459 5458 5460 5464 200 -4.815458297729492
dihedral 5473 5472 5474 5476 200 -0.5884412527084351
dihedral 5485 5484 5486 5488 200 -1.6152353286743164
dihedral 5496 5495 5497 5499 200 -1.9502030611038208
dihedral 5511 5510 5512 5514 200 0.25346681475639343
dihedral 5526 5525 5527 5529 200 -0.30733704566955566
dihedral 5540 5539 5541 5543 200 -4.458532810211182
dihedral 5559 5558 5560 5562 200 -3.4568684101104736
dihedral 5578 5577 5579 5581 200 -1.3114798069000244
dihedral 5598 5597 5599 5601 200 -1.9419946670532227
dihedral 5613 5612 5617 5619 200 -2.1132349967956543
dihedral 5638 5637 5639 5641 200 0.0892883911728859
dihedral 5657 5656 5658 5662 200 -1.4884657859802246
dihedral 5671 5670 5672 5674 200 -1.7582639455795288
dihedral 5690 5689 5691 5693 200 -1.2380890846252441
dihedral 5709 5708 5710 5712 200 -2.4915003776550293
dihedral 5731 5730 5732 5734 200 2.284534215927124
dihedral 5741 5740 5742 5744 200 0.10940265655517578
dihedral 5748 5747 5749 5751 200 -1.8384066820144653
dihedral 5762 5761 5763 5765 200 -1.0304514169692993
dihedral 5778 5777 5779 5781 200 2.3030571937561035
dihedral 5797 5796 5798 5800 200 0.18283967673778534
dihedral 5819 5818 5820 5822 200 -0.08454329520463943
dihedral 5838 5837 5839 5841 200 0.5506882071495056
dihedral 5857 5856 5858 5860 200 -0.9725439548492432
dihedral 5872 5871 5873 5875 200 1.4501094818115234
dihedral 5896 5895 5897 5899 200 -2.2090110778808594
dihedral 5915 5914 5916 5918 200 0.11976820975542068
dihedral 5929 5928 5930 5932 200 1.583128571510315
dihedral 5950 5949 5951 5953 200 0.6360769271850586
dihedral 5967 5966 5968 5970 200 1.385054588317871
dihedral 5984 5983 5985 5987 200 2.294238328933716
dihedral 6005 6004 6006 6008 200 -2.555889368057251
dihedral 6015 6014 6016 6018 200 2.2837185859680176
dihedral 6027 6026 6028 6032 200 1.6225621700286865
dihedral 6041 6040 6042 6044 200 -1.1329728364944458
dihedral 6055 6054 6056 6058 200 -1.762046456336975
dihedral 6075 6074 6076 6078 200 -1.4080992937088013
dihedral 6091 6090 6092 6094 200 -0.4128568172454834
dihedral 6115 6114 6116 6118 200 1.303141474723816
dihedral 6129 6128 6130 6132 200 0.6767992973327637
dihedral 6149 6148 6150 6152 200 1.1160025596618652
dihedral 6168 6167 6169 6171 200 0.5323315858840942
dihedral 6182 6181 6183 6185 200 8.076394081115723
dihedral 6196 6195 6197 6199 200 4.250864028930664
dihedral 6217 6216 6218 6220 200 0.1896163523197174
dihedral 6241 6240 6242 6244 200 1.324206829071045
dihedral 6252 6251 6253 6255 200 -1.5686691999435425
dihedral 6272 6271 6273 6275 200 1.2850090265274048
dihedral 6283 6282 6284 6286 200 -2.137929677963257
dihedral 6305 6304 6306 6310 200 -1.2420322895050049
dihedral 6319 6318 6320 6322 200 2.0265278816223145
dihedral 6336 6335 6337 6339 200 -0.7770380973815918
dihedral 6351 6350 6352 6354 200 -0.13891492784023285
dihedral 6370 6369 6371 6373 200 -1.2486191987991333
dihedral 6389 6388 6390 6392 200 1.2194159030914307
dihedral 6400 6399 6401 6403 200 -0.0070550465025007725
dihedral 6419 6418 6420 6422 200 -0.07666617631912231
dihedral 6438 6437 6439 6441 200 -1.3593682050704956
dihedral 6457 6456 6458 6460 200 0.5116115212440491
dihedral 6472 6471 6473 6475 200 -1.2208583354949951
dihedral 6496 6495 6497 6499 200 0.8683329820632935
dihedral 6516 6515 6517 6519 200 0.4888240098953247
dihedral 6531 6530 6532 6534 200 3.077145576477051
dihedral 6550 6549 6551 6555 200 -3.024528741836548
dihedral 6564 6563 6565 6567 200 -1.4055060148239136
dihedral 6579 6578 6583 6587 200 -1.1665481328964233
dihedral 6620 6619 6621 6623 200 -0.7782610058784485
dihedral 6640 6639 6641 6643 200 0.5267356634140015
dihedral 6664 6663 6665 6667 200 -4.580235481262207
dihedral 6686 6685 6687 6689 200 -4.426544189453125
dihedral 6701 6700 6702 6704 200 -1.8171976804733276
dihedral 6722 6721 6723 6725 200 -0.5429767370223999
dihedral 6741 6740 6742 6744 200 0.7919583320617676
dihedral 6758 6757 6759 6763 200 -0.6532689929008484
dihedral 6772 6771 6773 6775 200 -0.5595465898513794
dihedral 6788 6787 6789 6791 200 -0.49236300587654114
dihedral 6805 6804 6806 6808 200 0.8917694091796875
dihedral 6824 6823 6825 6827 200 -0.757411777973175
dihedral 6848 6847 6849 6851 200 -1.2360674142837524
dihedral 6864 6863 6865 6867 200 1.3015773296356201
dihedral 6883 6882 6884 6886 200 -0.7658510208129883
dihedral 6897 6896 6898 6900 200 -2.7253880500793457
dihedral 6913 6912 6914 6916 200 0.6753324866294861
dihedral 6924 6923 6925 6927 200 1.485447883605957
dihedral 6948 6947 6949 6951 200 -0.3543848693370819
dihedral 6965 6964 6966 6968 200 0.48967301845550537
dihedral 6989 6988 6990 6992 200 2.8616034984588623
dihedral 7005 7004 7006 7008 200 2.317058801651001
dihedral 7020 7019 7021 7023 200 3.331911087036133
dihedral 7037 7036 7038 7040 200 0.2784063220024109
dihedral 7054 7053 7055 7057 200 6.4440388679504395
dihedral 7074 7073 7075 7077 200 1.147948145866394
dihedral 7095 7094 7096 7098 200 1.2394623756408691
dihedral 7107 7106 7108 7110 200 1.0657262802124023
dihedral 7127 7126 7128 7130 200 -2.031846761703491
dihedral 7142 7141 7143 7145 200 3.8377459049224854
dihedral 7166 7165 7167 7169 200 -0.014005078934133053
dihedral 7178 7177 7179 7181 200 2.794649600982666
dihedral 7188 7187 7189 7191 200 1.0000455379486084
dihedral 7209 7208 7210 7212 200 0.22822558879852295
dihedral 7228 7227 7229 7231 200 0.9682276844978333
dihedral 7247 7246 7248 7250 200 0.877282977104187
dihedral 7264 7263 7265 7267 200 1.6546680927276611
dihedral 7288 7287 7289 7291 200 -2.4989659786224365
dihedral 7305 7304 7306 7308 200 -1.2328895330429077
dihedral 7320 7319 7321 7323 200 0.991946816444397
dihedral 7335 7334 7336 7338 200 0.8063397407531738
dihedral 7355 7354 7356 7358 200 -5.453575611114502
dihedral 7374 7373 7375 7377 200 2.012092113494873
dihedral 7381 7380 7382 7384 200 -0.6947209239006042
dihedral 7395 7394 7396 7398 200 2.1693856716156006
dihedral 7411 7410 7412 7414 200 1.2650959491729736
dihedral 7435 7434 7436 7438 200 -0.43920081853866577
dihedral 7442 7441 7443 7445 200 -0.5994974374771118
dihedral 7464 7463 7465 7467 200 -1.9530874490737915
dihedral 7474 7473 7475 7477 200 0.7917546629905701
dihedral 7491 7490 7492 7494 200 -1.9418799877166748
dihedral 7513 7512 7514 7516 200 0.25742608308792114
dihedral 7535 7534 7536 7538 200 0.27903470396995544
dihedral 7559 7558 7560 7562 200 2.196718215942383
dihedral 7575 7574 7576 7578 200 0.7179157733917236
dihedral 7590 7589 7591 7593 200 -0.8797585964202881
dihedral 7601 7600 7602 7604 200 0.14278611540794373
dihedral 7620 7619 7621 7623 200 -0.2884922921657562
dihedral 7634 7633 7635 7637 200 1.3535633087158203
dihedral 7656 7655 7657 7659 200 -0.3284512162208557
dihedral 7675 7674 7676 7678 200 0.397382915019989
dihedral 7694 7693 7695 7697 200 2.0614893436431885
dihedral 7711 7710 7712 7714 200 1.6575391292572021
dihedral 7735 7734 7736 7738 200 1.5318266153335571
dihedral 7757 7756 7761 7763 200 1.1918058395385742
dihedral 7793 7792 7794 7798 200 -1.1437618732452393
dihedral 7807 7806 7808 7812 200 1.7299952507019043
dihedral 7821 7820 7822 7824 200 -1.179256558418274
dihedral 7835 7834 7836 7838 200 -0.219889298081398
dihedral 7851 7850 7852 7854 200 -0.673423707485199
dihedral 7866 7865 7867 7869 200 -3.6505308151245117
dihedral 7890 7889 7891 7893 200 0.8061281442642212
dihedral 7907 7906 7908 7910 200 1.8201886415481567
dihedral 7926 7925 7927 7929 200 -2.066652774810791
dihedral 7937 7936 7938 7940 200 -2.854675769805908
dihedral 7961 7960 7962 7966 200 -1.9482004642486572
dihedral 7975 7974 7976 7978 200 -2.0957679748535156
dihedral 7982 7981 7983 7985 200 -0.18923261761665344
dihedral 7999 7998 8000 8002 200 2.591240167617798
dihedral 8018 8017 8019 8021 200 0.9385836720466614
dihedral 8033 8032 8034 8036 200 1.6833502054214478
dihedral 8047 8046 8048 8050 200 0.13661304116249084
dihedral 8067 8066 8068 8070 200 -0.38193872570991516
dihedral 8079 8078 8080 8082 200 4.935446262359619
dihedral 8098 8097 8099 8101 200 -1.0107886791229248
dihedral 8117 8116 8118 8120 200 -2.336451530456543
dihedral 8131 8130 8132 8134 200 -4.472959518432617
dihedral 8150 8149 8151 8153 200 -1.4205089807510376
dihedral 8167 8166 8168 8172 200 -1.842919945716858
dihedral 8181 8180 8182 8184 200 1.7000408172607422
dihedral 8200 8199 8201 8203 200 -0.0007717605913057923
dihedral 8215 8214 8216 8218 200 -0.6782199144363403
dihedral 8234 8233 8235 8237 200 2.4524872303009033
dihedral 8244 8243 8245 8247 200 -0.0034708562307059765
dihedral 8268 8267 8269 8271 200 0.07237169146537781
dihedral 8285 8284 8286 8288 200 -1.073901891708374
dihedral 8304 8303 8305 8307 200 -0.5306046605110168
dihedral 8318 8317 8319 8321 200 -0.2766420543193817
dihedral 8337 8336 8338 8340 200 0.7885357141494751
dihedral 8356 8355 8357 8359 200 1.9720481634140015
dihedral 8371 8370 8372 8374 200 -0.5970609188079834
dihedral 8382 8381 8383 8385 200 -0.7463547587394714
dihedral 8394 8393 8395 8397 200 2.8457133769989014
dihedral 8413 8412 8414 8416 200 0.7682320475578308
dihedral 8434 8433 8435 8437 200 1.1042264699935913
dihedral 8458 8457 8459 8461 200 2.028993844985962
dihedral 8468 8467 8469 8471 200 2.9102587699890137
dihedral 8484 8483 8485 8487 200 -0.668898344039917
dihedral 8501 8500 8502 8506 200 -0.7377071976661682
dihedral 8515 8514 8516 8518 200 0.7673226594924927
dihedral 8526 8525 8527 8529 200 -2.540795087814331
dihedral 8541 8540 8542 8544 200 3.4516525268554688
dihedral 8560 8559 8561 8563 200 2.2251195907592773
dihedral 8576 8575 8577 8579 200 -0.24663680791854858
dihedral 8583 8582 8584 8586 200 -1.4405083656311035
dihedral 8594 8593 8595 8597 200 4.3064703941345215
dihedral 8610 8609 8611 8613 200 1.7985825538635254
dihedral 8634 8633 8635 8637 200 -1.5488862991333008
dihedral 8648 8647 8649 8651 200 0.05388020724058151
dihedral 8670 8669 8671 8673 200 3.2477331161499023
dihedral 8685 8684 8686 8688 200 -0.34251129627227783
dihedral 8697 8696 8698 8700 200 2.132660388946533
dihedral 8719 8718 8720 8722 200 0.7639955878257751
dihedral 8734 8733 8735 8737 200 0.7232141494750977
dihedral 8753 8752 8754 8756 200 3.2370169162750244
dihedral 8767 8766 8768 8770 200 -0.4342293441295624
dihedral 8778 8777 8779 8783 200 4.415233135223389
dihedral 8792 8791 8793 8795 200 -0.8584942817687988
dihedral 8806 8805 8807 8809 200 -2.325439453125
dihedral 8825 8824 8826 8828 200 1.7930110692977905
dihedral 8844 8843 8845 8847 200 3.4851250648498535
dihedral 8866 8865 8867 8869 200 2.644449234008789
dihedral 8883 8882 8884 8886 200 2.020838499069214
dihedral 8902 8901 8903 8905 200 1.082703948020935
dihedral 8926 8925 8927 8929 200 -0.8374695181846619
dihedral 8943 8942 8944 8946 200 -1.646234154701233
dihedral 8957 8956 8958 8960 200 3.3625717163085938
dihedral 8971 8970 8972 8974 200 3.854288101196289
dihedral 8985 8984 8986 8988 200 0.7395431995391846
dihedral 9004 9003 9005 9007 200 -0.6166135668754578
dihedral 9018 9017 9019 9021 200 5.294302940368652
dihedral 9037 9036 9038 9040 200 0.6846023201942444
dihedral 9061 9060 9062 9064 200 0.4624864161014557
dihedral 9081 9080 9082 9084 200 1.8063783645629883
dihedral 9096 9095 9097 9099 200 1.6993509531021118
dihedral 9118 9117 9119 9121 200 0.5878300070762634
dihedral 9129 9128 9130 9132 200 1.0646770000457764
dihedral 9148 9147 9149 9151 200 2.8374929428100586
dihedral 9164 9163 9165 9167 200 -2.095223903656006
dihedral 9179 9178 9180 9182 200 -8.103808403015137
dihedral 9193 9192 9194 9196 200 -1.1383593082427979
dihedral 9208 9207 9209 9211 200 1.1042675971984863
dihedral 9222 9221 9223 9225 200 2.07367205619812
dihedral 9241 9240 9242 9244 200 -1.6192694902420044
dihedral 9256 9255 9257 9259 200 2.0846896171569824
dihedral 9271 9270 9272 9274 200 1.9480540752410889
dihedral 9295 9294 9296 9298 200 -1.7024784088134766
dihedral 9311 9310 9312 9314 200 2.4530434608459473
dihedral 9321 9320 9322 9324 200 -0.4235419034957886
dihedral 9337 9336 9338 9340 200 1.8633145093917847
dihedral 9353 9352 9354 9356 200 3.204355478286743
dihedral 9364 9363 9365 9367 200 0.5300227999687195
dihedral 9388 9387 9389 9391 200 -2.2887046337127686
dihedral 9407 9406 9408 9410 200 2.5842087268829346
dihedral 9426 9425 9427 9429 200 2.08080792427063
dihedral 9441 9440 9442 9444 200 0.997625470161438
dihedral 9460 9459 9461 9463 200 1.217930555343628
dihedral 9479 9478 9480 9482 200 0.6386653780937195
dihedral 9496 9495 9497 9499 200 2.248208999633789
dihedral 9512 9511 9513 9515 200 -0.4407465159893036
dihedral 9532 9531 9533 9535 200 2.0761539936065674
dihedral 9549 9548 9550 9552 200 -0.19025099277496338
dihedral 9564 9563 9565 9567 200 2.2883739471435547
dihedral 9583 9582 9584 9586 200 2.8619041442871094
dihedral 9597 9596 9598 9600 200 -5.692790508270264
dihedral 9611 9610 9612 9614 200 2.6863644123077393
dihedral 9631 9630 9632 9634 200 0.7986997961997986
dihedral 9645 9644 9646 9648 200 0.7034685611724854
dihedral 9652 9651 9653 9655 200 -2.1956534385681152
dihedral 9668 9667 9669 9671 200 2.571796417236328
dihedral 9687 9686 9688 9690 200 0.6595688462257385
dihedral 9702 9701 9703 9705 200 -2.0913796424865723
dihedral 9718 9717 9719 9721 200 0.8710076212882996
dihedral 9734 9733 9735 9737 200 3.4474852085113525
dihedral 9745 9744 9746 9748 200 -0.7874638438224792
dihedral 9755 9754 9756 9758 200 2.653759241104126
dihedral 9772 9771 9773 9775 200 3.0562171936035156
dihedral 9786 9785 9787 9789 200 -0.6445146799087524
dihedral 9797 9796 9798 9800 200 0.16359509527683258
dihedral 9808 9807 9809 9813 200 1.5458805561065674
dihedral 9822 9821 9823 9825 200 3.7597029209136963
dihedral 9838 9837 9839 9841 200 5.08039665222168
dihedral 9859 9858 9860 9862 200 2.826568365097046
dihedral 9883 9882 9884 9886 200 0.02277998812496662
dihedral 9902 9901 9903 9905 200 4.670596122741699
dihedral 9914 9913 9915 9917 200 -0.5213721394538879
dihedral 9931 9930 9932 9934 200 -0.9524227380752563
dihedral 9945 9944 9946 9948 200 3.15021014213562
dihedral 9965 9964 9966 9968 200 2.3726656436920166
dihedral 9980 9979 9981 9983 200 3.2038443088531494
dihedral 9997 9996 9998 10000 200 -2.2059555053710938
dihedral 10016 10015 10017 10021 200 -2.366609811782837
dihedral 10030 10029 10031 10033 200 -1.8600547313690186
dihedral 10041 10040 10042 10044 200 1.973466396331787
dihedral 10065 10064 10066 10068 200 1.8898203372955322
dihedral 10082 10081 10083 10085 200 0.611774742603302
dihedral 10104 10103 10105 10107 200 -0.4332479238510132
dihedral 10126 10125 10127 10129 200 -2.4790799617767334
dihedral 10145 10144 10146 10148 200 -0.2986774146556854
dihedral 10164 10163 10165 10167 200 -0.2577075958251953
dihedral 10179 10178 10180 10182 200 0.48907655477523804
dihedral 10194 10193 10195 10197 200 1.2841308116912842
dihedral 10204 10203 10205 10207 200 0.6587234735488892
dihedral 10221 10220 10222 10224 200 1.6991938352584839
dihedral 10236 10235 10237 10239 200 -0.6590994000434875
dihedral 10255 10254 10256 10258 200 4.880397796630859
dihedral 10266 10265 10267 10269 200 2.376394510269165
dihedral 10281 10280 10282 10284 200 -0.8209668397903442
dihedral 10293 10292 10294 10296 200 0.5739253163337708
dihedral 10310 10309 10311 10313 200 -1.0933668613433838
dihedral 10331 10330 10332 10334 200 3.404452323913574
dihedral 10353 10352 10354 10356 200 0.1790064126253128
dihedral 10375 10374 10376 10378 200 -1.7162375450134277
dihedral 10396 10395 10397 10399 200 -1.5228874683380127
dihedral 10415 10414 10416 10418 200 3.0766637325286865
dihedral 10425 10424 10426 10428 200 2.124856472015381
dihedral 10447 10446 10448 10450 200 0.4315066635608673
dihedral 10466 10465 10467 10469 200 0.7779211401939392
dihedral 10490 10489 10491 10493 200 3.4590067863464355
dihedral 10501 10500 10502 10504 200 -1.408868432044983
dihedral 10520 10519 10521 10523 200 -2.436676502227783
dihedral 10534 10533 10535 10539 200 -3.091681957244873
dihedral 10548 10547 10549 10553 200 177.85205078125
dihedral 10562 10561 10563 10565 200 -1.033085823059082
dihedral 10573 10572 10574 10576 200 -4.502472877502441
dihedral 10589 10588 10590 10594 200 -5.4708991050720215
dihedral 10603 10602 10604 10606 200 -6.300711154937744
dihedral 10623 10622 10624 10626 200 4.371466159820557
dihedral 10643 10642 10644 10646 200 -0.02251897007226944
dihedral 10650 10649 10651 10653 200 -0.6621379256248474
dihedral 10669 10668 10670 10672 200 -0.2875564396381378
dihedral 10690 10689 10691 10693 200 -0.17564217746257782
dihedral 10709 10708 10710 10712 200 3.649658679962158
dihedral 10723 10722 10724 10726 200 0.816630482673645
dihedral 10737 10736 10738 10740 200 0.253364235162735
dihedral 10756 10755 10757 10759 200 3.770608901977539
dihedral 10775 10774 10776 10778 200 2.328775644302368
dihedral 10797 10796 10798 10800 200 -1.409616470336914
dihedral 10811 10810 10812 10814 200 2.6143388748168945
dihedral 10826 10825 10827 10829 200 1.357384204864502
dihedral 10841 10840 10842 10844 200 3.755032777786255
dihedral 10848 10847 10849 10851 200 -3.7189202308654785
dihedral 10862 10861 10863 10867 200 2.0524747371673584
dihedral 10876 10875 10877 10879 200 -4.039777755737305
dihedral 10891 10890 10892 10894 200 3.0940635204315186
dihedral 10907 10906 10908 10910 200 -4.689853191375732
dihedral 10926 10925 10927 10929 200 -2.1076865196228027
dihedral 10948 10947 10949 10951 200 -1.8170826435089111
dihedral 10972 10971 10973 10975 200 -2.074169635772705
dihedral 10989 10988 10990 10992 200 -1.0606067180633545
dihedral 10996 10995 10997 10999 200 -1.3787938356399536
dihedral 11018 11017 11019 11021 200 4.1303391456604
dihedral 11033 11032 11034 11036 200 1.8701648712158203
dihedral 11052 11051 11053 11055 200 1.6110844612121582
dihedral 11071 11070 11072 11074 200 -0.2810949683189392
dihedral 11085 11084 11086 11088 200 1.7929472923278809
dihedral 11105 11104 11106 11108 200 -1.1480220556259155
dihedral 11116 11115 11117 11119 200 -0.6412996649742126
dihedral 11138 11137 11139 11141 200 0.985094428062439
dihedral 11162 11161 11163 11165 200 0.41683462262153625
dihedral 11186 11185 11187 11189 200 -0.7492121458053589
dihedral 11208 11207 11209 11211 200 1.2214781045913696
dihedral 11224 11223 11225 11227 200 3.2289538383483887
dihedral 11234 11233 11235 11237 200 -1.2839308977127075
dihedral 11249 11248 11250 11252 200 -0.2771415710449219
dihedral 11268 11267 11269 11271 200 -0.028843505308032036
dihedral 11282 11281 11283 11285 200 3.6446640491485596
dihedral 11289 11288 11290 11292 200 0.3914552330970764
dihedral 11304 11303 11305 11307 200 1.3012765645980835
dihedral 11323 11322 11324 11326 200 3.0993075370788574
dihedral 11340 11339 11341 11343 200 0.777919590473175
dihedral 11357 11356 11358 11360 200 4.880688667297363
dihedral 11378 11377 11379 11381 200 0.9332087635993958
dihedral 11395 11394 11396 11398 200 0.9303637742996216
dihedral 11409 11408 11410 11412 200 1.6638195514678955
dihedral 11426 11425 11427 11431 200 0.5097729563713074
dihedral 11440 11439 11441 11443 200 1.4066050052642822
dihedral 11461 11460 11462 11464 200 -1.5469545125961304
dihedral 11472 11471 11473 11475 200 -1.8121106624603271
dihedral 11491 11490 11492 11494 200 3.0529797077178955
dihedral 11515 11514 11516 11518 200 -4.38212251663208
dihedral 11531 11530 11532 11534 200 -5.926202297210693
dihedral 11546 11545 11547 11549 200 1.413046956062317
dihedral 11557 11556 11558 11560 200 -1.3001011610031128
dihedral 11569 11568 11570 11572 200 0.09942670911550522
dihedral 11588 11587 11589 11591 200 1.0730414390563965
dihedral 11610 11609 11611 11613 200 1.9160618782043457
dihedral 11634 11633 11635 11637 200 1.2999051809310913
dihedral 11654 11653 11655 11657 200 0.3462074398994446
dihedral 11674 11673 11675 11677 200 1.1499325037002563
dihedral 11689 11688 11690 11692 200 3.513584852218628
dihedral 11703 11702 11704 11706 200 -2.1352217197418213
dihedral 11722 11721 11723 11725 200 0.2336280345916748
dihedral 11736 11735 11737 11741 200 0.6099449396133423
dihedral 11750 11749 11751 11753 200 1.710708737373352
dihedral 11767 11766 11768 11770 200 1.4964841604232788
dihedral 11774 11773 11775 11777 200 2.5127952098846436
dihedral 11788 11787 11789 11791 200 1.473639726638794
dihedral 11799 11798 11800 11802 200 -2.501298666000366
dihedral 11816 11815 11817 11819 200 2.0010757446289063
dihedral 11831 11830 11832 11834 200 4.941616058349609
dihedral 11853 11852 11854 11856 200 -2.7786812782287598
dihedral 11868 11867 11869 11871 200 3.74334716796875
dihedral 11888 11887 11889 11891 200 -1.7539710998535156
dihedral 11902 11901 11903 11905 200 0.20289994776248932
dihedral 11914 11913 11915 11917 200 1.037426233291626
dihedral 11935 11934 11936 11938 200 -2.4968278408050537
dihedral 11954 11953 11955 11957 200 3.4714763164520264
dihedral 11974 11973 11975 11977 200 -2.2004330158233643
dihedral 11988 11987 11989 11991 200 1.2913295030593872
dihedral 12010 12009 12011 12013 200 -1.5632483959197998
dihedral 12021 12020 12022 12024 200 1.6615840196609497
dihedral 12040 12039 12041 12043 200 -0.5223162770271301
dihedral 12055 12054 12056 12058 200 0.5576076507568359
dihedral 12074 12073 12075 12077 200 -2.277663469314575
dihedral 12089 12088 12090 12094 200 -1.2818115949630737
dihedral 12103 12102 12104 12106 200 -0.44499221444129944
dihedral 12127 12126 12128 12130 200 6.0074591636657715
dihedral 12141 12140 12142 12146 200 -0.1848730742931366
dihedral 12155 12154 12156 12158 200 1.512860655784607
dihedral 12177 12176 12178 12182 200 -0.6644639372825623
dihedral 12191 12190 12192 12194 200 0.14170224964618683
dihedral 12210 12209 12211 12215 200 -1.3023929595947266
dihedral 12224 12223 12225 12227 200 -4.082852363586426
dihedral 12248 12247 12249 12251 200 -0.1531176120042801
dihedral 12268 12267 12269 12273 200 -3.534853458404541
dihedral 12282 12281 12283 12285 200 -2.639031171798706
dihedral 12304 12303 12305 12307 200 -0.13287867605686188
dihedral 12326 12325 12327 12329 200 1.447584867477417
dihedral 12347 12346 12348 12350 200 0.6280360817909241
dihedral 12358 12357 12359 12361 200 -1.773422122001648
dihedral 12379 12378 12380 12384 200 -2.7171685695648193
dihedral 12393 12392 12394 12396 200 -0.19366592168807983
dihedral 12412 12411 12413 12415 200 -2.269925594329834
dihedral 12434 12433 12435 12437 200 -4.797513484954834
dihedral 12445 12444 12446 12450 200 -1.6425607204437256
dihedral 12459 12458 12460 12462 200 0.9727563261985779
dihedral 12466 12465 12467 12469 200 4.177497863769531
dihedral 12482 12481 12483 12485 200 -0.5565361380577087
dihedral 12506 12505 12507 12511 200 -0.5322176218032837
dihedral 12520 12519 12521 12523 200 1.4374198913574219
dihedral 12531 12530 12535 12537 200 -1.398638367652893
dihedral 12562 12561 12563 12565 200 -1.4425195455551147
dihedral 12583 12582 12584 12586 200 1.6847350597381592
dihedral 12604 12603 12605 12607 200 -1.836835503578186
dihedral 12616 12615 12617 12619 200 0.6034586429595947
dihedral 12635 12634 12636 12638 200 0.048664674162864685
dihedral 12651 12650 12652 12654 200 -0.6434801816940308
dihedral 12673 12672 12674 12676 200 0.06771524250507355
dihedral 12683 12682 12684 12686 200 0.33043476939201355
dihedral 12703 12702 12704 12706 200 -0.3541242182254791
dihedral 12720 12719 12721 12723 200 -0.3933258652687073
dihedral 12730 12729 12731 12733 200 0.08510635048151016
dihedral 12745 12744 12746 12748 200 3.107255458831787
dihedral 12764 12763 12765 12767 200 -2.2498817443847656
dihedral 12788 12787 12789 12791 200 -0.6593297123908997
dihedral 12805 12804 12806 12808 200 0.03745581582188606
dihedral 12826 12825 12827 12829 200 -1.6419756412506104
dihedral 12845 12844 12846 12848 200 -0.07915694266557693
dihedral 12869 12868 12870 12872 200 -0.2459186464548111
dihedral 12884 12883 12885 12887 200 -0.9646864533424377
dihedral 12903 12902 12904 12906 200 -0.3097124993801117
dihedral 12917 12916 12918 12920 200 -0.7138077616691589
dihedral 12936 12935 12937 12939 200 -0.3886869549751282
dihedral 12955 12954 12956 12958 200 0.9351913332939148
dihedral 12974 12973 12975 12977 200 2.44059419631958
dihedral 12996 12995 12997 12999 200 1.6834564208984375
dihedral 13012 13011 13013 13015 200 1.9424155950546265
dihedral 13032 13031 13033 13035 200 2.432103157043457
dihedral 13056 13055 13057 13059 200 2.1046347618103027
dihedral 13071 13070 13072 13076 200 -1.1138243675231934
dihedral 13085 13084 13086 13088 200 -2.6524133682250977
dihedral 13105 13104 13106 13108 200 -1.3469816446304321
dihedral 13121 13120 13122 13124 200 0.7090422511100769
dihedral 13132 13131 13133 13135 200 0.31725478172302246
dihedral 13146 13145 13147 13149 200 0.6999690532684326
dihedral 13157 13156 13158 13160 200 0.06641106307506561
dihedral 13179 13178 13180 13182 200 -0.232211172580719
dihedral 13198 13197 13199 13201 200 -0.27765509486198425
dihedral 13218 13217 13219 13221 200 -0.5505354404449463
dihedral 13229 13228 13230 13232 200 -0.930216372013092
dihedral 13239 13238 13240 13242 200 0.5340738892555237
dihedral 13253 13252 13254 13256 200 -2.096742868423462
dihedral 13265 13264 13266 13268 200 -0.27828899025917053
dihedral 13281 13280 13282 13284 200 -0.12989449501037598
dihedral 13296 13295 13297 13299 200 2.6469736099243164
dihedral 13310 13309 13311 13313 200 -1.5887928009033203
dihedral 13329 13328 13330 13332 200 4.97166633605957
dihedral 13349 13348 13350 13352 200 -2.3340423107147217
dihedral 13360 13359 13361 13363 200 1.5492843389511108
dihedral 13384 13383 13385 13387 200 4.945193767547607
dihedral 13403 13402 13404 13406 200 0.5163858532905579
dihedral 13419 13418 13420 13422 200 0.7609712481498718
dihedral 13431 13430 13432 13434 200 0.4685647487640381
dihedral 13450 13449 13451 13453 200 -0.48704200983047485
dihedral 13467 13466 13468 13470 200 0.39514830708503723
dihedral 13482 13481 13483 13485 200 0.2529789209365845
dihedral 13501 13500 13502 13504 200 0.4787522852420807
dihedral 13512 13511 13513 13515 200 -1.9481240510940552
dihedral 13528 13527 13529 13531 200 -1.0260103940963745
dihedral 13550 13549 13551 13553 200 1.010228157043457
dihedral 13569 13568 13570 13572 200 1.3046116828918457
dihedral 13588 13587 13589 13591 200 -0.19921500980854034
dihedral 13595 13594 13596 13598 200 -0.9578331112861633
dihedral 13612 13611 13613 13615 200 1.2026070356369019
dihedral 13631 13630 13632 13634 200 0.8570443987846375
dihedral 13646 13645 13647 13649 200 0.25777044892311096
dihedral 13658 13657 13659 13661 200 -0.5178025364875793
dihedral 13672 13671 13673 13675 200 0.43003004789352417
dihedral 13688 13687 13689 13691 200 0.21360653638839722
dihedral 13703 13702 13704 13706 200 2.1966769695281982
dihedral 13720 13719 13721 13723 200 0.07619664072990417
dihedral 13734 13733 13735 13737 200 -0.012970819137990475
dihedral 13746 13745 13747 13749 200 0.7188163995742798
dihedral 13761 13760 13762 13764 200 0.6236830949783325
dihedral 13768 13767 13769 13771 200 -0.4604717791080475
dihedral 13779 13778 13780 13784 200 -0.8190733790397644
dihedral 13793 13792 13794 13796 200 -1.4362889528274536
dihedral 13810 13809 13811 13815 200 -3.2235875129699707
dihedral 13824 13823 13825 13827 200 0.3144368827342987
dihedral 13843 13842 13844 13846 200 2.5095162391662598
dihedral 13859 13858 13860 13862 200 -0.12094028294086456
dihedral 13866 13865 13867 13869 200 1.3117644786834717
dihedral 13877 13876 13878 13880 200 -2.3150901794433594
dihedral 13888 13887 13889 13891 200 -0.977952778339386
dihedral 13908 13907 13909 13911 200 1.4707012176513672
dihedral 13923 13922 13924 13926 200 0.06441270560026169
dihedral 13935 13934 13936 13938 200 0.7410281300544739
dihedral 13954 13953 13955 13957 200 0.853473961353302
dihedral 13964 13963 13965 13967 200 0.9364404678344727
dihedral 13979 13978 13980 13982 200 0.2861664295196533
dihedral 13994 13993 13995 13997 200 0.09661035984754562
dihedral 14013 14012 14014 14016 200 1.2794644832611084
dihedral 14023 14022 14024 14026 200 -0.7369152307510376
dihedral 14043 14042 14044 14046 200 -1.2754507064819336
dihedral 14055 14054 14056 14060 200 -1.369966745376587
dihedral 14069 14068 14070 14072 200 -0.26553359627723694
dihedral 14090 14089 14091 14093 200 -1.0870256423950195
dihedral 14105 14104 14106 14108 200 -0.3823196589946747
dihedral 14116 14115 14117 14119 200 -0.06479771435260773
dihedral 14137 14136 14138 14140 200 -0.19269588589668274
dihedral 14147 14146 14148 14150 200 -0.8258048295974731
dihedral 14171 14170 14172 14174 200 0.23233267664909363
dihedral 14183 14182 14184 14186 200 4.3065876960754395
dihedral 14202 14201 14203 14205 200 0.6324953436851501
dihedral 14221 14220 14222 14224 200 -2.3794920444488525
dihedral 14245 14244 14246 14250 200 0.43735674023628235
dihedral 14259 14258 14260 14262 200 0.8610366582870483
dihedral 14266 14265 14267 14269 200 3.6234967708587646
dihedral 14286 14285 14287 14289 200 1.0946240425109863
dihedral 14303 14302 14304 14306 200 -1.5492987632751465
dihedral 14315 14314 14316 14318 200 -0.6323058605194092
dihedral 14339 14338 14340 14342 200 -1.618726372718811
dihedral 14359 14358 14360 14362 200 0.7281050086021423
dihedral 14378 14377 14379 14381 200 -0.4282110035419464
dihedral 14389 14388 14390 14392 200 0.16631729900836945
dihedral 14406 14405 14407 14409 200 0.5672464966773987
dihedral 14425 14424 14426 14428 200 2.7654223442077637
dihedral 14436 14435 14437 14439 200 -0.7038647532463074
dihedral 14458 14457 14459 14463 200 2.075291395187378
dihedral 14472 14471 14473 14475 200 -1.3496969938278198
dihedral 14479 14478 14480 14482 200 1.639419436454773
dihedral 14489 14488 14490 14492 200 0.035064440220594406
dihedral 14499 14498 14500 14502 200 0.5671840310096741
dihedral 14518 14517 14519 14521 200 -0.7723584175109863
dihedral 14539 14538 14540 14542 200 0.4491567015647888
dihedral 14558 14557 14559 14561 200 -1.5857048034667969
dihedral 14575 14574 14576 14578 200 1.5600636005401611
dihedral 14586 14585 14587 14589 200 -1.4415602684020996
dihedral 14605 14604 14606 14608 200 -0.29622891545295715
dihedral 14612 14611 14613 14615 200 1.1967129707336426
dihedral 14627 14626 14628 14630 200 -1.398444414138794
dihedral 14634 14633 14635 14637 200 1.830061912536621
dihedral 14654 14653 14655 14657 200 1.0140217542648315
dihedral 14676 14675 14677 14679 200 -1.2859870195388794
dihedral 14691 14690 14692 14694 200 -0.577136218547821
dihedral 14701 14700 14702 14704 200 -0.17243514955043793
dihedral 14717 14716 14718 14720 200 2.1572580337524414
dihedral 14734 14733 14735 14737 200 2.8446600437164307
dihedral 14755 14754 14756 14758 200 0.7525787353515625
dihedral 14771 14770 14772 14774 200 0.5835952758789063
dihedral 14790 14789 14791 14795 200 -0.7868050336837769
dihedral 14804 14803 14805 14807 200 -1.5756124258041382
dihedral 14828 14827 14829 14831 200 0.561842143535614
dihedral 14847 14846 14848 14850 200 0.5750333666801453
dihedral 14866 14865 14867 14869 200 -1.6351324319839478
dihedral 14885 14884 14886 14888 200 1.5743277072906494
dihedral 14895 14894 14896 14900 200 0.08361389487981796
dihedral 14909 14908 14910 14912 200 -0.023182759061455727
dihedral 14925 14924 14926 14928 200 -0.4691336154937744
dihedral 14946 14945 14947 14949 200 1.4763116836547852
dihedral 14963 14962 14964 14966 200 0.7021971940994263
dihedral 14974 14973 14975 14977 200 -1.2876245975494385
dihedral 14993 14992 14994 14996 200 0.5436161160469055
dihedral 15010 15009 15011 15013 200 -2.7017111778259277
dihedral 15031 15030 15032 15034 200 -0.22407491505146027
dihedral 15051 15050 15052 15054 200 1.3504716157913208
dihedral 15066 15065 15067 15069 200 -0.36286458373069763
dihedral 15085 15084 15086 15088 200 0.2593934237957001
dihedral 15104 15103 15105 15107 200 -0.4511888325214386
dihedral 15126 15125 15127 15129 200 0.43600156903266907
dihedral 15143 15142 15144 15146 200 -1.278937578201294
dihedral 15162 15161 15163 15165 200 -0.284733384847641
dihedral 15177 15176 15178 15180 200 1.5225228071212769
dihedral 15192 15191 15193 15195 200 3.3906404972076416
dihedral 15214 15213 15215 15217 200 1.679904580116272
dihedral 15225 15224 15226 15228 200 0.3484615087509155
dihedral 15240 15239 15241 15243 200 -0.7729326486587524
dihedral 15252 15251 15253 15255 200 2.284766912460327
dihedral 15269 15268 15270 15272 200 -0.46474820375442505
dihedral 15284 15283 15285 15287 200 -0.828985869884491
dihedral 15296 15295 15297 15299 200 0.09357066452503204
dihedral 15318 15317 15319 15321 200 0.2267717719078064
dihedral 15333 15332 15334 15336 200 -1.9973225593566895
dihedral 15344 15343 15345 15347 200 -0.08347728103399277
dihedral 15363 15362 15364 15366 200 -2.4267702102661133
dihedral 15385 15384 15386 15388 200 0.2104119062423706
dihedral 15402 15401 15403 15405 200 -0.6698528528213501
dihedral 15412 15411 15413 15415 200 0.7420411109924316
dihedral 15431 15430 15432 15434 200 2.054483413696289
dihedral 15445 15444 15446 15448 200 0.3826816976070404
dihedral 15455 15454 15456 15458 200 -0.29721587896347046
dihedral 15474 15473 15475 15477 200 1.0700920820236206
dihedral 15493 15492 15494 15496 200 -1.1982578039169312
dihedral 15507 15506 15508 15510 200 -0.6089646816253662
dihedral 15523 15522 15524 15526 200 1.611160159111023
dihedral 15540 15539 15541 15543 200 -0.9902010560035706
dihedral 15551 15550 15552 15554 200 -1.0242036581039429
dihedral 15558 15557 15559 15561 200 -0.2735472023487091
dihedral 15575 15574 15576 15578 200 -0.17943885922431946
dihedral 15590 15589 15591 15593 200 0.28133851289749146
dihedral 15612 15611 15613 15615 200 0.5131773948669434
dihedral 15631 15630 15632 15634 200 3.9547927379608154
dihedral 15642 15641 15643 15645 200 0.4521729350090027
dihedral 15653 15652 15654 15656 200 -2.3589653968811035
dihedral 15675 15674 15676 15678 200 2.851374387741089
dihedral 15686 15685 15687 15689 200 -0.581389307975769
dihedral 15705 15704 15706 15708 200 -0.39278092980384827
dihedral 15715 15714 15716 15718 200 0.7601386308670044
dihedral 15737 15736 15738 15740 200 0.2875044047832489
dihedral 15761 15760 15762 15764 200 -0.4222898483276367
dihedral 15785 15784 15786 15788 200 0.44033583998680115
dihedral 15804 15803 15805 15807 200 -1.310315489768982
dihedral 15815 15814 15816 15818 200 0.9295946359634399
dihedral 15830 15829 15831 15833 200 2.1194121837615967
dihedral 15841 15840 15845 15847 200 0.028193650767207146
dihedral 15873 15872 15874 15876 200 -0.26977109909057617
dihedral 15895 15894 15896 15898 200 -0.21270720660686493
dihedral 15917 15916 15918 15920 200 0.16159752011299133
dihedral 15934 15933 15935 15937 200 0.02105720154941082
dihedral 15948 15947 15949 15951 200 -0.08460011333227158
dihedral 15963 15962 15964 15966 200 -0.3021121323108673
dihedral 15982 15981 15983 15985 200 0.16784965991973877
dihedral 15999 15998 16000 16002 200 0.8703845739364624
dihedral 16021 16020 16022 16024 200 -3.4040303230285645
dihedral 16035 16034 16036 16038 200 -2.547344207763672
dihedral 16054 16053 16055 16057 200 0.43997660279273987
dihedral 16066 16065 16067 16069 200 -1.5276089906692505
dihedral 16073 16072 16074 16076 200 1.2381718158721924
dihedral 16097 16096 16098 16100 200 -1.091544270515442
dihedral 16112 16111 16113 16115 200 0.27966392040252686
dihedral 16119 16118 16120 16122 200 0.8261494636535645
dihedral 16141 16140 16142 16144 200 -0.09750927239656448
dihedral 16153 16152 16154 16156 200 0.21867506206035614
dihedral 16172 16171 16173 16175 200 1.2202849388122559
dihedral 16179 16178 16180 16182 200 1.2415072917938232
dihedral 16196 16195 16197 16199 200 -0.4346347153186798
dihedral 16207 16206 16208 16210 200 -0.9480790495872498
dihedral 16218 16217 16219 16221 200 1.040107250213623
dihedral 16232 16231 16233 16235 200 1.3041300773620605
dihedral 16247 16246 16248 16250 200 -0.7377772927284241
dihedral 16267 16266 16268 16270 200 2.3219192028045654
dihedral 16286 16285 16287 16289 200 0.6037046909332275
dihedral 16303 16302 16304 16306 200 0.8863142132759094
dihedral 16318 16317 16319 16321 200 -0.3081938624382019
dihedral 16325 16324 16326 16328 200 1.088675856590271
dihedral 16339 16338 16340 16342 200 -0.41138142347335815
dihedral 16358 16357 16359 16361 200 -0.9952889084815979
dihedral 16372 16371 16373 16375 200 -1.143336296081543
dihedral 16396 16395 16397 16399 200 -0.9195966124534607
dihedral 16412 16411 16413 16415 200 -0.006886250805109739
dihedral 16419 16418 16420 16422 200 -0.40576159954071045
dihedral 16429 16428 16430 16432 200 2.3476154804229736
dihedral 16451 16450 16452 16454 200 3.3313939571380615
dihedral 16468 16467 16469 16471 200 1.6768289804458618
dihedral 16483 16482 16484 16486 200 0.7442535161972046
dihedral 16507 16506 16508 16510 200 -3.2747135162353516
dihedral 16524 16523 16525 16527 200 2.1699471473693848
dihedral 16543 16542 16544 16546 200 -3.1601948738098145
dihedral 16563 16562 16564 16566 200 -0.1068207174539566
dihedral 16582 16581 16583 16585 200 -2.894277811050415
dihedral 16602 16601 16603 16605 200 -0.05288093537092209
dihedral 16614 16613 16615 16617 200 0.9400361776351929
dihedral 16621 16620 16622 16624 200 2.169466972351074
dihedral 16640 16639 16641 16643 200 -3.6086647510528564
dihedral 16657 16656 16658 16660 200 -0.013354887254536152
dihedral 16676 16675 16677 16679 200 0.4724264144897461
dihedral 16687 16686 16688 16690 200 2.3421573638916016
dihedral 16698 16697 16699 16701 200 -2.1196131706237793
dihedral 16720 16719 16721 16723 200 -1.3080099821090698
dihedral 16731 16730 16735 16737 200 -3.509718418121338
