# Supplementary material for: xMDFF: molecular dynamics flexible fitting of low-resolution X-ray structures
Source: Acta Crystallogr D Biol Crystallogr. 2014 Aug 29;70(Pt 9):2344–55. doi: 10.1107/S1399004714013856 (PMC4157446; doi:10.1107/S1399004714013856)
Supplement: Supplementary file 2 [file d-70-02344-sup2.gz › xmdff_example/chirality.txt]

improper 4 0 14 6 50 35.52533721923828
improper 5 0 14 6 50 69.35875701904297
improper 18 16 35 20 50 36.536338806152344
improper 19 16 35 20 50 69.47897338867188
improper 39 37 56 41 50 33.65878677368164
improper 40 37 56 41 50 67.74386596679688
improper 60 58 68 62 50 34.54876708984375
improper 61 58 68 62 50 67.64540100097656
improper 72 70 87 74 50 33.4616584777832
improper 73 70 87 74 50 66.68059539794922
improper 91 89 103 93 50 34.48037338256836
improper 92 89 103 93 50 67.51049041748047
improper 107 105 125 109 50 34.739315032958984
improper 108 105 125 109 50 67.35120391845703
improper 129 127 135 131 50 34.41196823120117
improper 130 127 135 131 50 65.77902221679688
improper 139 137 155 141 50 34.25639343261719
improper 140 137 155 141 50 68.67056274414063
improper 159 157 172 161 50 33.698944091796875
improper 160 157 172 161 50 66.67253875732422
improper 176 174 182 178 50 34.51408004760742
improper 177 174 182 178 50 65.93048858642578
improper 186 184 197 188 50 34.84607696533203
improper 187 184 197 188 50 67.53596496582031
improper 201 199 216 203 50 32.86574172973633
improper 202 199 216 203 50 67.03457641601563
improper 220 218 240 222 50 34.39975357055664
improper 221 218 240 222 50 67.08087158203125
improper 244 242 257 246 50 35.71282958984375
improper 245 242 257 246 50 67.78663635253906
improper 261 259 278 263 50 35.19638442993164
improper 262 259 278 263 50 68.92129516601563
improper 282 280 297 284 50 33.971920013427734
improper 283 280 297 284 50 67.48078155517578
improper 301 299 321 303 50 34.519439697265625
improper 302 299 321 303 50 66.83805084228516
improper 325 323 336 327 50 34.0444450378418
improper 326 323 336 327 50 66.64189147949219
improper 340 338 355 342 50 34.066341400146484
improper 341 338 355 342 50 66.74305725097656
improper 359 357 369 361 50 34.12947082519531
improper 360 357 369 361 50 68.15270233154297
improper 373 371 388 375 50 35.53660583496094
improper 374 371 388 375 50 68.35684967041016
improper 392 390 407 394 50 35.083152770996094
improper 393 390 407 394 50 69.19148254394531
improper 411 409 426 413 50 34.10075759887695
improper 412 409 426 413 50 68.97598266601563
improper 430 428 448 432 50 34.275146484375
improper 431 428 448 432 50 68.29297637939453
improper 452 450 464 454 50 33.38984680175781
improper 453 450 464 454 50 67.50617218017578
improper 468 466 484 470 50 33.15144348144531
improper 469 466 484 470 50 68.28524017333984
improper 488 486 508 490 50 34.47998046875
improper 489 486 508 490 50 68.36927032470703
improper 512 510 523 514 50 32.546180725097656
improper 513 510 523 514 50 65.73307800292969
improper 529 525 537 531 50 37.279052734375
improper 530 525 537 531 50 67.76480102539063
improper 541 539 557 543 50 34.21570587158203
improper 542 539 557 543 50 67.40005493164063
improper 561 559 573 563 50 35.15446090698242
improper 562 559 573 563 50 67.70081329345703
improper 577 575 584 579 50 34.75493240356445
improper 578 575 584 579 50 69.39282989501953
improper 588 586 598 590 50 34.66731262207031
improper 589 586 598 590 50 68.23639678955078
improper 602 600 609 604 50 35.157997131347656
improper 603 600 609 604 50 69.25147247314453
improper 613 611 631 615 50 34.290828704833984
improper 614 611 631 615 50 67.73277282714844
improper 635 633 650 637 50 34.78046798706055
improper 636 633 650 637 50 68.75064086914063
improper 654 652 670 656 50 34.47005081176758
improper 655 652 670 656 50 68.77326202392578
improper 674 672 681 676 50 35.431556701660156
improper 675 672 681 676 50 68.51641845703125
improper 685 683 691 687 50 34.58798599243164
improper 686 683 691 687 50 65.74468231201172
improper 695 693 705 697 50 34.44866180419922
improper 696 693 705 697 50 68.77085876464844
improper 709 707 717 711 50 34.60762023925781
improper 710 707 717 711 50 67.60446166992188
improper 721 719 733 723 50 35.14683532714844
improper 722 719 733 723 50 67.48670196533203
improper 737 735 748 739 50 35.27513122558594
improper 738 735 748 739 50 67.85460662841797
improper 752 750 762 754 50 34.52046203613281
improper 753 750 762 754 50 69.40259552001953
improper 766 764 781 768 50 35.51749801635742
improper 767 764 781 768 50 69.4700698852539
improper 785 783 801 787 50 33.643577575683594
improper 786 783 801 787 50 69.19806671142578
improper 805 803 812 807 50 34.330501556396484
improper 806 803 812 807 50 68.84941101074219
improper 816 814 836 818 50 35.81180953979492
improper 817 814 836 818 50 69.3575210571289
improper 840 838 855 842 50 33.12704086303711
improper 841 838 855 842 50 67.7421646118164
improper 859 857 871 861 50 33.95249938964844
improper 860 857 871 861 50 67.1364517211914
improper 875 873 883 877 50 34.53346252441406
improper 876 873 883 877 50 67.87654876708984
improper 887 885 902 889 50 33.1650390625
improper 888 885 902 889 50 67.19053649902344
improper 906 904 919 908 50 34.543426513671875
improper 907 904 919 908 50 67.14262390136719
improper 923 921 934 925 50 34.225711822509766
improper 924 921 934 925 50 66.68270874023438
improper 938 936 953 940 50 35.89308166503906
improper 939 936 953 940 50 68.6649398803711
improper 957 955 964 959 50 33.8177604675293
improper 958 955 964 959 50 68.22434997558594
improper 968 966 980 970 50 33.872337341308594
improper 969 966 980 970 50 66.37287902832031
improper 984 982 1002 986 50 33.65309143066406
improper 985 982 1002 986 50 66.77510833740234
improper 1006 1004 1021 1008 50 34.97867202758789
improper 1007 1004 1021 1008 50 68.18106079101563
improper 1025 1023 1040 1027 50 35.201786041259766
improper 1026 1023 1040 1027 50 68.27320098876953
improper 1051 1049 1064 1053 50 34.6478157043457
improper 1052 1049 1064 1053 50 67.3792724609375
improper 1068 1066 1083 1070 50 34.00764465332031
improper 1069 1066 1083 1070 50 67.97611999511719
improper 1087 1085 1098 1089 50 33.58176803588867
improper 1088 1085 1098 1089 50 66.34590148925781
improper 1102 1100 1110 1104 50 34.47050476074219
improper 1103 1100 1110 1104 50 67.70936584472656
improper 1114 1112 1124 1116 50 34.58620834350586
improper 1115 1112 1124 1116 50 68.77176666259766
improper 1128 1126 1140 1130 50 34.46714782714844
improper 1129 1126 1140 1130 50 67.7773666381836
improper 1144 1142 1155 1146 50 34.47977828979492
improper 1145 1142 1155 1146 50 67.31263732910156
improper 1159 1157 1172 1161 50 33.891658782958984
improper 1160 1157 1172 1161 50 66.97317504882813
improper 1176 1174 1186 1178 50 34.5317497253418
improper 1177 1174 1186 1178 50 68.82923126220703
improper 1190 1188 1198 1192 50 34.58488082885742
improper 1191 1188 1198 1192 50 68.06537628173828
improper 1202 1200 1213 1204 50 34.66558837890625
improper 1203 1200 1213 1204 50 67.54474639892578
improper 1224 1222 1231 1226 50 34.583492279052734
improper 1225 1222 1231 1226 50 68.35539245605469
improper 1237 1233 1245 1239 50 37.819889068603516
improper 1238 1233 1245 1239 50 68.03033447265625
improper 1249 1247 1262 1251 50 34.554378509521484
improper 1250 1247 1262 1251 50 66.56475067138672
improper 1268 1264 1276 1270 50 37.58631134033203
improper 1269 1264 1276 1270 50 67.05785369873047
improper 1280 1278 1295 1282 50 35.429683685302734
improper 1281 1278 1295 1282 50 68.43529510498047
improper 1299 1297 1311 1301 50 34.506473541259766
improper 1300 1297 1311 1301 50 68.19007873535156
improper 1322 1320 1329 1324 50 34.86124801635742
improper 1323 1320 1329 1324 50 68.96390533447266
improper 1333 1331 1340 1335 50 34.8852653503418
improper 1334 1331 1340 1335 50 67.71761322021484
improper 1344 1342 1360 1346 50 33.98131561279297
improper 1345 1342 1360 1346 50 68.33464813232422
improper 1364 1362 1375 1366 50 33.979835510253906
improper 1365 1362 1375 1366 50 66.7750473022461
improper 1379 1377 1387 1381 50 34.13029098510742
improper 1380 1377 1387 1381 50 67.60848236083984
improper 1391 1389 1406 1393 50 33.658870697021484
improper 1392 1389 1406 1393 50 67.3910140991211
improper 1410 1408 1416 1412 50 34.422420501708984
improper 1411 1408 1416 1412 50 66.19336700439453
improper 1420 1418 1431 1422 50 33.78726577758789
improper 1421 1418 1431 1422 50 66.40423583984375
improper 1435 1433 1446 1437 50 34.5023193359375
improper 1436 1433 1446 1437 50 66.78197479248047
improper 1450 1448 1465 1452 50 34.777706146240234
improper 1451 1448 1465 1452 50 68.0224609375
improper 1469 1467 1475 1471 50 33.89582824707031
improper 1470 1467 1475 1471 50 66.23584747314453
improper 1479 1477 1495 1481 50 32.83806610107422
improper 1480 1477 1495 1481 50 67.47319793701172
improper 1499 1497 1507 1501 50 34.04484558105469
improper 1500 1497 1507 1501 50 68.02591705322266
improper 1513 1509 1521 1515 50 37.218719482421875
improper 1514 1509 1521 1515 50 67.49799346923828
improper 1525 1523 1542 1527 50 34.07872772216797
improper 1526 1523 1542 1527 50 68.1380386352539
improper 1546 1544 1557 1548 50 34.85470962524414
improper 1547 1544 1557 1548 50 66.84640502929688
improper 1561 1559 1568 1563 50 35.182159423828125
improper 1562 1559 1568 1563 50 68.51671600341797
improper 1572 1570 1589 1574 50 35.276031494140625
improper 1573 1570 1589 1574 50 68.73138427734375
improper 1593 1591 1599 1595 50 34.337127685546875
improper 1594 1591 1599 1595 50 65.90421295166016
improper 1603 1601 1623 1605 50 34.19234085083008
improper 1604 1601 1623 1605 50 66.93986511230469
improper 1627 1625 1635 1629 50 34.0654411315918
improper 1628 1625 1635 1629 50 67.95584106445313
improper 1639 1637 1654 1641 50 34.00785827636719
improper 1640 1637 1654 1641 50 68.97814178466797
improper 1658 1656 1673 1660 50 32.805965423583984
improper 1659 1656 1673 1660 50 66.76311492919922
improper 1677 1675 1697 1679 50 35.138526916503906
improper 1678 1675 1697 1679 50 66.81973266601563
improper 1703 1699 1711 1705 50 36.50450897216797
improper 1704 1699 1711 1705 50 67.46282196044922
improper 1722 1720 1738 1724 50 34.330020904541016
improper 1723 1720 1738 1724 50 69.58564758300781
improper 1742 1740 1755 1744 50 33.80143737792969
improper 1743 1740 1755 1744 50 67.15092468261719
improper 1759 1757 1767 1761 50 34.51570129394531
improper 1760 1757 1767 1761 50 67.85054016113281
improper 1771 1769 1791 1773 50 34.818443298339844
improper 1772 1769 1791 1773 50 67.60639953613281
improper 1795 1793 1811 1797 50 34.755462646484375
improper 1796 1793 1811 1797 50 68.01961517333984
improper 1815 1813 1830 1817 50 34.01237487792969
improper 1816 1813 1830 1817 50 67.57843780517578
improper 1834 1832 1841 1836 50 35.604305267333984
improper 1835 1832 1841 1836 50 69.11949920654297
improper 1845 1843 1858 1847 50 35.14486312866211
improper 1846 1843 1858 1847 50 67.98973846435547
improper 1862 1860 1877 1864 50 34.706207275390625
improper 1863 1860 1877 1864 50 68.25817108154297
improper 1881 1879 1888 1883 50 33.73893356323242
improper 1882 1879 1888 1883 50 68.61289978027344
improper 1892 1890 1910 1894 50 33.9981575012207
improper 1893 1890 1910 1894 50 66.59591674804688
improper 1916 1912 1924 1918 50 36.542999267578125
improper 1917 1912 1924 1918 50 67.81723022460938
improper 1935 1933 1941 1937 50 33.761962890625
improper 1936 1933 1941 1937 50 65.79378509521484
improper 1945 1943 1951 1947 50 34.23994445800781
improper 1946 1943 1951 1947 50 66.02721405029297
improper 1955 1953 1970 1957 50 33.79999923706055
improper 1956 1953 1970 1957 50 67.23272705078125
improper 1974 1972 1991 1976 50 34.57712173461914
improper 1975 1972 1991 1976 50 67.99408721923828
improper 1995 1993 2010 1997 50 34.02652359008789
improper 1996 1993 2010 1997 50 67.18209075927734
improper 2014 2012 2027 2016 50 34.091148376464844
improper 2015 2012 2027 2016 50 67.0585708618164
improper 2031 2029 2038 2033 50 34.53548049926758
improper 2032 2029 2038 2033 50 68.65764617919922
improper 2042 2040 2057 2044 50 34.181640625
improper 2043 2040 2057 2044 50 67.68144226074219
improper 2068 2066 2079 2070 50 35.14751434326172
improper 2069 2066 2079 2070 50 67.67694854736328
improper 2090 2088 2106 2092 50 33.958221435546875
improper 2091 2088 2106 2092 50 68.25939178466797
improper 2110 2108 2128 2112 50 33.934688568115234
improper 2111 2108 2128 2112 50 67.30762481689453
improper 2132 2130 2143 2134 50 35.243736267089844
improper 2133 2130 2143 2134 50 67.58308410644531
improper 2147 2145 2153 2149 50 34.39279556274414
improper 2148 2145 2153 2149 50 65.8790054321289
improper 2157 2155 2169 2159 50 34.87511444091797
improper 2158 2155 2169 2159 50 68.18184661865234
improper 2173 2171 2186 2175 50 34.54341506958008
improper 2174 2171 2186 2175 50 68.87627410888672
improper 2190 2188 2207 2192 50 33.6729850769043
improper 2191 2188 2207 2192 50 68.91277313232422
improper 2211 2209 2223 2213 50 33.63246536254883
improper 2212 2209 2223 2213 50 67.20838928222656
improper 2227 2225 2242 2229 50 33.73896026611328
improper 2228 2225 2242 2229 50 67.66112518310547
improper 2248 2244 2256 2250 50 36.446414947509766
improper 2249 2244 2256 2250 50 66.80028533935547
improper 2260 2258 2280 2262 50 34.99756622314453
improper 2261 2258 2280 2262 50 67.45657348632813
improper 2284 2282 2299 2286 50 35.23308181762695
improper 2285 2282 2299 2286 50 68.30430603027344
improper 2303 2301 2318 2305 50 33.6707763671875
improper 2304 2301 2318 2305 50 67.60840606689453
improper 2322 2320 2337 2324 50 35.37618637084961
improper 2323 2320 2337 2324 50 68.70146942138672
improper 2341 2339 2347 2343 50 33.19776153564453
improper 2342 2339 2347 2343 50 65.67311096191406
improper 2353 2349 2361 2355 50 37.66090393066406
improper 2354 2349 2361 2355 50 67.81819915771484
improper 2365 2363 2377 2367 50 33.68317413330078
improper 2366 2363 2377 2367 50 66.4910659790039
improper 2381 2379 2398 2383 50 35.44240188598633
improper 2382 2379 2398 2383 50 68.7516098022461
improper 2402 2400 2415 2404 50 34.74394226074219
improper 2403 2400 2415 2404 50 68.146484375
improper 2419 2417 2426 2421 50 33.55634307861328
improper 2420 2417 2426 2421 50 67.18035125732422
improper 2430 2428 2445 2432 50 33.939476013183594
improper 2431 2428 2445 2432 50 66.86320495605469
improper 2449 2447 2462 2451 50 33.64886474609375
improper 2450 2447 2462 2451 50 66.63436126708984
improper 2466 2464 2483 2468 50 35.49033737182617
improper 2467 2464 2483 2468 50 68.89744567871094
improper 2487 2485 2503 2489 50 34.49211502075195
improper 2488 2485 2503 2489 50 68.32701873779297
improper 2507 2505 2518 2509 50 34.29495620727539
improper 2508 2505 2518 2509 50 66.81884765625
improper 2522 2520 2537 2524 50 36.0315055847168
improper 2523 2520 2537 2524 50 69.12406921386719
improper 2541 2539 2556 2543 50 33.352848052978516
improper 2542 2539 2556 2543 50 66.90828704833984
improper 2560 2558 2578 2562 50 34.771331787109375
improper 2561 2558 2578 2562 50 67.62242126464844
improper 2582 2580 2595 2584 50 34.399898529052734
improper 2583 2580 2595 2584 50 67.70819091796875
improper 2599 2597 2614 2601 50 34.55640411376953
improper 2600 2597 2614 2601 50 67.59281158447266
improper 2618 2616 2629 2620 50 35.094261169433594
improper 2619 2616 2629 2620 50 67.41661834716797
improper 2633 2631 2644 2635 50 34.84197998046875
improper 2634 2631 2644 2635 50 67.93305206298828
improper 2648 2646 2666 2650 50 34.61384963989258
improper 2649 2646 2666 2650 50 68.86344909667969
improper 2670 2668 2677 2672 50 34.06929397583008
improper 2671 2668 2677 2672 50 68.17596435546875
improper 2681 2679 2692 2683 50 35.50825500488281
improper 2682 2679 2692 2683 50 68.06529235839844
improper 2696 2694 2704 2698 50 35.147979736328125
improper 2697 2694 2704 2698 50 68.00370025634766
improper 2708 2706 2721 2710 50 33.83570861816406
improper 2709 2706 2721 2710 50 67.5138168334961
improper 2725 2723 2736 2727 50 34.21637725830078
improper 2726 2723 2736 2727 50 66.39205169677734
improper 2740 2738 2748 2742 50 34.73733139038086
improper 2741 2738 2748 2742 50 67.6617660522461
improper 2752 2750 2770 2754 50 34.56061935424805
improper 2753 2750 2770 2754 50 67.71813201904297
improper 2774 2772 2785 2776 50 34.03959655761719
improper 2775 2772 2785 2776 50 66.80584716796875
improper 2789 2787 2796 2791 50 34.82322311401367
improper 2790 2787 2796 2791 50 67.76488494873047
improper 2800 2798 2815 2802 50 34.082210540771484
improper 2801 2798 2815 2802 50 67.56660461425781
improper 2819 2817 2837 2821 50 35.26937484741211
improper 2820 2817 2837 2821 50 68.11776733398438
improper 2841 2839 2854 2843 50 34.29689025878906
improper 2842 2839 2854 2843 50 67.55342864990234
improper 2858 2856 2864 2860 50 34.57026290893555
improper 2859 2856 2864 2860 50 65.70661163330078
improper 2868 2866 2883 2870 50 34.23710632324219
improper 2869 2866 2883 2870 50 68.0301284790039
improper 2887 2885 2897 2889 50 34.3880615234375
improper 2888 2885 2897 2889 50 69.0192642211914
improper 2901 2899 2907 2903 50 34.236045837402344
improper 2902 2899 2907 2903 50 66.32698059082031
improper 2911 2909 2926 2913 50 34.266544342041016
improper 2912 2909 2926 2913 50 68.10252380371094
improper 2930 2928 2945 2932 50 33.2624397277832
improper 2931 2928 2945 2932 50 67.34210205078125
improper 2949 2947 2959 2951 50 33.66496276855469
improper 2950 2947 2959 2951 50 67.5138168334961
improper 2963 2961 2975 2965 50 34.821598052978516
improper 2964 2961 2975 2965 50 67.62081146240234
improper 2979 2977 2992 2981 50 33.578956604003906
improper 2980 2977 2992 2981 50 67.3416748046875
improper 2996 2994 3003 2998 50 33.530574798583984
improper 2997 2994 3003 2998 50 66.84156799316406
improper 3014 3012 3027 3016 50 33.91798782348633
improper 3015 3012 3027 3016 50 66.87870788574219
improper 3031 3029 3042 3033 50 34.49883270263672
improper 3032 3029 3042 3033 50 67.11766815185547
improper 3046 3044 3064 3048 50 34.667659759521484
improper 3047 3044 3064 3048 50 67.64089965820313
improper 3068 3066 3083 3070 50 34.79602813720703
improper 3069 3066 3083 3070 50 69.06513977050781
improper 3087 3085 3094 3089 50 34.39468002319336
improper 3088 3085 3094 3089 50 69.1524658203125
improper 3098 3096 3105 3100 50 33.794620513916016
improper 3099 3096 3105 3100 50 68.00012969970703
improper 3109 3107 3127 3111 50 34.07806396484375
improper 3110 3107 3127 3111 50 66.48121643066406
improper 3131 3129 3138 3133 50 33.27558135986328
improper 3132 3129 3138 3133 50 68.64350128173828
improper 3142 3140 3157 3144 50 33.86274337768555
improper 3143 3140 3157 3144 50 67.27677154541016
improper 3161 3159 3167 3163 50 34.45914840698242
improper 3162 3159 3167 3163 50 65.8699951171875
improper 3171 3169 3189 3173 50 34.41439437866211
improper 3172 3169 3189 3173 50 67.5850601196289
improper 3193 3191 3213 3195 50 34.702735900878906
improper 3194 3191 3213 3195 50 67.4779052734375
improper 3217 3215 3237 3219 50 34.0623893737793
improper 3218 3215 3237 3219 50 66.8569564819336
improper 3241 3239 3256 3243 50 34.63808059692383
improper 3242 3239 3256 3243 50 67.84827423095703
improper 3260 3258 3267 3262 50 35.61207580566406
improper 3261 3258 3267 3262 50 68.88909149169922
improper 3271 3269 3282 3273 50 34.905174255371094
improper 3272 3269 3282 3273 50 67.84735107421875
improper 3286 3284 3293 3288 50 34.966941833496094
improper 3287 3284 3293 3288 50 69.42233276367188
improper 3300 3298 3295 3302 50 34.46672821044922
improper 3301 3298 3295 3302 50 66.07442474365234
improper 3310 3306 3325 3312 50 35.480892181396484
improper 3311 3306 3325 3312 50 69.09037017822266
improper 3329 3327 3347 3331 50 35.00673294067383
improper 3330 3327 3347 3331 50 68.08829498291016
improper 3351 3349 3369 3353 50 34.65541076660156
improper 3352 3349 3369 3353 50 67.69458770751953
improper 3373 3371 3386 3375 50 34.07344055175781
improper 3374 3371 3386 3375 50 67.2263412475586
improper 3390 3388 3400 3392 50 34.53572463989258
improper 3391 3388 3400 3392 50 68.24649810791016
improper 3404 3402 3415 3406 50 34.69916534423828
improper 3405 3402 3415 3406 50 67.18952941894531
improper 3419 3417 3434 3421 50 34.447261810302734
improper 3420 3417 3434 3421 50 68.38551330566406
improper 3438 3436 3451 3440 50 34.495914459228516
improper 3439 3436 3451 3440 50 66.97928619384766
improper 3455 3453 3473 3457 50 30.989913940429688
improper 3456 3453 3473 3457 50 67.2186050415039
improper 3477 3475 3487 3479 50 37.45132827758789
improper 3478 3475 3487 3479 50 71.61180877685547
improper 3491 3489 3506 3493 50 34.64360046386719
improper 3492 3489 3506 3493 50 68.05382537841797
improper 3510 3508 3518 3512 50 35.01863098144531
improper 3511 3508 3518 3512 50 68.50294494628906
improper 3529 3527 3549 3531 50 34.45989990234375
improper 3530 3527 3549 3531 50 67.89833068847656
improper 3553 3551 3564 3555 50 34.948814392089844
improper 3554 3551 3564 3555 50 67.40740203857422
improper 3575 3573 3593 3577 50 34.61067199707031
improper 3576 3573 3593 3577 50 67.97734832763672
improper 3597 3595 3605 3599 50 34.4580078125
improper 3598 3595 3605 3599 50 68.49237823486328
improper 3609 3607 3624 3611 50 34.67294692993164
improper 3610 3607 3624 3611 50 68.12991333007813
improper 3635 3633 3648 3637 50 34.64454650878906
improper 3636 3633 3648 3637 50 68.4146957397461
improper 3652 3650 3659 3654 50 34.480010986328125
improper 3653 3650 3659 3654 50 68.09705352783203
improper 3663 3661 3670 3665 50 34.54182815551758
improper 3664 3661 3670 3665 50 67.47450256347656
improper 3674 3672 3684 3676 50 34.78208541870117
improper 3675 3672 3684 3676 50 68.75284576416016
improper 3688 3686 3699 3690 50 34.83919906616211
improper 3689 3686 3699 3690 50 67.95520782470703
improper 3703 3701 3719 3705 50 34.917972564697266
improper 3704 3701 3719 3705 50 68.16242980957031
improper 3723 3721 3738 3725 50 34.665775299072266
improper 3724 3721 3738 3725 50 69.28221130371094
improper 3742 3740 3755 3744 50 35.25215530395508
improper 3743 3740 3755 3744 50 69.54823303222656
improper 3759 3757 3770 3761 50 34.90131378173828
improper 3760 3757 3770 3761 50 67.03478240966797
improper 3781 3779 3791 3783 50 35.404632568359375
improper 3782 3779 3791 3783 50 69.6712417602539
improper 3795 3793 3810 3797 50 34.92668914794922
improper 3796 3793 3810 3797 50 67.92700958251953
improper 3814 3812 3824 3816 50 34.90580368041992
improper 3815 3812 3824 3816 50 69.01678466796875
improper 3828 3826 3848 3830 50 34.65696716308594
improper 3829 3826 3848 3830 50 67.52021026611328
improper 3852 3850 3864 3854 50 34.690216064453125
improper 3853 3850 3864 3854 50 67.30999755859375
improper 3875 3873 3881 3877 50 34.41510009765625
improper 3876 3873 3881 3877 50 65.9660873413086
improper 3885 3883 3903 3887 50 34.601810455322266
improper 3886 3883 3903 3887 50 68.67511749267578
improper 3907 3905 3920 3909 50 34.547550201416016
improper 3908 3905 3920 3909 50 67.33171844482422
improper 3924 3922 3935 3926 50 34.65863037109375
improper 3925 3922 3935 3926 50 66.69258117675781
improper 3939 3937 3959 3941 50 34.48557662963867
improper 3940 3937 3959 3941 50 67.98197174072266
improper 3963 3961 3976 3965 50 35.30778884887695
improper 3964 3961 3976 3965 50 66.64998626708984
improper 3980 3978 3995 3982 50 34.528709411621094
improper 3981 3978 3995 3982 50 69.8023681640625
improper 3999 3997 4015 4001 50 34.62191390991211
improper 4000 3997 4015 4001 50 67.42440032958984
improper 4019 4017 4034 4021 50 35.30320739746094
improper 4020 4017 4034 4021 50 68.7271728515625
improper 4038 4036 4054 4040 50 34.49417495727539
improper 4039 4036 4054 4040 50 67.4769515991211
improper 4058 4056 4066 4060 50 34.050167083740234
improper 4059 4056 4066 4060 50 67.56370544433594
improper 4077 4075 4092 4079 50 34.97819900512695
improper 4078 4075 4092 4079 50 69.59749603271484
improper 4096 4094 4109 4098 50 34.704280853271484
improper 4097 4094 4109 4098 50 65.96682739257813
improper 4113 4111 4128 4115 50 34.39606475830078
improper 4114 4111 4128 4115 50 68.6844253540039
improper 4132 4130 4139 4134 50 34.916690826416016
improper 4133 4130 4139 4134 50 68.15161895751953
improper 4143 4141 4150 4145 50 35.79159927368164
improper 4144 4141 4150 4145 50 70.02327728271484
improper 4154 4152 4172 4156 50 35.19222640991211
improper 4155 4152 4172 4156 50 67.23258972167969
improper 4176 4174 4183 4178 50 34.73714065551758
improper 4177 4174 4183 4178 50 68.6178207397461
improper 4190 4188 4185 4192 50 34.59748077392578
improper 4191 4188 4185 4192 50 67.52215576171875
improper 4204 4200 4215 4206 50 34.99087905883789
improper 4205 4200 4215 4206 50 68.21638488769531
improper 4219 4217 4236 4221 50 34.64550018310547
improper 4220 4217 4236 4221 50 69.4119873046875
improper 4240 4238 4260 4242 50 35.406898498535156
improper 4241 4238 4260 4242 50 67.5618667602539
improper 4264 4262 4279 4266 50 35.055633544921875
improper 4265 4262 4279 4266 50 68.43975830078125
improper 4283 4281 4301 4285 50 34.52901077270508
improper 4284 4281 4301 4285 50 67.1873779296875
improper 4305 4303 4316 4307 50 34.415428161621094
improper 4306 4303 4316 4307 50 67.13843536376953
improper 4320 4318 4338 4322 50 35.23234176635742
improper 4321 4318 4338 4322 50 67.46807098388672
improper 4342 4340 4358 4344 50 34.91717529296875
improper 4343 4340 4358 4344 50 69.46273040771484
improper 4362 4360 4378 4364 50 34.5476188659668
improper 4363 4360 4378 4364 50 68.00872802734375
improper 4382 4380 4395 4384 50 34.36798858642578
improper 4383 4380 4395 4384 50 67.94877624511719
improper 4399 4397 4419 4401 50 34.8486213684082
improper 4400 4397 4419 4401 50 67.21476745605469
improper 4423 4421 4441 4425 50 34.57615280151367
improper 4424 4421 4441 4425 50 68.02696228027344
improper 4445 4443 4457 4447 50 34.48900604248047
improper 4446 4443 4457 4447 50 68.8170166015625
improper 4461 4459 4474 4463 50 34.85626220703125
improper 4462 4459 4474 4463 50 67.26744842529297
improper 4478 4476 4493 4480 50 33.7956657409668
improper 4479 4476 4493 4480 50 68.27388763427734
improper 4497 4495 4507 4499 50 35.04295349121094
improper 4498 4495 4507 4499 50 68.51872253417969
improper 4511 4509 4519 4513 50 34.527828216552734
improper 4512 4509 4519 4513 50 68.47045135498047
improper 4523 4521 4541 4525 50 35.03663635253906
improper 4524 4521 4541 4525 50 67.68104553222656
improper 4545 4543 4553 4547 50 34.81869125366211
improper 4546 4543 4553 4547 50 68.14311981201172
improper 4557 4555 4565 4559 50 35.1771240234375
improper 4558 4555 4565 4559 50 68.4381103515625
improper 4569 4567 4579 4571 50 34.81431579589844
improper 4570 4567 4579 4571 50 68.52809143066406
improper 4583 4581 4593 4585 50 32.193626403808594
improper 4584 4581 4593 4585 50 65.94837951660156
improper 4597 4595 4608 4599 50 34.157623291015625
improper 4598 4595 4608 4599 50 67.19034576416016
improper 4612 4610 4629 4614 50 31.801313400268555
improper 4613 4610 4629 4614 50 65.56836700439453
improper 4633 4631 4651 4635 50 35.71043395996094
improper 4634 4631 4651 4635 50 67.95796966552734
improper 4655 4653 4668 4657 50 35.80576705932617
improper 4656 4653 4668 4657 50 67.81057739257813
improper 4672 4670 4678 4674 50 34.71920394897461
improper 4673 4670 4678 4674 50 67.06346130371094
improper 4682 4680 4698 4684 50 34.28897476196289
improper 4683 4680 4698 4684 50 67.39188385009766
improper 4702 4700 4713 4704 50 35.54340362548828
improper 4703 4700 4713 4704 50 68.7787094116211
improper 4717 4715 4732 4719 50 34.72130584716797
improper 4718 4715 4732 4719 50 68.06230163574219
improper 4736 4734 4751 4738 50 35.02249526977539
improper 4737 4734 4751 4738 50 69.09624481201172
improper 4755 4753 4770 4757 50 34.491249084472656
improper 4756 4753 4770 4757 50 67.861572265625
improper 4774 4772 4792 4776 50 34.50719451904297
improper 4775 4772 4792 4776 50 68.08885192871094
improper 4796 4794 4804 4798 50 34.1522331237793
improper 4797 4794 4804 4798 50 68.1656265258789
improper 4808 4806 4819 4810 50 34.92361068725586
improper 4809 4806 4819 4810 50 67.20694732666016
improper 4823 4821 4833 4825 50 34.69223403930664
improper 4824 4821 4833 4825 50 68.13435363769531
improper 4837 4835 4844 4839 50 34.95230484008789
improper 4838 4835 4844 4839 50 68.8437271118164
improper 4848 4846 4860 4850 50 35.3044319152832
improper 4849 4846 4860 4850 50 67.64080810546875
improper 4864 4862 4879 4866 50 34.737266540527344
improper 4865 4862 4879 4866 50 69.01187133789063
improper 4883 4881 4899 4885 50 34.0058479309082
improper 4884 4881 4899 4885 50 68.02709197998047
improper 4903 4901 4910 4905 50 35.391998291015625
improper 4904 4901 4910 4905 50 68.79106903076172
improper 4914 4912 4920 4916 50 34.681556701660156
improper 4915 4912 4920 4916 50 66.41545104980469
improper 4924 4922 4942 4926 50 33.774375915527344
improper 4925 4922 4942 4926 50 67.5048828125
improper 4946 4944 4953 4948 50 34.59832000732422
improper 4947 4944 4953 4948 50 68.61433410644531
improper 4957 4955 4963 4959 50 34.756568908691406
improper 4958 4955 4963 4959 50 65.98371887207031
improper 4967 4965 4978 4969 50 35.130863189697266
improper 4968 4965 4978 4969 50 67.4627914428711
improper 4982 4980 4993 4984 50 34.74819564819336
improper 4983 4980 4993 4984 50 67.02740478515625
improper 4997 4995 5015 4999 50 34.52924346923828
improper 4998 4995 5015 4999 50 67.48375701904297
improper 5019 5017 5029 5021 50 33.38887405395508
improper 5020 5017 5029 5021 50 67.28425598144531
improper 5033 5031 5043 5035 50 33.96110534667969
improper 5034 5031 5043 5035 50 67.71768188476563
improper 5047 5045 5067 5049 50 33.442352294921875
improper 5048 5045 5067 5049 50 67.0446548461914
improper 5071 5069 5084 5073 50 33.82542037963867
improper 5072 5069 5084 5073 50 66.6564712524414
improper 5088 5086 5094 5090 50 34.76518630981445
improper 5089 5086 5094 5090 50 66.06927490234375
improper 5098 5096 5104 5100 50 34.30429458618164
improper 5099 5096 5104 5100 50 66.34053039550781
improper 5108 5106 5123 5110 50 34.0941047668457
improper 5109 5106 5123 5110 50 67.91429901123047
improper 5127 5125 5142 5129 50 34.14088821411133
improper 5128 5125 5142 5129 50 67.79927825927734
improper 5146 5144 5153 5148 50 34.75957489013672
improper 5147 5144 5153 5148 50 68.18936157226563
improper 5157 5155 5172 5159 50 34.85600280761719
improper 5158 5155 5172 5159 50 67.94017028808594
improper 5176 5174 5189 5178 50 34.37217330932617
improper 5177 5174 5189 5178 50 67.70504760742188
improper 5193 5191 5210 5195 50 33.6391716003418
improper 5194 5191 5210 5195 50 67.75455474853516
improper 5214 5212 5234 5216 50 34.87106704711914
improper 5215 5212 5234 5216 50 68.19454193115234
improper 5238 5236 5245 5240 50 33.6735725402832
improper 5239 5236 5245 5240 50 67.7684555053711
improper 5252 5250 5247 5254 50 35.20063018798828
improper 5253 5250 5247 5254 50 69.20087432861328
improper 5266 5262 5286 5268 50 33.99759292602539
improper 5267 5262 5286 5268 50 66.76181030273438
improper 5290 5288 5305 5292 50 33.67716598510742
improper 5291 5288 5305 5292 50 66.95384979248047
improper 5311 5307 5319 5313 50 37.8416862487793
improper 5312 5307 5319 5313 50 68.14794921875
improper 5323 5321 5330 5325 50 32.3570556640625
improper 5324 5321 5330 5325 50 67.14415740966797
improper 5334 5332 5340 5336 50 32.576171875
improper 5335 5332 5340 5336 50 65.93448638916016
improper 5344 5342 5352 5346 50 31.89112663269043
improper 5345 5342 5352 5346 50 65.7098388671875
improper 5356 5354 5368 5358 50 34.533939361572266
improper 5357 5354 5368 5358 50 66.664794921875
improper 5372 5370 5389 5374 50 35.839290618896484
improper 5373 5370 5389 5374 50 68.94033813476563
improper 5393 5391 5413 5395 50 36.25059509277344
improper 5394 5391 5413 5395 50 71.41968536376953
improper 5417 5415 5433 5419 50 37.61283493041992
improper 5418 5415 5433 5419 50 69.70841217041016
improper 5437 5435 5443 5439 50 33.28981018066406
improper 5438 5435 5443 5439 50 66.0625991821289
improper 5447 5445 5458 5449 50 34.61629104614258
improper 5448 5445 5458 5449 50 66.57156372070313
improper 5464 5460 5472 5466 50 37.8527946472168
improper 5465 5460 5472 5466 50 68.35944366455078
improper 5476 5474 5484 5478 50 35.69120788574219
improper 5477 5474 5484 5478 50 69.28324890136719
improper 5488 5486 5495 5490 50 34.4326286315918
improper 5489 5486 5495 5490 50 67.4883804321289
improper 5499 5497 5510 5501 50 32.61818313598633
improper 5500 5497 5510 5501 50 64.9991455078125
improper 5514 5512 5525 5516 50 36.09983825683594
improper 5515 5512 5525 5516 50 68.42025756835938
improper 5529 5527 5539 5531 50 35.75850296020508
improper 5530 5527 5539 5531 50 70.36458587646484
improper 5543 5541 5558 5545 50 35.98117446899414
improper 5544 5541 5558 5545 50 69.78937530517578
improper 5562 5560 5577 5564 50 35.66161346435547
improper 5563 5560 5577 5564 50 68.12882995605469
improper 5581 5579 5597 5583 50 33.424232482910156
improper 5582 5579 5597 5583 50 67.48739624023438
improper 5601 5599 5612 5603 50 34.870018005371094
improper 5602 5599 5612 5603 50 67.00012969970703
improper 5619 5617 5614 5621 50 34.82140350341797
improper 5620 5617 5614 5621 50 67.42109680175781
improper 5641 5639 5656 5643 50 35.77054977416992
improper 5642 5639 5656 5643 50 69.51286315917969
improper 5662 5658 5670 5664 50 39.49074172973633
improper 5663 5658 5670 5664 50 69.45155334472656
improper 5674 5672 5689 5676 50 33.91070556640625
improper 5675 5672 5689 5676 50 67.50469207763672
improper 5693 5691 5708 5695 50 34.6074104309082
improper 5694 5691 5708 5695 50 68.68895721435547
improper 5712 5710 5730 5714 50 35.13039779663086
improper 5713 5710 5730 5714 50 67.63002014160156
improper 5734 5732 5740 5736 50 34.64561080932617
improper 5735 5732 5740 5736 50 66.43312072753906
improper 5751 5749 5761 5753 50 35.8779296875
improper 5752 5749 5761 5753 50 69.65650939941406
improper 5765 5763 5777 5767 50 33.90806198120117
improper 5766 5763 5777 5767 50 66.38008880615234
improper 5781 5779 5796 5783 50 35.51624298095703
improper 5782 5779 5796 5783 50 69.1793212890625
improper 5800 5798 5818 5802 50 34.81729507446289
improper 5801 5798 5818 5802 50 68.25520324707031
improper 5822 5820 5837 5824 50 35.33613204956055
improper 5823 5820 5837 5824 50 68.19910430908203
improper 5841 5839 5856 5843 50 32.902687072753906
improper 5842 5839 5856 5843 50 66.87934112548828
improper 5860 5858 5871 5862 50 34.920291900634766
improper 5861 5858 5871 5862 50 66.85688018798828
improper 5875 5873 5895 5877 50 34.25217056274414
improper 5876 5873 5895 5877 50 67.47173309326172
improper 5899 5897 5914 5901 50 35.82423782348633
improper 5900 5897 5914 5901 50 68.55938720703125
improper 5918 5916 5928 5920 50 35.33357620239258
improper 5919 5916 5928 5920 50 68.69316864013672
improper 5932 5930 5949 5934 50 33.80547332763672
improper 5933 5930 5949 5934 50 67.94719696044922
improper 5953 5951 5966 5955 50 33.24577331542969
improper 5954 5951 5966 5955 50 66.36996459960938
improper 5970 5968 5983 5972 50 34.289222717285156
improper 5971 5968 5983 5972 50 67.63032531738281
improper 5987 5985 6004 5989 50 35.06757354736328
improper 5988 5985 6004 5989 50 69.09454345703125
improper 6008 6006 6014 6010 50 34.577392578125
improper 6009 6006 6014 6010 50 65.56440734863281
improper 6018 6016 6026 6020 50 35.74409484863281
improper 6019 6016 6026 6020 50 69.22724151611328
improper 6032 6028 6040 6034 50 36.75724411010742
improper 6033 6028 6040 6034 50 67.50366973876953
improper 6044 6042 6054 6046 50 33.43605041503906
improper 6045 6042 6054 6046 50 67.17546081542969
improper 6058 6056 6074 6060 50 34.49742889404297
improper 6059 6056 6074 6060 50 68.06599426269531
improper 6078 6076 6090 6080 50 34.20309066772461
improper 6079 6076 6090 6080 50 67.04061889648438
improper 6094 6092 6114 6096 50 34.32120132446289
improper 6095 6092 6114 6096 50 67.03240966796875
improper 6118 6116 6128 6120 50 33.95859146118164
improper 6119 6116 6128 6120 50 68.48473358154297
improper 6132 6130 6148 6134 50 34.838829040527344
improper 6133 6130 6148 6134 50 68.83867645263672
improper 6152 6150 6167 6154 50 32.234310150146484
improper 6153 6150 6167 6154 50 65.9839096069336
improper 6171 6169 6181 6173 50 34.64076232910156
improper 6172 6169 6181 6173 50 69.01373291015625
improper 6185 6183 6195 6187 50 36.31389236450195
improper 6186 6183 6195 6187 50 72.53656768798828
improper 6199 6197 6216 6201 50 33.86845779418945
improper 6200 6197 6216 6201 50 69.10546112060547
improper 6220 6218 6240 6222 50 33.093231201171875
improper 6221 6218 6240 6222 50 66.83937072753906
improper 6244 6242 6251 6246 50 33.141700744628906
improper 6245 6242 6251 6246 50 67.27216339111328
improper 6255 6253 6271 6257 50 32.782562255859375
improper 6256 6253 6271 6257 50 66.84442138671875
improper 6275 6273 6282 6277 50 35.231658935546875
improper 6276 6273 6282 6277 50 67.9866714477539
improper 6286 6284 6304 6288 50 34.405418395996094
improper 6287 6284 6304 6288 50 67.13804626464844
improper 6310 6306 6318 6312 50 37.495731353759766
improper 6311 6306 6318 6312 50 67.95515441894531
improper 6322 6320 6335 6324 50 34.2344856262207
improper 6323 6320 6335 6324 50 67.64420318603516
improper 6339 6337 6350 6341 50 34.8669548034668
improper 6340 6337 6350 6341 50 67.4621810913086
improper 6354 6352 6369 6356 50 35.327083587646484
improper 6355 6352 6369 6356 50 68.36430358886719
improper 6373 6371 6388 6375 50 33.7231559753418
improper 6374 6371 6388 6375 50 66.8510971069336
improper 6392 6390 6399 6394 50 33.63677978515625
improper 6393 6390 6399 6394 50 67.41783905029297
improper 6403 6401 6418 6405 50 34.198612213134766
improper 6404 6401 6418 6405 50 67.40178680419922
improper 6422 6420 6437 6424 50 34.18925857543945
improper 6423 6420 6437 6424 50 67.80999755859375
improper 6441 6439 6456 6443 50 33.49449920654297
improper 6442 6439 6456 6443 50 67.07447814941406
improper 6460 6458 6471 6462 50 34.009220123291016
improper 6461 6458 6471 6462 50 66.32828521728516
improper 6475 6473 6495 6477 50 34.523799896240234
improper 6476 6473 6495 6477 50 67.46424102783203
improper 6499 6497 6515 6501 50 35.0278205871582
improper 6500 6497 6515 6501 50 69.16719818115234
improper 6519 6517 6530 6521 50 33.649539947509766
improper 6520 6517 6530 6521 50 66.62360382080078
improper 6534 6532 6549 6536 50 35.482723236083984
improper 6535 6532 6549 6536 50 69.67546844482422
improper 6555 6551 6563 6557 50 39.37390899658203
improper 6556 6551 6563 6557 50 69.05057525634766
improper 6567 6565 6578 6569 50 34.37110900878906
improper 6568 6565 6578 6569 50 66.54792022705078
improper 6587 6583 6580 6589 50 38.20323181152344
improper 6588 6583 6580 6589 50 68.54584503173828
improper 6599 6595 6619 6601 50 33.53171157836914
improper 6600 6595 6619 6601 50 66.22317504882813
improper 6623 6621 6639 6625 50 35.18423843383789
improper 6624 6621 6639 6625 50 68.612548828125
improper 6643 6641 6663 6645 50 33.585472106933594
improper 6644 6641 6663 6645 50 66.6234359741211
improper 6667 6665 6685 6669 50 35.195281982421875
improper 6668 6665 6685 6669 50 66.8565902709961
improper 6689 6687 6700 6691 50 33.720462799072266
improper 6690 6687 6700 6691 50 65.69880676269531
improper 6704 6702 6721 6706 50 33.224334716796875
improper 6705 6702 6721 6706 50 66.91239166259766
improper 6725 6723 6740 6727 50 32.90421676635742
improper 6726 6723 6740 6727 50 67.20697021484375
improper 6744 6742 6757 6746 50 32.31439971923828
improper 6745 6742 6757 6746 50 65.68827056884766
improper 6763 6759 6771 6765 50 36.86192321777344
improper 6764 6759 6771 6765 50 67.60221862792969
improper 6775 6773 6787 6777 50 33.04802322387695
improper 6776 6773 6787 6777 50 65.86490631103516
improper 6791 6789 6804 6793 50 34.78628158569336
improper 6792 6789 6804 6793 50 67.62940216064453
improper 6808 6806 6823 6810 50 35.135765075683594
improper 6809 6806 6823 6810 50 68.41912078857422
improper 6827 6825 6847 6829 50 34.65254211425781
improper 6828 6825 6847 6829 50 67.38897705078125
improper 6851 6849 6863 6853 50 34.884918212890625
improper 6852 6849 6863 6853 50 67.56285095214844
improper 6867 6865 6882 6869 50 32.22434616088867
improper 6868 6865 6882 6869 50 66.1054916381836
improper 6886 6884 6896 6888 50 33.59696578979492
improper 6887 6884 6896 6888 50 67.05876922607422
improper 6900 6898 6912 6902 50 34.34690475463867
improper 6901 6898 6912 6902 50 66.49885559082031
improper 6916 6914 6923 6918 50 34.4410400390625
improper 6917 6914 6923 6918 50 67.27993774414063
improper 6927 6925 6947 6929 50 34.660240173339844
improper 6928 6925 6947 6929 50 67.57843017578125
improper 6951 6949 6964 6953 50 35.48702621459961
improper 6952 6949 6964 6953 50 68.02495574951172
improper 6968 6966 6988 6970 50 35.37368392944336
improper 6969 6966 6988 6970 50 68.46045684814453
improper 6992 6990 7004 6994 50 34.45109939575195
improper 6993 6990 7004 6994 50 67.91442108154297
improper 7008 7006 7019 7010 50 34.39902114868164
improper 7009 7006 7019 7010 50 67.62531280517578
improper 7023 7021 7036 7025 50 33.81181716918945
improper 7024 7021 7036 7025 50 68.0598373413086
improper 7040 7038 7053 7042 50 33.97725296020508
improper 7041 7038 7053 7042 50 67.17989349365234
improper 7057 7055 7073 7059 50 32.193477630615234
improper 7058 7055 7073 7059 50 66.94758605957031
improper 7077 7075 7094 7079 50 32.15380859375
improper 7078 7075 7094 7079 50 65.74284362792969
improper 7098 7096 7106 7100 50 35.27925491333008
improper 7099 7096 7106 7100 50 68.75202178955078
improper 7110 7108 7126 7112 50 33.21151351928711
improper 7111 7108 7126 7112 50 67.63128662109375
improper 7130 7128 7141 7132 50 35.30803298950195
improper 7131 7128 7141 7132 50 67.29444885253906
improper 7145 7143 7165 7147 50 33.501731872558594
improper 7146 7143 7165 7147 50 67.29727172851563
improper 7169 7167 7177 7171 50 34.33913803100586
improper 7170 7167 7177 7171 50 67.75574493408203
improper 7181 7179 7187 7183 50 33.90574645996094
improper 7182 7179 7187 7183 50 65.98599243164063
improper 7191 7189 7208 7193 50 32.87602615356445
improper 7192 7189 7208 7193 50 66.57563781738281
improper 7212 7210 7227 7214 50 34.513553619384766
improper 7213 7210 7227 7214 50 67.29385375976563
improper 7231 7229 7246 7233 50 34.21522903442383
improper 7232 7229 7246 7233 50 67.20966339111328
improper 7250 7248 7263 7252 50 34.437591552734375
improper 7251 7248 7263 7252 50 67.44893646240234
improper 7267 7265 7287 7269 50 34.791969299316406
improper 7268 7265 7287 7269 50 67.61363983154297
improper 7291 7289 7304 7293 50 34.3991584777832
improper 7292 7289 7304 7293 50 67.42132568359375
improper 7308 7306 7319 7310 50 32.47206115722656
improper 7309 7306 7319 7310 50 65.06304931640625
improper 7323 7321 7334 7325 50 34.37035369873047
improper 7324 7321 7334 7325 50 66.42078399658203
improper 7338 7336 7354 7340 50 34.60343551635742
improper 7339 7336 7354 7340 50 68.73421478271484
improper 7358 7356 7373 7360 50 34.309505462646484
improper 7359 7356 7373 7360 50 67.52307891845703
improper 7384 7382 7394 7386 50 33.4274787902832
improper 7385 7382 7394 7386 50 67.665283203125
improper 7398 7396 7410 7400 50 33.630130767822266
improper 7399 7396 7410 7400 50 66.33910369873047
improper 7414 7412 7434 7416 50 33.72718811035156
improper 7415 7412 7434 7416 50 67.5938491821289
improper 7445 7443 7463 7447 50 34.255069732666016
improper 7446 7443 7463 7447 50 67.3719482421875
improper 7467 7465 7473 7469 50 34.598655700683594
improper 7468 7465 7473 7469 50 65.93478393554688
improper 7477 7475 7490 7479 50 33.535423278808594
improper 7478 7475 7490 7479 50 67.17240905761719
improper 7494 7492 7512 7496 50 34.78365707397461
improper 7495 7492 7512 7496 50 67.89376068115234
improper 7516 7514 7534 7518 50 33.931766510009766
improper 7517 7514 7534 7518 50 67.1018295288086
improper 7538 7536 7558 7540 50 34.81669998168945
improper 7539 7536 7558 7540 50 67.72794342041016
improper 7562 7560 7574 7564 50 32.888031005859375
improper 7563 7560 7574 7564 50 66.23420715332031
improper 7578 7576 7589 7580 50 34.61960983276367
improper 7579 7576 7589 7580 50 66.95026397705078
improper 7593 7591 7600 7595 50 34.01863479614258
improper 7594 7591 7600 7595 50 67.55559539794922
improper 7604 7602 7619 7606 50 34.74855041503906
improper 7605 7602 7619 7606 50 68.34213256835938
improper 7623 7621 7633 7625 50 34.842105865478516
improper 7624 7621 7633 7625 50 68.99658966064453
improper 7637 7635 7655 7639 50 33.81604766845703
improper 7638 7635 7655 7639 50 66.96520233154297
improper 7659 7657 7674 7661 50 34.4678840637207
improper 7660 7657 7674 7661 50 68.08281707763672
improper 7678 7676 7693 7680 50 33.65866470336914
improper 7679 7676 7693 7680 50 67.55017852783203
improper 7697 7695 7710 7699 50 34.04474639892578
improper 7698 7695 7710 7699 50 67.3208999633789
improper 7714 7712 7734 7716 50 34.712921142578125
improper 7715 7712 7734 7716 50 67.66078186035156
improper 7738 7736 7756 7740 50 34.9659538269043
improper 7739 7736 7756 7740 50 68.81737518310547
improper 7763 7761 7758 7765 50 34.81930923461914
improper 7764 7761 7758 7765 50 68.1091079711914
improper 7785 7781 7792 7787 50 35.30497741699219
improper 7786 7781 7792 7787 50 68.0617446899414
improper 7798 7794 7806 7800 50 38.200313568115234
improper 7799 7794 7806 7800 50 68.36589050292969
improper 7812 7808 7820 7814 50 37.105751037597656
improper 7813 7808 7820 7814 50 67.85796356201172
improper 7824 7822 7834 7826 50 36.378997802734375
improper 7825 7822 7834 7826 50 71.27169799804688
improper 7838 7836 7850 7840 50 35.39310836791992
improper 7839 7836 7850 7840 50 67.6325454711914
improper 7854 7852 7865 7856 50 34.55841827392578
improper 7855 7852 7865 7856 50 67.10225677490234
improper 7869 7867 7889 7871 50 34.5012092590332
improper 7870 7867 7889 7871 50 67.62256622314453
improper 7893 7891 7906 7895 50 33.522979736328125
improper 7894 7891 7906 7895 50 66.35765838623047
improper 7910 7908 7925 7912 50 33.495948791503906
improper 7911 7908 7925 7912 50 67.81178283691406
improper 7929 7927 7936 7931 50 34.4644775390625
improper 7930 7927 7936 7931 50 68.08753204345703
improper 7940 7938 7960 7942 50 34.83816146850586
improper 7941 7938 7960 7942 50 67.23776245117188
improper 7966 7962 7974 7968 50 37.58137512207031
improper 7967 7962 7974 7968 50 67.78937530517578
improper 7985 7983 7998 7987 50 33.799354553222656
improper 7986 7983 7998 7987 50 66.82406616210938
improper 8002 8000 8017 8004 50 34.62538528442383
improper 8003 8000 8017 8004 50 68.95403289794922
improper 8021 8019 8032 8023 50 35.818206787109375
improper 8022 8019 8032 8023 50 68.72967529296875
improper 8036 8034 8046 8038 50 35.23102951049805
improper 8037 8034 8046 8038 50 70.54926300048828
improper 8050 8048 8066 8052 50 33.47832107543945
improper 8051 8048 8066 8052 50 67.704833984375
improper 8070 8068 8078 8072 50 34.59885025024414
improper 8071 8068 8078 8072 50 67.60205841064453
improper 8082 8080 8097 8084 50 32.88895797729492
improper 8083 8080 8097 8084 50 67.68450927734375
improper 8101 8099 8116 8103 50 34.898338317871094
improper 8102 8099 8116 8103 50 68.511474609375
improper 8120 8118 8130 8122 50 33.87173843383789
improper 8121 8118 8130 8122 50 68.38978576660156
improper 8134 8132 8149 8136 50 35.01828384399414
improper 8135 8132 8149 8136 50 67.61051177978516
improper 8153 8151 8166 8155 50 35.067935943603516
improper 8154 8151 8166 8155 50 67.2472915649414
improper 8172 8168 8180 8174 50 37.257869720458984
improper 8173 8168 8180 8174 50 67.76593017578125
improper 8184 8182 8199 8186 50 34.56427001953125
improper 8185 8182 8199 8186 50 68.43966674804688
improper 8203 8201 8214 8205 50 32.93448257446289
improper 8204 8201 8214 8205 50 65.87442016601563
improper 8218 8216 8233 8220 50 33.421451568603516
improper 8219 8216 8233 8220 50 66.72979736328125
improper 8237 8235 8243 8239 50 33.89548873901367
improper 8238 8235 8243 8239 50 65.6039810180664
improper 8247 8245 8267 8249 50 34.19212341308594
improper 8248 8245 8267 8249 50 67.28117370605469
improper 8271 8269 8284 8273 50 32.59166717529297
improper 8272 8269 8284 8273 50 66.17721557617188
improper 8288 8286 8303 8290 50 34.370670318603516
improper 8289 8286 8303 8290 50 67.30354309082031
improper 8307 8305 8317 8309 50 32.59260177612305
improper 8308 8305 8317 8309 50 66.63532257080078
improper 8321 8319 8336 8323 50 34.2935676574707
improper 8322 8319 8336 8323 50 67.13033294677734
improper 8340 8338 8355 8342 50 35.72195053100586
improper 8341 8338 8355 8342 50 68.79916381835938
improper 8359 8357 8370 8361 50 31.98557472229004
improper 8360 8357 8370 8361 50 65.35980987548828
improper 8374 8372 8381 8376 50 33.82430648803711
improper 8375 8372 8381 8376 50 67.15740203857422
improper 8385 8383 8393 8387 50 34.680633544921875
improper 8386 8383 8393 8387 50 67.8826904296875
improper 8397 8395 8412 8399 50 33.947235107421875
improper 8398 8395 8412 8399 50 67.25285339355469
improper 8416 8414 8433 8418 50 34.49303436279297
improper 8417 8414 8433 8418 50 68.37429809570313
improper 8437 8435 8457 8439 50 34.53925704956055
improper 8438 8435 8457 8439 50 67.92214965820313
improper 8461 8459 8467 8463 50 32.758724212646484
improper 8462 8459 8467 8463 50 65.43834686279297
improper 8471 8469 8483 8473 50 33.32231140136719
improper 8472 8469 8483 8473 50 66.64376068115234
improper 8487 8485 8500 8489 50 34.66462707519531
improper 8488 8485 8500 8489 50 67.89566040039063
improper 8506 8502 8514 8508 50 37.84143829345703
improper 8507 8502 8514 8508 50 68.1568603515625
improper 8518 8516 8525 8520 50 33.82447052001953
improper 8519 8516 8525 8520 50 67.68171691894531
improper 8529 8527 8540 8531 50 35.257015228271484
improper 8530 8527 8540 8531 50 67.45281982421875
improper 8544 8542 8559 8546 50 34.50312423706055
improper 8545 8542 8559 8546 50 68.30917358398438
improper 8563 8561 8575 8565 50 32.714317321777344
improper 8564 8561 8575 8565 50 66.11571502685547
improper 8586 8584 8593 8588 50 34.5447883605957
improper 8587 8584 8593 8588 50 68.37525177001953
improper 8597 8595 8609 8599 50 31.160228729248047
improper 8598 8595 8609 8599 50 65.59609985351563
improper 8613 8611 8633 8615 50 33.03609848022461
improper 8614 8611 8633 8615 50 66.59844970703125
improper 8637 8635 8647 8639 50 33.16752624511719
improper 8638 8635 8647 8639 50 68.01587677001953
improper 8651 8649 8669 8653 50 34.49609375
improper 8652 8649 8669 8653 50 67.86369323730469
improper 8673 8671 8684 8675 50 32.36298370361328
improper 8674 8671 8684 8675 50 65.86139678955078
improper 8688 8686 8696 8690 50 33.68629455566406
improper 8689 8686 8696 8690 50 67.492919921875
improper 8700 8698 8718 8702 50 32.582462310791016
improper 8701 8698 8718 8702 50 66.44149017333984
improper 8722 8720 8733 8724 50 34.452003479003906
improper 8723 8720 8733 8724 50 66.97024536132813
improper 8737 8735 8752 8739 50 34.765846252441406
improper 8738 8735 8752 8739 50 69.22103881835938
improper 8756 8754 8766 8758 50 33.87094497680664
improper 8757 8754 8766 8758 50 69.59776306152344
improper 8770 8768 8777 8772 50 35.81856155395508
improper 8771 8768 8777 8772 50 69.73771667480469
improper 8783 8779 8791 8785 50 37.046939849853516
improper 8784 8779 8791 8785 50 68.1953353881836
improper 8795 8793 8805 8797 50 33.86525344848633
improper 8796 8793 8805 8797 50 67.80166625976563
improper 8809 8807 8824 8811 50 36.108848571777344
improper 8810 8807 8824 8811 50 69.11812591552734
improper 8828 8826 8843 8830 50 33.255043029785156
improper 8829 8826 8843 8830 50 66.74248504638672
improper 8847 8845 8865 8849 50 35.04655456542969
improper 8848 8845 8865 8849 50 67.71281433105469
improper 8869 8867 8882 8871 50 33.61834716796875
improper 8870 8867 8882 8871 50 66.58448791503906
improper 8886 8884 8901 8888 50 32.96059799194336
improper 8887 8884 8901 8888 50 66.85653686523438
improper 8905 8903 8925 8907 50 31.236614227294922
improper 8906 8903 8925 8907 50 64.6329345703125
improper 8929 8927 8942 8931 50 35.46862030029297
improper 8930 8927 8942 8931 50 67.55845642089844
improper 8946 8944 8956 8948 50 33.948726654052734
improper 8947 8944 8956 8948 50 67.87516784667969
improper 8960 8958 8970 8962 50 34.90972137451172
improper 8961 8958 8970 8962 50 69.08485412597656
improper 8974 8972 8984 8976 50 35.253292083740234
improper 8975 8972 8984 8976 50 69.34691619873047
improper 8988 8986 9003 8990 50 30.3864803314209
improper 8989 8986 9003 8990 50 64.43379211425781
improper 9007 9005 9017 9009 50 35.270713806152344
improper 9008 9005 9017 9009 50 68.7663803100586
improper 9021 9019 9036 9023 50 32.962833404541016
improper 9022 9019 9036 9023 50 66.85736083984375
improper 9040 9038 9060 9042 50 33.2969856262207
improper 9041 9038 9060 9042 50 66.35177612304688
improper 9064 9062 9080 9066 50 34.21134567260742
improper 9065 9062 9080 9066 50 67.51185607910156
improper 9084 9082 9095 9086 50 34.8589973449707
improper 9085 9082 9095 9086 50 67.34333801269531
improper 9099 9097 9117 9101 50 34.16524887084961
improper 9100 9097 9117 9101 50 67.48110961914063
improper 9121 9119 9128 9123 50 34.143028259277344
improper 9122 9119 9128 9123 50 67.14423370361328
improper 9132 9130 9147 9134 50 35.40925598144531
improper 9133 9130 9147 9134 50 69.3322525024414
improper 9151 9149 9163 9153 50 31.642269134521484
improper 9152 9149 9163 9153 50 65.61908721923828
improper 9167 9165 9178 9169 50 32.682735443115234
improper 9168 9165 9178 9169 50 65.40729522705078
improper 9182 9180 9192 9184 50 33.35651779174805
improper 9183 9180 9192 9184 50 66.02486419677734
improper 9196 9194 9207 9198 50 31.23975944519043
improper 9197 9194 9207 9198 50 65.30596160888672
improper 9211 9209 9221 9213 50 34.78769302368164
improper 9212 9209 9221 9213 50 68.08717346191406
improper 9225 9223 9240 9227 50 33.8686637878418
improper 9226 9223 9240 9227 50 67.94214630126953
improper 9244 9242 9255 9246 50 33.83651351928711
improper 9245 9242 9255 9246 50 66.20237731933594
improper 9259 9257 9270 9261 50 33.814430236816406
improper 9260 9257 9270 9261 50 66.46403503417969
improper 9274 9272 9294 9276 50 33.39214324951172
improper 9275 9272 9294 9276 50 66.28339385986328
improper 9298 9296 9310 9300 50 33.352325439453125
improper 9299 9296 9310 9300 50 65.65740966796875
improper 9314 9312 9320 9316 50 34.68891906738281
improper 9315 9312 9320 9316 50 66.17757415771484
improper 9324 9322 9336 9326 50 33.74565124511719
improper 9325 9322 9336 9326 50 66.59770202636719
improper 9340 9338 9352 9342 50 33.52562713623047
improper 9341 9338 9352 9342 50 66.37455749511719
improper 9356 9354 9363 9358 50 32.75380325317383
improper 9357 9354 9363 9358 50 67.10201263427734
improper 9367 9365 9387 9369 50 35.5518684387207
improper 9368 9365 9387 9369 50 68.02820587158203
improper 9391 9389 9406 9393 50 31.635482788085938
improper 9392 9389 9406 9393 50 65.38546752929688
improper 9410 9408 9425 9412 50 32.78333282470703
improper 9411 9408 9425 9412 50 66.07849884033203
improper 9429 9427 9440 9431 50 33.25065994262695
improper 9430 9427 9440 9431 50 65.54714965820313
improper 9444 9442 9459 9446 50 33.7014274597168
improper 9445 9442 9459 9446 50 67.1529769897461
improper 9463 9461 9478 9465 50 34.98781204223633
improper 9464 9461 9478 9465 50 67.83662414550781
improper 9482 9480 9495 9484 50 33.21870803833008
improper 9483 9480 9495 9484 50 66.41033172607422
improper 9499 9497 9511 9501 50 32.46112060546875
improper 9500 9497 9511 9501 50 65.39033508300781
improper 9515 9513 9531 9517 50 34.33484649658203
improper 9516 9513 9531 9517 50 67.42688751220703
improper 9535 9533 9548 9537 50 34.320674896240234
improper 9536 9533 9548 9537 50 67.4603500366211
improper 9552 9550 9563 9554 50 34.48811340332031
improper 9553 9550 9563 9554 50 66.66259765625
improper 9567 9565 9582 9569 50 35.161102294921875
improper 9568 9565 9582 9569 50 68.89415740966797
improper 9586 9584 9596 9588 50 33.25798797607422
improper 9587 9584 9596 9588 50 67.4406967163086
improper 9600 9598 9610 9602 50 33.95206069946289
improper 9601 9598 9610 9602 50 67.29460144042969
improper 9614 9612 9630 9616 50 32.15889358520508
improper 9615 9612 9630 9616 50 66.67375183105469
improper 9634 9632 9644 9636 50 34.66976547241211
improper 9635 9632 9644 9636 50 67.58013153076172
improper 9655 9653 9667 9657 50 33.146080017089844
improper 9656 9653 9667 9657 50 65.72100067138672
improper 9671 9669 9686 9673 50 33.79103088378906
improper 9672 9669 9686 9673 50 67.2191162109375
improper 9690 9688 9701 9692 50 37.31943130493164
improper 9691 9688 9701 9692 50 69.26622009277344
improper 9705 9703 9717 9707 50 34.4962158203125
improper 9706 9703 9717 9707 50 67.24015045166016
improper 9721 9719 9733 9723 50 34.348812103271484
improper 9722 9719 9733 9723 50 66.89408874511719
improper 9737 9735 9744 9739 50 32.90047073364258
improper 9738 9735 9744 9739 50 67.06926727294922
improper 9748 9746 9754 9750 50 34.52473449707031
improper 9749 9746 9754 9750 50 65.68492126464844
improper 9758 9756 9771 9760 50 32.881317138671875
improper 9759 9756 9771 9760 50 66.06501007080078
improper 9775 9773 9785 9777 50 32.90494918823242
improper 9776 9773 9785 9777 50 67.52640533447266
improper 9789 9787 9796 9791 50 34.2147216796875
improper 9790 9787 9796 9791 50 67.58125305175781
improper 9800 9798 9807 9802 50 33.57352828979492
improper 9801 9798 9807 9802 50 68.2332763671875
improper 9813 9809 9821 9815 50 38.14228439331055
improper 9814 9809 9821 9815 50 69.12879943847656
improper 9825 9823 9837 9827 50 32.861473083496094
improper 9826 9823 9837 9827 50 66.62615966796875
improper 9841 9839 9858 9843 50 33.933143615722656
improper 9842 9839 9858 9843 50 68.53854370117188
improper 9862 9860 9882 9864 50 33.280765533447266
improper 9863 9860 9882 9864 50 67.7950210571289
improper 9886 9884 9901 9888 50 33.2445182800293
improper 9887 9884 9901 9888 50 66.81990051269531
improper 9905 9903 9913 9907 50 33.65342330932617
improper 9906 9903 9913 9907 50 68.07588195800781
improper 9917 9915 9930 9919 50 34.594078063964844
improper 9918 9915 9930 9919 50 67.65072631835938
improper 9934 9932 9944 9936 50 33.21904373168945
improper 9935 9932 9944 9936 50 67.59098815917969
improper 9948 9946 9964 9950 50 31.680633544921875
improper 9949 9946 9964 9950 50 66.03609466552734
improper 9968 9966 9979 9970 50 35.779075622558594
improper 9969 9966 9979 9970 50 68.14679718017578
improper 9983 9981 9996 9985 50 33.20881652832031
improper 9984 9981 9996 9985 50 67.5080795288086
improper 10000 9998 10015 10002 50 33.88226318359375
improper 10001 9998 10015 10002 50 67.10852813720703
improper 10021 10017 10029 10023 50 36.628787994384766
improper 10022 10017 10029 10023 50 67.22303009033203
improper 10033 10031 10040 10035 50 34.493045806884766
improper 10034 10031 10040 10035 50 68.9006118774414
improper 10044 10042 10064 10046 50 32.477684020996094
improper 10045 10042 10064 10046 50 65.56826782226563
improper 10068 10066 10081 10070 50 32.39368438720703
improper 10069 10066 10081 10070 50 65.86328125
improper 10085 10083 10103 10087 50 35.075965881347656
improper 10086 10083 10103 10087 50 67.94988250732422
improper 10107 10105 10125 10109 50 33.63557815551758
improper 10108 10105 10125 10109 50 66.97888946533203
improper 10129 10127 10144 10131 50 36.26397705078125
improper 10130 10127 10144 10131 50 69.4362564086914
improper 10148 10146 10163 10150 50 34.38046646118164
improper 10149 10146 10163 10150 50 67.633056640625
improper 10167 10165 10178 10169 50 34.277923583984375
improper 10168 10165 10178 10169 50 66.4873046875
improper 10182 10180 10193 10184 50 34.775264739990234
improper 10183 10180 10193 10184 50 66.82725524902344
improper 10197 10195 10203 10199 50 34.26840591430664
improper 10198 10195 10203 10199 50 65.9787826538086
improper 10207 10205 10220 10209 50 33.83656692504883
improper 10208 10205 10220 10209 50 66.84659576416016
improper 10224 10222 10235 10226 50 33.15530014038086
improper 10225 10222 10235 10226 50 66.41664123535156
improper 10239 10237 10254 10241 50 34.03892517089844
improper 10240 10237 10254 10241 50 67.0418472290039
improper 10258 10256 10265 10260 50 35.753761291503906
improper 10259 10256 10265 10260 50 70.21601867675781
improper 10269 10267 10280 10271 50 33.17144012451172
improper 10270 10267 10280 10271 50 66.93245697021484
improper 10284 10282 10292 10286 50 33.74561309814453
improper 10285 10282 10292 10286 50 67.81014251708984
improper 10296 10294 10309 10298 50 32.870609283447266
improper 10297 10294 10309 10298 50 66.03821563720703
improper 10313 10311 10330 10315 50 34.246543884277344
improper 10314 10311 10330 10315 50 68.79597473144531
improper 10334 10332 10352 10336 50 33.32941436767578
improper 10335 10332 10352 10336 50 66.90437316894531
improper 10356 10354 10374 10358 50 32.80653381347656
improper 10357 10354 10374 10358 50 66.45928192138672
improper 10378 10376 10395 10380 50 34.433467864990234
improper 10379 10376 10395 10380 50 67.76319122314453
improper 10399 10397 10414 10401 50 33.563838958740234
improper 10400 10397 10414 10401 50 66.63995361328125
improper 10418 10416 10424 10420 50 34.186126708984375
improper 10419 10416 10424 10420 50 66.05338287353516
improper 10428 10426 10446 10430 50 33.41557312011719
improper 10429 10426 10446 10430 50 66.96538543701172
improper 10450 10448 10465 10452 50 35.4557991027832
improper 10451 10448 10465 10452 50 68.14786529541016
improper 10469 10467 10489 10471 50 34.95885467529297
improper 10470 10467 10489 10471 50 68.14871215820313
improper 10493 10491 10500 10495 50 34.199867248535156
improper 10494 10491 10500 10495 50 69.44705200195313
improper 10504 10502 10519 10506 50 32.0953483581543
improper 10505 10502 10519 10506 50 67.01129150390625
improper 10523 10521 10533 10525 50 34.48712158203125
improper 10524 10521 10533 10525 50 67.65849304199219
improper 10539 10535 10547 10541 50 36.48390197753906
improper 10540 10535 10547 10541 50 67.00923156738281
improper 10553 10549 10561 10555 50 38.83229064941406
improper 10554 10549 10561 10555 50 69.31517791748047
improper 10565 10563 10572 10567 50 35.67782974243164
improper 10566 10563 10572 10567 50 68.77886962890625
improper 10576 10574 10588 10578 50 34.3780517578125
improper 10577 10574 10588 10578 50 66.51647186279297
improper 10594 10590 10602 10596 50 38.57495880126953
improper 10595 10590 10602 10596 50 68.83541107177734
improper 10606 10604 10622 10608 50 35.13377380371094
improper 10607 10604 10622 10608 50 67.63445281982422
improper 10626 10624 10642 10628 50 33.223487854003906
improper 10627 10624 10642 10628 50 68.4771957397461
improper 10653 10651 10668 10655 50 33.75435256958008
improper 10654 10651 10668 10655 50 67.79754638671875
improper 10672 10670 10689 10674 50 34.589378356933594
improper 10673 10670 10689 10674 50 67.95130157470703
improper 10693 10691 10708 10695 50 34.15122985839844
improper 10694 10691 10708 10695 50 67.40774536132813
improper 10712 10710 10722 10714 50 33.154258728027344
improper 10713 10710 10722 10714 50 67.66352844238281
improper 10726 10724 10736 10728 50 31.728750228881836
improper 10727 10724 10736 10728 50 65.99146270751953
improper 10740 10738 10755 10742 50 33.567203521728516
improper 10741 10738 10755 10742 50 67.0177001953125
improper 10759 10757 10774 10761 50 33.43370819091797
improper 10760 10757 10774 10761 50 66.81904602050781
improper 10778 10776 10796 10780 50 32.84916687011719
improper 10779 10776 10796 10780 50 66.54242706298828
improper 10800 10798 10810 10802 50 34.1610221862793
improper 10801 10798 10810 10802 50 67.7905044555664
improper 10814 10812 10825 10816 50 32.757511138916016
improper 10815 10812 10825 10816 50 66.03034973144531
improper 10829 10827 10840 10831 50 31.879085540771484
improper 10830 10827 10840 10831 50 65.06636810302734
improper 10851 10849 10861 10853 50 34.730403900146484
improper 10852 10849 10861 10853 50 67.70650482177734
improper 10867 10863 10875 10869 50 37.66655349731445
improper 10868 10863 10875 10869 50 68.31271362304688
improper 10879 10877 10890 10881 50 35.40483856201172
improper 10880 10877 10890 10881 50 67.78119659423828
improper 10894 10892 10906 10896 50 35.8061637878418
improper 10895 10892 10906 10896 50 69.0887222290039
improper 10910 10908 10925 10912 50 35.50836944580078
improper 10911 10908 10925 10912 50 67.57532501220703
improper 10929 10927 10947 10931 50 33.71657943725586
improper 10930 10927 10947 10931 50 66.87987518310547
improper 10951 10949 10971 10953 50 35.07582473754883
improper 10952 10949 10971 10953 50 67.4346694946289
improper 10975 10973 10988 10977 50 33.63473129272461
improper 10976 10973 10988 10977 50 66.90098571777344
improper 10999 10997 11017 11001 50 33.87208938598633
improper 11000 10997 11017 11001 50 66.82992553710938
improper 11021 11019 11032 11023 50 34.36143493652344
improper 11022 11019 11032 11023 50 67.76817321777344
improper 11036 11034 11051 11038 50 34.692352294921875
improper 11037 11034 11051 11038 50 68.03819274902344
improper 11055 11053 11070 11057 50 34.516292572021484
improper 11056 11053 11070 11057 50 68.46731567382813
improper 11074 11072 11084 11076 50 35.4993896484375
improper 11075 11072 11084 11076 50 68.82632446289063
improper 11088 11086 11104 11090 50 33.21067810058594
improper 11089 11086 11104 11090 50 67.40281677246094
improper 11108 11106 11115 11110 50 34.951507568359375
improper 11109 11106 11115 11110 50 68.82363891601563
improper 11119 11117 11137 11121 50 35.471500396728516
improper 11120 11117 11137 11121 50 68.4098892211914
improper 11141 11139 11161 11143 50 33.31519317626953
improper 11142 11139 11161 11143 50 66.17494201660156
improper 11165 11163 11185 11167 50 34.930625915527344
improper 11166 11163 11185 11167 50 67.39618682861328
improper 11189 11187 11207 11191 50 32.91704177856445
improper 11190 11187 11207 11191 50 66.1184310913086
improper 11211 11209 11223 11213 50 34.23154067993164
improper 11212 11209 11223 11213 50 66.62727355957031
improper 11227 11225 11233 11229 50 33.18168258666992
improper 11228 11225 11233 11229 50 65.40753936767578
improper 11237 11235 11248 11239 50 34.103477478027344
improper 11238 11235 11248 11239 50 66.58152770996094
improper 11252 11250 11267 11254 50 33.85875701904297
improper 11253 11250 11267 11254 50 67.08574676513672
improper 11271 11269 11281 11273 50 34.32710647583008
improper 11272 11269 11281 11273 50 68.14075469970703
improper 11292 11290 11303 11294 50 34.066131591796875
improper 11293 11290 11303 11294 50 66.4107894897461
improper 11307 11305 11322 11309 50 34.69144821166992
improper 11308 11305 11322 11309 50 68.39666748046875
improper 11326 11324 11339 11328 50 33.10397720336914
improper 11327 11324 11339 11328 50 66.91178131103516
improper 11343 11341 11356 11345 50 33.82271194458008
improper 11344 11341 11356 11345 50 66.72916412353516
improper 11360 11358 11377 11362 50 33.1208381652832
improper 11361 11358 11377 11362 50 67.5195541381836
improper 11381 11379 11394 11383 50 34.849647521972656
improper 11382 11379 11394 11383 50 68.26287078857422
improper 11398 11396 11408 11400 50 34.1766242980957
improper 11399 11396 11408 11400 50 68.44921875
improper 11412 11410 11425 11414 50 34.41412353515625
improper 11413 11410 11425 11414 50 68.93356323242188
improper 11431 11427 11439 11433 50 39.12100601196289
improper 11432 11427 11439 11433 50 69.03800201416016
improper 11443 11441 11460 11445 50 33.850345611572266
improper 11444 11441 11460 11445 50 68.10044860839844
improper 11464 11462 11471 11466 50 34.47465515136719
improper 11465 11462 11471 11466 50 66.85807800292969
improper 11475 11473 11490 11477 50 35.10029983520508
improper 11476 11473 11490 11477 50 68.3460693359375
improper 11494 11492 11514 11496 50 35.358665466308594
improper 11495 11492 11514 11496 50 67.87173461914063
improper 11518 11516 11530 11520 50 36.036109924316406
improper 11519 11516 11530 11520 50 68.62220001220703
improper 11534 11532 11545 11536 50 34.31926345825195
improper 11535 11532 11545 11536 50 65.49655151367188
improper 11549 11547 11556 11551 50 33.35408401489258
improper 11550 11547 11556 11551 50 68.6151351928711
improper 11560 11558 11568 11562 50 32.732887268066406
improper 11561 11558 11568 11562 50 66.6991195678711
improper 11572 11570 11587 11574 50 34.73618698120117
improper 11573 11570 11587 11574 50 68.27740478515625
improper 11591 11589 11609 11593 50 35.593910217285156
improper 11592 11589 11609 11593 50 68.52474975585938
improper 11613 11611 11633 11615 50 33.72068786621094
improper 11614 11611 11633 11615 50 66.4769287109375
improper 11637 11635 11653 11639 50 34.858646392822266
improper 11638 11635 11653 11639 50 68.60294342041016
improper 11657 11655 11673 11659 50 33.017662048339844
improper 11658 11655 11673 11659 50 67.10803985595703
improper 11677 11675 11688 11679 50 34.956573486328125
improper 11678 11675 11688 11679 50 67.15377044677734
improper 11692 11690 11702 11694 50 33.461246490478516
improper 11693 11690 11702 11694 50 68.17984008789063
improper 11706 11704 11721 11708 50 35.1984748840332
improper 11707 11704 11721 11708 50 67.98278045654297
improper 11725 11723 11735 11727 50 34.32687759399414
improper 11726 11723 11735 11727 50 67.42605590820313
improper 11741 11737 11749 11743 50 39.30889129638672
improper 11742 11737 11749 11743 50 69.62665557861328
improper 11753 11751 11766 11755 50 33.345088958740234
improper 11754 11751 11766 11755 50 67.61363983154297
improper 11777 11775 11787 11779 50 34.67516326904297
improper 11778 11775 11787 11779 50 68.5740737915039
improper 11791 11789 11798 11793 50 35.07829666137695
improper 11792 11789 11798 11793 50 69.26703643798828
improper 11802 11800 11815 11804 50 35.20825958251953
improper 11803 11800 11815 11804 50 67.38027954101563
improper 11819 11817 11830 11821 50 33.93882369995117
improper 11820 11817 11830 11821 50 66.88798522949219
improper 11834 11832 11852 11836 50 33.562110900878906
improper 11835 11832 11852 11836 50 67.78623962402344
improper 11856 11854 11867 11858 50 34.80086898803711
improper 11857 11854 11867 11858 50 67.0259780883789
improper 11871 11869 11887 11873 50 34.090492248535156
improper 11872 11869 11887 11873 50 68.14183044433594
improper 11891 11889 11901 11893 50 35.24488067626953
improper 11892 11889 11901 11893 50 69.23686981201172
improper 11905 11903 11913 11907 50 33.11691665649414
improper 11906 11903 11913 11907 50 66.4875259399414
improper 11917 11915 11934 11919 50 34.393516540527344
improper 11918 11915 11934 11919 50 68.02964782714844
improper 11938 11936 11953 11940 50 34.24014663696289
improper 11939 11936 11953 11940 50 67.22935485839844
improper 11957 11955 11973 11959 50 32.57831573486328
improper 11958 11955 11973 11959 50 67.01087951660156
improper 11977 11975 11987 11979 50 32.693485260009766
improper 11978 11975 11987 11979 50 66.1063232421875
improper 11991 11989 12009 11993 50 34.784244537353516
improper 11992 11989 12009 11993 50 67.45699310302734
improper 12013 12011 12020 12015 50 34.54030990600586
improper 12014 12011 12020 12015 50 67.85692596435547
improper 12024 12022 12039 12026 50 34.23152160644531
improper 12025 12022 12039 12026 50 67.5399398803711
improper 12043 12041 12054 12045 50 34.445552825927734
improper 12044 12041 12054 12045 50 67.44288635253906
improper 12058 12056 12073 12060 50 32.011356353759766
improper 12059 12056 12073 12060 50 66.3039321899414
improper 12077 12075 12088 12079 50 33.437686920166016
improper 12078 12075 12088 12079 50 65.68199157714844
improper 12094 12090 12102 12096 50 37.25631332397461
improper 12095 12090 12102 12096 50 67.6014633178711
improper 12106 12104 12126 12108 50 32.995941162109375
improper 12107 12104 12126 12108 50 66.8595962524414
improper 12130 12128 12140 12132 50 29.362051010131836
improper 12131 12128 12140 12132 50 66.30111694335938
improper 12146 12142 12154 12148 50 37.37976837158203
improper 12147 12142 12154 12148 50 67.9358901977539
improper 12158 12156 12176 12160 50 34.248504638671875
improper 12159 12156 12176 12160 50 67.16829681396484
improper 12182 12178 12190 12184 50 38.306922912597656
improper 12183 12178 12190 12184 50 68.66332244873047
improper 12194 12192 12209 12196 50 34.81761932373047
improper 12195 12192 12209 12196 50 68.2548599243164
improper 12215 12211 12223 12217 50 37.51239776611328
improper 12216 12211 12223 12217 50 67.66742706298828
improper 12227 12225 12247 12229 50 35.57573318481445
improper 12228 12225 12247 12229 50 68.0582046508789
improper 12251 12249 12267 12253 50 34.12672805786133
improper 12252 12249 12267 12253 50 67.5818099975586
improper 12273 12269 12281 12275 50 37.819129943847656
improper 12274 12269 12281 12275 50 68.40874481201172
improper 12285 12283 12303 12287 50 33.09148406982422
improper 12286 12283 12303 12287 50 66.1297607421875
improper 12307 12305 12325 12309 50 36.00279998779297
improper 12308 12305 12325 12309 50 69.12852478027344
improper 12329 12327 12346 12331 50 34.17136764526367
improper 12330 12327 12346 12331 50 68.31315612792969
improper 12350 12348 12357 12352 50 33.298709869384766
improper 12351 12348 12357 12352 50 67.55630493164063
improper 12361 12359 12378 12363 50 33.01942825317383
improper 12362 12359 12378 12363 50 65.92271423339844
improper 12384 12380 12392 12386 50 36.67080307006836
improper 12385 12380 12392 12386 50 67.37718200683594
improper 12396 12394 12411 12398 50 34.47508239746094
improper 12397 12394 12411 12398 50 68.23821258544922
improper 12415 12413 12433 12417 50 34.48698043823242
improper 12416 12413 12433 12417 50 67.06021881103516
improper 12437 12435 12444 12439 50 35.410579681396484
improper 12438 12435 12444 12439 50 69.01039123535156
improper 12450 12446 12458 12452 50 38.06513595581055
improper 12451 12446 12458 12452 50 67.86861419677734
improper 12469 12467 12481 12471 50 33.26848602294922
improper 12470 12467 12481 12471 50 66.88094329833984
improper 12485 12483 12505 12487 50 34.71181106567383
improper 12486 12483 12505 12487 50 67.34446716308594
improper 12511 12507 12519 12513 50 37.368064880371094
improper 12512 12507 12519 12513 50 67.97196960449219
improper 12523 12521 12530 12525 50 33.338993072509766
improper 12524 12521 12530 12525 50 67.91534423828125
improper 12537 12535 12532 12539 50 34.04365158081055
improper 12538 12535 12532 12539 50 67.74786376953125
improper 12551 12547 12561 12553 50 35.53284454345703
improper 12552 12547 12561 12553 50 69.36087799072266
improper 12565 12563 12582 12567 50 36.541114807128906
improper 12566 12563 12582 12567 50 69.4863052368164
improper 12586 12584 12603 12588 50 33.6771354675293
improper 12587 12584 12603 12588 50 67.75791931152344
improper 12607 12605 12615 12609 50 34.541709899902344
improper 12608 12605 12615 12609 50 67.63511657714844
improper 12619 12617 12634 12621 50 33.381858825683594
improper 12620 12617 12634 12621 50 66.5612564086914
improper 12638 12636 12650 12640 50 34.4776611328125
improper 12639 12636 12650 12640 50 67.51394653320313
improper 12654 12652 12672 12656 50 34.72957229614258
improper 12655 12652 12672 12656 50 67.33322143554688
improper 12676 12674 12682 12678 50 34.4875373840332
improper 12677 12674 12682 12678 50 65.85570526123047
improper 12686 12684 12702 12688 50 34.12174987792969
improper 12687 12684 12702 12688 50 68.53672790527344
improper 12706 12704 12719 12708 50 33.69567108154297
improper 12707 12704 12719 12708 50 66.6632080078125
improper 12723 12721 12729 12725 50 34.55785369873047
improper 12724 12721 12729 12725 50 65.98648834228516
improper 12733 12731 12744 12735 50 34.708499908447266
improper 12734 12731 12744 12735 50 67.42434692382813
improper 12748 12746 12763 12750 50 32.89152526855469
improper 12749 12746 12763 12750 50 67.06724548339844
improper 12767 12765 12787 12769 50 34.33335494995117
improper 12768 12765 12787 12769 50 66.98893737792969
improper 12791 12789 12804 12793 50 35.71565628051758
improper 12792 12789 12804 12793 50 67.7998275756836
improper 12808 12806 12825 12810 50 35.222923278808594
improper 12809 12806 12825 12810 50 68.95557403564453
improper 12829 12827 12844 12831 50 34.0345573425293
improper 12830 12827 12844 12831 50 67.5634765625
improper 12848 12846 12868 12850 50 34.53902816772461
improper 12849 12846 12868 12850 50 66.88124084472656
improper 12872 12870 12883 12874 50 34.132179260253906
improper 12873 12870 12883 12874 50 66.7068862915039
improper 12887 12885 12902 12889 50 33.951271057128906
improper 12888 12885 12902 12889 50 66.60472869873047
improper 12906 12904 12916 12908 50 34.18382263183594
improper 12907 12904 12916 12908 50 68.19127655029297
improper 12920 12918 12935 12922 50 35.55259323120117
improper 12921 12918 12935 12922 50 68.36915588378906
improper 12939 12937 12954 12941 50 35.14455795288086
improper 12940 12937 12954 12941 50 69.29219055175781
improper 12958 12956 12973 12960 50 34.07908248901367
improper 12959 12956 12973 12960 50 68.94497680664063
improper 12977 12975 12995 12979 50 34.31929397583008
improper 12978 12975 12995 12979 50 68.33087921142578
improper 12999 12997 13011 13001 50 33.30958557128906
improper 13000 12997 13011 13001 50 67.42202758789063
improper 13015 13013 13031 13017 50 33.21327209472656
improper 13016 13013 13031 13017 50 68.3256607055664
improper 13035 13033 13055 13037 50 34.439937591552734
improper 13036 13033 13055 13037 50 68.32976531982422
improper 13059 13057 13070 13061 50 32.604637145996094
improper 13060 13057 13070 13061 50 65.77033996582031
improper 13076 13072 13084 13078 50 37.27775955200195
improper 13077 13072 13084 13078 50 67.78779602050781
improper 13088 13086 13104 13090 50 34.25954818725586
improper 13089 13086 13104 13090 50 67.4805679321289
improper 13108 13106 13120 13110 50 35.08063888549805
improper 13109 13106 13120 13110 50 67.63166046142578
improper 13124 13122 13131 13126 50 34.69585418701172
improper 13125 13122 13131 13126 50 69.36097717285156
improper 13135 13133 13145 13137 50 34.70644760131836
improper 13136 13133 13145 13137 50 68.28173065185547
improper 13149 13147 13156 13151 50 35.101844787597656
improper 13150 13147 13156 13151 50 69.19535064697266
improper 13160 13158 13178 13162 50 34.311336517333984
improper 13161 13158 13178 13162 50 67.75934600830078
improper 13182 13180 13197 13184 50 34.86281204223633
improper 13183 13180 13197 13184 50 68.85637664794922
improper 13201 13199 13217 13203 50 34.598907470703125
improper 13202 13199 13217 13203 50 68.90528869628906
improper 13221 13219 13228 13223 50 35.487369537353516
improper 13222 13219 13228 13223 50 68.55204772949219
improper 13232 13230 13238 13234 50 34.61138153076172
improper 13233 13230 13238 13234 50 65.76853942871094
improper 13242 13240 13252 13244 50 34.5263671875
improper 13243 13240 13252 13244 50 68.83584594726563
improper 13256 13254 13264 13258 50 34.61431884765625
improper 13257 13254 13264 13258 50 67.60850524902344
improper 13268 13266 13280 13270 50 35.140289306640625
improper 13269 13266 13280 13270 50 67.47354888916016
improper 13284 13282 13295 13286 50 35.29289245605469
improper 13285 13282 13295 13286 50 67.88932800292969
improper 13299 13297 13309 13301 50 34.423248291015625
improper 13300 13297 13309 13301 50 69.28890991210938
improper 13313 13311 13328 13315 50 35.571441650390625
improper 13314 13311 13328 13315 50 69.55560302734375
improper 13332 13330 13348 13334 50 33.61993408203125
improper 13333 13330 13348 13334 50 69.18519592285156
improper 13352 13350 13359 13354 50 34.31690979003906
improper 13353 13350 13359 13354 50 68.83683013916016
improper 13363 13361 13383 13365 50 35.84426498413086
improper 13364 13361 13383 13365 50 69.41218566894531
improper 13387 13385 13402 13389 50 33.17066955566406
improper 13388 13385 13402 13389 50 67.83346557617188
improper 13406 13404 13418 13408 50 34.1352653503418
improper 13407 13404 13418 13408 50 67.35026550292969
improper 13422 13420 13430 13424 50 34.53657913208008
improper 13423 13420 13430 13424 50 67.8741455078125
improper 13434 13432 13449 13436 50 33.18937683105469
improper 13435 13432 13449 13436 50 67.22251892089844
improper 13453 13451 13466 13455 50 34.4942626953125
improper 13454 13451 13466 13455 50 67.1065902709961
improper 13470 13468 13481 13472 50 34.325843811035156
improper 13471 13468 13481 13472 50 66.79216003417969
improper 13485 13483 13500 13487 50 35.901084899902344
improper 13486 13483 13500 13487 50 68.68417358398438
improper 13504 13502 13511 13506 50 33.86341094970703
improper 13505 13502 13511 13506 50 68.24462890625
improper 13515 13513 13527 13517 50 33.82280731201172
improper 13516 13513 13527 13517 50 66.29281616210938
improper 13531 13529 13549 13533 50 33.62548828125
improper 13532 13529 13549 13533 50 66.77252960205078
improper 13553 13551 13568 13555 50 34.910953521728516
improper 13554 13551 13568 13555 50 68.13480377197266
improper 13572 13570 13587 13574 50 35.18935775756836
improper 13573 13570 13587 13574 50 68.27413940429688
improper 13598 13596 13611 13600 50 34.67728042602539
improper 13599 13596 13611 13600 50 67.38717651367188
improper 13615 13613 13630 13617 50 34.05659866333008
improper 13616 13613 13630 13617 50 68.01573944091797
improper 13634 13632 13645 13636 50 33.47780990600586
improper 13635 13632 13645 13636 50 66.27676391601563
improper 13649 13647 13657 13651 50 34.57333755493164
improper 13650 13647 13657 13651 50 67.81443786621094
improper 13661 13659 13671 13663 50 34.53348159790039
improper 13662 13659 13671 13663 50 68.76721954345703
improper 13675 13673 13687 13677 50 34.482261657714844
improper 13676 13673 13687 13677 50 67.75301361083984
improper 13691 13689 13702 13693 50 34.445404052734375
improper 13692 13689 13702 13693 50 67.30120086669922
improper 13706 13704 13719 13708 50 33.872005462646484
improper 13707 13704 13719 13708 50 66.95574951171875
improper 13723 13721 13733 13725 50 34.49704360961914
improper 13724 13721 13733 13725 50 68.80046081542969
improper 13737 13735 13745 13739 50 34.56422805786133
improper 13738 13735 13745 13739 50 68.02147674560547
improper 13749 13747 13760 13751 50 34.70844268798828
improper 13750 13747 13760 13751 50 67.60356903076172
improper 13771 13769 13778 13773 50 34.61289596557617
improper 13772 13769 13778 13773 50 68.40129089355469
improper 13784 13780 13792 13786 50 37.73521423339844
improper 13785 13780 13792 13786 50 67.93055725097656
improper 13796 13794 13809 13798 50 34.60750198364258
improper 13797 13794 13809 13798 50 66.60578918457031
improper 13815 13811 13823 13817 50 37.59929656982422
improper 13816 13811 13823 13817 50 67.06941223144531
improper 13827 13825 13842 13829 50 35.46171188354492
improper 13828 13825 13842 13829 50 68.45958709716797
improper 13846 13844 13858 13848 50 34.50724792480469
improper 13847 13844 13858 13848 50 68.18744659423828
improper 13869 13867 13876 13871 50 34.92275619506836
improper 13870 13867 13876 13871 50 69.04462432861328
improper 13880 13878 13887 13882 50 34.7794189453125
improper 13881 13878 13887 13882 50 67.61310577392578
improper 13891 13889 13907 13893 50 34.0119743347168
improper 13892 13889 13907 13893 50 68.37532043457031
improper 13911 13909 13922 13913 50 34.00949478149414
improper 13912 13909 13922 13913 50 66.78755950927734
improper 13926 13924 13934 13928 50 34.115787506103516
improper 13927 13924 13934 13928 50 67.60013580322266
improper 13938 13936 13953 13940 50 33.65752410888672
improper 13939 13936 13953 13940 50 67.35171508789063
improper 13957 13955 13963 13959 50 34.43940353393555
improper 13958 13955 13963 13959 50 66.22465515136719
improper 13967 13965 13978 13969 50 33.7237548828125
improper 13968 13965 13978 13969 50 66.31734466552734
improper 13982 13980 13993 13984 50 34.45851135253906
improper 13983 13980 13993 13984 50 66.77577209472656
improper 13997 13995 14012 13999 50 34.70975112915039
improper 13998 13995 14012 13999 50 67.95787048339844
improper 14016 14014 14022 14018 50 33.89708709716797
improper 14017 14014 14022 14018 50 66.2544937133789
improper 14026 14024 14042 14028 50 32.916107177734375
improper 14027 14024 14042 14028 50 67.54823303222656
improper 14046 14044 14054 14048 50 33.98433303833008
improper 14047 14044 14054 14048 50 67.95513916015625
improper 14060 14056 14068 14062 50 37.21765899658203
improper 14061 14056 14068 14062 50 67.53001403808594
improper 14072 14070 14089 14074 50 34.10966491699219
improper 14073 14070 14089 14074 50 68.17636108398438
improper 14093 14091 14104 14095 50 34.84617233276367
improper 14094 14091 14104 14095 50 66.82933807373047
improper 14108 14106 14115 14110 50 35.145423889160156
improper 14109 14106 14115 14110 50 68.49291229248047
improper 14119 14117 14136 14121 50 35.35496520996094
improper 14120 14117 14136 14121 50 68.79081726074219
improper 14140 14138 14146 14142 50 34.38203048706055
improper 14141 14138 14146 14142 50 65.9261474609375
improper 14150 14148 14170 14152 50 34.29518508911133
improper 14151 14148 14170 14152 50 67.03820037841797
improper 14174 14172 14182 14176 50 34.036075592041016
improper 14175 14172 14182 14176 50 67.93450164794922
improper 14186 14184 14201 14188 50 33.931617736816406
improper 14187 14184 14201 14188 50 68.92351531982422
improper 14205 14203 14220 14207 50 32.783164978027344
improper 14206 14203 14220 14207 50 66.75428771972656
improper 14224 14222 14244 14226 50 35.16168212890625
improper 14225 14222 14244 14226 50 66.85020446777344
improper 14250 14246 14258 14252 50 36.489776611328125
improper 14251 14246 14258 14252 50 67.43251037597656
improper 14269 14267 14285 14271 50 34.378883361816406
improper 14270 14267 14285 14271 50 69.62299346923828
improper 14289 14287 14302 14291 50 33.85810089111328
improper 14290 14287 14302 14291 50 67.16162872314453
improper 14306 14304 14314 14308 50 34.535980224609375
improper 14307 14304 14314 14308 50 67.88774108886719
improper 14318 14316 14338 14320 50 34.772865295410156
improper 14319 14316 14338 14320 50 67.56046295166016
improper 14342 14340 14358 14344 50 34.86620330810547
improper 14343 14340 14358 14344 50 68.13496398925781
improper 14362 14360 14377 14364 50 34.07975769042969
improper 14363 14360 14377 14364 50 67.65103912353516
improper 14381 14379 14388 14383 50 35.56034469604492
improper 14382 14379 14388 14383 50 69.0899429321289
improper 14392 14390 14405 14394 50 35.14984893798828
improper 14393 14390 14405 14394 50 68.02233123779297
improper 14409 14407 14424 14411 50 34.71488571166992
improper 14410 14407 14424 14411 50 68.26590728759766
improper 14428 14426 14435 14430 50 33.69319534301758
improper 14429 14426 14435 14430 50 68.57952117919922
improper 14439 14437 14457 14441 50 33.98241424560547
improper 14440 14437 14457 14441 50 66.5584487915039
improper 14463 14459 14471 14465 50 36.511207580566406
improper 14464 14459 14471 14465 50 67.81858825683594
improper 14482 14480 14488 14484 50 33.76609802246094
improper 14483 14480 14488 14484 50 65.77674865722656
improper 14492 14490 14498 14494 50 34.25812911987305
improper 14493 14490 14498 14494 50 66.01005554199219
improper 14502 14500 14517 14504 50 33.76377487182617
improper 14503 14500 14517 14504 50 67.14209747314453
improper 14521 14519 14538 14523 50 34.433780670166016
improper 14522 14519 14538 14523 50 67.857177734375
improper 14542 14540 14557 14544 50 34.0325927734375
improper 14543 14540 14557 14544 50 67.1849365234375
improper 14561 14559 14574 14563 50 34.136512756347656
improper 14562 14559 14574 14563 50 67.11264038085938
improper 14578 14576 14585 14580 50 34.56414031982422
improper 14579 14576 14585 14580 50 68.65177917480469
improper 14589 14587 14604 14591 50 34.19907760620117
improper 14590 14587 14604 14591 50 67.70556640625
improper 14615 14613 14626 14617 50 35.12378692626953
improper 14616 14613 14626 14617 50 67.65210723876953
improper 14637 14635 14653 14639 50 33.907833099365234
improper 14638 14635 14653 14639 50 68.1946029663086
improper 14657 14655 14675 14659 50 33.925926208496094
improper 14658 14655 14675 14659 50 67.32247161865234
improper 14679 14677 14690 14681 50 35.31251525878906
improper 14680 14677 14690 14681 50 67.66337585449219
improper 14694 14692 14700 14696 50 34.36795425415039
improper 14695 14692 14700 14696 50 65.85779571533203
improper 14704 14702 14716 14706 50 34.8952522277832
improper 14705 14702 14716 14706 50 68.23218536376953
improper 14720 14718 14733 14722 50 34.645389556884766
improper 14721 14718 14733 14722 50 68.95250701904297
improper 14737 14735 14754 14739 50 33.63813400268555
improper 14738 14735 14754 14739 50 68.8780288696289
improper 14758 14756 14770 14760 50 33.619537353515625
improper 14759 14756 14770 14760 50 67.15921783447266
improper 14774 14772 14789 14776 50 33.829429626464844
improper 14775 14772 14789 14776 50 67.72711181640625
improper 14795 14791 14803 14797 50 36.50194549560547
improper 14796 14791 14803 14797 50 66.86377716064453
improper 14807 14805 14827 14809 50 35.06634521484375
improper 14808 14805 14827 14809 50 67.53206634521484
improper 14831 14829 14846 14833 50 35.12382507324219
improper 14832 14829 14846 14833 50 68.21707153320313
improper 14850 14848 14865 14852 50 33.6567268371582
improper 14851 14848 14865 14852 50 67.56560516357422
improper 14869 14867 14884 14871 50 35.35421371459961
improper 14870 14867 14884 14871 50 68.6729736328125
improper 14888 14886 14894 14890 50 33.293270111083984
improper 14889 14886 14894 14890 50 65.77883911132813
improper 14900 14896 14908 14902 50 37.63896179199219
improper 14901 14896 14908 14902 50 67.77580261230469
improper 14912 14910 14924 14914 50 33.740238189697266
improper 14913 14910 14924 14914 50 66.54192352294922
improper 14928 14926 14945 14930 50 35.407676696777344
improper 14929 14926 14945 14930 50 68.67909240722656
improper 14949 14947 14962 14951 50 34.69788360595703
improper 14950 14947 14962 14951 50 68.1488265991211
improper 14966 14964 14973 14968 50 33.6254768371582
improper 14967 14964 14973 14968 50 67.28659057617188
improper 14977 14975 14992 14979 50 33.92047882080078
improper 14978 14975 14992 14979 50 66.83309173583984
improper 14996 14994 15009 14998 50 33.592525482177734
improper 14997 14994 15009 14998 50 66.58922576904297
improper 15013 15011 15030 15015 50 35.43465805053711
improper 15014 15011 15030 15015 50 68.84062957763672
improper 15034 15032 15050 15036 50 34.503807067871094
improper 15035 15032 15050 15036 50 68.33659362792969
improper 15054 15052 15065 15056 50 34.30213165283203
improper 15055 15052 15065 15056 50 66.83901977539063
improper 15069 15067 15084 15071 50 36.03593826293945
improper 15070 15067 15084 15071 50 69.15345764160156
improper 15088 15086 15103 15090 50 33.290077209472656
improper 15089 15086 15103 15090 50 66.87743377685547
improper 15107 15105 15125 15109 50 34.76301956176758
improper 15108 15105 15125 15109 50 67.6571273803711
improper 15129 15127 15142 15131 50 34.441463470458984
improper 15130 15127 15142 15131 50 67.78821563720703
improper 15146 15144 15161 15148 50 34.62596893310547
improper 15147 15144 15161 15148 50 67.65372467041016
improper 15165 15163 15176 15167 50 35.01859664916992
improper 15166 15163 15176 15167 50 67.3247299194336
improper 15180 15178 15191 15182 50 34.85469055175781
improper 15181 15178 15191 15182 50 67.94148254394531
improper 15195 15193 15213 15197 50 34.540382385253906
improper 15196 15193 15213 15197 50 68.77816772460938
improper 15217 15215 15224 15219 50 34.06081771850586
improper 15218 15215 15224 15219 50 68.19035339355469
improper 15228 15226 15239 15230 50 35.46701431274414
improper 15229 15226 15239 15230 50 68.02379608154297
improper 15243 15241 15251 15245 50 35.20637130737305
improper 15244 15241 15251 15245 50 68.06578063964844
improper 15255 15253 15268 15257 50 33.80550765991211
improper 15256 15253 15268 15257 50 67.46602630615234
improper 15272 15270 15283 15274 50 34.23073196411133
improper 15273 15270 15283 15274 50 66.38689422607422
improper 15287 15285 15295 15289 50 34.67072677612305
improper 15288 15285 15295 15289 50 67.60154724121094
improper 15299 15297 15317 15301 50 34.615203857421875
improper 15300 15297 15317 15301 50 67.76289367675781
improper 15321 15319 15332 15323 50 34.02347946166992
improper 15322 15319 15332 15323 50 66.80571746826172
improper 15336 15334 15343 15338 50 34.87238311767578
improper 15337 15334 15343 15338 50 67.81355285644531
improper 15347 15345 15362 15349 50 34.17922592163086
improper 15348 15345 15362 15349 50 67.65482330322266
improper 15366 15364 15384 15368 50 35.25676345825195
improper 15367 15364 15384 15368 50 68.11747741699219
improper 15388 15386 15401 15390 50 34.22181701660156
improper 15389 15386 15401 15390 50 67.4572525024414
improper 15405 15403 15411 15407 50 34.66690444946289
improper 15406 15403 15411 15407 50 65.78768920898438
improper 15415 15413 15430 15417 50 34.20106887817383
improper 15416 15413 15430 15417 50 68.00999450683594
improper 15434 15432 15444 15436 50 34.42451477050781
improper 15435 15432 15444 15436 50 69.05931854248047
improper 15448 15446 15454 15450 50 34.2444953918457
improper 15449 15446 15454 15450 50 66.3230209350586
improper 15458 15456 15473 15460 50 34.284732818603516
improper 15459 15456 15473 15460 50 68.11983489990234
improper 15477 15475 15492 15479 50 33.199371337890625
improper 15478 15475 15492 15479 50 67.2770004272461
improper 15496 15494 15506 15498 50 33.69606399536133
improper 15497 15494 15506 15498 50 67.58695983886719
improper 15510 15508 15522 15512 50 34.85343933105469
improper 15511 15508 15522 15512 50 67.62181091308594
improper 15526 15524 15539 15528 50 33.48057556152344
improper 15527 15524 15539 15528 50 67.23149108886719
improper 15543 15541 15550 15545 50 33.53757095336914
improper 15544 15541 15550 15545 50 66.85552978515625
improper 15561 15559 15574 15563 50 33.96320724487305
improper 15562 15559 15574 15563 50 66.9461669921875
improper 15578 15576 15589 15580 50 34.40031433105469
improper 15579 15576 15589 15580 50 67.0234603881836
improper 15593 15591 15611 15595 50 34.6811637878418
improper 15594 15591 15611 15595 50 67.63150787353516
improper 15615 15613 15630 15617 50 34.82940673828125
improper 15616 15613 15630 15617 50 69.13782501220703
improper 15634 15632 15641 15636 50 34.419822692871094
improper 15635 15632 15641 15636 50 69.205322265625
improper 15645 15643 15652 15647 50 33.75701141357422
improper 15646 15643 15652 15647 50 67.9747314453125
improper 15656 15654 15674 15658 50 33.98160934448242
improper 15657 15654 15674 15658 50 66.3882827758789
improper 15678 15676 15685 15680 50 33.264461517333984
improper 15679 15676 15685 15680 50 68.63819885253906
improper 15689 15687 15704 15691 50 33.86936950683594
improper 15690 15687 15704 15691 50 67.29592895507813
improper 15708 15706 15714 15710 50 34.443878173828125
improper 15709 15706 15714 15710 50 65.85032653808594
improper 15718 15716 15736 15720 50 34.49481201171875
improper 15719 15716 15736 15720 50 67.66625213623047
improper 15740 15738 15760 15742 50 34.6297721862793
improper 15741 15738 15760 15742 50 67.39302825927734
improper 15764 15762 15784 15766 50 34.10407257080078
improper 15765 15762 15784 15766 50 66.89034271240234
improper 15788 15786 15803 15790 50 34.587772369384766
improper 15789 15786 15803 15790 50 67.79680633544922
improper 15807 15805 15814 15809 50 35.518489837646484
improper 15808 15805 15814 15809 50 68.7830581665039
improper 15818 15816 15829 15820 50 34.99673843383789
improper 15819 15816 15829 15820 50 67.97787475585938
improper 15833 15831 15840 15835 50 34.97467041015625
improper 15834 15831 15840 15835 50 69.43779754638672
improper 15847 15845 15842 15849 50 34.49912643432617
improper 15848 15845 15842 15849 50 66.0530014038086
improper 15857 15853 15872 15859 50 34.250091552734375
improper 15858 15853 15872 15859 50 67.84005737304688
improper 15876 15874 15894 15878 50 34.81712341308594
improper 15877 15874 15894 15878 50 67.90371704101563
improper 15898 15896 15916 15900 50 34.52813720703125
improper 15899 15896 15916 15900 50 67.55770111083984
improper 15920 15918 15933 15922 50 34.05734634399414
improper 15921 15918 15933 15922 50 67.22901153564453
improper 15937 15935 15947 15939 50 34.48678970336914
improper 15938 15935 15947 15939 50 68.16111755371094
improper 15951 15949 15962 15953 50 34.640689849853516
improper 15952 15949 15962 15953 50 67.12931060791016
improper 15966 15964 15981 15968 50 34.495452880859375
improper 15967 15964 15981 15968 50 68.42720031738281
improper 15985 15983 15998 15987 50 34.51689910888672
improper 15986 15983 15998 15987 50 67.00588989257813
improper 16002 16000 16020 16004 50 30.764299392700195
improper 16003 16000 16020 16004 50 66.99508666992188
improper 16024 16022 16034 16026 50 37.390010833740234
improper 16025 16022 16034 16026 50 71.55864715576172
improper 16038 16036 16053 16040 50 34.67409896850586
improper 16039 16036 16053 16040 50 68.09037780761719
improper 16057 16055 16065 16059 50 34.99791717529297
improper 16058 16055 16065 16059 50 68.4408187866211
improper 16076 16074 16096 16078 50 34.53147888183594
improper 16077 16074 16096 16078 50 67.97190856933594
improper 16100 16098 16111 16102 50 34.89706802368164
improper 16101 16098 16111 16102 50 67.34223937988281
improper 16122 16120 16140 16124 50 34.58539962768555
improper 16123 16120 16140 16124 50 67.96463012695313
improper 16144 16142 16152 16146 50 34.437076568603516
improper 16145 16142 16152 16146 50 68.49365234375
improper 16156 16154 16171 16158 50 34.71583938598633
improper 16157 16154 16171 16158 50 68.17886352539063
improper 16182 16180 16195 16184 50 34.53633499145508
improper 16183 16180 16195 16184 50 68.26492309570313
improper 16199 16197 16206 16201 50 34.454071044921875
improper 16200 16197 16206 16201 50 68.03655242919922
improper 16210 16208 16217 16212 50 34.53535079956055
improper 16211 16208 16217 16212 50 67.4883804321289
improper 16221 16219 16231 16223 50 34.735015869140625
improper 16222 16219 16231 16223 50 68.70978546142578
improper 16235 16233 16246 16237 50 34.779544830322266
improper 16236 16233 16246 16237 50 67.88967895507813
improper 16250 16248 16266 16252 50 34.91655731201172
improper 16251 16248 16266 16252 50 68.13488006591797
improper 16270 16268 16285 16272 50 34.60283279418945
improper 16271 16268 16285 16272 50 69.21942138671875
improper 16289 16287 16302 16291 50 35.30363845825195
improper 16290 16287 16302 16291 50 69.59228515625
improper 16306 16304 16317 16308 50 34.948768615722656
improper 16307 16304 16317 16308 50 67.07910919189453
improper 16328 16326 16338 16330 50 35.370140075683594
improper 16329 16326 16338 16330 50 69.66847229003906
improper 16342 16340 16357 16344 50 35.04388427734375
improper 16343 16340 16357 16344 50 68.08218383789063
improper 16361 16359 16371 16363 50 34.887596130371094
improper 16362 16359 16371 16363 50 68.9836196899414
improper 16375 16373 16395 16377 50 34.73976516723633
improper 16376 16373 16395 16377 50 67.58654022216797
improper 16399 16397 16411 16401 50 34.72050476074219
improper 16400 16397 16411 16401 50 67.35916900634766
improper 16422 16420 16428 16424 50 34.33161926269531
improper 16423 16420 16428 16424 50 65.8624267578125
improper 16432 16430 16450 16434 50 34.605552673339844
improper 16433 16430 16450 16434 50 68.66105651855469
improper 16454 16452 16467 16456 50 34.84103775024414
improper 16455 16452 16467 16456 50 67.62821960449219
improper 16471 16469 16482 16473 50 34.6060791015625
improper 16472 16469 16482 16473 50 66.67782592773438
improper 16486 16484 16506 16488 50 34.584228515625
improper 16487 16484 16506 16488 50 68.12340545654297
improper 16510 16508 16523 16512 50 35.23905563354492
improper 16511 16508 16523 16512 50 66.57048797607422
improper 16527 16525 16542 16529 50 34.43825912475586
improper 16528 16525 16542 16529 50 69.67195892333984
improper 16546 16544 16562 16548 50 34.71508026123047
improper 16547 16544 16562 16548 50 67.47624969482422
improper 16566 16564 16581 16568 50 35.331974029541016
improper 16567 16564 16581 16568 50 68.79656982421875
improper 16585 16583 16601 16587 50 34.5232048034668
improper 16586 16583 16601 16587 50 67.53416442871094
improper 16605 16603 16613 16607 50 34.069358825683594
improper 16606 16603 16613 16607 50 67.55615234375
improper 16624 16622 16639 16626 50 35.0138053894043
improper 16625 16622 16639 16626 50 69.61433410644531
improper 16643 16641 16656 16645 50 34.81863784790039
improper 16644 16641 16656 16645 50 66.0626220703125
improper 16660 16658 16675 16662 50 34.39446258544922
improper 16661 16658 16675 16662 50 68.70799255371094
improper 16679 16677 16686 16681 50 34.936885833740234
improper 16680 16677 16686 16681 50 68.13497924804688
improper 16690 16688 16697 16692 50 35.78688430786133
improper 16691 16688 16697 16692 50 69.9866943359375
improper 16701 16699 16719 16703 50 35.18309020996094
improper 16702 16699 16719 16703 50 67.21271514892578
improper 16723 16721 16730 16725 50 34.77642822265625
improper 16724 16721 16730 16725 50 68.68253326416016
improper 16737 16735 16732 16739 50 34.697601318359375
improper 16738 16735 16732 16739 50 67.6284408569336
improper 16751 16747 16762 16753 50 34.875526428222656
improper 16752 16747 16762 16753 50 68.1387710571289
improper 16766 16764 16783 16768 50 34.828460693359375
improper 16767 16764 16783 16768 50 69.56084442138672
improper 16787 16785 16807 16789 50 35.44447708129883
improper 16788 16785 16807 16789 50 67.60432434082031
improper 16811 16809 16826 16813 50 35.0802116394043
improper 16812 16809 16826 16813 50 68.44072723388672
improper 16830 16828 16848 16832 50 34.470035552978516
improper 16831 16828 16848 16832 50 67.166015625
improper 16852 16850 16863 16854 50 34.49774932861328
improper 16853 16850 16863 16854 50 67.21786499023438
improper 16867 16865 16885 16869 50 35.247806549072266
improper 16868 16865 16885 16869 50 67.46707916259766
improper 16889 16887 16905 16891 50 34.97567367553711
improper 16890 16887 16905 16891 50 69.54707336425781
improper 16909 16907 16925 16911 50 34.48003387451172
improper 16910 16907 16925 16911 50 67.96424102783203
improper 16929 16927 16942 16931 50 34.364234924316406
improper 16930 16927 16942 16931 50 67.96053314208984
improper 16946 16944 16966 16948 50 34.93960952758789
improper 16947 16944 16966 16948 50 67.28588104248047
improper 16970 16968 16988 16972 50 34.50447463989258
improper 16971 16968 16988 16972 50 67.97661590576172
improper 16992 16990 17004 16994 50 34.46494674682617
improper 16993 16990 17004 16994 50 68.77670288085938
improper 17008 17006 17021 17010 50 34.893306732177734
improper 17009 17006 17021 17010 50 67.28556823730469
improper 17025 17023 17040 17027 50 33.833377838134766
improper 17026 17023 17040 17027 50 68.30884552001953
improper 17044 17042 17054 17046 50 35.062705993652344
improper 17045 17042 17054 17046 50 68.54436492919922
improper 17058 17056 17066 17060 50 34.44707107543945
improper 17059 17056 17066 17060 50 68.38666534423828
improper 17070 17068 17088 17072 50 35.01755142211914
improper 17071 17068 17088 17072 50 67.6755142211914
improper 17092 17090 17100 17094 50 34.825279235839844
improper 17093 17090 17100 17094 50 68.15970611572266
improper 17104 17102 17112 17106 50 35.14494323730469
improper 17105 17102 17112 17106 50 68.44284057617188
improper 17116 17114 17126 17118 50 34.85487365722656
improper 17117 17114 17126 17118 50 68.57530975341797
improper 17130 17128 17140 17132 50 32.16511535644531
improper 17131 17128 17140 17132 50 65.9473876953125
improper 17144 17142 17155 17146 50 34.24885559082031
improper 17145 17142 17155 17146 50 67.29387664794922
improper 17159 17157 17176 17161 50 31.766281127929688
improper 17160 17157 17176 17161 50 65.49220275878906
improper 17180 17178 17198 17182 50 35.637168884277344
improper 17181 17178 17198 17182 50 67.8868179321289
improper 17202 17200 17215 17204 50 35.7542839050293
improper 17203 17200 17215 17204 50 67.76380157470703
improper 17219 17217 17225 17221 50 34.771751403808594
improper 17220 17217 17225 17221 50 67.14503479003906
improper 17229 17227 17245 17231 50 34.2869758605957
improper 17230 17227 17245 17231 50 67.38435363769531
improper 17249 17247 17260 17251 50 35.495941162109375
improper 17250 17247 17260 17251 50 68.73064422607422
improper 17264 17262 17279 17266 50 34.686744689941406
improper 17265 17262 17279 17266 50 68.03612518310547
improper 17283 17281 17298 17285 50 35.03660583496094
improper 17284 17281 17298 17285 50 69.04276275634766
improper 17302 17300 17317 17304 50 34.51224899291992
improper 17303 17300 17317 17304 50 67.89092254638672
improper 17321 17319 17339 17323 50 34.51604461669922
improper 17322 17319 17339 17323 50 68.08338928222656
improper 17343 17341 17351 17345 50 34.16522979736328
improper 17344 17341 17351 17345 50 68.18572235107422
improper 17355 17353 17366 17357 50 34.986732482910156
improper 17356 17353 17366 17357 50 67.24042510986328
improper 17370 17368 17380 17372 50 34.61701583862305
improper 17371 17368 17380 17372 50 68.04708862304688
improper 17384 17382 17391 17386 50 34.91603469848633
improper 17385 17382 17391 17386 50 68.83397674560547
improper 17395 17393 17407 17397 50 35.273372650146484
improper 17396 17393 17407 17397 50 67.57836151123047
improper 17411 17409 17426 17413 50 34.719566345214844
improper 17412 17409 17426 17413 50 69.00887298583984
improper 17430 17428 17446 17432 50 34.02559280395508
improper 17431 17428 17446 17432 50 68.03699493408203
improper 17450 17448 17457 17452 50 35.4024543762207
improper 17451 17448 17457 17452 50 68.78397369384766
improper 17461 17459 17467 17463 50 34.68996810913086
improper 17462 17459 17467 17463 50 66.43223571777344
improper 17471 17469 17489 17473 50 33.83535385131836
improper 17472 17469 17489 17473 50 67.5756607055664
improper 17493 17491 17500 17495 50 34.6452522277832
improper 17494 17491 17500 17495 50 68.67546844482422
improper 17504 17502 17510 17506 50 34.663909912109375
improper 17505 17502 17510 17506 50 65.84210968017578
improper 17514 17512 17525 17516 50 35.172332763671875
improper 17515 17512 17525 17516 50 67.48155212402344
improper 17529 17527 17540 17531 50 34.68949508666992
improper 17530 17527 17540 17531 50 66.90814208984375
improper 17544 17542 17562 17546 50 34.51628494262695
improper 17545 17542 17562 17546 50 67.43699645996094
improper 17566 17564 17576 17568 50 33.47689437866211
improper 17567 17564 17576 17568 50 67.37081909179688
improper 17580 17578 17590 17582 50 34.021942138671875
improper 17581 17578 17590 17582 50 67.7722396850586
improper 17594 17592 17614 17596 50 33.48319625854492
improper 17595 17592 17614 17596 50 67.11720275878906
improper 17618 17616 17631 17620 50 33.876277923583984
improper 17619 17616 17631 17620 50 66.70308685302734
improper 17635 17633 17641 17637 50 34.75738525390625
improper 17636 17633 17641 17637 50 66.0615463256836
improper 17645 17643 17651 17647 50 34.17830276489258
improper 17646 17643 17651 17647 50 66.17454528808594
improper 17655 17653 17670 17657 50 34.116233825683594
improper 17656 17653 17670 17657 50 67.90715026855469
improper 17674 17672 17689 17676 50 34.11809539794922
improper 17675 17672 17689 17676 50 67.77531433105469
improper 17693 17691 17700 17695 50 34.711517333984375
improper 17694 17691 17700 17695 50 68.14788055419922
improper 17704 17702 17719 17706 50 34.80967330932617
improper 17705 17702 17719 17706 50 67.86231994628906
improper 17723 17721 17736 17725 50 34.33854293823242
improper 17724 17721 17736 17725 50 67.67657470703125
improper 17740 17738 17757 17742 50 33.6829833984375
improper 17741 17738 17757 17742 50 67.75640106201172
improper 17761 17759 17781 17763 50 34.88317108154297
improper 17762 17759 17781 17763 50 68.1867904663086
improper 17785 17783 17792 17787 50 33.70079040527344
improper 17786 17783 17792 17787 50 67.79454040527344
improper 17796 17794 17806 17798 50 35.25807189941406
improper 17797 17794 17806 17798 50 69.25064086914063
improper 17813 17811 17808 17815 50 34.344303131103516
improper 17814 17811 17808 17815 50 68.22908782958984
improper 17832 17828 17852 17834 50 34.049072265625
improper 17833 17828 17852 17834 50 66.78005981445313
improper 17856 17854 17871 17858 50 33.66419982910156
improper 17857 17854 17871 17858 50 66.9412841796875
improper 17877 17873 17885 17879 50 37.86328887939453
improper 17878 17873 17885 17879 50 68.15912628173828
improper 17889 17887 17896 17891 50 32.31684112548828
improper 17890 17887 17896 17891 50 67.09351348876953
improper 17900 17898 17906 17902 50 32.572357177734375
improper 17901 17898 17906 17902 50 65.93122100830078
improper 17910 17908 17918 17912 50 31.90156364440918
improper 17911 17908 17918 17912 50 65.71710205078125
improper 17922 17920 17934 17924 50 34.57748794555664
improper 17923 17920 17934 17924 50 66.6888427734375
improper 17938 17936 17955 17940 50 35.88212203979492
improper 17939 17936 17955 17940 50 68.96882629394531
improper 17959 17957 17979 17961 50 36.25998306274414
improper 17960 17957 17979 17961 50 71.42242431640625
improper 17983 17981 17999 17985 50 37.636837005615234
improper 17984 17981 17999 17985 50 69.73018646240234
improper 18003 18001 18009 18005 50 33.251487731933594
improper 18004 18001 18009 18005 50 66.0381851196289
improper 18013 18011 18024 18015 50 34.5997314453125
improper 18014 18011 18024 18015 50 66.55717468261719
improper 18030 18026 18038 18032 50 37.816585540771484
improper 18031 18026 18038 18032 50 68.3484115600586
improper 18042 18040 18050 18044 50 35.67810821533203
improper 18043 18040 18050 18044 50 69.25507354736328
improper 18054 18052 18061 18056 50 34.47102355957031
improper 18055 18052 18061 18056 50 67.51407623291016
improper 18065 18063 18076 18067 50 32.57926559448242
improper 18066 18063 18076 18067 50 64.9361572265625
improper 18080 18078 18091 18082 50 36.1289176940918
improper 18081 18078 18091 18082 50 68.44955444335938
improper 18095 18093 18105 18097 50 35.75428771972656
improper 18096 18093 18105 18097 50 70.36457824707031
improper 18109 18107 18124 18111 50 36.00865936279297
improper 18110 18107 18124 18111 50 69.80028533935547
improper 18128 18126 18143 18130 50 35.69684982299805
improper 18129 18126 18143 18130 50 68.16061401367188
improper 18147 18145 18163 18149 50 33.5062370300293
improper 18148 18145 18163 18149 50 67.583251953125
improper 18167 18165 18178 18169 50 34.85943603515625
improper 18168 18165 18178 18169 50 66.97715759277344
improper 18185 18183 18180 18187 50 34.832069396972656
improper 18186 18183 18180 18187 50 67.4322509765625
improper 18207 18205 18222 18209 50 35.76953125
improper 18208 18205 18222 18209 50 69.50192260742188
improper 18228 18224 18236 18230 50 39.446285247802734
improper 18229 18224 18236 18230 50 69.42955780029297
improper 18240 18238 18255 18242 50 33.96564865112305
improper 18241 18238 18255 18242 50 67.57817077636719
improper 18259 18257 18274 18261 50 34.56223678588867
improper 18260 18257 18274 18261 50 68.63595581054688
improper 18278 18276 18296 18280 50 35.114234924316406
improper 18279 18276 18296 18280 50 67.62564086914063
improper 18300 18298 18306 18302 50 34.68569564819336
improper 18301 18298 18306 18302 50 66.49072265625
improper 18317 18315 18327 18319 50 35.8570671081543
improper 18318 18315 18327 18319 50 69.63215637207031
improper 18331 18329 18343 18333 50 33.92012023925781
improper 18332 18329 18343 18333 50 66.40735626220703
improper 18347 18345 18362 18349 50 35.5205192565918
improper 18348 18345 18362 18349 50 69.20348358154297
improper 18366 18364 18384 18368 50 34.871456146240234
improper 18367 18364 18384 18368 50 68.31687927246094
improper 18388 18386 18403 18390 50 35.22891616821289
improper 18389 18386 18403 18390 50 68.0979232788086
improper 18407 18405 18422 18409 50 32.90926742553711
improper 18408 18405 18422 18409 50 66.89392852783203
improper 18426 18424 18437 18428 50 34.98163986206055
improper 18427 18424 18437 18428 50 66.91693115234375
improper 18441 18439 18461 18443 50 34.21962356567383
improper 18442 18439 18461 18443 50 67.44861602783203
improper 18465 18463 18480 18467 50 35.84496307373047
improper 18466 18463 18480 18467 50 68.55973052978516
improper 18484 18482 18494 18486 50 35.40455627441406
improper 18485 18482 18494 18486 50 68.76119995117188
improper 18498 18496 18515 18500 50 33.835731506347656
improper 18499 18496 18515 18500 50 67.9620590209961
improper 18519 18517 18532 18521 50 33.291419982910156
improper 18520 18517 18532 18521 50 66.41315460205078
improper 18536 18534 18549 18538 50 34.270790100097656
improper 18537 18534 18549 18538 50 67.62138366699219
improper 18553 18551 18570 18555 50 35.026309967041016
improper 18554 18551 18570 18555 50 69.06305694580078
improper 18574 18572 18580 18576 50 34.6270751953125
improper 18575 18572 18580 18576 50 65.60862731933594
improper 18584 18582 18592 18586 50 35.71262741088867
improper 18585 18582 18592 18586 50 69.18494415283203
improper 18598 18594 18606 18600 50 36.81925964355469
improper 18599 18594 18606 18600 50 67.55392456054688
improper 18610 18608 18620 18612 50 33.39567184448242
improper 18611 18608 18620 18612 50 67.16471862792969
improper 18624 18622 18640 18626 50 34.52851104736328
improper 18625 18622 18640 18626 50 68.11903381347656
improper 18644 18642 18656 18646 50 34.23180389404297
improper 18645 18642 18656 18646 50 67.09032440185547
improper 18660 18658 18680 18662 50 34.33612060546875
improper 18661 18658 18680 18662 50 67.07876586914063
improper 18684 18682 18694 18686 50 33.9777717590332
improper 18685 18682 18694 18686 50 68.51251220703125
improper 18698 18696 18714 18700 50 34.89570617675781
improper 18699 18696 18714 18700 50 68.89472961425781
improper 18718 18716 18733 18720 50 32.22113037109375
improper 18719 18716 18733 18720 50 65.96353912353516
improper 18737 18735 18747 18739 50 34.651737213134766
improper 18738 18735 18747 18739 50 68.99724578857422
improper 18751 18749 18761 18753 50 36.26522445678711
improper 18752 18749 18761 18753 50 72.50150299072266
improper 18765 18763 18782 18767 50 33.90986251831055
improper 18766 18763 18782 18767 50 69.13516998291016
improper 18786 18784 18806 18788 50 33.05998611450195
improper 18787 18784 18806 18788 50 66.80651092529297
improper 18810 18808 18817 18812 50 33.18195724487305
improper 18811 18808 18817 18812 50 67.29476928710938
improper 18821 18819 18837 18823 50 32.7779541015625
improper 18822 18819 18837 18823 50 66.8780746459961
improper 18841 18839 18848 18843 50 35.222469329833984
improper 18842 18839 18848 18843 50 67.96344757080078
improper 18852 18850 18870 18854 50 34.41739273071289
improper 18853 18850 18870 18854 50 67.15339660644531
improper 18876 18872 18884 18878 50 37.49739456176758
improper 18877 18872 18884 18878 50 67.95140838623047
improper 18888 18886 18901 18890 50 34.26948165893555
improper 18889 18886 18901 18890 50 67.71229553222656
improper 18905 18903 18916 18907 50 34.8520393371582
improper 18906 18903 18916 18907 50 67.43191528320313
improper 18920 18918 18935 18922 50 35.31909942626953
improper 18921 18918 18935 18922 50 68.36981201171875
improper 18939 18937 18954 18941 50 33.8390007019043
improper 18940 18937 18954 18941 50 66.95899963378906
improper 18958 18956 18965 18960 50 33.617286682128906
improper 18959 18956 18965 18960 50 67.3775634765625
improper 18969 18967 18984 18971 50 34.189212799072266
improper 18970 18967 18984 18971 50 67.38481140136719
improper 18988 18986 19003 18990 50 34.18784713745117
improper 18989 18986 19003 18990 50 67.77486419677734
improper 19007 19005 19022 19009 50 33.43814468383789
improper 19008 19005 19022 19009 50 67.00630950927734
improper 19026 19024 19037 19028 50 33.936378479003906
improper 19027 19024 19037 19028 50 66.27444458007813
improper 19041 19039 19061 19043 50 34.47832489013672
improper 19042 19039 19061 19043 50 67.44039916992188
improper 19065 19063 19081 19067 50 35.00168991088867
improper 19066 19063 19081 19067 50 69.15862274169922
improper 19085 19083 19096 19087 50 33.67826843261719
improper 19086 19083 19096 19087 50 66.65193939208984
improper 19100 19098 19115 19102 50 35.49913024902344
improper 19101 19098 19115 19102 50 69.697509765625
improper 19121 19117 19129 19123 50 39.37253189086914
improper 19122 19117 19129 19123 50 69.05764770507813
improper 19133 19131 19144 19135 50 34.390953063964844
improper 19134 19131 19144 19135 50 66.5677261352539
improper 19153 19149 19146 19155 50 38.308597564697266
improper 19154 19149 19146 19155 50 68.63387298583984
improper 19165 19161 19185 19167 50 33.51265335083008
improper 19166 19161 19185 19167 50 66.22752380371094
improper 19189 19187 19205 19191 50 35.12443923950195
improper 19190 19187 19205 19191 50 68.5700912475586
improper 19209 19207 19229 19211 50 33.56452560424805
improper 19210 19207 19229 19211 50 66.60006713867188
improper 19233 19231 19251 19235 50 35.161991119384766
improper 19234 19231 19251 19235 50 66.80088806152344
improper 19255 19253 19266 19257 50 33.654476165771484
improper 19256 19253 19266 19257 50 65.62964630126953
improper 19270 19268 19287 19272 50 33.2939453125
improper 19271 19268 19287 19272 50 66.98780059814453
improper 19291 19289 19306 19293 50 32.962379455566406
improper 19292 19289 19306 19293 50 67.23411560058594
improper 19310 19308 19323 19312 50 32.337589263916016
improper 19311 19308 19323 19312 50 65.72015380859375
improper 19329 19325 19337 19331 50 36.922420501708984
improper 19330 19325 19337 19331 50 67.67843627929688
improper 19341 19339 19353 19343 50 33.0635871887207
improper 19342 19339 19353 19343 50 65.84196472167969
improper 19357 19355 19370 19359 50 34.700523376464844
improper 19358 19355 19370 19359 50 67.55844116210938
improper 19374 19372 19389 19376 50 35.087989807128906
improper 19375 19372 19389 19376 50 68.34508514404297
improper 19393 19391 19413 19395 50 34.6657829284668
improper 19394 19391 19413 19395 50 67.37699890136719
improper 19417 19415 19429 19419 50 34.83456802368164
improper 19418 19415 19429 19419 50 67.53237915039063
improper 19433 19431 19448 19435 50 32.24580383300781
improper 19434 19431 19448 19435 50 66.11085510253906
improper 19452 19450 19462 19454 50 33.58087921142578
improper 19453 19450 19462 19454 50 67.04391479492188
improper 19466 19464 19478 19468 50 34.362335205078125
improper 19467 19464 19478 19468 50 66.51753234863281
improper 19482 19480 19489 19484 50 34.46136474609375
improper 19483 19480 19489 19484 50 67.29768371582031
improper 19493 19491 19513 19495 50 34.58512496948242
improper 19494 19491 19513 19495 50 67.47327423095703
improper 19517 19515 19530 19519 50 35.505577087402344
improper 19518 19515 19530 19519 50 68.0506591796875
improper 19534 19532 19554 19536 50 35.35005569458008
improper 19535 19532 19554 19536 50 68.41636657714844
improper 19558 19556 19570 19560 50 34.4434928894043
improper 19559 19556 19570 19560 50 67.9007797241211
improper 19574 19572 19585 19576 50 34.356319427490234
improper 19575 19572 19585 19576 50 67.60651397705078
improper 19589 19587 19602 19591 50 33.83053207397461
improper 19590 19587 19602 19591 50 68.0353775024414
improper 19606 19604 19619 19608 50 34.01969528198242
improper 19607 19604 19619 19608 50 67.21846771240234
improper 19623 19621 19639 19625 50 32.13330841064453
improper 19624 19621 19639 19625 50 66.86447143554688
improper 19643 19641 19660 19645 50 32.19439697265625
improper 19644 19641 19660 19645 50 65.79998016357422
improper 19664 19662 19672 19666 50 35.28023147583008
improper 19665 19662 19672 19666 50 68.73102569580078
improper 19676 19674 19692 19678 50 33.12625503540039
improper 19677 19674 19692 19678 50 67.55223083496094
improper 19696 19694 19707 19698 50 35.29364776611328
improper 19697 19694 19707 19698 50 67.26741790771484
improper 19711 19709 19731 19713 50 33.53049087524414
improper 19712 19709 19731 19713 50 67.3067855834961
improper 19735 19733 19743 19737 50 34.30319595336914
improper 19736 19733 19743 19737 50 67.74468994140625
improper 19747 19745 19753 19749 50 33.82569885253906
improper 19748 19745 19753 19749 50 65.90359497070313
improper 19757 19755 19774 19759 50 32.87085723876953
improper 19758 19755 19774 19759 50 66.57892608642578
improper 19778 19776 19793 19780 50 34.50238800048828
improper 19779 19776 19793 19780 50 67.29023742675781
improper 19797 19795 19812 19799 50 34.2705078125
improper 19798 19795 19812 19799 50 67.24198913574219
improper 19816 19814 19829 19818 50 34.33427810668945
improper 19817 19814 19829 19818 50 67.33757781982422
improper 19833 19831 19853 19835 50 34.731868743896484
improper 19834 19831 19853 19835 50 67.55271911621094
improper 19857 19855 19870 19859 50 34.380531311035156
improper 19858 19855 19870 19859 50 67.38800811767578
improper 19874 19872 19885 19876 50 32.4828987121582
improper 19875 19872 19885 19876 50 65.07393646240234
improper 19889 19887 19900 19891 50 34.38714599609375
improper 19890 19887 19900 19891 50 66.4361343383789
improper 19904 19902 19920 19906 50 34.59383773803711
improper 19905 19902 19920 19906 50 68.71759033203125
improper 19924 19922 19939 19926 50 34.27528762817383
improper 19925 19922 19939 19926 50 67.49103546142578
improper 19950 19948 19960 19952 50 33.396331787109375
improper 19951 19948 19960 19952 50 67.6094741821289
improper 19964 19962 19976 19966 50 33.5953483581543
improper 19965 19962 19976 19966 50 66.33634185791016
improper 19980 19978 20000 19982 50 33.785953521728516
improper 19981 19978 20000 19982 50 67.62893676757813
improper 20011 20009 20029 20013 50 34.209068298339844
improper 20012 20009 20029 20013 50 67.3204345703125
improper 20033 20031 20039 20035 50 34.62480163574219
improper 20034 20031 20039 20035 50 65.9674072265625
improper 20043 20041 20056 20045 50 33.523101806640625
improper 20044 20041 20056 20045 50 67.15546417236328
improper 20060 20058 20078 20062 50 34.79409408569336
improper 20061 20058 20078 20062 50 67.9052505493164
improper 20082 20080 20100 20084 50 33.89099884033203
improper 20083 20080 20100 20084 50 67.07794952392578
improper 20104 20102 20124 20106 50 34.83148956298828
improper 20105 20102 20124 20106 50 67.72335052490234
improper 20128 20126 20140 20130 50 32.862998962402344
improper 20129 20126 20140 20130 50 66.2298812866211
improper 20144 20142 20155 20146 50 34.5655632019043
improper 20145 20142 20155 20146 50 66.8993911743164
improper 20159 20157 20166 20161 50 33.98896408081055
improper 20160 20157 20166 20161 50 67.51513671875
improper 20170 20168 20185 20172 50 34.73814392089844
improper 20171 20168 20185 20172 50 68.34938049316406
improper 20189 20187 20199 20191 50 34.80745315551758
improper 20190 20187 20199 20191 50 68.95245361328125
improper 20203 20201 20221 20205 50 33.788368225097656
improper 20204 20201 20221 20205 50 66.92559051513672
improper 20225 20223 20240 20227 50 34.422420501708984
improper 20226 20223 20240 20227 50 67.997314453125
improper 20244 20242 20259 20246 50 33.71891403198242
improper 20245 20242 20259 20246 50 67.63248443603516
improper 20263 20261 20276 20265 50 34.04226303100586
improper 20264 20261 20276 20265 50 67.32897186279297
improper 20280 20278 20300 20282 50 34.74059295654297
improper 20281 20278 20300 20282 50 67.70677185058594
improper 20304 20302 20322 20306 50 35.00577163696289
improper 20305 20302 20322 20306 50 68.87023162841797
improper 20329 20327 20324 20331 50 34.825355529785156
improper 20330 20327 20324 20331 50 68.09820556640625
improper 20351 20347 20358 20353 50 35.4171028137207
improper 20352 20347 20358 20353 50 68.18507385253906
improper 20364 20360 20372 20366 50 38.101558685302734
improper 20365 20360 20372 20366 50 68.24344635009766
improper 20378 20374 20386 20380 50 37.20130920410156
improper 20379 20374 20386 20380 50 67.952392578125
improper 20390 20388 20400 20392 50 36.60994338989258
improper 20391 20388 20400 20392 50 71.47982025146484
improper 20404 20402 20416 20406 50 35.46224594116211
improper 20405 20402 20416 20406 50 67.6904525756836
improper 20420 20418 20431 20422 50 34.50910568237305
improper 20421 20418 20431 20422 50 67.0559310913086
improper 20435 20433 20455 20437 50 34.52790069580078
improper 20436 20433 20455 20437 50 67.6831283569336
improper 20459 20457 20472 20461 50 33.47311019897461
improper 20460 20457 20472 20461 50 66.32982635498047
improper 20476 20474 20491 20478 50 33.47057342529297
improper 20477 20474 20491 20478 50 67.843017578125
improper 20495 20493 20502 20497 50 34.484825134277344
improper 20496 20493 20502 20497 50 68.09548950195313
improper 20506 20504 20526 20508 50 34.76604080200195
improper 20507 20504 20526 20508 50 67.15480041503906
improper 20532 20528 20540 20534 50 37.47969436645508
improper 20533 20528 20540 20534 50 67.67948150634766
improper 20551 20549 20564 20553 50 33.79069137573242
improper 20552 20549 20564 20553 50 66.82479095458984
improper 20568 20566 20583 20570 50 34.6008186340332
improper 20569 20566 20583 20570 50 68.92709350585938
improper 20587 20585 20598 20589 50 35.962772369384766
improper 20588 20585 20598 20589 50 68.89798736572266
improper 20602 20600 20612 20604 50 35.06626892089844
improper 20603 20600 20612 20604 50 70.36779022216797
improper 20616 20614 20632 20618 50 33.54661178588867
improper 20617 20614 20632 20618 50 67.7750473022461
improper 20636 20634 20644 20638 50 34.5955924987793
improper 20637 20634 20644 20638 50 67.58362579345703
improper 20648 20646 20663 20650 50 32.935604095458984
improper 20649 20646 20663 20650 50 67.74649047851563
improper 20667 20665 20682 20669 50 35.05900192260742
improper 20668 20665 20682 20669 50 68.66401672363281
improper 20686 20684 20696 20688 50 33.858970642089844
improper 20687 20684 20696 20688 50 68.4069595336914
improper 20700 20698 20715 20702 50 34.99814224243164
improper 20701 20698 20715 20702 50 67.5661849975586
improper 20719 20717 20732 20721 50 35.07615661621094
improper 20720 20717 20732 20721 50 67.26836395263672
improper 20738 20734 20746 20740 50 37.19763946533203
improper 20739 20734 20746 20740 50 67.71234893798828
improper 20750 20748 20765 20752 50 34.57452392578125
improper 20751 20748 20765 20752 50 68.45073699951172
improper 20769 20767 20780 20771 50 33.00668716430664
improper 20770 20767 20780 20771 50 65.93830108642578
improper 20784 20782 20799 20786 50 33.578556060791016
improper 20785 20782 20799 20786 50 66.89909362792969
improper 20803 20801 20809 20805 50 33.85569763183594
improper 20804 20801 20809 20805 50 65.54936218261719
improper 20813 20811 20833 20815 50 34.113216400146484
improper 20814 20811 20833 20815 50 67.2096939086914
improper 20837 20835 20850 20839 50 32.54706573486328
improper 20838 20835 20850 20839 50 66.11619567871094
improper 20854 20852 20869 20856 50 34.39545440673828
improper 20855 20852 20869 20856 50 67.30305480957031
improper 20873 20871 20883 20875 50 32.59791564941406
improper 20874 20871 20883 20875 50 66.65933990478516
improper 20887 20885 20902 20889 50 34.238861083984375
improper 20888 20885 20902 20889 50 67.0726089477539
improper 20906 20904 20921 20908 50 35.831573486328125
improper 20907 20904 20921 20908 50 68.93065643310547
improper 20925 20923 20936 20927 50 32.01352310180664
improper 20926 20923 20936 20927 50 65.36534881591797
improper 20940 20938 20947 20942 50 33.86161804199219
improper 20941 20938 20947 20942 50 67.19666290283203
improper 20951 20949 20959 20953 50 34.66655349731445
improper 20952 20949 20959 20953 50 67.85861206054688
improper 20963 20961 20978 20965 50 33.87129592895508
improper 20964 20961 20978 20965 50 67.15365600585938
improper 20982 20980 20999 20984 50 34.58599853515625
improper 20983 20980 20999 20984 50 68.46198272705078
improper 21003 21001 21023 21005 50 34.477149963378906
improper 21004 21001 21023 21005 50 67.8251953125
improper 21027 21025 21033 21029 50 32.741363525390625
improper 21028 21025 21033 21029 50 65.43805694580078
improper 21037 21035 21049 21039 50 33.24947738647461
improper 21038 21035 21049 21039 50 66.61003112792969
improper 21053 21051 21066 21055 50 34.647743225097656
improper 21054 21051 21066 21055 50 67.84490966796875
improper 21072 21068 21080 21074 50 37.89812469482422
improper 21073 21068 21080 21074 50 68.22817993164063
improper 21084 21082 21091 21086 50 33.9515380859375
improper 21085 21082 21091 21086 50 67.7882080078125
improper 21095 21093 21106 21097 50 35.2390022277832
improper 21096 21093 21106 21097 50 67.45720672607422
improper 21110 21108 21125 21112 50 34.56847381591797
improper 21111 21108 21125 21112 50 68.42268371582031
improper 21129 21127 21141 21131 50 32.64180374145508
improper 21130 21127 21141 21131 50 66.05860137939453
improper 21152 21150 21159 21154 50 34.51633834838867
improper 21153 21150 21159 21154 50 68.35907745361328
improper 21163 21161 21175 21165 50 31.166553497314453
improper 21164 21161 21175 21165 50 65.61097717285156
improper 21179 21177 21199 21181 50 33.184715270996094
improper 21180 21177 21199 21181 50 66.69083404541016
improper 21203 21201 21213 21205 50 33.179664611816406
improper 21204 21201 21213 21205 50 68.05107116699219
improper 21217 21215 21235 21219 50 34.510215759277344
improper 21218 21215 21235 21219 50 67.88568115234375
improper 21239 21237 21250 21241 50 32.390785217285156
improper 21240 21237 21250 21241 50 65.87399291992188
improper 21254 21252 21262 21256 50 33.731903076171875
improper 21255 21252 21262 21256 50 67.56796264648438
improper 21266 21264 21284 21268 50 32.555809020996094
improper 21267 21264 21284 21268 50 66.38980102539063
improper 21288 21286 21299 21290 50 34.463829040527344
improper 21289 21286 21299 21290 50 66.94352722167969
improper 21303 21301 21318 21305 50 34.86423873901367
improper 21304 21301 21318 21305 50 69.31743621826172
improper 21322 21320 21332 21324 50 33.969932556152344
improper 21323 21320 21332 21324 50 69.67989349365234
improper 21336 21334 21343 21338 50 35.75654220581055
improper 21337 21334 21343 21338 50 69.63204193115234
improper 21349 21345 21357 21351 50 37.125282287597656
improper 21350 21345 21357 21351 50 68.24134826660156
improper 21361 21359 21371 21363 50 33.94122314453125
improper 21362 21359 21371 21363 50 67.885986328125
improper 21375 21373 21390 21377 50 36.10127258300781
improper 21376 21373 21390 21377 50 69.10489654541016
improper 21394 21392 21409 21396 50 33.14609146118164
improper 21395 21392 21409 21396 50 66.58147430419922
improper 21413 21411 21431 21415 50 35.103271484375
improper 21414 21411 21431 21415 50 67.75428771972656
improper 21435 21433 21448 21437 50 33.706321716308594
improper 21436 21433 21448 21437 50 66.71514129638672
improper 21452 21450 21467 21454 50 32.927391052246094
improper 21453 21450 21467 21454 50 66.81684112548828
improper 21471 21469 21491 21473 50 31.37131118774414
improper 21472 21469 21491 21473 50 64.79827880859375
improper 21495 21493 21508 21497 50 35.50735855102539
improper 21496 21493 21508 21497 50 67.60050964355469
improper 21512 21510 21522 21514 50 34.04861831665039
improper 21513 21510 21522 21514 50 67.99931335449219
improper 21526 21524 21536 21528 50 34.94137954711914
improper 21527 21524 21536 21528 50 69.13212585449219
improper 21540 21538 21550 21542 50 35.263633728027344
improper 21541 21538 21550 21542 50 69.33206176757813
improper 21554 21552 21569 21556 50 30.372642517089844
improper 21555 21552 21569 21556 50 64.41266632080078
improper 21573 21571 21583 21575 50 35.23217010498047
improper 21574 21571 21583 21575 50 68.69720458984375
improper 21587 21585 21602 21589 50 33.20893478393555
improper 21588 21585 21602 21589 50 67.12835693359375
improper 21606 21604 21626 21608 50 33.361572265625
improper 21607 21604 21626 21608 50 66.40837097167969
improper 21630 21628 21646 21632 50 34.04412078857422
improper 21631 21628 21646 21632 50 67.32933807373047
improper 21650 21648 21661 21652 50 34.91011047363281
improper 21651 21648 21661 21652 50 67.38935089111328
improper 21665 21663 21683 21667 50 34.1080436706543
improper 21666 21663 21683 21667 50 67.40444946289063
improper 21687 21685 21694 21689 50 34.30427932739258
improper 21688 21685 21694 21689 50 67.3306884765625
improper 21698 21696 21713 21700 50 35.32984161376953
improper 21699 21696 21713 21700 50 69.23262786865234
improper 21717 21715 21729 21719 50 31.736055374145508
improper 21718 21715 21729 21719 50 65.75851440429688
improper 21733 21731 21744 21735 50 32.6255989074707
improper 21734 21731 21744 21735 50 65.3150405883789
improper 21748 21746 21758 21750 50 33.19663619995117
improper 21749 21746 21758 21750 50 65.84648895263672
improper 21762 21760 21773 21764 50 31.1717472076416
improper 21763 21760 21773 21764 50 65.27205657958984
improper 21777 21775 21787 21779 50 34.7509880065918
improper 21778 21775 21787 21779 50 68.06073760986328
improper 21791 21789 21806 21793 50 33.89918518066406
improper 21792 21789 21806 21793 50 67.9576644897461
improper 21810 21808 21821 21812 50 33.81155014038086
improper 21811 21808 21821 21812 50 66.136962890625
improper 21825 21823 21836 21827 50 33.879215240478516
improper 21826 21823 21836 21827 50 66.4877700805664
improper 21840 21838 21860 21842 50 33.430931091308594
improper 21841 21838 21860 21842 50 66.31352233886719
improper 21864 21862 21876 21866 50 33.39498519897461
improper 21865 21862 21876 21866 50 65.72354888916016
improper 21880 21878 21886 21882 50 34.634464263916016
improper 21881 21878 21886 21882 50 66.09609985351563
improper 21890 21888 21902 21892 50 33.80268859863281
improper 21891 21888 21902 21892 50 66.63799285888672
improper 21906 21904 21918 21908 50 33.428287506103516
improper 21907 21904 21918 21908 50 66.28433990478516
improper 21922 21920 21929 21924 50 32.715702056884766
improper 21923 21920 21929 21924 50 67.06026458740234
improper 21933 21931 21953 21935 50 35.506893157958984
improper 21934 21931 21953 21935 50 67.98526000976563
improper 21957 21955 21972 21959 50 31.720197677612305
improper 21958 21955 21972 21959 50 65.47113037109375
improper 21976 21974 21991 21978 50 32.78367614746094
improper 21977 21974 21991 21978 50 66.06348419189453
improper 21995 21993 22006 21997 50 33.364013671875
improper 21996 21993 22006 21997 50 65.6341781616211
improper 22010 22008 22025 22012 50 33.726036071777344
improper 22011 22008 22025 22012 50 67.17584228515625
improper 22029 22027 22044 22031 50 34.987422943115234
improper 22030 22027 22044 22031 50 67.8273696899414
improper 22048 22046 22061 22050 50 33.20825958251953
improper 22049 22046 22061 22050 50 66.40975189208984
improper 22065 22063 22077 22067 50 32.3373908996582
improper 22066 22063 22077 22067 50 65.19155883789063
improper 22081 22079 22097 22083 50 34.19066619873047
improper 22082 22079 22097 22083 50 67.28229522705078
improper 22101 22099 22114 22103 50 34.36188888549805
improper 22102 22099 22114 22103 50 67.50919342041016
improper 22118 22116 22129 22120 50 34.49258804321289
improper 22119 22116 22129 22120 50 66.7273941040039
improper 22133 22131 22148 22135 50 35.02421188354492
improper 22134 22131 22148 22135 50 68.72235107421875
improper 22152 22150 22162 22154 50 33.225643157958984
improper 22153 22150 22162 22154 50 67.38541412353516
improper 22166 22164 22176 22168 50 33.956851959228516
improper 22167 22164 22176 22168 50 67.31390380859375
improper 22180 22178 22196 22182 50 32.29055404663086
improper 22181 22178 22196 22182 50 66.78961944580078
improper 22200 22198 22210 22202 50 34.65531539916992
improper 22201 22198 22210 22202 50 67.55787658691406
improper 22221 22219 22233 22223 50 33.036903381347656
improper 22222 22219 22233 22223 50 65.58192443847656
improper 22237 22235 22252 22239 50 33.75028991699219
improper 22238 22235 22252 22239 50 67.2176284790039
improper 22256 22254 22267 22258 50 37.379310607910156
improper 22257 22254 22267 22258 50 69.31839752197266
improper 22271 22269 22283 22273 50 34.46827697753906
improper 22272 22269 22283 22273 50 67.20443725585938
improper 22287 22285 22299 22289 50 34.385704040527344
improper 22288 22285 22299 22289 50 66.95545196533203
improper 22303 22301 22310 22305 50 32.93717956542969
improper 22304 22301 22310 22305 50 67.13127136230469
improper 22314 22312 22320 22316 50 34.52695083618164
improper 22315 22312 22320 22316 50 65.66143798828125
improper 22324 22322 22337 22326 50 32.959136962890625
improper 22325 22322 22337 22326 50 66.17996978759766
improper 22341 22339 22351 22343 50 32.840763092041016
improper 22342 22339 22351 22343 50 67.48416137695313
improper 22355 22353 22362 22357 50 34.301185607910156
improper 22356 22353 22362 22357 50 67.64144897460938
improper 22366 22364 22373 22368 50 33.495758056640625
improper 22367 22364 22373 22368 50 68.1888198852539
improper 22379 22375 22387 22381 50 38.065025329589844
improper 22380 22375 22387 22381 50 69.03252410888672
improper 22391 22389 22403 22393 50 32.878753662109375
improper 22392 22389 22403 22393 50 66.70765686035156
improper 22407 22405 22424 22409 50 33.98957824707031
improper 22408 22405 22424 22409 50 68.63246154785156
improper 22428 22426 22448 22430 50 33.25355911254883
improper 22429 22426 22448 22430 50 67.73929595947266
improper 22452 22450 22467 22454 50 33.10282516479492
improper 22453 22450 22467 22454 50 66.71501159667969
improper 22471 22469 22479 22473 50 33.55596160888672
improper 22472 22469 22479 22473 50 67.96269226074219
improper 22483 22481 22496 22485 50 34.644615173339844
improper 22484 22481 22496 22485 50 67.68604278564453
improper 22500 22498 22510 22502 50 33.278621673583984
improper 22501 22498 22510 22502 50 67.6497573852539
improper 22514 22512 22530 22516 50 31.693527221679688
improper 22515 22512 22530 22516 50 66.06403350830078
improper 22534 22532 22545 22536 50 35.7385368347168
improper 22535 22532 22545 22536 50 68.11599731445313
improper 22549 22547 22562 22551 50 33.153743743896484
improper 22550 22547 22562 22551 50 67.43667602539063
improper 22566 22564 22581 22568 50 33.773372650146484
improper 22567 22564 22581 22568 50 66.97825622558594
improper 22587 22583 22595 22589 50 36.59404754638672
improper 22588 22583 22595 22589 50 67.19452667236328
improper 22599 22597 22606 22601 50 34.51619338989258
improper 22600 22597 22606 22601 50 68.92430114746094
improper 22610 22608 22630 22612 50 32.36346435546875
improper 22611 22608 22630 22612 50 65.39159393310547
improper 22634 22632 22647 22636 50 32.34599304199219
improper 22635 22632 22647 22636 50 65.78294372558594
improper 22651 22649 22669 22653 50 35.14256286621094
improper 22652 22649 22669 22653 50 68.05036926269531
improper 22673 22671 22691 22675 50 33.560508728027344
improper 22674 22671 22691 22675 50 66.87649536132813
improper 22695 22693 22710 22697 50 36.27458190917969
improper 22696 22693 22710 22697 50 69.40360260009766
improper 22714 22712 22729 22716 50 34.545413970947266
improper 22715 22712 22729 22716 50 67.83010864257813
improper 22733 22731 22744 22735 50 34.26967239379883
improper 22734 22731 22744 22735 50 66.41717529296875
improper 22748 22746 22759 22750 50 34.71855163574219
improper 22749 22746 22759 22750 50 66.77230072021484
improper 22763 22761 22769 22765 50 34.169071197509766
improper 22764 22761 22769 22765 50 65.82537841796875
improper 22773 22771 22786 22775 50 33.871917724609375
improper 22774 22771 22786 22775 50 66.88912963867188
improper 22790 22788 22801 22792 50 33.21489715576172
improper 22791 22788 22801 22792 50 66.507080078125
improper 22805 22803 22820 22807 50 34.02608871459961
improper 22806 22803 22820 22807 50 67.03335571289063
improper 22824 22822 22831 22826 50 35.695762634277344
improper 22825 22822 22831 22826 50 70.113037109375
improper 22835 22833 22846 22837 50 33.326988220214844
improper 22836 22833 22846 22837 50 67.11376953125
improper 22850 22848 22858 22852 50 33.79734420776367
improper 22851 22848 22858 22852 50 67.87366485595703
improper 22862 22860 22875 22864 50 32.78549575805664
improper 22863 22860 22875 22864 50 65.96658325195313
improper 22879 22877 22896 22881 50 34.272178649902344
improper 22880 22877 22896 22881 50 68.79034423828125
improper 22900 22898 22918 22902 50 33.263973236083984
improper 22901 22898 22918 22902 50 66.84187316894531
improper 22922 22920 22940 22924 50 32.7767219543457
improper 22923 22920 22940 22924 50 66.4158935546875
improper 22944 22942 22961 22946 50 34.47554016113281
improper 22945 22942 22961 22946 50 67.80321502685547
improper 22965 22963 22980 22967 50 33.68710708618164
improper 22966 22963 22980 22967 50 66.74891662597656
improper 22984 22982 22990 22986 50 34.201839447021484
improper 22985 22982 22990 22986 50 66.07904052734375
improper 22994 22992 23012 22996 50 33.38957214355469
improper 22995 22992 23012 22996 50 66.92842864990234
improper 23016 23014 23031 23018 50 35.4296875
improper 23017 23014 23031 23018 50 68.09088134765625
improper 23035 23033 23055 23037 50 34.9422721862793
improper 23036 23033 23055 23037 50 68.09437561035156
improper 23059 23057 23066 23061 50 34.30242919921875
improper 23060 23057 23066 23061 50 69.55575561523438
improper 23070 23068 23085 23072 50 32.085479736328125
improper 23071 23068 23085 23072 50 67.00641632080078
improper 23089 23087 23099 23091 50 34.46095657348633
improper 23090 23087 23099 23091 50 67.6948471069336
improper 23105 23101 23113 23107 50 36.54685974121094
improper 23106 23101 23113 23107 50 67.07805633544922
improper 23119 23115 23127 23121 50 38.85845947265625
improper 23120 23115 23127 23121 50 69.33806610107422
improper 23131 23129 23138 23133 50 35.724151611328125
improper 23132 23129 23138 23133 50 68.7823715209961
improper 23142 23140 23154 23144 50 34.272762298583984
improper 23143 23140 23154 23144 50 66.3707504272461
improper 23160 23156 23168 23162 50 38.678314208984375
improper 23161 23156 23168 23162 50 69.00567626953125
improper 23172 23170 23188 23174 50 35.15577697753906
improper 23173 23170 23188 23174 50 67.65390014648438
improper 23192 23190 23208 23194 50 33.1756706237793
improper 23193 23190 23208 23194 50 68.45293426513672
improper 23219 23217 23234 23221 50 33.77685546875
improper 23220 23217 23234 23221 50 67.8017349243164
improper 23238 23236 23255 23240 50 34.645931243896484
improper 23239 23236 23255 23240 50 68.01265716552734
improper 23259 23257 23274 23261 50 34.116905212402344
improper 23260 23257 23274 23261 50 67.3560562133789
improper 23278 23276 23288 23280 50 33.1651611328125
improper 23279 23276 23288 23280 50 67.67522430419922
improper 23292 23290 23302 23294 50 31.589691162109375
improper 23293 23290 23302 23294 50 65.82523345947266
improper 23306 23304 23321 23308 50 33.54888153076172
improper 23307 23304 23321 23308 50 66.99801635742188
improper 23325 23323 23340 23327 50 33.31532669067383
improper 23326 23323 23340 23327 50 66.7317123413086
improper 23344 23342 23362 23346 50 32.836883544921875
improper 23345 23342 23362 23346 50 66.52422332763672
improper 23366 23364 23376 23368 50 34.07817077636719
improper 23367 23364 23376 23368 50 67.63793182373047
improper 23380 23378 23391 23382 50 32.68535232543945
improper 23381 23378 23391 23382 50 65.95398712158203
improper 23395 23393 23406 23397 50 31.881322860717773
improper 23396 23393 23406 23397 50 65.04566192626953
improper 23417 23415 23427 23419 50 34.69318771362305
improper 23418 23415 23427 23419 50 67.66703033447266
improper 23433 23429 23441 23435 50 37.69368362426758
improper 23434 23429 23441 23435 50 68.33838653564453
improper 23445 23443 23456 23447 50 35.323448181152344
improper 23446 23443 23456 23447 50 67.69026184082031
improper 23460 23458 23472 23462 50 35.92500305175781
improper 23461 23458 23472 23462 50 69.19398498535156
improper 23476 23474 23491 23478 50 35.50590896606445
improper 23477 23474 23491 23478 50 67.62351989746094
improper 23495 23493 23513 23497 50 33.73284149169922
improper 23496 23493 23513 23497 50 66.88359832763672
improper 23517 23515 23537 23519 50 35.104652404785156
improper 23518 23515 23537 23519 50 67.42858123779297
improper 23541 23539 23554 23543 50 33.617919921875
improper 23542 23539 23554 23543 50 66.89385986328125
improper 23565 23563 23583 23567 50 33.895843505859375
improper 23566 23563 23583 23567 50 66.86878967285156
improper 23587 23585 23598 23589 50 34.42071533203125
improper 23588 23585 23598 23589 50 67.84574890136719
improper 23602 23600 23617 23604 50 34.698795318603516
improper 23603 23600 23617 23604 50 68.07139587402344
improper 23621 23619 23636 23623 50 34.552772521972656
improper 23622 23619 23636 23623 50 68.52893829345703
improper 23640 23638 23650 23642 50 35.2841796875
improper 23641 23638 23650 23642 50 68.57506561279297
improper 23654 23652 23670 23656 50 33.196598052978516
improper 23655 23652 23670 23656 50 67.3973159790039
improper 23674 23672 23681 23676 50 34.96380615234375
improper 23675 23672 23681 23676 50 68.84368896484375
improper 23685 23683 23703 23687 50 35.461753845214844
improper 23686 23683 23703 23687 50 68.41120147705078
improper 23707 23705 23727 23709 50 33.25337219238281
improper 23708 23705 23727 23709 50 66.07466888427734
improper 23731 23729 23751 23733 50 35.01902770996094
improper 23732 23729 23751 23733 50 67.49163818359375
improper 23755 23753 23773 23757 50 32.863285064697266
improper 23756 23753 23773 23757 50 66.07502746582031
improper 23777 23775 23789 23779 50 34.2479362487793
improper 23778 23775 23789 23779 50 66.69261169433594
improper 23793 23791 23799 23795 50 33.1773796081543
improper 23794 23791 23799 23795 50 65.39909362792969
improper 23803 23801 23814 23805 50 34.04618835449219
improper 23804 23801 23814 23805 50 66.54802703857422
improper 23818 23816 23833 23820 50 33.82694625854492
improper 23819 23816 23833 23820 50 67.04104614257813
improper 23837 23835 23847 23839 50 34.38824462890625
improper 23838 23835 23847 23839 50 68.18042755126953
improper 23858 23856 23869 23860 50 34.170650482177734
improper 23859 23856 23869 23860 50 66.4886245727539
improper 23873 23871 23888 23875 50 34.696372985839844
improper 23874 23871 23888 23875 50 68.39765167236328
improper 23892 23890 23905 23894 50 32.962738037109375
improper 23893 23890 23905 23894 50 66.78472137451172
improper 23909 23907 23922 23911 50 33.71977615356445
improper 23910 23907 23922 23911 50 66.58407592773438
improper 23926 23924 23943 23928 50 32.95580291748047
improper 23927 23924 23943 23928 50 67.34266662597656
improper 23947 23945 23960 23949 50 34.754119873046875
improper 23948 23945 23960 23949 50 68.19792938232422
improper 23964 23962 23974 23966 50 34.15325164794922
improper 23965 23962 23974 23966 50 68.46564483642578
improper 23978 23976 23991 23980 50 34.276611328125
improper 23979 23976 23991 23980 50 68.75350952148438
improper 23997 23993 24005 23999 50 39.00374221801758
improper 23998 23993 24005 23999 50 68.96652221679688
improper 24009 24007 24026 24011 50 33.91343688964844
improper 24010 24007 24026 24011 50 68.15717315673828
improper 24030 24028 24037 24032 50 34.466651916503906
improper 24031 24028 24037 24032 50 66.82134246826172
improper 24041 24039 24056 24043 50 35.19957733154297
improper 24042 24039 24056 24043 50 68.4585952758789
improper 24060 24058 24080 24062 50 35.37985610961914
improper 24061 24058 24080 24062 50 67.86891174316406
improper 24084 24082 24096 24086 50 36.01716995239258
improper 24085 24082 24096 24086 50 68.61383819580078
improper 24100 24098 24111 24102 50 34.301971435546875
improper 24101 24098 24111 24102 50 65.46632385253906
improper 24115 24113 24122 24117 50 33.28780746459961
improper 24116 24113 24122 24117 50 68.57803344726563
improper 24126 24124 24134 24128 50 32.690513610839844
improper 24127 24124 24134 24128 50 66.63774871826172
improper 24138 24136 24153 24140 50 34.78303909301758
improper 24139 24136 24153 24140 50 68.35513305664063
improper 24157 24155 24175 24159 50 35.60060119628906
improper 24158 24155 24175 24159 50 68.46996307373047
improper 24179 24177 24199 24181 50 33.678794860839844
improper 24180 24177 24199 24181 50 66.45887756347656
improper 24203 24201 24219 24205 50 34.7970085144043
improper 24204 24201 24219 24205 50 68.51042938232422
improper 24223 24221 24239 24225 50 33.075477600097656
improper 24224 24221 24239 24225 50 67.15595245361328
improper 24243 24241 24254 24245 50 34.923980712890625
improper 24244 24241 24254 24245 50 67.10950469970703
improper 24258 24256 24268 24260 50 33.459259033203125
improper 24259 24256 24268 24260 50 68.15435791015625
improper 24272 24270 24287 24274 50 35.23843765258789
improper 24273 24270 24287 24274 50 67.99014282226563
improper 24291 24289 24301 24293 50 34.32088088989258
improper 24292 24289 24301 24293 50 67.3789291381836
improper 24307 24303 24315 24309 50 39.30789566040039
improper 24308 24303 24315 24309 50 69.6272964477539
improper 24319 24317 24332 24321 50 33.4111442565918
improper 24320 24317 24332 24321 50 67.68151092529297
improper 24343 24341 24353 24345 50 34.626564025878906
improper 24344 24341 24353 24345 50 68.55538940429688
improper 24357 24355 24364 24359 50 34.96499252319336
improper 24358 24355 24364 24359 50 69.15029907226563
improper 24368 24366 24381 24370 50 35.25165557861328
improper 24369 24366 24381 24370 50 67.44254302978516
improper 24385 24383 24396 24387 50 33.992618560791016
improper 24386 24383 24396 24387 50 66.89537811279297
improper 24400 24398 24418 24402 50 33.446231842041016
improper 24401 24398 24418 24402 50 67.64630889892578
improper 24422 24420 24433 24424 50 34.86420440673828
improper 24423 24420 24433 24424 50 67.08827209472656
improper 24437 24435 24453 24439 50 34.103782653808594
improper 24438 24435 24453 24439 50 68.15264129638672
improper 24457 24455 24467 24459 50 35.109222412109375
improper 24458 24455 24467 24459 50 69.07522583007813
improper 24471 24469 24479 24473 50 33.11798858642578
improper 24472 24469 24479 24473 50 66.50428771972656
improper 24483 24481 24500 24485 50 34.41353225708008
improper 24484 24481 24500 24485 50 68.01631927490234
improper 24504 24502 24519 24506 50 34.15487289428711
improper 24505 24502 24519 24506 50 67.16036224365234
improper 24523 24521 24539 24525 50 32.459842681884766
improper 24524 24521 24539 24525 50 66.89501953125
improper 24543 24541 24553 24545 50 32.643733978271484
improper 24544 24541 24553 24545 50 66.0675277709961
improper 24557 24555 24575 24559 50 34.81460952758789
improper 24558 24555 24575 24559 50 67.49633026123047
improper 24579 24577 24586 24581 50 34.41146469116211
improper 24580 24577 24586 24581 50 67.72207641601563
improper 24590 24588 24605 24592 50 34.31342697143555
improper 24591 24588 24605 24592 50 67.62832641601563
improper 24609 24607 24620 24611 50 34.56209945678711
improper 24610 24607 24620 24611 50 67.58232116699219
improper 24624 24622 24639 24626 50 31.931501388549805
improper 24625 24622 24639 24626 50 66.24662780761719
improper 24643 24641 24654 24645 50 33.40232467651367
improper 24644 24641 24654 24645 50 65.69025421142578
improper 24660 24656 24668 24662 50 37.30223083496094
improper 24661 24656 24668 24662 50 67.65511322021484
improper 24672 24670 24692 24674 50 33.02687072753906
improper 24673 24670 24692 24674 50 66.8037338256836
improper 24696 24694 24706 24698 50 29.227930068969727
improper 24697 24694 24706 24698 50 66.15596008300781
improper 24712 24708 24720 24714 50 37.42087173461914
improper 24713 24708 24720 24714 50 68.00043487548828
improper 24724 24722 24742 24726 50 34.223968505859375
improper 24725 24722 24742 24726 50 67.13877868652344
improper 24748 24744 24756 24750 50 38.289512634277344
improper 24749 24744 24756 24750 50 68.66058349609375
improper 24760 24758 24775 24762 50 34.73223876953125
improper 24761 24758 24775 24762 50 68.14461517333984
improper 24781 24777 24789 24783 50 37.54695510864258
improper 24782 24777 24789 24783 50 67.71660614013672
improper 24793 24791 24813 24795 50 35.6428108215332
improper 24794 24791 24813 24795 50 68.1519546508789
improper 24817 24815 24833 24819 50 34.14714431762695
improper 24818 24815 24833 24819 50 67.62059783935547
improper 24839 24835 24847 24841 50 37.78295135498047
improper 24840 24835 24847 24841 50 68.39503479003906
improper 24851 24849 24869 24853 50 33.18471908569336
improper 24852 24849 24869 24853 50 66.23516845703125
improper 24873 24871 24891 24875 50 36.173973083496094
improper 24874 24871 24891 24875 50 69.30085754394531
improper 24895 24893 24912 24897 50 34.307926177978516
improper 24896 24893 24912 24897 50 68.42312622070313
improper 24916 24914 24923 24918 50 33.315433502197266
improper 24917 24914 24923 24918 50 67.57460021972656
improper 24927 24925 24944 24929 50 33.147254943847656
improper 24928 24925 24944 24929 50 66.08073425292969
improper 24950 24946 24958 24952 50 36.74312973022461
improper 24951 24946 24958 24952 50 67.49620056152344
improper 24962 24960 24977 24964 50 34.506561279296875
improper 24963 24960 24977 24964 50 68.26914978027344
improper 24981 24979 24999 24983 50 34.404991149902344
improper 24982 24979 24999 24983 50 66.98526763916016
improper 25003 25001 25010 25005 50 35.42291259765625
improper 25004 25001 25010 25005 50 69.03763580322266
improper 25016 25012 25024 25018 50 38.131980895996094
improper 25017 25012 25024 25018 50 67.95665740966797
improper 25035 25033 25047 25037 50 33.279354095458984
improper 25036 25033 25047 25037 50 66.9032211303711
improper 25051 25049 25071 25053 50 34.792503356933594
improper 25052 25049 25071 25053 50 67.41685485839844
improper 25077 25073 25085 25079 50 37.31460189819336
improper 25078 25073 25085 25079 50 67.91129302978516
improper 25089 25087 25096 25091 50 33.32258605957031
improper 25090 25087 25096 25091 50 67.93812561035156
improper 25103 25101 25098 25105 50 33.98836135864258
improper 25104 25101 25098 25105 50 67.68810272216797
improper 6 4 8 10 50 35.01372146606445
improper 7 4 8 10 50 69.00743103027344
improper 1116 1114 1118 1120 50 34.71444320678711
improper 1117 1114 1118 1120 50 68.59654998779297
improper 1178 1176 1180 1182 50 35.12971878051758
improper 1179 1176 1180 1182 50 69.15965270996094
improper 2889 2887 2891 2893 50 34.51252365112305
improper 2890 2887 2891 2893 50 68.40444946289063
improper 3783 3781 3785 3787 50 35.14693832397461
improper 3784 3781 3785 3787 50 69.19182586669922
improper 3816 3814 3818 3820 50 34.8564567565918
improper 3817 3814 3818 3820 50 68.868896484375
improper 4571 4569 4573 4575 50 35.1429443359375
improper 4572 4569 4573 4575 50 69.13053894042969
improper 5254 5252 5256 5258 50 34.81006622314453
improper 5255 5252 5256 5258 50 68.89752197265625
improper 5753 5751 5755 5757 50 34.882022857666016
improper 5754 5751 5755 5757 50 68.77951049804688
improper 5920 5918 5922 5924 50 34.85792922973633
improper 5921 5918 5922 5924 50 68.8074951171875
improper 6120 6118 6122 6124 50 34.525901794433594
improper 6121 6118 6122 6124 50 68.47196960449219
improper 6173 6171 6175 6177 50 34.92921829223633
improper 6174 6171 6175 6177 50 68.91950225830078
improper 6187 6185 6189 6191 50 35.3730583190918
improper 6188 6185 6189 6191 50 69.2456283569336
improper 7386 7384 7388 7390 50 33.24959182739258
improper 7387 7384 7388 7390 50 67.0550537109375
improper 7625 7623 7627 7629 50 34.13419723510742
improper 7626 7623 7627 7629 50 68.05048370361328
improper 7826 7824 7828 7830 50 34.22294616699219
improper 7827 7824 7828 7830 50 68.24678802490234
improper 8038 8036 8040 8042 50 35.6529655456543
improper 8039 8036 8040 8042 50 69.61575317382813
improper 8122 8120 8124 8126 50 34.620330810546875
improper 8123 8120 8124 8126 50 68.65851593017578
improper 8309 8307 8311 8313 50 35.48974609375
improper 8310 8307 8311 8313 50 69.37306213378906
improper 8639 8637 8641 8643 50 34.707115173339844
improper 8640 8637 8641 8643 50 68.77006530761719
improper 8948 8946 8950 8952 50 35.0555534362793
improper 8949 8946 8950 8952 50 69.04612731933594
improper 8962 8960 8964 8966 50 35.036643981933594
improper 8963 8960 8964 8966 50 69.03955841064453
improper 9009 9007 9011 9013 50 35.183135986328125
improper 9010 9007 9011 9013 50 69.31009674072266
improper 9184 9182 9186 9188 50 36.241512298583984
improper 9185 9182 9186 9188 50 70.23712921142578
improper 9936 9934 9938 9940 50 35.707740783691406
improper 9937 9934 9938 9940 50 69.7048110961914
improper 10714 10712 10716 10718 50 35.36086654663086
improper 10715 10712 10716 10718 50 69.32984161376953
improper 10802 10800 10804 10806 50 35.24346923828125
improper 10803 10800 10804 10806 50 69.20252227783203
improper 11273 11271 11275 11277 50 33.744537353515625
improper 11274 11271 11275 11277 50 67.64669799804688
improper 11893 11891 11895 11897 50 35.44757843017578
improper 11894 11891 11895 11897 50 69.53543090820313
improper 12553 12551 12555 12557 50 35.08372116088867
improper 12554 12551 12555 12557 50 69.06976318359375
improper 13663 13661 13665 13667 50 34.7009391784668
improper 13664 13661 13665 13667 50 68.6283950805664
improper 13725 13723 13727 13729 50 35.139312744140625
improper 13726 13723 13727 13729 50 69.15837097167969
improper 15436 15434 15438 15440 50 34.46611022949219
improper 15437 15434 15438 15440 50 68.33097076416016
improper 16330 16328 16332 16334 50 35.0758171081543
improper 16331 16328 16332 16334 50 69.1139144897461
improper 16363 16361 16365 16367 50 34.80461883544922
improper 16364 16361 16365 16367 50 68.82109832763672
improper 17118 17116 17120 17122 50 35.16423034667969
improper 17119 17116 17120 17122 50 69.15152740478516
improper 17798 17796 17800 17802 50 34.845218658447266
improper 17799 17796 17800 17802 50 68.91092681884766
improper 18319 18317 18321 18323 50 34.90525817871094
improper 18320 18317 18321 18323 50 68.82675170898438
improper 18486 18484 18488 18490 50 34.887672424316406
improper 18487 18484 18488 18490 50 68.83955383300781
improper 18686 18684 18688 18690 50 34.49842834472656
improper 18687 18684 18688 18690 50 68.45934295654297
improper 18739 18737 18741 18743 50 34.94941329956055
improper 18740 18737 18741 18743 50 68.96105194091797
improper 18753 18751 18755 18757 50 35.37869644165039
improper 18754 18751 18755 18757 50 69.25809478759766
improper 19952 19950 19954 19956 50 33.21833801269531
improper 19953 19950 19954 19956 50 67.01152801513672
improper 20191 20189 20193 20195 50 34.160804748535156
improper 20192 20189 20193 20195 50 68.1148681640625
improper 20392 20390 20394 20396 50 34.43313217163086
improper 20393 20390 20394 20396 50 68.39498138427734
improper 20604 20602 20606 20608 50 35.656795501708984
improper 20605 20602 20606 20608 50 69.63363647460938
improper 20688 20686 20690 20692 50 34.626556396484375
improper 20689 20686 20690 20692 50 68.66372680664063
improper 20875 20873 20877 20879 50 35.51622772216797
improper 20876 20873 20877 20879 50 69.4043960571289
improper 21205 21203 21207 21209 50 34.717037200927734
improper 21206 21203 21207 21209 50 68.79666137695313
improper 21514 21512 21516 21518 50 35.02764129638672
improper 21515 21512 21516 21518 50 68.9693374633789
improper 21528 21526 21530 21532 50 35.20738983154297
improper 21529 21526 21530 21532 50 69.17417907714844
improper 21575 21573 21577 21579 50 35.369537353515625
improper 21576 21573 21577 21579 50 69.4936294555664
improper 21750 21748 21752 21754 50 36.135292053222656
improper 21751 21748 21752 21754 50 70.1458969116211
improper 22502 22500 22504 22506 50 35.739341735839844
improper 22503 22500 22504 22506 50 69.7442626953125
improper 23280 23278 23282 23284 50 35.274417877197266
improper 23281 23278 23282 23284 50 69.23727416992188
improper 23368 23366 23370 23372 50 35.26921081542969
improper 23369 23366 23370 23372 50 69.2408447265625
improper 23839 23837 23841 23843 50 33.7099723815918
improper 23840 23837 23841 23843 50 67.57910919189453
improper 24459 24457 24461 24463 50 35.50218963623047
improper 24460 24457 24461 24463 50 69.60942077636719
improper 203 201 209 205 50 34.365074157714844
improper 204 201 209 205 50 69.12171936035156
improper 284 282 290 286 50 32.859066009521484
improper 285 282 290 286 50 67.58330535888672
improper 394 392 400 396 50 33.119049072265625
improper 395 392 400 396 50 68.0583267211914
improper 413 411 419 415 50 33.181365966796875
improper 414 411 419 415 50 67.94371795654297
improper 768 766 774 770 50 32.442626953125
improper 769 766 774 770 50 67.26590728759766
improper 842 840 848 844 50 35.08024978637695
improper 843 840 848 844 50 69.79325103759766
improper 889 887 895 891 50 33.24778366088867
improper 890 887 895 891 50 67.84491729736328
improper 1070 1068 1076 1072 50 33.92753601074219
improper 1071 1068 1076 1072 50 68.79962921142578
improper 1641 1639 1647 1643 50 33.97504425048828
improper 1642 1639 1647 1643 50 68.80131530761719
improper 2044 2042 2050 2046 50 33.92043685913086
improper 2045 2042 2050 2046 50 68.64234161376953
improper 2870 2868 2876 2872 50 32.98993682861328
improper 2871 2868 2876 2872 50 67.59219360351563
improper 3070 3068 3076 3072 50 33.4512825012207
improper 3071 3068 3076 3072 50 68.24637603759766
improper 3312 3310 3318 3314 50 32.99866485595703
improper 3313 3310 3318 3314 50 68.01647186279297
improper 3421 3419 3427 3423 50 34.35761260986328
improper 3422 3419 3427 3423 50 69.27094268798828
improper 3493 3491 3499 3495 50 33.7342529296875
improper 3494 3491 3499 3495 50 68.65265655517578
improper 3611 3609 3617 3613 50 34.84614944458008
improper 3612 3609 3617 3613 50 69.69155883789063
improper 3725 3723 3731 3727 50 34.29987716674805
improper 3726 3723 3731 3727 50 69.19422149658203
improper 3982 3980 3988 3984 50 34.38783264160156
improper 3983 3980 3988 3984 50 69.23321533203125
improper 4115 4113 4121 4117 50 34.28633499145508
improper 4116 4113 4121 4117 50 69.06840515136719
improper 4480 4478 4486 4482 50 34.09079360961914
improper 4481 4478 4486 4482 50 68.9700927734375
improper 4719 4717 4725 4721 50 33.75005340576172
improper 4720 4717 4725 4721 50 68.5720443725586
improper 4738 4736 4744 4740 50 34.455467224121094
improper 4739 4736 4744 4740 50 69.34881591796875
improper 4866 4864 4872 4868 50 33.7923469543457
improper 4867 4864 4872 4868 50 68.68817901611328
improper 5129 5127 5135 5131 50 34.371299743652344
improper 5130 5127 5135 5131 50 69.22724151611328
improper 5545 5543 5551 5547 50 35.009822845458984
improper 5546 5543 5551 5547 50 70.09952545166016
improper 5564 5562 5570 5566 50 34.46603775024414
improper 5565 5562 5570 5566 50 69.55097198486328
improper 5643 5641 5649 5645 50 34.062469482421875
improper 5644 5641 5649 5645 50 69.076904296875
improper 5676 5674 5682 5678 50 34.90304183959961
improper 5677 5674 5682 5678 50 69.93013763427734
improper 5695 5693 5701 5697 50 34.00592041015625
improper 5696 5693 5701 5697 50 68.87261962890625
improper 5783 5781 5789 5785 50 33.617950439453125
improper 5784 5781 5789 5785 50 68.69210052490234
improper 5843 5841 5849 5845 50 32.64595413208008
improper 5844 5841 5849 5845 50 67.2931900024414
improper 6424 6422 6430 6426 50 33.059425354003906
improper 6425 6422 6430 6426 50 67.98632049560547
improper 6443 6441 6449 6445 50 33.17494201660156
improper 6444 6441 6449 6445 50 67.9771499633789
improper 6536 6534 6542 6538 50 34.43113708496094
improper 6537 6534 6542 6538 50 69.40373229980469
improper 6727 6725 6733 6729 50 33.57868957519531
improper 6728 6725 6733 6729 50 68.5014419555664
improper 7360 7358 7366 7362 50 33.98796463012695
improper 7361 7358 7366 7362 50 68.91834259033203
improper 7606 7604 7612 7608 50 33.76792907714844
improper 7607 7604 7612 7608 50 68.66732025146484
improper 7661 7659 7667 7663 50 34.41640090942383
improper 7662 7659 7667 7663 50 69.45067596435547
improper 7680 7678 7686 7682 50 33.67073059082031
improper 7681 7678 7686 7682 50 68.68765258789063
improper 7912 7910 7918 7914 50 33.740692138671875
improper 7913 7910 7918 7914 50 68.65574645996094
improper 8004 8002 8010 8006 50 34.24415969848633
improper 8005 8002 8010 8006 50 69.21542358398438
improper 8186 8184 8192 8188 50 34.669700622558594
improper 8187 8184 8192 8188 50 69.81242370605469
improper 8220 8218 8226 8222 50 34.210689544677734
improper 8221 8218 8226 8222 50 69.08145904541016
improper 8739 8737 8745 8741 50 32.946014404296875
improper 8740 8737 8745 8741 50 67.95532989501953
improper 8888 8886 8894 8890 50 35.58190155029297
improper 8889 8886 8894 8890 50 70.52322387695313
improper 9134 9132 9140 9136 50 32.894798278808594
improper 9135 9132 9140 9136 50 67.87979888916016
improper 9393 9391 9399 9395 50 34.84009552001953
improper 9394 9391 9399 9395 50 69.6336441040039
improper 9412 9410 9418 9414 50 35.34661865234375
improper 9413 9410 9418 9414 50 70.1877212524414
improper 9446 9444 9452 9448 50 33.51191329956055
improper 9447 9444 9452 9448 50 68.41068267822266
improper 10002 10000 10008 10004 50 34.34915542602539
improper 10003 10000 10008 10004 50 69.18598937988281
improper 10131 10129 10137 10133 50 31.73587989807129
improper 10132 10129 10137 10133 50 66.81944274902344
improper 10506 10504 10512 10508 50 32.26911163330078
improper 10507 10504 10512 10508 50 67.43092346191406
improper 10655 10653 10661 10657 50 35.58676528930664
improper 10656 10653 10661 10657 50 70.59293365478516
improper 10742 10740 10748 10744 50 34.30208206176758
improper 10743 10740 10748 10744 50 69.16883850097656
improper 11057 11055 11063 11059 50 32.47509765625
improper 11058 11055 11063 11059 50 67.36572265625
improper 11254 11252 11260 11256 50 35.24883270263672
improper 11255 11252 11260 11256 50 70.1738510131836
improper 11309 11307 11315 11311 50 33.36022186279297
improper 11310 11307 11315 11311 50 68.3218765258789
improper 11574 11572 11580 11576 50 34.070274353027344
improper 11575 11572 11580 11576 50 69.01655578613281
improper 12060 12058 12066 12062 50 34.01497268676758
improper 12061 12058 12066 12062 50 69.10871887207031
improper 12750 12748 12756 12752 50 34.34699249267578
improper 12751 12748 12756 12752 50 69.09550476074219
improper 12831 12829 12837 12833 50 32.9304084777832
improper 12832 12829 12837 12833 50 67.60723876953125
improper 12941 12939 12947 12943 50 33.120269775390625
improper 12942 12939 12947 12943 50 68.0425796508789
improper 12960 12958 12966 12962 50 33.1355094909668
improper 12961 12958 12966 12962 50 67.8890151977539
improper 13315 13313 13321 13317 50 32.44271469116211
improper 13316 13313 13321 13317 50 67.24491882324219
improper 13389 13387 13395 13391 50 34.955345153808594
improper 13390 13387 13395 13391 50 69.64878845214844
improper 13436 13434 13442 13438 50 33.26853942871094
improper 13437 13434 13442 13438 50 67.86492156982422
improper 13617 13615 13623 13619 50 33.80256652832031
improper 13618 13615 13623 13619 50 68.68843078613281
improper 14188 14186 14194 14190 50 33.95970153808594
improper 14189 14186 14194 14190 50 68.80809020996094
improper 14591 14589 14597 14593 50 33.96331024169922
improper 14592 14589 14597 14593 50 68.67218780517578
improper 15417 15415 15423 15419 50 33.06993103027344
improper 15418 15415 15423 15419 50 67.65963745117188
improper 15617 15615 15623 15619 50 33.512351989746094
improper 15618 15615 15623 15619 50 68.30647277832031
improper 15859 15857 15865 15861 50 33.52149200439453
improper 15860 15857 15865 15861 50 68.40694427490234
improper 15968 15966 15974 15970 50 34.329193115234375
improper 15969 15966 15974 15970 50 69.20109558105469
improper 16040 16038 16046 16042 50 33.753150939941406
improper 16041 16038 16046 16042 50 68.69271850585938
improper 16158 16156 16164 16160 50 34.94540023803711
improper 16159 16156 16164 16160 50 69.79517364501953
improper 16272 16270 16278 16274 50 34.27204513549805
improper 16273 16270 16278 16274 50 69.18628692626953
improper 16529 16527 16535 16531 50 34.384193420410156
improper 16530 16527 16535 16531 50 69.23382568359375
improper 16662 16660 16668 16664 50 34.40127944946289
improper 16663 16660 16668 16664 50 69.20817565917969
improper 17027 17025 17033 17029 50 34.10480880737305
improper 17028 17025 17033 17029 50 68.97099304199219
improper 17266 17264 17272 17268 50 33.66618347167969
improper 17267 17264 17272 17268 50 68.4715805053711
improper 17285 17283 17291 17287 50 34.380794525146484
improper 17286 17283 17291 17287 50 69.2949447631836
improper 17413 17411 17419 17415 50 33.84720230102539
improper 17414 17411 17419 17415 50 68.73049926757813
improper 17676 17674 17682 17678 50 34.415550231933594
improper 17677 17674 17682 17678 50 69.25128173828125
improper 18111 18109 18117 18113 50 35.03113555908203
improper 18112 18109 18117 18113 50 70.12557983398438
improper 18130 18128 18136 18132 50 34.522605895996094
improper 18131 18128 18136 18132 50 69.6077651977539
improper 18209 18207 18215 18211 50 34.05120086669922
improper 18210 18207 18215 18211 50 69.05289459228516
improper 18242 18240 18248 18244 50 34.86826705932617
improper 18243 18240 18248 18244 50 69.87833404541016
improper 18261 18259 18267 18263 50 34.00950622558594
improper 18262 18259 18267 18263 50 68.88324737548828
improper 18349 18347 18355 18351 50 33.56453323364258
improper 18350 18347 18355 18351 50 68.59121704101563
improper 18409 18407 18415 18411 50 32.644569396972656
improper 18410 18407 18415 18411 50 67.30068969726563
improper 18990 18988 18996 18992 50 33.05962371826172
improper 18991 18988 18996 18992 50 67.98380279541016
improper 19009 19007 19015 19011 50 33.16328811645508
improper 19010 19007 19015 19011 50 67.97509765625
improper 19102 19100 19108 19104 50 34.382659912109375
improper 19103 19100 19108 19104 50 69.3556137084961
improper 19293 19291 19299 19295 50 33.65975570678711
improper 19294 19291 19299 19295 50 68.56727600097656
improper 19926 19924 19932 19928 50 33.97892761230469
improper 19927 19924 19932 19928 50 68.94761657714844
improper 20172 20170 20178 20174 50 33.76314926147461
improper 20173 20170 20178 20174 50 68.65264892578125
improper 20227 20225 20233 20229 50 34.39761734008789
improper 20228 20225 20233 20229 50 69.42417907714844
improper 20246 20244 20252 20248 50 33.76418685913086
improper 20247 20244 20252 20248 50 68.75312042236328
improper 20478 20476 20484 20480 50 33.74632263183594
improper 20479 20476 20484 20480 50 68.64507293701172
improper 20570 20568 20576 20572 50 34.21898651123047
improper 20571 20568 20576 20572 50 69.16181182861328
improper 20752 20750 20758 20754 50 34.697303771972656
improper 20753 20750 20758 20754 50 69.85774230957031
improper 20786 20784 20792 20788 50 34.13649368286133
improper 20787 20784 20792 20788 50 69.00189971923828
improper 21305 21303 21311 21307 50 32.880550384521484
improper 21306 21303 21311 21307 50 67.88789367675781
improper 21454 21452 21460 21456 50 35.52696990966797
improper 21455 21452 21460 21456 50 70.49918365478516
improper 21700 21698 21706 21702 50 32.917564392089844
improper 21701 21698 21706 21702 50 67.96123504638672
improper 21959 21957 21965 21961 50 34.97578430175781
improper 21960 21957 21965 21961 50 69.75517272949219
improper 21978 21976 21984 21980 50 35.404117584228516
improper 21979 21976 21984 21980 50 70.22908020019531
improper 22012 22010 22018 22014 50 33.455360412597656
improper 22013 22010 22018 22014 50 68.33710479736328
improper 22568 22566 22574 22570 50 34.2412109375
improper 22569 22566 22574 22570 50 69.07990264892578
improper 22697 22695 22703 22699 50 31.849504470825195
improper 22698 22695 22703 22699 50 66.91403198242188
improper 23072 23070 23078 23074 50 32.1950798034668
improper 23073 23070 23078 23074 50 67.34706115722656
improper 23221 23219 23227 23223 50 35.556861877441406
improper 23222 23219 23227 23223 50 70.52506256103516
improper 23308 23306 23314 23310 50 34.15107727050781
improper 23309 23306 23314 23310 50 69.04151916503906
improper 23623 23621 23629 23625 50 32.401405334472656
improper 23624 23621 23629 23625 50 67.3037109375
improper 23820 23818 23826 23822 50 35.28277587890625
improper 23821 23818 23826 23822 50 70.23310089111328
improper 23875 23873 23881 23877 50 33.26521682739258
improper 23876 23873 23881 23877 50 68.21334075927734
improper 24140 24138 24146 24142 50 34.11093521118164
improper 24141 24138 24146 24142 50 69.03437805175781
improper 24626 24624 24632 24628 50 34.03861618041992
improper 24627 24624 24632 24628 50 69.14288330078125
