# Supplementary material for: xMDFF: molecular dynamics flexible fitting of low-resolution X-ray structures
Source: Acta Crystallogr D Biol Crystallogr. 2014 Aug 29;70(Pt 9):2344–55. doi: 10.1107/S1399004714013856 (PMC4157446; doi:10.1107/S1399004714013856)
Supplement: Supplementary file 2 [file d-70-02344-sup2.gz › xmdff_example/nohgrid.pdb]

CRYST1    0.000    0.000    0.000  90.00  90.00  90.00 P 1           1
ATOM      1  N   THR P 200     129.197  90.694 108.165  1.00 14.01      P1   N
ATOM      2  HT1 THR P 200     128.608  91.502 108.204  0.00  0.00      P1   H
ATOM      3  HT2 THR P 200     129.790  90.743 107.361  0.00  0.00      P1   H
ATOM      4  HT3 THR P 200     129.751  90.636 108.995  0.00  0.00      P1   H
ATOM      5  CA  THR P 200     128.362  89.502 108.067  1.00 12.01      P1   C
ATOM      6  HA  THR P 200     127.806  89.430 108.992  0.00  0.00      P1   H
ATOM      7  CB  THR P 200     127.504  89.498 106.787  1.00 12.01      P1   C
ATOM      8  HB  THR P 200     126.896  88.562 106.824  0.00  0.00      P1   H
ATOM      9  OG1 THR P 200     128.358  89.427 105.640  1.00 16.00      P1   O
ATOM     10  HG1 THR P 200     127.767  89.440 104.879  0.00  0.00      P1   H
ATOM     11  CG2 THR P 200     126.657  90.762 106.704  1.00 12.01      P1   C
ATOM     12 HG21 THR P 200     125.955  90.712 105.845  0.00  0.00      P1   H
ATOM     13 HG22 THR P 200     126.055  90.887 107.630  0.00  0.00      P1   H
ATOM     14 HG23 THR P 200     127.295  91.664 106.580  0.00  0.00      P1   H
ATOM     15  C   THR P 200     129.267  88.274 108.008  1.00 12.01      P1   C
ATOM     16  O   THR P 200     130.475  88.392 107.848  1.00 16.00      P1   O
ATOM     17  N   TYR P 201     128.660  87.102 108.143  1.00 14.01      P1   N
ATOM     18  HN  TYR P 201     127.677  87.017 108.296  0.00  0.00      P1   H
ATOM     19  CA  TYR P 201     129.374  85.834 108.080  1.00 12.01      P1   C
ATOM     20  HA  TYR P 201     130.114  85.824 108.871  0.00  0.00      P1   H
ATOM     21  CB  TYR P 201     128.370  84.683 108.097  1.00 12.01      P1   C
ATOM     22  HB1 TYR P 201     127.754  84.751 109.020  0.00  0.00      P1   H
ATOM     23  HB2 TYR P 201     127.675  84.755 107.232  0.00  0.00      P1   H
ATOM     24  CG  TYR P 201     128.957  83.281 108.106  1.00 12.01      P1   C
ATOM     25  CD1 TYR P 201     129.355  82.662 106.921  1.00 12.01      P1   C
ATOM     26  HD1 TYR P 201     129.316  83.210 105.989  0.00  0.00      P1   H
ATOM     27  CE1 TYR P 201     129.785  81.336 106.906  1.00 12.01      P1   C
ATOM     28  HE1 TYR P 201     130.086  80.867 105.981  0.00  0.00      P1   H
ATOM     29  CZ  TYR P 201     129.819  80.610 108.092  1.00 12.01      P1   C
ATOM     30  OH  TYR P 201     130.183  79.278 108.073  1.00 16.00      P1   O
ATOM     31  HH  TYR P 201     130.216  78.975 108.983  0.00  0.00      P1   H
ATOM     32  CD2 TYR P 201     129.016  82.540 109.286  1.00 12.01      P1   C
ATOM     33  HD2 TYR P 201     128.691  82.982 110.218  0.00  0.00      P1   H
ATOM     34  CE2 TYR P 201     129.443  81.209 109.284  1.00 12.01      P1   C
ATOM     35  HE2 TYR P 201     129.457  80.649 110.207  0.00  0.00      P1   H
ATOM     36  C   TYR P 201     130.129  85.797 106.759  1.00 12.01      P1   C
ATOM     37  O   TYR P 201     131.290  85.383 106.697  1.00 16.00      P1   O
ATOM     38  N   TYR P 202     129.448  86.240 105.709  1.00 14.01      P1   N
ATOM     39  HN  TYR P 202     128.517  86.599 105.757  0.00  0.00      P1   H
ATOM     40  CA  TYR P 202     130.025  86.234 104.376  1.00 12.01      P1   C
ATOM     41  HA  TYR P 202     130.395  85.228 104.221  0.00  0.00      P1   H
ATOM     42  CB  TYR P 202     128.969  86.574 103.324  1.00 12.01      P1   C
ATOM     43  HB1 TYR P 202     128.069  85.944 103.494  0.00  0.00      P1   H
ATOM     44  HB2 TYR P 202     128.650  87.635 103.416  0.00  0.00      P1   H
ATOM     45  CG  TYR P 202     129.451  86.300 101.919  1.00 12.01      P1   C
ATOM     46  CD1 TYR P 202     129.965  85.047 101.579  1.00 12.01      P1   C
ATOM     47  HD1 TYR P 202     130.040  84.274 102.332  0.00  0.00      P1   H
ATOM     48  CE1 TYR P 202     130.408  84.770 100.290  1.00 12.01      P1   C
ATOM     49  HE1 TYR P 202     130.810  83.798 100.044  0.00  0.00      P1   H
ATOM     50  CZ  TYR P 202     130.338  85.753  99.318  1.00 12.01      P1   C
ATOM     51  OH  TYR P 202     130.770  85.466  98.044  1.00 16.00      P1   O
ATOM     52  HH  TYR P 202     130.581  86.231  97.497  0.00  0.00      P1   H
ATOM     53  CD2 TYR P 202     129.389  87.278 100.925  1.00 12.01      P1   C
ATOM     54  HD2 TYR P 202     129.032  88.270 101.165  0.00  0.00      P1   H
ATOM     55  CE2 TYR P 202     129.831  87.012  99.622  1.00 12.01      P1   C
ATOM     56  HE2 TYR P 202     129.794  87.790  98.874  0.00  0.00      P1   H
ATOM     57  C   TYR P 202     131.210  87.173 104.239  1.00 12.01      P1   C
ATOM     58  O   TYR P 202     132.172  86.845 103.552  1.00 16.00      P1   O
ATOM     59  N   ASP P 203     131.151  88.338 104.873  1.00 14.01      P1   N
ATOM     60  HN  ASP P 203     130.402  88.691 105.427  0.00  0.00      P1   H
ATOM     61  CA  ASP P 203     132.279  89.256 104.791  1.00 12.01      P1   C
ATOM     62  HA  ASP P 203     132.519  89.403 103.744  0.00  0.00      P1   H
ATOM     63  CB  ASP P 203     132.010  90.584 105.520  1.00 12.01      P1   C
ATOM     64  HB1 ASP P 203     131.736  90.373 106.573  0.00  0.00      P1   H
ATOM     65  HB2 ASP P 203     132.916  91.222 105.517  0.00  0.00      P1   H
ATOM     66  CG  ASP P 203     130.867  91.380 104.911  1.00 12.01      P1   C
ATOM     67  OD1 ASP P 203     130.749  91.417 103.667  1.00 16.00      P1   O
ATOM     68  OD2 ASP P 203     130.102  91.995 105.685  1.00 16.00      P1   O
ATOM     69  C   ASP P 203     133.494  88.593 105.432  1.00 12.01      P1   C
ATOM     70  O   ASP P 203     134.599  88.661 104.891  1.00 16.00      P1   O
ATOM     71  N   LEU P 204     133.291  87.950 106.582  1.00 14.01      P1   N
ATOM     72  HN  LEU P 204     132.414  87.862 107.050  0.00  0.00      P1   H
ATOM     73  CA  LEU P 204     134.404  87.298 107.266  1.00 12.01      P1   C
ATOM     74  HA  LEU P 204     135.157  88.057 107.435  0.00  0.00      P1   H
ATOM     75  CB  LEU P 204     133.950  86.709 108.611  1.00 12.01      P1   C
ATOM     76  HB1 LEU P 204     133.093  86.029 108.400  0.00  0.00      P1   H
ATOM     77  HB2 LEU P 204     134.761  86.065 109.016  0.00  0.00      P1   H
ATOM     78  CG  LEU P 204     133.514  87.749 109.651  1.00 12.01      P1   C
ATOM     79  HG  LEU P 204     132.653  88.331 109.241  0.00  0.00      P1   H
ATOM     80  CD1 LEU P 204     133.107  87.064 110.940  1.00 12.01      P1   C
ATOM     81 HD11 LEU P 204     132.836  87.816 111.712  0.00  0.00      P1   H
ATOM     82 HD12 LEU P 204     132.229  86.404 110.772  0.00  0.00      P1   H
ATOM     83 HD13 LEU P 204     133.940  86.445 111.336  0.00  0.00      P1   H
ATOM     84  CD2 LEU P 204     134.664  88.726 109.916  1.00 12.01      P1   C
ATOM     85 HD21 LEU P 204     134.354  89.496 110.655  0.00  0.00      P1   H
ATOM     86 HD22 LEU P 204     135.555  88.208 110.324  0.00  0.00      P1   H
ATOM     87 HD23 LEU P 204     134.959  89.244 108.978  0.00  0.00      P1   H
ATOM     88  C   LEU P 204     135.025  86.223 106.384  1.00 12.01      P1   C
ATOM     89  O   LEU P 204     136.238  86.105 106.317  1.00 16.00      P1   O
ATOM     90  N   VAL P 205     134.190  85.457 105.693  1.00 14.01      P1   N
ATOM     91  HN  VAL P 205     133.196  85.525 105.722  0.00  0.00      P1   H
ATOM     92  CA  VAL P 205     134.696  84.420 104.807  1.00 12.01      P1   C
ATOM     93  HA  VAL P 205     135.385  83.814 105.383  0.00  0.00      P1   H
ATOM     94  CB  VAL P 205     133.558  83.559 104.249  1.00 12.01      P1   C
ATOM     95  HB  VAL P 205     132.827  84.245 103.754  0.00  0.00      P1   H
ATOM     96  CG1 VAL P 205     134.117  82.567 103.215  1.00 12.01      P1   C
ATOM     97 HG11 VAL P 205     133.306  81.911 102.832  0.00  0.00      P1   H
ATOM     98 HG12 VAL P 205     134.558  83.091 102.342  0.00  0.00      P1   H
ATOM     99 HG13 VAL P 205     134.895  81.920 103.673  0.00  0.00      P1   H
ATOM    100  CG2 VAL P 205     132.877  82.807 105.397  1.00 12.01      P1   C
ATOM    101 HG21 VAL P 205     132.073  82.145 105.011  0.00  0.00      P1   H
ATOM    102 HG22 VAL P 205     133.614  82.180 105.944  0.00  0.00      P1   H
ATOM    103 HG23 VAL P 205     132.413  83.511 106.119  0.00  0.00      P1   H
ATOM    104  C   VAL P 205     135.479  85.017 103.634  1.00 12.01      P1   C
ATOM    105  O   VAL P 205     136.516  84.481 103.241  1.00 16.00      P1   O
ATOM    106  N   LYS P 206     134.981  86.119 103.076  1.00 14.01      P1   N
ATOM    107  HN  LYS P 206     134.138  86.567 103.370  0.00  0.00      P1   H
ATOM    108  CA  LYS P 206     135.667  86.762 101.957  1.00 12.01      P1   C
ATOM    109  HA  LYS P 206     135.866  86.013 101.201  0.00  0.00      P1   H
ATOM    110  CB  LYS P 206     134.844  87.934 101.402  1.00 12.01      P1   C
ATOM    111  HB1 LYS P 206     134.892  88.754 102.156  0.00  0.00      P1   H
ATOM    112  HB2 LYS P 206     135.341  88.323 100.485  0.00  0.00      P1   H
ATOM    113  CG  LYS P 206     133.379  87.518 101.146  1.00 12.01      P1   C
ATOM    114  HG1 LYS P 206     133.361  86.675 100.418  0.00  0.00      P1   H
ATOM    115  HG2 LYS P 206     132.937  87.144 102.098  0.00  0.00      P1   H
ATOM    116  CD  LYS P 206     132.531  88.665 100.589  1.00 12.01      P1   C
ATOM    117  HD1 LYS P 206     131.456  88.403 100.720  0.00  0.00      P1   H
ATOM    118  HD2 LYS P 206     132.730  89.574 101.203  0.00  0.00      P1   H
ATOM    119  CE  LYS P 206     132.830  88.956  99.118  1.00 12.01      P1   C
ATOM    120  HE1 LYS P 206     132.667  88.045  98.499  0.00  0.00      P1   H
ATOM    121  HE2 LYS P 206     132.167  89.764  98.737  0.00  0.00      P1   H
ATOM    122  NZ  LYS P 206     134.236  89.394  98.902  1.00 14.01      P1   N
ATOM    123  HZ1 LYS P 206     134.400  89.580  97.892  0.00  0.00      P1   H
ATOM    124  HZ2 LYS P 206     134.417  90.261  99.447  0.00  0.00      P1   H
ATOM    125  HZ3 LYS P 206     134.884  88.647  99.224  0.00  0.00      P1   H
ATOM    126  C   LYS P 206     137.005  87.272 102.452  1.00 12.01      P1   C
ATOM    127  O   LYS P 206     138.026  87.075 101.804  1.00 16.00      P1   O
ATOM    128  N   ALA P 207     136.987  87.925 103.610  1.00 14.01      P1   N
ATOM    129  HN  ALA P 207     136.153  88.082 104.138  0.00  0.00      P1   H
ATOM    130  CA  ALA P 207     138.204  88.463 104.192  1.00 12.01      P1   C
ATOM    131  HA  ALA P 207     138.699  89.148 103.513  0.00  0.00      P1   H
ATOM    132  CB  ALA P 207     137.884  89.198 105.489  1.00 12.01      P1   C
ATOM    133  HB1 ALA P 207     137.207  90.053 105.276  0.00  0.00      P1   H
ATOM    134  HB2 ALA P 207     137.370  88.527 106.212  0.00  0.00      P1   H
ATOM    135  HB3 ALA P 207     138.802  89.599 105.969  0.00  0.00      P1   H
ATOM    136  C   ALA P 207     139.190  87.321 104.449  1.00 12.01      P1   C
ATOM    137  O   ALA P 207     140.375  87.415 104.120  1.00 16.00      P1   O
ATOM    138  N   PHE P 208     138.693  86.233 105.029  1.00 14.01      P1   N
ATOM    139  HN  PHE P 208     137.742  86.110 105.308  0.00  0.00      P1   H
ATOM    140  CA  PHE P 208     139.551  85.099 105.306  1.00 12.01      P1   C
ATOM    141  HA  PHE P 208     140.358  85.496 105.909  0.00  0.00      P1   H
ATOM    142  CB  PHE P 208     138.787  84.009 106.050  1.00 12.01      P1   C
ATOM    143  HB1 PHE P 208     138.418  84.418 107.016  0.00  0.00      P1   H
ATOM    144  HB2 PHE P 208     137.896  83.679 105.473  0.00  0.00      P1   H
ATOM    145  CG  PHE P 208     139.638  82.829 106.384  1.00 12.01      P1   C
ATOM    146  CD1 PHE P 208     140.636  82.929 107.345  1.00 12.01      P1   C
ATOM    147  HD1 PHE P 208     140.775  83.860 107.877  0.00  0.00      P1   H
ATOM    148  CE1 PHE P 208     141.464  81.847 107.628  1.00 12.01      P1   C
ATOM    149  HE1 PHE P 208     142.233  81.938 108.382  0.00  0.00      P1   H
ATOM    150  CZ  PHE P 208     141.295  80.643 106.941  1.00 12.01      P1   C
ATOM    151  HZ  PHE P 208     141.928  79.796 107.161  0.00  0.00      P1   H
ATOM    152  CD2 PHE P 208     139.478  81.627 105.705  1.00 12.01      P1   C
ATOM    153  HD2 PHE P 208     138.721  81.536 104.938  0.00  0.00      P1   H
ATOM    154  CE2 PHE P 208     140.302  80.534 105.979  1.00 12.01      P1   C
ATOM    155  HE2 PHE P 208     140.164  79.607 105.440  0.00  0.00      P1   H
ATOM    156  C   PHE P 208     140.186  84.486 104.053  1.00 12.01      P1   C
ATOM    157  O   PHE P 208     141.346  84.087 104.085  1.00 16.00      P1   O
ATOM    158  N   MET P 209     139.434  84.396 102.960  1.00 14.01      P1   N
ATOM    159  HN  MET P 209     138.487  84.703 102.887  0.00  0.00      P1   H
ATOM    160  CA  MET P 209     139.976  83.812 101.735  1.00 12.01      P1   C
ATOM    161  HA  MET P 209     140.365  82.834 101.990  0.00  0.00      P1   H
ATOM    162  CB  MET P 209     138.890  83.672 100.657  1.00 12.01      P1   C
ATOM    163  HB1 MET P 209     138.443  84.684 100.514  0.00  0.00      P1   H
ATOM    164  HB2 MET P 209     139.365  83.402  99.687  0.00  0.00      P1   H
ATOM    165  CG  MET P 209     137.783  82.682 101.019  1.00 12.01      P1   C
ATOM    166  HG1 MET P 209     138.213  81.677 101.217  0.00  0.00      P1   H
ATOM    167  HG2 MET P 209     137.271  83.017 101.947  0.00  0.00      P1   H
ATOM    168  SD  MET P 209     136.482  82.440  99.741  1.00 32.06      P1   S
ATOM    169  CE  MET P 209     137.391  81.609  98.433  1.00 12.01      P1   C
ATOM    170  HE1 MET P 209     136.731  81.398  97.564  0.00  0.00      P1   H
ATOM    171  HE2 MET P 209     138.237  82.235  98.075  0.00  0.00      P1   H
ATOM    172  HE3 MET P 209     137.808  80.642  98.788  0.00  0.00      P1   H
ATOM    173  C   MET P 209     141.139  84.646 101.203  1.00 12.01      P1   C
ATOM    174  O   MET P 209     142.139  84.099 100.739  1.00 16.00      P1   O
ATOM    175  N   ALA P 210     141.006  85.966 101.285  1.00 14.01      P1   N
ATOM    176  HN  ALA P 210     140.194  86.415 101.658  0.00  0.00      P1   H
ATOM    177  CA  ALA P 210     142.060  86.861 100.826  1.00 12.01      P1   C
ATOM    178  HA  ALA P 210     142.395  86.599  99.829  0.00  0.00      P1   H
ATOM    179  CB  ALA P 210     141.566  88.308 100.821  1.00 12.01      P1   C
ATOM    180  HB1 ALA P 210     140.713  88.408 100.117  0.00  0.00      P1   H
ATOM    181  HB2 ALA P 210     141.214  88.613 101.830  0.00  0.00      P1   H
ATOM    182  HB3 ALA P 210     142.363  89.011 100.497  0.00  0.00      P1   H
ATOM    183  C   ALA P 210     143.274  86.723 101.737  1.00 12.01      P1   C
ATOM    184  O   ALA P 210     144.411  86.739 101.273  1.00 16.00      P1   O
ATOM    185  N   GLU P 211     143.028  86.585 103.036  1.00 14.01      P1   N
ATOM    186  HN  GLU P 211     142.117  86.567 103.439  0.00  0.00      P1   H
ATOM    187  CA  GLU P 211     144.106  86.444 104.003  1.00 12.01      P1   C
ATOM    188  HA  GLU P 211     144.797  87.264 103.854  0.00  0.00      P1   H
ATOM    189  CB  GLU P 211     143.549  86.465 105.432  1.00 12.01      P1   C
ATOM    190  HB1 GLU P 211     142.924  85.553 105.575  0.00  0.00      P1   H
ATOM    191  HB2 GLU P 211     144.384  86.380 106.164  0.00  0.00      P1   H
ATOM    192  CG  GLU P 211     142.707  87.692 105.753  1.00 12.01      P1   C
ATOM    193  HG1 GLU P 211     143.324  88.602 105.643  0.00  0.00      P1   H
ATOM    194  HG2 GLU P 211     141.832  87.761 105.077  0.00  0.00      P1   H
ATOM    195  CD  GLU P 211     142.200  87.718 107.191  1.00 12.01      P1   C
ATOM    196  OE1 GLU P 211     141.514  86.757 107.611  1.00 16.00      P1   O
ATOM    197  OE2 GLU P 211     142.479  88.711 107.899  1.00 16.00      P1   O
ATOM    198  C   GLU P 211     144.891  85.143 103.791  1.00 12.01      P1   C
ATOM    199  O   GLU P 211     146.117  85.167 103.737  1.00 16.00      P1   O
ATOM    200  N   ILE P 212     144.191  84.019 103.648  1.00 14.01      P1   N
ATOM    201  HN  ILE P 212     143.195  83.952 103.639  0.00  0.00      P1   H
ATOM    202  CA  ILE P 212     144.875  82.746 103.487  1.00 12.01      P1   C
ATOM    203  HA  ILE P 212     145.635  82.719 104.258  0.00  0.00      P1   H
ATOM    204  CB  ILE P 212     143.911  81.544 103.671  1.00 12.01      P1   C
ATOM    205  HB  ILE P 212     143.372  81.761 104.628  0.00  0.00      P1   H
ATOM    206  CG2 ILE P 212     143.026  81.383 102.445  1.00 12.01      P1   C
ATOM    207 HG21 ILE P 212     142.233  80.629 102.632  0.00  0.00      P1   H
ATOM    208 HG22 ILE P 212     142.526  82.341 102.189  0.00  0.00      P1   H
ATOM    209 HG23 ILE P 212     143.620  81.052 101.567  0.00  0.00      P1   H
ATOM    210  CG1 ILE P 212     144.727  80.261 103.890  1.00 12.01      P1   C
ATOM    211 HG11 ILE P 212     145.324  80.034 102.979  0.00  0.00      P1   H
ATOM    212 HG12 ILE P 212     145.448  80.430 104.722  0.00  0.00      P1   H
ATOM    213  CD  ILE P 212     143.909  79.033 104.240  1.00 12.01      P1   C
ATOM    214  HD1 ILE P 212     144.578  78.167 104.438  0.00  0.00      P1   H
ATOM    215  HD2 ILE P 212     143.298  79.215 105.150  0.00  0.00      P1   H
ATOM    216  HD3 ILE P 212     143.228  78.758 103.408  0.00  0.00      P1   H
ATOM    217  C   ILE P 212     145.602  82.642 102.145  1.00 12.01      P1   C
ATOM    218  O   ILE P 212     146.543  81.864 102.004  1.00 16.00      P1   O
ATOM    219  N   ARG P 213     145.168  83.426 101.161  1.00 14.01      P1   N
ATOM    220  HN  ARG P 213     144.385  84.036 101.259  0.00  0.00      P1   H
ATOM    221  CA  ARG P 213     145.840  83.424  99.863  1.00 12.01      P1   C
ATOM    222  HA  ARG P 213     146.076  82.401  99.595  0.00  0.00      P1   H
ATOM    223  CB  ARG P 213     144.950  84.067  98.805  1.00 12.01      P1   C
ATOM    224  HB1 ARG P 213     144.451  84.936  99.298  0.00  0.00      P1   H
ATOM    225  HB2 ARG P 213     145.583  84.496  97.997  0.00  0.00      P1   H
ATOM    226  CG  ARG P 213     143.902  83.134  98.265  1.00 12.01      P1   C
ATOM    227  HG1 ARG P 213     144.405  82.349  97.659  0.00  0.00      P1   H
ATOM    228  HG2 ARG P 213     143.424  82.595  99.115  0.00  0.00      P1   H
ATOM    229  CD  ARG P 213     142.836  83.886  97.496  1.00 12.01      P1   C
ATOM    230  HD1 ARG P 213     142.275  84.550  98.193  0.00  0.00      P1   H
ATOM    231  HD2 ARG P 213     143.280  84.511  96.687  0.00  0.00      P1   H
ATOM    232  NE  ARG P 213     141.915  82.952  96.863  1.00 14.01      P1   N
ATOM    233  HE  ARG P 213     142.322  82.046  96.697  0.00  0.00      P1   H
ATOM    234  CZ  ARG P 213     140.666  83.250  96.533  1.00 12.01      P1   C
ATOM    235  NH1 ARG P 213     140.188  84.459  96.782  1.00 14.01      P1   N
ATOM    236 HH11 ARG P 213     139.249  84.685  96.563  0.00  0.00      P1   H
ATOM    237 HH12 ARG P 213     140.777  85.068  97.318  0.00  0.00      P1   H
ATOM    238  NH2 ARG P 213     139.899  82.330  95.959  1.00 14.01      P1   N
ATOM    239 HH21 ARG P 213     138.997  82.573  95.633  0.00  0.00      P1   H
ATOM    240 HH22 ARG P 213     140.340  81.484  95.690  0.00  0.00      P1   H
ATOM    241  C   ARG P 213     147.173  84.172  99.952  1.00 12.01      P1   C
ATOM    242  O   ARG P 213     148.153  83.780  99.326  1.00 16.00      P1   O
ATOM    243  N   GLN P 214     147.203  85.240 100.741  1.00 14.01      P1   N
ATOM    244  HN  GLN P 214     146.414  85.575 101.253  0.00  0.00      P1   H
ATOM    245  CA  GLN P 214     148.423  86.027 100.926  1.00 12.01      P1   C
ATOM    246  HA  GLN P 214     148.892  86.196  99.964  0.00  0.00      P1   H
ATOM    247  CB  GLN P 214     148.114  87.308 101.706  1.00 12.01      P1   C
ATOM    248  HB1 GLN P 214     147.024  87.505 101.583  0.00  0.00      P1   H
ATOM    249  HB2 GLN P 214     148.276  87.126 102.793  0.00  0.00      P1   H
ATOM    250  CG  GLN P 214     148.891  88.566 101.266  1.00 12.01      P1   C
ATOM    251  HG1 GLN P 214     148.631  88.836 100.220  0.00  0.00      P1   H
ATOM    252  HG2 GLN P 214     148.637  89.431 101.913  0.00  0.00      P1   H
ATOM    253  CD  GLN P 214     150.410  88.412 101.277  1.00 12.01      P1   C
ATOM    254  OE1 GLN P 214     150.995  87.745 100.409  1.00 16.00      P1   O
ATOM    255  NE2 GLN P 214     151.060  89.032 102.268  1.00 14.01      P1   N
ATOM    256 HE21 GLN P 214     152.052  88.941 102.282  0.00  0.00      P1   H
ATOM    257 HE22 GLN P 214     150.549  89.538 102.954  0.00  0.00      P1   H
ATOM    258  C   GLN P 214     149.363  85.147 101.748  1.00 12.01      P1   C
ATOM    259  O   GLN P 214     150.548  85.025 101.442  1.00 16.00      P1   O
ATOM    260  N   TYR P 215     148.802  84.536 102.791  1.00 14.01      P1   N
ATOM    261  HN  TYR P 215     147.837  84.655 103.019  0.00  0.00      P1   H
ATOM    262  CA  TYR P 215     149.532  83.646 103.690  1.00 12.01      P1   C
ATOM    263  HA  TYR P 215     150.337  84.234 104.113  0.00  0.00      P1   H
ATOM    264  CB  TYR P 215     148.573  83.102 104.756  1.00 12.01      P1   C
ATOM    265  HB1 TYR P 215     148.252  83.936 105.417  0.00  0.00      P1   H
ATOM    266  HB2 TYR P 215     147.657  82.685 104.284  0.00  0.00      P1   H
ATOM    267  CG  TYR P 215     149.149  82.049 105.677  1.00 12.01      P1   C
ATOM    268  CD1 TYR P 215     150.233  82.329 106.510  1.00 12.01      P1   C
ATOM    269  HD1 TYR P 215     150.734  83.285 106.437  0.00  0.00      P1   H
ATOM    270  CE1 TYR P 215     150.696  81.387 107.422  1.00 12.01      P1   C
ATOM    271  HE1 TYR P 215     151.541  81.607 108.058  0.00  0.00      P1   H
ATOM    272  CZ  TYR P 215     150.071  80.148 107.511  1.00 12.01      P1   C
ATOM    273  OH  TYR P 215     150.489  79.219 108.438  1.00 16.00      P1   O
ATOM    274  HH  TYR P 215     149.890  78.471 108.386  0.00  0.00      P1   H
ATOM    275  CD2 TYR P 215     148.550  80.802 105.775  1.00 12.01      P1   C
ATOM    276  HD2 TYR P 215     147.740  80.538 105.109  0.00  0.00      P1   H
ATOM    277  CE2 TYR P 215     149.003  79.848 106.688  1.00 12.01      P1   C
ATOM    278  HE2 TYR P 215     148.530  78.878 106.729  0.00  0.00      P1   H
ATOM    279  C   TYR P 215     150.171  82.486 102.936  1.00 12.01      P1   C
ATOM    280  O   TYR P 215     151.341  82.179 103.143  1.00 16.00      P1   O
ATOM    281  N   ILE P 216     149.392  81.835 102.077  1.00 14.01      P1   N
ATOM    282  HN  ILE P 216     148.433  82.054 101.910  0.00  0.00      P1   H
ATOM    283  CA  ILE P 216     149.892  80.723 101.294  1.00 12.01      P1   C
ATOM    284  HA  ILE P 216     150.279  79.988 101.989  0.00  0.00      P1   H
ATOM    285  CB  ILE P 216     148.768  80.139 100.406  1.00 12.01      P1   C
ATOM    286  HB  ILE P 216     148.169  81.031 100.090  0.00  0.00      P1   H
ATOM    287  CG2 ILE P 216     149.349  79.355  99.223  1.00 12.01      P1   C
ATOM    288 HG21 ILE P 216     148.547  79.074  98.509  0.00  0.00      P1   H
ATOM    289 HG22 ILE P 216     150.093  79.966  98.670  0.00  0.00      P1   H
ATOM    290 HG23 ILE P 216     149.847  78.425  99.569  0.00  0.00      P1   H
ATOM    291  CG1 ILE P 216     147.853  79.255 101.269  1.00 12.01      P1   C
ATOM    292 HG11 ILE P 216     148.444  78.424 101.716  0.00  0.00      P1   H
ATOM    293 HG12 ILE P 216     147.453  79.864 102.112  0.00  0.00      P1   H
ATOM    294  CD  ILE P 216     146.666  78.656 100.535  1.00 12.01      P1   C
ATOM    295  HD1 ILE P 216     146.027  78.081 101.240  0.00  0.00      P1   H
ATOM    296  HD2 ILE P 216     146.046  79.455 100.075  0.00  0.00      P1   H
ATOM    297  HD3 ILE P 216     147.001  77.965  99.733  0.00  0.00      P1   H
ATOM    298  C   ILE P 216     151.077  81.201 100.449  1.00 12.01      P1   C
ATOM    299  O   ILE P 216     152.071  80.491 100.289  1.00 16.00      P1   O
ATOM    300  N   ARG P 217     150.972  82.416  99.925  1.00 14.01      P1   N
ATOM    301  HN  ARG P 217     150.163  82.984 100.058  0.00  0.00      P1   H
ATOM    302  CA  ARG P 217     152.046  82.986  99.121  1.00 12.01      P1   C
ATOM    303  HA  ARG P 217     152.325  82.289  98.340  0.00  0.00      P1   H
ATOM    304  CB  ARG P 217     151.607  84.328  98.537  1.00 12.01      P1   C
ATOM    305  HB1 ARG P 217     150.797  84.102  97.802  0.00  0.00      P1   H
ATOM    306  HB2 ARG P 217     151.135  84.944  99.334  0.00  0.00      P1   H
ATOM    307  CG  ARG P 217     152.718  85.074  97.835  1.00 12.01      P1   C
ATOM    308  HG1 ARG P 217     153.612  85.081  98.496  0.00  0.00      P1   H
ATOM    309  HG2 ARG P 217     153.021  84.502  96.928  0.00  0.00      P1   H
ATOM    310  CD  ARG P 217     152.289  86.467  97.412  1.00 12.01      P1   C
ATOM    311  HD1 ARG P 217     151.585  86.392  96.551  0.00  0.00      P1   H
ATOM    312  HD2 ARG P 217     151.780  87.008  98.243  0.00  0.00      P1   H
ATOM    313  NE  ARG P 217     153.448  87.269  97.025  1.00 14.01      P1   N
ATOM    314  HE  ARG P 217     153.567  88.092  97.592  0.00  0.00      P1   H
ATOM    315  CZ  ARG P 217     154.273  86.962  96.030  1.00 12.01      P1   C
ATOM    316  NH1 ARG P 217     154.073  85.868  95.307  1.00 14.01      P1   N
ATOM    317 HH11 ARG P 217     154.700  85.622  94.581  0.00  0.00      P1   H
ATOM    318 HH12 ARG P 217     153.349  85.252  95.625  0.00  0.00      P1   H
ATOM    319  NH2 ARG P 217     155.305  87.745  95.765  1.00 14.01      P1   N
ATOM    320 HH21 ARG P 217     155.869  87.566  94.972  0.00  0.00      P1   H
ATOM    321 HH22 ARG P 217     155.351  88.607  96.253  0.00  0.00      P1   H
ATOM    322  C   ARG P 217     153.278  83.159 100.014  1.00 12.01      P1   C
ATOM    323  O   ARG P 217     154.404  82.895  99.598  1.00 16.00      P1   O
ATOM    324  N   GLU P 218     153.065  83.587 101.253  1.00 14.01      P1   N
ATOM    325  HN  GLU P 218     152.181  83.820 101.647  0.00  0.00      P1   H
ATOM    326  CA  GLU P 218     154.183  83.752 102.169  1.00 12.01      P1   C
ATOM    327  HA  GLU P 218     154.937  84.355 101.678  0.00  0.00      P1   H
ATOM    328  CB  GLU P 218     153.724  84.448 103.445  1.00 12.01      P1   C
ATOM    329  HB1 GLU P 218     152.845  83.893 103.847  0.00  0.00      P1   H
ATOM    330  HB2 GLU P 218     154.516  84.370 104.223  0.00  0.00      P1   H
ATOM    331  CG  GLU P 218     153.342  85.900 103.230  1.00 12.01      P1   C
ATOM    332  HG1 GLU P 218     154.244  86.485 102.974  0.00  0.00      P1   H
ATOM    333  HG2 GLU P 218     152.599  85.999 102.413  0.00  0.00      P1   H
ATOM    334  CD  GLU P 218     152.777  86.541 104.473  1.00 12.01      P1   C
ATOM    335  OE1 GLU P 218     153.423  86.449 105.538  1.00 16.00      P1   O
ATOM    336  OE2 GLU P 218     151.688  87.149 104.380  1.00 16.00      P1   O
ATOM    337  C   GLU P 218     154.827  82.401 102.501  1.00 12.01      P1   C
ATOM    338  O   GLU P 218     156.058  82.292 102.586  1.00 16.00      P1   O
ATOM    339  N   LEU P 219     153.998  81.373 102.676  1.00 14.01      P1   N
ATOM    340  HN  LEU P 219     153.002  81.417 102.631  0.00  0.00      P1   H
ATOM    341  CA  LEU P 219     154.525  80.049 102.960  1.00 12.01      P1   C
ATOM    342  HA  LEU P 219     155.198  80.130 103.804  0.00  0.00      P1   H
ATOM    343  CB  LEU P 219     153.382  79.069 103.252  1.00 12.01      P1   C
ATOM    344  HB1 LEU P 219     152.715  79.066 102.359  0.00  0.00      P1   H
ATOM    345  HB2 LEU P 219     153.798  78.040 103.328  0.00  0.00      P1   H
ATOM    346  CG  LEU P 219     152.525  79.379 104.490  1.00 12.01      P1   C
ATOM    347  HG  LEU P 219     152.074  80.394 104.373  0.00  0.00      P1   H
ATOM    348  CD1 LEU P 219     151.412  78.326 104.633  1.00 12.01      P1   C
ATOM    349 HD11 LEU P 219     150.815  78.512 105.552  0.00  0.00      P1   H
ATOM    350 HD12 LEU P 219     150.727  78.360 103.759  0.00  0.00      P1   H
ATOM    351 HD13 LEU P 219     151.844  77.305 104.701  0.00  0.00      P1   H
ATOM    352  CD2 LEU P 219     153.404  79.393 105.746  1.00 12.01      P1   C
ATOM    353 HD21 LEU P 219     152.793  79.635 106.642  0.00  0.00      P1   H
ATOM    354 HD22 LEU P 219     153.883  78.409 105.922  0.00  0.00      P1   H
ATOM    355 HD23 LEU P 219     154.203  80.160 105.653  0.00  0.00      P1   H
ATOM    356  C   LEU P 219     155.353  79.591 101.749  1.00 12.01      P1   C
ATOM    357  O   LEU P 219     156.420  79.017 101.909  1.00 16.00      P1   O
ATOM    358  N   ASN P 220     154.867  79.857 100.539  1.00 14.01      P1   N
ATOM    359  HN  ASN P 220     153.998  80.316 100.360  0.00  0.00      P1   H
ATOM    360  CA  ASN P 220     155.611  79.475  99.335  1.00 12.01      P1   C
ATOM    361  HA  ASN P 220     155.772  78.406  99.426  0.00  0.00      P1   H
ATOM    362  CB  ASN P 220     154.826  79.812  98.062  1.00 12.01      P1   C
ATOM    363  HB1 ASN P 220     154.334  80.797  98.216  0.00  0.00      P1   H
ATOM    364  HB2 ASN P 220     155.516  79.916  97.200  0.00  0.00      P1   H
ATOM    365  CG  ASN P 220     153.754  78.794  97.757  1.00 12.01      P1   C
ATOM    366  OD1 ASN P 220     154.007  77.588  97.813  1.00 16.00      P1   O
ATOM    367  ND2 ASN P 220     152.561  79.265  97.405  1.00 14.01      P1   N
ATOM    368 HD21 ASN P 220     151.845  78.600  97.213  0.00  0.00      P1   H
ATOM    369 HD22 ASN P 220     152.403  80.247  97.371  0.00  0.00      P1   H
ATOM    370  C   ASN P 220     156.980  80.143  99.258  1.00 12.01      P1   C
ATOM    371  O   ASN P 220     157.975  79.507  98.903  1.00 16.00      P1   O
ATOM    372  N   LEU P 221     157.011  81.429  99.586  1.00 14.01      P1   N
ATOM    373  HN  LEU P 221     156.199  81.939  99.863  0.00  0.00      P1   H
ATOM    374  CA  LEU P 221     158.234  82.215  99.572  1.00 12.01      P1   C
ATOM    375  HA  LEU P 221     158.652  82.161  98.575  0.00  0.00      P1   H
ATOM    376  CB  LEU P 221     157.934  83.644 100.027  1.00 12.01      P1   C
ATOM    377  HB1 LEU P 221     157.118  84.032  99.375  0.00  0.00      P1   H
ATOM    378  HB2 LEU P 221     157.517  83.615 101.058  0.00  0.00      P1   H
ATOM    379  CG  LEU P 221     159.085  84.648  99.976  1.00 12.01      P1   C
ATOM    380  HG  LEU P 221     159.939  84.277 100.592  0.00  0.00      P1   H
ATOM    381  CD1 LEU P 221     159.538  84.838  98.525  1.00 12.01      P1   C
ATOM    382 HD11 LEU P 221     160.343  85.602  98.465  0.00  0.00      P1   H
ATOM    383 HD12 LEU P 221     159.929  83.885  98.109  0.00  0.00      P1   H
ATOM    384 HD13 LEU P 221     158.691  85.176  97.891  0.00  0.00      P1   H
ATOM    385  CD2 LEU P 221     158.620  85.972 100.565  1.00 12.01      P1   C
ATOM    386 HD21 LEU P 221     159.450  86.712 100.554  0.00  0.00      P1   H
ATOM    387 HD22 LEU P 221     157.777  86.403  99.988  0.00  0.00      P1   H
ATOM    388 HD23 LEU P 221     158.290  85.835 101.618  0.00  0.00      P1   H
ATOM    389  C   LEU P 221     159.235  81.575 100.525  1.00 12.01      P1   C
ATOM    390  O   LEU P 221     160.404  81.345 100.178  1.00 16.00      P1   O
ATOM    391  N   ILE P 222     158.754  81.285 101.729  1.00 14.01      P1   N
ATOM    392  HN  ILE P 222     157.815  81.476 102.006  0.00  0.00      P1   H
ATOM    393  CA  ILE P 222     159.562  80.658 102.758  1.00 12.01      P1   C
ATOM    394  HA  ILE P 222     160.412  81.310 102.910  0.00  0.00      P1   H
ATOM    395  CB  ILE P 222     158.738  80.439 104.046  1.00 12.01      P1   C
ATOM    396  HB  ILE P 222     157.744  80.073 103.684  0.00  0.00      P1   H
ATOM    397  CG2 ILE P 222     159.450  79.441 104.963  1.00 12.01      P1   C
ATOM    398 HG21 ILE P 222     158.797  79.158 105.815  0.00  0.00      P1   H
ATOM    399 HG22 ILE P 222     159.707  78.512 104.413  0.00  0.00      P1   H
ATOM    400 HG23 ILE P 222     160.386  79.876 105.373  0.00  0.00      P1   H
ATOM    401  CG1 ILE P 222     158.494  81.777 104.745  1.00 12.01      P1   C
ATOM    402 HG11 ILE P 222     159.467  82.243 105.017  0.00  0.00      P1   H
ATOM    403 HG12 ILE P 222     157.986  82.468 104.034  0.00  0.00      P1   H
ATOM    404  CD  ILE P 222     157.622  81.668 106.009  1.00 12.01      P1   C
ATOM    405  HD1 ILE P 222     157.434  82.677 106.436  0.00  0.00      P1   H
ATOM    406  HD2 ILE P 222     156.641  81.203 105.770  0.00  0.00      P1   H
ATOM    407  HD3 ILE P 222     158.123  81.054 106.787  0.00  0.00      P1   H
ATOM    408  C   ILE P 222     160.114  79.313 102.305  1.00 12.01      P1   C
ATOM    409  O   ILE P 222     161.293  79.012 102.504  1.00 16.00      P1   O
ATOM    410  N   ILE P 223     159.253  78.502 101.711  1.00 14.01      P1   N
ATOM    411  HN  ILE P 223     158.298  78.730 101.531  0.00  0.00      P1   H
ATOM    412  CA  ILE P 223     159.643  77.179 101.263  1.00 12.01      P1   C
ATOM    413  HA  ILE P 223     160.242  76.786 102.074  0.00  0.00      P1   H
ATOM    414  CB  ILE P 223     158.393  76.315 101.045  1.00 12.01      P1   C
ATOM    415  HB  ILE P 223     157.720  76.950 100.415  0.00  0.00      P1   H
ATOM    416  CG2 ILE P 223     158.766  74.988 100.394  1.00 12.01      P1   C
ATOM    417 HG21 ILE P 223     157.854  74.430 100.094  0.00  0.00      P1   H
ATOM    418 HG22 ILE P 223     159.376  75.152  99.481  0.00  0.00      P1   H
ATOM    419 HG23 ILE P 223     159.347  74.351 101.094  0.00  0.00      P1   H
ATOM    420  CG1 ILE P 223     157.692  76.102 102.394  1.00 12.01      P1   C
ATOM    421 HG11 ILE P 223     158.356  75.525 103.076  0.00  0.00      P1   H
ATOM    422 HG12 ILE P 223     157.514  77.094 102.869  0.00  0.00      P1   H
ATOM    423  CD  ILE P 223     156.347  75.383 102.301  1.00 12.01      P1   C
ATOM    424  HD1 ILE P 223     155.875  75.317 103.305  0.00  0.00      P1   H
ATOM    425  HD2 ILE P 223     155.655  75.932 101.626  0.00  0.00      P1   H
ATOM    426  HD3 ILE P 223     156.473  74.351 101.912  0.00  0.00      P1   H
ATOM    427  C   ILE P 223     160.518  77.138 100.005  1.00 12.01      P1   C
ATOM    428  O   ILE P 223     161.584  76.528 100.011  1.00 16.00      P1   O
ATOM    429  N   LYS P 224     160.073  77.789  98.939  1.00 14.01      P1   N
ATOM    430  HN  LYS P 224     159.228  78.322  98.924  0.00  0.00      P1   H
ATOM    431  CA  LYS P 224     160.812  77.767  97.683  1.00 12.01      P1   C
ATOM    432  HA  LYS P 224     161.162  76.748  97.573  0.00  0.00      P1   H
ATOM    433  CB  LYS P 224     159.882  78.124  96.520  1.00 12.01      P1   C
ATOM    434  HB1 LYS P 224     158.969  77.493  96.625  0.00  0.00      P1   H
ATOM    435  HB2 LYS P 224     159.548  79.180  96.634  0.00  0.00      P1   H
ATOM    436  CG  LYS P 224     160.460  77.907  95.114  1.00 12.01      P1   C
ATOM    437  HG1 LYS P 224     159.785  78.381  94.365  0.00  0.00      P1   H
ATOM    438  HG2 LYS P 224     161.446  78.421  95.044  0.00  0.00      P1   H
ATOM    439  CD  LYS P 224     160.612  76.427  94.773  1.00 12.01      P1   C
ATOM    440  HD1 LYS P 224     161.268  75.955  95.540  0.00  0.00      P1   H
ATOM    441  HD2 LYS P 224     159.609  75.948  94.852  0.00  0.00      P1   H
ATOM    442  CE  LYS P 224     161.185  76.239  93.378  1.00 12.01      P1   C
ATOM    443  HE1 LYS P 224     160.517  76.700  92.617  0.00  0.00      P1   H
ATOM    444  HE2 LYS P 224     162.188  76.714  93.300  0.00  0.00      P1   H
ATOM    445  NZ  LYS P 224     161.337  74.798  93.035  1.00 14.01      P1   N
ATOM    446  HZ1 LYS P 224     161.729  74.699  92.076  0.00  0.00      P1   H
ATOM    447  HZ2 LYS P 224     161.977  74.344  93.718  0.00  0.00      P1   H
ATOM    448  HZ3 LYS P 224     160.408  74.333  93.076  0.00  0.00      P1   H
ATOM    449  C   LYS P 224     162.030  78.670  97.642  1.00 12.01      P1   C
ATOM    450  O   LYS P 224     163.040  78.314  97.052  1.00 16.00      P1   O
ATOM    451  N   VAL P 225     161.942  79.838  98.271  1.00 14.01      P1   N
ATOM    452  HN  VAL P 225     161.148  80.157  98.782  0.00  0.00      P1   H
ATOM    453  CA  VAL P 225     163.054  80.768  98.250  1.00 12.01      P1   C
ATOM    454  HA  VAL P 225     163.591  80.538  97.338  0.00  0.00      P1   H
ATOM    455  CB  VAL P 225     162.541  82.225  98.137  1.00 12.01      P1   C
ATOM    456  HB  VAL P 225     161.866  82.413  99.008  0.00  0.00      P1   H
ATOM    457  CG1 VAL P 225     163.704  83.190  98.184  1.00 12.01      P1   C
ATOM    458 HG11 VAL P 225     163.344  84.234  98.064  0.00  0.00      P1   H
ATOM    459 HG12 VAL P 225     164.243  83.136  99.153  0.00  0.00      P1   H
ATOM    460 HG13 VAL P 225     164.423  82.978  97.364  0.00  0.00      P1   H
ATOM    461  CG2 VAL P 225     161.748  82.401  96.829  1.00 12.01      P1   C
ATOM    462 HG21 VAL P 225     161.407  83.452  96.715  0.00  0.00      P1   H
ATOM    463 HG22 VAL P 225     162.379  82.140  95.952  0.00  0.00      P1   H
ATOM    464 HG23 VAL P 225     160.847  81.753  96.815  0.00  0.00      P1   H
ATOM    465  C   VAL P 225     164.050  80.668  99.408  1.00 12.01      P1   C
ATOM    466  O   VAL P 225     165.253  80.584  99.174  1.00 16.00      P1   O
ATOM    467  N   PHE P 226     163.573  80.663 100.647  1.00 14.01      P1   N
ATOM    468  HN  PHE P 226     162.609  80.702 100.906  0.00  0.00      P1   H
ATOM    469  CA  PHE P 226     164.502  80.596 101.776  1.00 12.01      P1   C
ATOM    470  HA  PHE P 226     165.379  81.121 101.417  0.00  0.00      P1   H
ATOM    471  CB  PHE P 226     163.936  81.340 102.981  1.00 12.01      P1   C
ATOM    472  HB1 PHE P 226     162.923  80.943 103.211  0.00  0.00      P1   H
ATOM    473  HB2 PHE P 226     164.564  81.177 103.883  0.00  0.00      P1   H
ATOM    474  CG  PHE P 226     163.768  82.808 102.751  1.00 12.01      P1   C
ATOM    475  CD1 PHE P 226     164.839  83.681 102.960  1.00 12.01      P1   C
ATOM    476  HD1 PHE P 226     165.784  83.293 103.315  0.00  0.00      P1   H
ATOM    477  CE1 PHE P 226     164.705  85.050 102.723  1.00 12.01      P1   C
ATOM    478  HE1 PHE P 226     165.545  85.711 102.883  0.00  0.00      P1   H
ATOM    479  CZ  PHE P 226     163.487  85.557 102.274  1.00 12.01      P1   C
ATOM    480  HZ  PHE P 226     163.374  86.615 102.083  0.00  0.00      P1   H
ATOM    481  CD2 PHE P 226     162.555  83.322 102.299  1.00 12.01      P1   C
ATOM    482  HD2 PHE P 226     161.711  82.663 102.151  0.00  0.00      P1   H
ATOM    483  CE2 PHE P 226     162.407  84.687 102.060  1.00 12.01      P1   C
ATOM    484  HE2 PHE P 226     161.459  85.073 101.711  0.00  0.00      P1   H
ATOM    485  C   PHE P 226     164.959  79.212 102.212  1.00 12.01      P1   C
ATOM    486  O   PHE P 226     166.140  79.004 102.492  1.00 16.00      P1   O
ATOM    487  N   ARG P 227     164.031  78.265 102.253  1.00 14.01      P1   N
ATOM    488  HN  ARG P 227     163.086  78.445 101.989  0.00  0.00      P1   H
ATOM    489  CA  ARG P 227     164.341  76.911 102.685  1.00 12.01      P1   C
ATOM    490  HA  ARG P 227     165.048  77.011 103.500  0.00  0.00      P1   H
ATOM    491  CB  ARG P 227     163.051  76.270 103.211  1.00 12.01      P1   C
ATOM    492  HB1 ARG P 227     162.714  76.899 104.069  0.00  0.00      P1   H
ATOM    493  HB2 ARG P 227     162.253  76.352 102.440  0.00  0.00      P1   H
ATOM    494  CG  ARG P 227     163.164  74.846 103.698  1.00 12.01      P1   C
ATOM    495  HG1 ARG P 227     163.526  74.213 102.859  0.00  0.00      P1   H
ATOM    496  HG2 ARG P 227     163.958  74.792 104.478  0.00  0.00      P1   H
ATOM    497  CD  ARG P 227     161.819  74.419 104.280  1.00 12.01      P1   C
ATOM    498  HD1 ARG P 227     161.551  75.093 105.125  0.00  0.00      P1   H
ATOM    499  HD2 ARG P 227     161.009  74.465 103.515  0.00  0.00      P1   H
ATOM    500  NE  ARG P 227     161.826  73.046 104.772  1.00 14.01      P1   N
ATOM    501  HE  ARG P 227     161.861  72.986 105.776  0.00  0.00      P1   H
ATOM    502  CZ  ARG P 227     161.791  71.961 104.004  1.00 12.01      P1   C
ATOM    503  NH1 ARG P 227     161.745  72.070 102.682  1.00 14.01      P1   N
ATOM    504 HH11 ARG P 227     161.693  71.263 102.111  0.00  0.00      P1   H
ATOM    505 HH12 ARG P 227     161.628  72.996 102.317  0.00  0.00      P1   H
ATOM    506  NH2 ARG P 227     161.790  70.762 104.568  1.00 14.01      P1   N
ATOM    507 HH21 ARG P 227     161.852  69.951 104.004  0.00  0.00      P1   H
ATOM    508 HH22 ARG P 227     161.938  70.727 105.548  0.00  0.00      P1   H
ATOM    509  C   ARG P 227     165.002  75.999 101.640  1.00 12.01      P1   C
ATOM    510  O   ARG P 227     165.912  75.236 101.960  1.00 16.00      P1   O
ATOM    511  N   GLU P 228     164.567  76.071 100.393  1.00 14.01      P1   N
ATOM    512  HN  GLU P 228     163.861  76.681 100.044  0.00  0.00      P1   H
ATOM    513  CA  GLU P 228     165.143  75.192  99.382  1.00 12.01      P1   C
ATOM    514  HA  GLU P 228     164.827  74.186  99.629  0.00  0.00      P1   H
ATOM    515  CB  GLU P 228     164.555  75.510  98.007  1.00 12.01      P1   C
ATOM    516  HB1 GLU P 228     163.446  75.557  98.106  0.00  0.00      P1   H
ATOM    517  HB2 GLU P 228     164.876  76.526  97.685  0.00  0.00      P1   H
ATOM    518  CG  GLU P 228     164.914  74.488  96.934  1.00 12.01      P1   C
ATOM    519  HG1 GLU P 228     164.377  74.731  95.999  0.00  0.00      P1   H
ATOM    520  HG2 GLU P 228     166.005  74.484  96.738  0.00  0.00      P1   H
ATOM    521  CD  GLU P 228     164.488  73.065  97.290  1.00 12.01      P1   C
ATOM    522  OE1 GLU P 228     163.916  72.842  98.383  1.00 16.00      P1   O
ATOM    523  OE2 GLU P 228     164.731  72.153  96.466  1.00 16.00      P1   O
ATOM    524  C   GLU P 228     166.691  75.190  99.343  1.00 12.01      P1   C
ATOM    525  O   GLU P 228     167.305  74.132  99.206  1.00 16.00      P1   O
ATOM    526  N   PRO P 229     167.341  76.365  99.450  1.00 14.01      P1   N
ATOM    527  CD  PRO P 229     166.837  77.746  99.523  1.00 12.01      P1   C
ATOM    528  HD1 PRO P 229     166.350  77.480 100.355  0.00  0.00      P1   H
ATOM    529  HD2 PRO P 229     165.952  78.407  99.669  0.00  0.00      P1   H
ATOM    530  CA  PRO P 229     168.808  76.382  99.426  1.00 12.01      P1   C
ATOM    531  HA  PRO P 229     169.152  75.960  98.489  0.00  0.00      P1   H
ATOM    532  CB  PRO P 229     169.133  77.882  99.444  1.00 12.01      P1   C
ATOM    533  HB1 PRO P 229     169.102  78.272  98.402  0.00  0.00      P1   H
ATOM    534  HB2 PRO P 229     170.129  78.100  99.880  0.00  0.00      P1   H
ATOM    535  CG  PRO P 229     167.910  78.481  98.739  1.00 12.01      P1   C
ATOM    536  HG1 PRO P 229     168.114  79.472  98.288  0.00  0.00      P1   H
ATOM    537  HG2 PRO P 229     167.475  78.449  97.839  0.00  0.00      P1   H
ATOM    538  C   PRO P 229     169.470  75.626 100.592  1.00 12.01      P1   C
ATOM    539  O   PRO P 229     170.597  75.144 100.446  1.00 16.00      P1   O
ATOM    540  N   PHE P 230     168.805  75.542 101.748  1.00 14.01      P1   N
ATOM    541  HN  PHE P 230     167.910  75.942 101.940  0.00  0.00      P1   H
ATOM    542  CA  PHE P 230     169.395  74.808 102.870  1.00 12.01      P1   C
ATOM    543  HA  PHE P 230     170.457  75.021 102.879  0.00  0.00      P1   H
ATOM    544  CB  PHE P 230     168.721  75.129 104.205  1.00 12.01      P1   C
ATOM    545  HB1 PHE P 230     167.619  75.037 104.088  0.00  0.00      P1   H
ATOM    546  HB2 PHE P 230     169.028  74.407 104.992  0.00  0.00      P1   H
ATOM    547  CG  PHE P 230     168.961  76.523 104.707  1.00 12.01      P1   C
ATOM    548  CD1 PHE P 230     168.253  77.598 104.187  1.00 12.01      P1   C
ATOM    549  HD1 PHE P 230     167.553  77.437 103.378  0.00  0.00      P1   H
ATOM    550  CE1 PHE P 230     168.430  78.882 104.682  1.00 12.01      P1   C
ATOM    551  HE1 PHE P 230     167.863  79.704 104.269  0.00  0.00      P1   H
ATOM    552  CZ  PHE P 230     169.333  79.108 105.714  1.00 12.01      P1   C
ATOM    553  HZ  PHE P 230     169.473  80.102 106.114  0.00  0.00      P1   H
ATOM    554  CD2 PHE P 230     169.862  76.754 105.734  1.00 12.01      P1   C
ATOM    555  HD2 PHE P 230     170.442  75.936 106.138  0.00  0.00      P1   H
ATOM    556  CE2 PHE P 230     170.056  78.035 106.242  1.00 12.01      P1   C
ATOM    557  HE2 PHE P 230     170.766  78.195 107.042  0.00  0.00      P1   H
ATOM    558  C   PHE P 230     169.240  73.318 102.592  1.00 12.01      P1   C
ATOM    559  O   PHE P 230     170.152  72.524 102.845  1.00 16.00      P1   O
ATOM    560  N   VAL P 231     168.075  72.946 102.074  1.00 14.01      P1   N
ATOM    561  HN  VAL P 231     167.328  73.579 101.887  0.00  0.00      P1   H
ATOM    562  CA  VAL P 231     167.788  71.555 101.730  1.00 12.01      P1   C
ATOM    563  HA  VAL P 231     167.966  70.945 102.607  0.00  0.00      P1   H
ATOM    564  CB  VAL P 231     166.330  71.402 101.205  1.00 12.01      P1   C
ATOM    565  HB  VAL P 231     166.188  72.144 100.381  0.00  0.00      P1   H
ATOM    566  CG1 VAL P 231     166.103  69.992 100.657  1.00 12.01      P1   C
ATOM    567 HG11 VAL P 231     165.051  69.874 100.319  0.00  0.00      P1   H
ATOM    568 HG12 VAL P 231     166.756  69.781  99.785  0.00  0.00      P1   H
ATOM    569 HG13 VAL P 231     166.299  69.230 101.441  0.00  0.00      P1   H
ATOM    570  CG2 VAL P 231     165.339  71.696 102.326  1.00 12.01      P1   C
ATOM    571 HG21 VAL P 231     164.295  71.552 101.975  0.00  0.00      P1   H
ATOM    572 HG22 VAL P 231     165.515  71.019 103.190  0.00  0.00      P1   H
ATOM    573 HG23 VAL P 231     165.432  72.744 102.680  0.00  0.00      P1   H
ATOM    574  C   VAL P 231     168.761  71.093 100.644  1.00 12.01      P1   C
ATOM    575  O   VAL P 231     169.251  69.969 100.685  1.00 16.00      P1   O
ATOM    576  N   SER P 232     169.044  71.974  99.684  1.00 14.01      P1   N
ATOM    577  HN  SER P 232     168.664  72.898  99.644  0.00  0.00      P1   H
ATOM    578  CA  SER P 232     169.956  71.652  98.583  1.00 12.01      P1   C
ATOM    579  HA  SER P 232     169.571  70.724  98.181  0.00  0.00      P1   H
ATOM    580  CB  SER P 232     169.950  72.767  97.535  1.00 12.01      P1   C
ATOM    581  HB1 SER P 232     170.158  73.731  98.054  0.00  0.00      P1   H
ATOM    582  HB2 SER P 232     170.768  72.609  96.796  0.00  0.00      P1   H
ATOM    583  OG  SER P 232     168.697  72.859  96.894  1.00 16.00      P1   O
ATOM    584  HG1 SER P 232     168.682  73.700  96.421  0.00  0.00      P1   H
ATOM    585  C   SER P 232     171.406  71.403  98.990  1.00 12.01      P1   C
ATOM    586  O   SER P 232     172.105  70.631  98.335  1.00 16.00      P1   O
ATOM    587  N   ASN P 233     171.863  72.062 100.052  1.00 14.01      P1   N
ATOM    588  HN  ASN P 233     171.323  72.693 100.608  0.00  0.00      P1   H
ATOM    589  CA  ASN P 233     173.242  71.899 100.492  1.00 12.01      P1   C
ATOM    590  HA  ASN P 233     173.781  71.467  99.655  0.00  0.00      P1   H
ATOM    591  CB  ASN P 233     173.825  73.246 100.931  1.00 12.01      P1   C
ATOM    592  HB1 ASN P 233     173.555  74.001 100.161  0.00  0.00      P1   H
ATOM    593  HB2 ASN P 233     173.369  73.570 101.889  0.00  0.00      P1   H
ATOM    594  CG  ASN P 233     175.342  73.212 101.051  1.00 12.01      P1   C
ATOM    595  OD1 ASN P 233     175.914  72.225 101.504  1.00 16.00      P1   O
ATOM    596  ND2 ASN P 233     175.993  74.307 100.674  1.00 14.01      P1   N
ATOM    597 HD21 ASN P 233     176.987  74.293 100.737  0.00  0.00      P1   H
ATOM    598 HD22 ASN P 233     175.490  75.088 100.317  0.00  0.00      P1   H
ATOM    599  C   ASN P 233     173.309  70.907 101.645  1.00 12.01      P1   C
ATOM    600  O   ASN P 233     173.485  71.277 102.808  1.00 16.00      P1   O
ATOM    601  N   SER P 234     173.167  69.636 101.297  1.00 14.01      P1   N
ATOM    602  HN  SER P 234     173.036  69.357 100.346  0.00  0.00      P1   H
ATOM    603  CA  SER P 234     173.186  68.530 102.247  1.00 12.01      P1   C
ATOM    604  HA  SER P 234     172.372  68.727 102.933  0.00  0.00      P1   H
ATOM    605  CB  SER P 234     173.000  67.218 101.468  1.00 12.01      P1   C
ATOM    606  HB1 SER P 234     172.120  67.337 100.795  0.00  0.00      P1   H
ATOM    607  HB2 SER P 234     173.884  67.023 100.819  0.00  0.00      P1   H
ATOM    608  OG  SER P 234     172.759  66.121 102.324  1.00 16.00      P1   O
ATOM    609  HG1 SER P 234     172.436  65.397 101.773  0.00  0.00      P1   H
ATOM    610  C   SER P 234     174.479  68.480 103.075  1.00 12.01      P1   C
ATOM    611  O   SER P 234     174.468  68.097 104.247  1.00 16.00      P1   O
ATOM    612  N   LYS P 235     175.596  68.865 102.460  1.00 14.01      P1   N
ATOM    613  HN  LYS P 235     175.621  69.176 101.511  0.00  0.00      P1   H
ATOM    614  CA  LYS P 235     176.886  68.858 103.144  1.00 12.01      P1   C
ATOM    615  HA  LYS P 235     176.989  67.878 103.593  0.00  0.00      P1   H
ATOM    616  CB  LYS P 235     178.017  69.105 102.138  1.00 12.01      P1   C
ATOM    617  HB1 LYS P 235     177.873  68.385 101.300  0.00  0.00      P1   H
ATOM    618  HB2 LYS P 235     177.897  70.122 101.701  0.00  0.00      P1   H
ATOM    619  CG  LYS P 235     179.440  68.933 102.686  1.00 12.01      P1   C
ATOM    620  HG1 LYS P 235     180.167  69.331 101.943  0.00  0.00      P1   H
ATOM    621  HG2 LYS P 235     179.547  69.540 103.614  0.00  0.00      P1   H
ATOM    622  CD  LYS P 235     179.784  67.473 102.974  1.00 12.01      P1   C
ATOM    623  HD1 LYS P 235     179.036  67.071 103.696  0.00  0.00      P1   H
ATOM    624  HD2 LYS P 235     179.675  66.897 102.026  0.00  0.00      P1   H
ATOM    625  CE  LYS P 235     181.196  67.338 103.522  1.00 12.01      P1   C
ATOM    626  HE1 LYS P 235     181.938  67.725 102.788  0.00  0.00      P1   H
ATOM    627  HE2 LYS P 235     181.304  67.912 104.468  0.00  0.00      P1   H
ATOM    628  NZ  LYS P 235     181.555  65.923 103.814  1.00 14.01      P1   N
ATOM    629  HZ1 LYS P 235     182.526  65.871 104.185  0.00  0.00      P1   H
ATOM    630  HZ2 LYS P 235     180.895  65.536 104.518  0.00  0.00      P1   H
ATOM    631  HZ3 LYS P 235     181.490  65.363 102.940  0.00  0.00      P1   H
ATOM    632  C   LYS P 235     176.963  69.889 104.274  1.00 12.01      P1   C
ATOM    633  O   LYS P 235     177.548  69.619 105.323  1.00 16.00      P1   O
ATOM    634  N   LEU P 236     176.379  71.064 104.066  1.00 14.01      P1   N
ATOM    635  HN  LEU P 236     175.898  71.323 103.231  0.00  0.00      P1   H
ATOM    636  CA  LEU P 236     176.403  72.104 105.092  1.00 12.01      P1   C
ATOM    637  HA  LEU P 236     177.358  71.992 105.589  0.00  0.00      P1   H
ATOM    638  CB  LEU P 236     176.272  73.493 104.466  1.00 12.01      P1   C
ATOM    639  HB1 LEU P 236     175.937  73.349 103.413  0.00  0.00      P1   H
ATOM    640  HB2 LEU P 236     175.452  74.045 104.977  0.00  0.00      P1   H
ATOM    641  CG  LEU P 236     177.509  74.381 104.426  1.00 12.01      P1   C
ATOM    642  HG  LEU P 236     178.293  73.913 103.783  0.00  0.00      P1   H
ATOM    643  CD1 LEU P 236     177.113  75.732 103.846  1.00 12.01      P1   C
ATOM    644 HD11 LEU P 236     177.981  76.425 103.845  0.00  0.00      P1   H
ATOM    645 HD12 LEU P 236     176.755  75.619 102.800  0.00  0.00      P1   H
ATOM    646 HD13 LEU P 236     176.301  76.194 104.447  0.00  0.00      P1   H
ATOM    647  CD2 LEU P 236     178.088  74.544 105.835  1.00 12.01      P1   C
ATOM    648 HD21 LEU P 236     179.002  75.176 105.806  0.00  0.00      P1   H
ATOM    649 HD22 LEU P 236     177.365  75.029 106.522  0.00  0.00      P1   H
ATOM    650 HD23 LEU P 236     178.364  73.554 106.259  0.00  0.00      P1   H
ATOM    651  C   LEU P 236     175.319  71.968 106.147  1.00 12.01      P1   C
ATOM    652  O   LEU P 236     175.545  72.279 107.317  1.00 16.00      P1   O
ATOM    653  N   PHE P 237     174.130  71.541 105.739  1.00 14.01      P1   N
ATOM    654  HN  PHE P 237     173.893  71.283 104.804  0.00  0.00      P1   H
ATOM    655  CA  PHE P 237     173.034  71.418 106.697  1.00 12.01      P1   C
ATOM    656  HA  PHE P 237     173.485  71.564 107.671  0.00  0.00      P1   H
ATOM    657  CB  PHE P 237     171.939  72.452 106.420  1.00 12.01      P1   C
ATOM    658  HB1 PHE P 237     171.437  72.202 105.460  0.00  0.00      P1   H
ATOM    659  HB2 PHE P 237     171.160  72.432 107.212  0.00  0.00      P1   H
ATOM    660  CG  PHE P 237     172.444  73.853 106.267  1.00 12.01      P1   C
ATOM    661  CD1 PHE P 237     172.564  74.683 107.374  1.00 12.01      P1   C
ATOM    662  HD1 PHE P 237     172.293  74.312 108.353  0.00  0.00      P1   H
ATOM    663  CE1 PHE P 237     173.026  75.995 107.231  1.00 12.01      P1   C
ATOM    664  HE1 PHE P 237     173.121  76.632 108.099  0.00  0.00      P1   H
ATOM    665  CZ  PHE P 237     173.369  76.475 105.968  1.00 12.01      P1   C
ATOM    666  HZ  PHE P 237     173.733  77.486 105.850  0.00  0.00      P1   H
ATOM    667  CD2 PHE P 237     172.796  74.346 105.012  1.00 12.01      P1   C
ATOM    668  HD2 PHE P 237     172.696  73.719 104.137  0.00  0.00      P1   H
ATOM    669  CE2 PHE P 237     173.251  75.645 104.858  1.00 12.01      P1   C
ATOM    670  HE2 PHE P 237     173.512  76.011 103.875  0.00  0.00      P1   H
ATOM    671  C   PHE P 237     172.405  70.045 106.701  1.00 12.01      P1   C
ATOM    672  O   PHE P 237     171.978  69.539 105.661  1.00 16.00      P1   O
ATOM    673  N   SER P 238     172.341  69.454 107.886  1.00 14.01      P1   N
ATOM    674  HN  SER P 238     172.689  69.848 108.736  0.00  0.00      P1   H
ATOM    675  CA  SER P 238     171.738  68.141 108.042  1.00 12.01      P1   C
ATOM    676  HA  SER P 238     172.006  67.552 107.175  0.00  0.00      P1   H
ATOM    677  CB  SER P 238     172.164  67.529 109.377  1.00 12.01      P1   C
ATOM    678  HB1 SER P 238     171.659  66.542 109.482  0.00  0.00      P1   H
ATOM    679  HB2 SER P 238     173.261  67.337 109.383  0.00  0.00      P1   H
ATOM    680  OG  SER P 238     171.772  68.372 110.448  1.00 16.00      P1   O
ATOM    681  HG1 SER P 238     171.854  67.856 111.260  0.00  0.00      P1   H
ATOM    682  C   SER P 238     170.220  68.324 108.016  1.00 12.01      P1   C
ATOM    683  O   SER P 238     169.719  69.453 107.966  1.00 16.00      P1   O
ATOM    684  N   ALA P 239     169.488  67.213 108.052  1.00 14.01      P1   N
ATOM    685  HN  ALA P 239     169.877  66.293 108.081  0.00  0.00      P1   H
ATOM    686  CA  ALA P 239     168.032  67.277 108.051  1.00 12.01      P1   C
ATOM    687  HA  ALA P 239     167.650  67.814 107.191  0.00  0.00      P1   H
ATOM    688  CB  ALA P 239     167.442  65.873 108.078  1.00 12.01      P1   C
ATOM    689  HB1 ALA P 239     167.731  65.330 107.153  0.00  0.00      P1   H
ATOM    690  HB2 ALA P 239     167.825  65.295 108.947  0.00  0.00      P1   H
ATOM    691  HB3 ALA P 239     166.332  65.896 108.130  0.00  0.00      P1   H
ATOM    692  C   ALA P 239     167.592  68.065 109.281  1.00 12.01      P1   C
ATOM    693  O   ALA P 239     166.710  68.921 109.190  1.00 16.00      P1   O
ATOM    694  N   ASN P 240     168.217  67.782 110.426  1.00 14.01      P1   N
ATOM    695  HN  ASN P 240     168.937  67.095 110.516  0.00  0.00      P1   H
ATOM    696  CA  ASN P 240     167.884  68.478 111.669  1.00 12.01      P1   C
ATOM    697  HA  ASN P 240     166.816  68.334 111.789  0.00  0.00      P1   H
ATOM    698  CB  ASN P 240     168.662  67.912 112.860  1.00 12.01      P1   C
ATOM    699  HB1 ASN P 240     169.691  67.674 112.512  0.00  0.00      P1   H
ATOM    700  HB2 ASN P 240     168.749  68.674 113.661  0.00  0.00      P1   H
ATOM    701  CG  ASN P 240     168.053  66.646 113.411  1.00 12.01      P1   C
ATOM    702  OD1 ASN P 240     168.477  66.155 114.458  1.00 16.00      P1   O
ATOM    703  ND2 ASN P 240     167.059  66.105 112.715  1.00 14.01      P1   N
ATOM    704 HD21 ASN P 240     166.644  65.275 113.078  0.00  0.00      P1   H
ATOM    705 HD22 ASN P 240     166.737  66.544 111.882  0.00  0.00      P1   H
ATOM    706  C   ASN P 240     168.142  69.968 111.616  1.00 12.01      P1   C
ATOM    707  O   ASN P 240     167.352  70.745 112.149  1.00 16.00      P1   O
ATOM    708  N   ASP P 241     169.259  70.371 111.012  1.00 14.01      P1   N
ATOM    709  HN  ASP P 241     169.955  69.794 110.592  0.00  0.00      P1   H
ATOM    710  CA  ASP P 241     169.567  71.798 110.916  1.00 12.01      P1   C
ATOM    711  HA  ASP P 241     169.639  72.198 111.921  0.00  0.00      P1   H
ATOM    712  CB  ASP P 241     170.838  72.050 110.090  1.00 12.01      P1   C
ATOM    713  HB1 ASP P 241     170.725  71.579 109.093  0.00  0.00      P1   H
ATOM    714  HB2 ASP P 241     171.001  73.136 109.946  0.00  0.00      P1   H
ATOM    715  CG  ASP P 241     172.092  71.459 110.726  1.00 12.01      P1   C
ATOM    716  OD1 ASP P 241     172.289  71.620 111.942  1.00 16.00      P1   O
ATOM    717  OD2 ASP P 241     172.899  70.854 109.997  1.00 16.00      P1   O
ATOM    718  C   ASP P 241     168.389  72.499 110.246  1.00 12.01      P1   C
ATOM    719  O   ASP P 241     167.915  73.518 110.728  1.00 16.00      P1   O
ATOM    720  N   VAL P 242     167.926  71.943 109.132  1.00 14.01      P1   N
ATOM    721  HN  VAL P 242     168.305  71.116 108.725  0.00  0.00      P1   H
ATOM    722  CA  VAL P 242     166.802  72.512 108.402  1.00 12.01      P1   C
ATOM    723  HA  VAL P 242     167.021  73.548 108.175  0.00  0.00      P1   H
ATOM    724  CB  VAL P 242     166.502  71.691 107.145  1.00 12.01      P1   C
ATOM    725  HB  VAL P 242     166.234  70.657 107.473  0.00  0.00      P1   H
ATOM    726  CG1 VAL P 242     165.317  72.308 106.380  1.00 12.01      P1   C
ATOM    727 HG11 VAL P 242     165.121  71.737 105.447  0.00  0.00      P1   H
ATOM    728 HG12 VAL P 242     164.385  72.286 106.982  0.00  0.00      P1   H
ATOM    729 HG13 VAL P 242     165.536  73.361 106.100  0.00  0.00      P1   H
ATOM    730  CG2 VAL P 242     167.751  71.625 106.272  1.00 12.01      P1   C
ATOM    731 HG21 VAL P 242     167.545  71.067 105.334  0.00  0.00      P1   H
ATOM    732 HG22 VAL P 242     168.094  72.648 106.003  0.00  0.00      P1   H
ATOM    733 HG23 VAL P 242     168.580  71.106 106.796  0.00  0.00      P1   H
ATOM    734  C   VAL P 242     165.583  72.492 109.322  1.00 12.01      P1   C
ATOM    735  O   VAL P 242     164.905  73.503 109.516  1.00 16.00      P1   O
ATOM    736  N   GLU P 243     165.340  71.320 109.895  1.00 14.01      P1   N
ATOM    737  HN  GLU P 243     165.897  70.512 109.725  0.00  0.00      P1   H
ATOM    738  CA  GLU P 243     164.243  71.098 110.823  1.00 12.01      P1   C
ATOM    739  HA  GLU P 243     163.313  71.197 110.278  0.00  0.00      P1   H
ATOM    740  CB  GLU P 243     164.380  69.696 111.438  1.00 12.01      P1   C
ATOM    741  HB1 GLU P 243     164.404  68.953 110.607  0.00  0.00      P1   H
ATOM    742  HB2 GLU P 243     165.361  69.606 111.956  0.00  0.00      P1   H
ATOM    743  CG  GLU P 243     163.271  69.304 112.397  1.00 12.01      P1   C
ATOM    744  HG1 GLU P 243     163.495  68.315 112.836  0.00  0.00      P1   H
ATOM    745  HG2 GLU P 243     163.168  70.049 113.211  0.00  0.00      P1   H
ATOM    746  CD  GLU P 243     161.926  69.153 111.712  1.00 12.01      P1   C
ATOM    747  OE1 GLU P 243     161.884  69.177 110.462  1.00 16.00      P1   O
ATOM    748  OE2 GLU P 243     160.913  68.996 112.428  1.00 16.00      P1   O
ATOM    749  C   GLU P 243     164.236  72.157 111.930  1.00 12.01      P1   C
ATOM    750  O   GLU P 243     163.199  72.733 112.220  1.00 16.00      P1   O
ATOM    751  N   ASN P 244     165.401  72.424 112.520  1.00 14.01      P1   N
ATOM    752  HN  ASN P 244     166.255  71.978 112.254  0.00  0.00      P1   H
ATOM    753  CA  ASN P 244     165.537  73.397 113.613  1.00 12.01      P1   C
ATOM    754  HA  ASN P 244     164.768  73.098 114.318  0.00  0.00      P1   H
ATOM    755  CB  ASN P 244     166.928  73.305 114.250  1.00 12.01      P1   C
ATOM    756  HB1 ASN P 244     167.680  73.333 113.431  0.00  0.00      P1   H
ATOM    757  HB2 ASN P 244     167.113  74.184 114.901  0.00  0.00      P1   H
ATOM    758  CG  ASN P 244     167.130  72.020 115.031  1.00 12.01      P1   C
ATOM    759  OD1 ASN P 244     168.220  71.761 115.536  1.00 16.00      P1   O
ATOM    760  ND2 ASN P 244     166.078  71.217 115.142  1.00 14.01      P1   N
ATOM    761 HD21 ASN P 244     166.197  70.376 115.663  0.00  0.00      P1   H
ATOM    762 HD22 ASN P 244     165.207  71.479 114.739  0.00  0.00      P1   H
ATOM    763  C   ASN P 244     165.290  74.841 113.253  1.00 12.01      P1   C
ATOM    764  O   ASN P 244     165.176  75.702 114.130  1.00 16.00      P1   O
ATOM    765  N   ILE P 245     165.223  75.122 111.960  1.00 14.01      P1   N
ATOM    766  HN  ILE P 245     165.331  74.458 111.223  0.00  0.00      P1   H
ATOM    767  CA  ILE P 245     164.978  76.474 111.508  1.00 12.01      P1   C
ATOM    768  HA  ILE P 245     165.032  77.105 112.386  0.00  0.00      P1   H
ATOM    769  CB  ILE P 245     165.987  76.859 110.407  1.00 12.01      P1   C
ATOM    770  HB  ILE P 245     165.952  76.005 109.684  0.00  0.00      P1   H
ATOM    771  CG2 ILE P 245     165.591  78.179 109.766  1.00 12.01      P1   C
ATOM    772 HG21 ILE P 245     166.219  78.384 108.874  0.00  0.00      P1   H
ATOM    773 HG22 ILE P 245     164.532  78.156 109.434  0.00  0.00      P1   H
ATOM    774 HG23 ILE P 245     165.717  79.021 110.479  0.00  0.00      P1   H
ATOM    775  CG1 ILE P 245     167.398  76.893 111.001  1.00 12.01      P1   C
ATOM    776 HG11 ILE P 245     167.444  77.647 111.819  0.00  0.00      P1   H
ATOM    777 HG12 ILE P 245     167.622  75.901 111.455  0.00  0.00      P1   H
ATOM    778  CD  ILE P 245     168.483  77.200 109.991  1.00 12.01      P1   C
ATOM    779  HD1 ILE P 245     169.483  77.153 110.473  0.00  0.00      P1   H
ATOM    780  HD2 ILE P 245     168.463  76.464 109.158  0.00  0.00      P1   H
ATOM    781  HD3 ILE P 245     168.355  78.218 109.566  0.00  0.00      P1   H
ATOM    782  C   ILE P 245     163.566  76.617 110.948  1.00 12.01      P1   C
ATOM    783  O   ILE P 245     162.836  77.551 111.286  1.00 16.00      P1   O
ATOM    784  N   PHE P 246     163.175  75.673 110.102  1.00 14.01      P1   N
ATOM    785  HN  PHE P 246     163.706  74.864 109.855  0.00  0.00      P1   H
ATOM    786  CA  PHE P 246     161.884  75.765 109.451  1.00 12.01      P1   C
ATOM    787  HA  PHE P 246     161.612  76.803 109.597  0.00  0.00      P1   H
ATOM    788  CB  PHE P 246     162.051  75.494 107.960  1.00 12.01      P1   C
ATOM    789  HB1 PHE P 246     162.429  74.458 107.819  0.00  0.00      P1   H
ATOM    790  HB2 PHE P 246     161.077  75.562 107.429  0.00  0.00      P1   H
ATOM    791  CG  PHE P 246     163.046  76.396 107.285  1.00 12.01      P1   C
ATOM    792  CD1 PHE P 246     164.393  76.040 107.209  1.00 12.01      P1   C
ATOM    793  HD1 PHE P 246     164.735  75.133 107.689  0.00  0.00      P1   H
ATOM    794  CE1 PHE P 246     165.322  76.855 106.516  1.00 12.01      P1   C
ATOM    795  HE1 PHE P 246     166.361  76.562 106.459  0.00  0.00      P1   H
ATOM    796  CZ  PHE P 246     164.894  78.026 105.906  1.00 12.01      P1   C
ATOM    797  HZ  PHE P 246     165.593  78.648 105.365  0.00  0.00      P1   H
ATOM    798  CD2 PHE P 246     162.628  77.579 106.677  1.00 12.01      P1   C
ATOM    799  HD2 PHE P 246     161.595  77.889 106.752  0.00  0.00      P1   H
ATOM    800  CE2 PHE P 246     163.543  78.396 105.985  1.00 12.01      P1   C
ATOM    801  HE2 PHE P 246     163.202  79.309 105.516  0.00  0.00      P1   H
ATOM    802  C   PHE P 246     160.740  74.924 109.992  1.00 12.01      P1   C
ATOM    803  O   PHE P 246     159.608  75.087 109.552  1.00 16.00      P1   O
ATOM    804  N   SER P 247     161.036  74.030 110.926  1.00 14.01      P1   N
ATOM    805  HN  SER P 247     161.965  73.875 111.262  0.00  0.00      P1   H
ATOM    806  CA  SER P 247     160.024  73.185 111.553  1.00 12.01      P1   C
ATOM    807  HA  SER P 247     160.588  72.381 112.007  0.00  0.00      P1   H
ATOM    808  CB  SER P 247     159.289  74.013 112.620  1.00 12.01      P1   C
ATOM    809  HB1 SER P 247     160.050  74.438 113.313  0.00  0.00      P1   H
ATOM    810  HB2 SER P 247     158.760  74.872 112.148  0.00  0.00      P1   H
ATOM    811  OG  SER P 247     158.389  73.229 113.376  1.00 16.00      P1   O
ATOM    812  HG1 SER P 247     158.141  73.749 114.151  0.00  0.00      P1   H
ATOM    813  C   SER P 247     159.021  72.546 110.577  1.00 12.01      P1   C
ATOM    814  O   SER P 247     159.384  72.083 109.493  1.00 16.00      P1   O
ATOM    815  N   ARG P 248     157.755  72.535 110.976  1.00 14.01      P1   N
ATOM    816  HN  ARG P 248     157.509  72.943 111.852  0.00  0.00      P1   H
ATOM    817  CA  ARG P 248     156.665  71.948 110.196  1.00 12.01      P1   C
ATOM    818  HA  ARG P 248     157.053  71.038 109.753  0.00  0.00      P1   H
ATOM    819  CB  ARG P 248     155.466  71.656 111.131  1.00 12.01      P1   C
ATOM    820  HB1 ARG P 248     155.153  72.639 111.559  0.00  0.00      P1   H
ATOM    821  HB2 ARG P 248     154.603  71.296 110.528  0.00  0.00      P1   H
ATOM    822  CG  ARG P 248     155.725  70.698 112.306  1.00 12.01      P1   C
ATOM    823  HG1 ARG P 248     156.478  71.161 112.980  0.00  0.00      P1   H
ATOM    824  HG2 ARG P 248     154.795  70.609 112.913  0.00  0.00      P1   H
ATOM    825  CD  ARG P 248     156.132  69.311 111.817  1.00 12.01      P1   C
ATOM    826  HD1 ARG P 248     156.136  68.602 112.677  0.00  0.00      P1   H
ATOM    827  HD2 ARG P 248     155.428  68.928 111.042  0.00  0.00      P1   H
ATOM    828  NE  ARG P 248     157.459  69.334 111.207  1.00 14.01      P1   N
ATOM    829  HE  ARG P 248     158.055  70.053 111.583  0.00  0.00      P1   H
ATOM    830  CZ  ARG P 248     157.854  68.499 110.253  1.00 12.01      P1   C
ATOM    831  NH1 ARG P 248     157.017  67.574 109.797  1.00 14.01      P1   N
ATOM    832 HH11 ARG P 248     157.307  66.929 109.104  0.00  0.00      P1   H
ATOM    833 HH12 ARG P 248     156.146  67.484 110.285  0.00  0.00      P1   H
ATOM    834  NH2 ARG P 248     159.078  68.592 109.744  1.00 14.01      P1   N
ATOM    835 HH21 ARG P 248     159.337  68.025 108.975  0.00  0.00      P1   H
ATOM    836 HH22 ARG P 248     159.620  69.375 110.020  0.00  0.00      P1   H
ATOM    837  C   ARG P 248     156.162  72.820 109.037  1.00 12.01      P1   C
ATOM    838  O   ARG P 248     155.056  72.588 108.546  1.00 16.00      P1   O
ATOM    839  N   ILE P 249     156.962  73.788 108.575  1.00 14.01      P1   N
ATOM    840  HN  ILE P 249     157.891  73.967 108.891  0.00  0.00      P1   H
ATOM    841  CA  ILE P 249     156.501  74.696 107.518  1.00 12.01      P1   C
ATOM    842  HA  ILE P 249     155.746  75.311 107.992  0.00  0.00      P1   H
ATOM    843  CB  ILE P 249     157.656  75.621 106.978  1.00 12.01      P1   C
ATOM    844  HB  ILE P 249     158.138  76.034 107.900  0.00  0.00      P1   H
ATOM    845  CG2 ILE P 249     158.572  74.857 106.011  1.00 12.01      P1   C
ATOM    846 HG21 ILE P 249     159.466  75.464 105.758  0.00  0.00      P1   H
ATOM    847 HG22 ILE P 249     158.927  73.909 106.467  0.00  0.00      P1   H
ATOM    848 HG23 ILE P 249     158.040  74.615 105.067  0.00  0.00      P1   H
ATOM    849  CG1 ILE P 249     157.055  76.805 106.215  1.00 12.01      P1   C
ATOM    850 HG11 ILE P 249     157.860  77.355 105.679  0.00  0.00      P1   H
ATOM    851 HG12 ILE P 249     156.351  76.417 105.443  0.00  0.00      P1   H
ATOM    852  CD  ILE P 249     156.307  77.768 107.072  1.00 12.01      P1   C
ATOM    853  HD1 ILE P 249     155.851  78.567 106.448  0.00  0.00      P1   H
ATOM    854  HD2 ILE P 249     155.493  77.251 107.624  0.00  0.00      P1   H
ATOM    855  HD3 ILE P 249     156.981  78.252 107.810  0.00  0.00      P1   H
ATOM    856  C   ILE P 249     155.828  74.006 106.330  1.00 12.01      P1   C
ATOM    857  O   ILE P 249     154.819  74.485 105.824  1.00 16.00      P1   O
ATOM    858  N   VAL P 250     156.377  72.885 105.891  1.00 14.01      P1   N
ATOM    859  HN  VAL P 250     157.191  72.463 106.281  0.00  0.00      P1   H
ATOM    860  CA  VAL P 250     155.807  72.162 104.763  1.00 12.01      P1   C
ATOM    861  HA  VAL P 250     155.702  72.875 103.955  0.00  0.00      P1   H
ATOM    862  CB  VAL P 250     156.744  71.008 104.312  1.00 12.01      P1   C
ATOM    863  HB  VAL P 250     156.884  70.326 105.186  0.00  0.00      P1   H
ATOM    864  CG1 VAL P 250     156.115  70.234 103.166  1.00 12.01      P1   C
ATOM    865 HG11 VAL P 250     156.803  69.433 102.818  0.00  0.00      P1   H
ATOM    866 HG12 VAL P 250     155.167  69.745 103.473  0.00  0.00      P1   H
ATOM    867 HG13 VAL P 250     155.907  70.906 102.306  0.00  0.00      P1   H
ATOM    868  CG2 VAL P 250     158.086  71.579 103.872  1.00 12.01      P1   C
ATOM    869 HG21 VAL P 250     158.756  70.771 103.508  0.00  0.00      P1   H
ATOM    870 HG22 VAL P 250     157.947  72.315 103.051  0.00  0.00      P1   H
ATOM    871 HG23 VAL P 250     158.601  72.088 104.713  0.00  0.00      P1   H
ATOM    872  C   VAL P 250     154.410  71.604 105.069  1.00 12.01      P1   C
ATOM    873  O   VAL P 250     153.495  71.747 104.255  1.00 16.00      P1   O
ATOM    874  N   ASP P 251     154.231  70.984 106.233  1.00 14.01      P1   N
ATOM    875  HN  ASP P 251     154.907  70.835 106.950  0.00  0.00      P1   H
ATOM    876  CA  ASP P 251     152.915  70.433 106.565  1.00 12.01      P1   C
ATOM    877  HA  ASP P 251     152.623  69.773 105.756  0.00  0.00      P1   H
ATOM    878  CB  ASP P 251     152.918  69.715 107.921  1.00 12.01      P1   C
ATOM    879  HB1 ASP P 251     153.276  70.414 108.703  0.00  0.00      P1   H
ATOM    880  HB2 ASP P 251     151.895  69.385 108.190  0.00  0.00      P1   H
ATOM    881  CG  ASP P 251     153.832  68.505 107.948  1.00 12.01      P1   C
ATOM    882  OD1 ASP P 251     153.937  67.816 106.913  1.00 16.00      P1   O
ATOM    883  OD2 ASP P 251     154.420  68.225 109.014  1.00 16.00      P1   O
ATOM    884  C   ASP P 251     151.887  71.547 106.614  1.00 12.01      P1   C
ATOM    885  O   ASP P 251     150.767  71.395 106.119  1.00 16.00      P1   O
ATOM    886  N   ILE P 252     152.279  72.669 107.215  1.00 14.01      P1   N
ATOM    887  HN  ILE P 252     153.184  72.805 107.613  0.00  0.00      P1   H
ATOM    888  CA  ILE P 252     151.395  73.815 107.342  1.00 12.01      P1   C
ATOM    889  HA  ILE P 252     150.502  73.453 107.835  0.00  0.00      P1   H
ATOM    890  CB  ILE P 252     152.071  74.908 108.205  1.00 12.01      P1   C
ATOM    891  HB  ILE P 252     153.121  74.958 107.821  0.00  0.00      P1   H
ATOM    892  CG2 ILE P 252     151.311  76.225 108.100  1.00 12.01      P1   C
ATOM    893 HG21 ILE P 252     151.879  77.044 108.589  0.00  0.00      P1   H
ATOM    894 HG22 ILE P 252     151.158  76.510 107.038  0.00  0.00      P1   H
ATOM    895 HG23 ILE P 252     150.317  76.151 108.590  0.00  0.00      P1   H
ATOM    896  CG1 ILE P 252     152.133  74.415 109.661  1.00 12.01      P1   C
ATOM    897 HG11 ILE P 252     151.103  74.240 110.043  0.00  0.00      P1   H
ATOM    898 HG12 ILE P 252     152.665  73.437 109.688  0.00  0.00      P1   H
ATOM    899  CD  ILE P 252     152.847  75.348 110.627  1.00 12.01      P1   C
ATOM    900  HD1 ILE P 252     152.897  74.891 111.639  0.00  0.00      P1   H
ATOM    901  HD2 ILE P 252     153.885  75.548 110.284  0.00  0.00      P1   H
ATOM    902  HD3 ILE P 252     152.312  76.317 110.714  0.00  0.00      P1   H
ATOM    903  C   ILE P 252     150.961  74.347 105.974  1.00 12.01      P1   C
ATOM    904  O   ILE P 252     149.814  74.770 105.791  1.00 16.00      P1   O
ATOM    905  N   HSD P 253     151.871  74.302 105.008  1.00 14.01      P1   N
ATOM    906  HN  HSD P 253     152.805  73.972 105.134  0.00  0.00      P1   H
ATOM    907  CA  HSD P 253     151.548  74.747 103.663  1.00 12.01      P1   C
ATOM    908  HA  HSD P 253     151.082  75.722 103.730  0.00  0.00      P1   H
ATOM    909  CB  HSD P 253     152.819  74.808 102.801  1.00 12.01      P1   C
ATOM    910  HB1 HSD P 253     153.467  75.633 103.169  0.00  0.00      P1   H
ATOM    911  HB2 HSD P 253     153.398  73.867 102.925  0.00  0.00      P1   H
ATOM    912  ND1 HSD P 253     152.358  73.994 100.451  1.00 14.01      P1   N
ATOM    913  HD1 HSD P 253     152.304  73.021 100.679  0.00  0.00      P1   H
ATOM    914  CG  HSD P 253     152.555  75.030 101.339  1.00 12.01      P1   C
ATOM    915  CE1 HSD P 253     152.133  74.485  99.243  1.00 12.01      P1   C
ATOM    916  HE1 HSD P 253     151.944  73.869  98.360  0.00  0.00      P1   H
ATOM    917  NE2 HSD P 253     152.172  75.803  99.317  1.00 14.01      P1   N
ATOM    918  CD2 HSD P 253     152.433  76.171 100.617  1.00 12.01      P1   C
ATOM    919  HD2 HSD P 253     152.544  77.202 100.930  0.00  0.00      P1   H
ATOM    920  C   HSD P 253     150.531  73.798 103.037  1.00 12.01      P1   C
ATOM    921  O   HSD P 253     149.595  74.232 102.369  1.00 16.00      P1   O
ATOM    922  N   GLU P 254     150.717  72.504 103.251  1.00 14.01      P1   N
ATOM    923  HN  GLU P 254     151.458  72.114 103.791  0.00  0.00      P1   H
ATOM    924  CA  GLU P 254     149.809  71.513 102.686  1.00 12.01      P1   C
ATOM    925  HA  GLU P 254     149.710  71.703 101.625  0.00  0.00      P1   H
ATOM    926  CB  GLU P 254     150.359  70.092 102.913  1.00 12.01      P1   C
ATOM    927  HB1 GLU P 254     151.408  70.062 102.539  0.00  0.00      P1   H
ATOM    928  HB2 GLU P 254     150.418  69.880 104.004  0.00  0.00      P1   H
ATOM    929  CG  GLU P 254     149.570  68.972 102.225  1.00 12.01      P1   C
ATOM    930  HG1 GLU P 254     149.264  69.303 101.216  0.00  0.00      P1   H
ATOM    931  HG2 GLU P 254     150.181  68.052 102.137  0.00  0.00      P1   H
ATOM    932  CD  GLU P 254     148.270  68.604 102.935  1.00 12.01      P1   C
ATOM    933  OE1 GLU P 254     147.473  67.851 102.340  1.00 16.00      P1   O
ATOM    934  OE2 GLU P 254     148.041  69.045 104.083  1.00 16.00      P1   O
ATOM    935  C   GLU P 254     148.416  71.653 103.304  1.00 12.01      P1   C
ATOM    936  O   GLU P 254     147.413  71.583 102.601  1.00 16.00      P1   O
ATOM    937  N   LEU P 255     148.367  71.859 104.616  1.00 14.01      P1   N
ATOM    938  HN  LEU P 255     149.177  71.920 105.196  0.00  0.00      P1   H
ATOM    939  CA  LEU P 255     147.105  72.016 105.331  1.00 12.01      P1   C
ATOM    940  HA  LEU P 255     146.490  71.153 105.110  0.00  0.00      P1   H
ATOM    941  CB  LEU P 255     147.359  72.229 106.829  1.00 12.01      P1   C
ATOM    942  HB1 LEU P 255     148.175  71.531 107.127  0.00  0.00      P1   H
ATOM    943  HB2 LEU P 255     147.759  73.255 106.986  0.00  0.00      P1   H
ATOM    944  CG  LEU P 255     146.235  72.018 107.852  1.00 12.01      P1   C
ATOM    945  HG  LEU P 255     146.191  70.937 108.128  0.00  0.00      P1   H
ATOM    946  CD1 LEU P 255     146.559  72.859 109.076  1.00 12.01      P1   C
ATOM    947 HD11 LEU P 255     145.747  72.778 109.831  0.00  0.00      P1   H
ATOM    948 HD12 LEU P 255     147.507  72.518 109.545  0.00  0.00      P1   H
ATOM    949 HD13 LEU P 255     146.669  73.929 108.799  0.00  0.00      P1   H
ATOM    950  CD2 LEU P 255     144.875  72.419 107.306  1.00 12.01      P1   C
ATOM    951 HD21 LEU P 255     144.085  72.235 108.066  0.00  0.00      P1   H
ATOM    952 HD22 LEU P 255     144.842  73.494 107.039  0.00  0.00      P1   H
ATOM    953 HD23 LEU P 255     144.629  71.825 106.399  0.00  0.00      P1   H
ATOM    954  C   LEU P 255     146.383  73.249 104.789  1.00 12.01      P1   C
ATOM    955  O   LEU P 255     145.176  73.219 104.542  1.00 16.00      P1   O
ATOM    956  N   SER P 256     147.133  74.334 104.615  1.00 14.01      P1   N
ATOM    957  HN  SER P 256     148.115  74.373 104.800  0.00  0.00      P1   H
ATOM    958  CA  SER P 256     146.567  75.586 104.127  1.00 12.01      P1   C
ATOM    959  HA  SER P 256     145.744  75.797 104.797  0.00  0.00      P1   H
ATOM    960  CB  SER P 256     147.616  76.704 104.196  1.00 12.01      P1   C
ATOM    961  HB1 SER P 256     148.476  76.412 103.551  0.00  0.00      P1   H
ATOM    962  HB2 SER P 256     147.202  77.650 103.780  0.00  0.00      P1   H
ATOM    963  OG  SER P 256     148.077  76.882 105.526  1.00 16.00      P1   O
ATOM    964  HG1 SER P 256     148.876  77.423 105.479  0.00  0.00      P1   H
ATOM    965  C   SER P 256     145.991  75.498 102.714  1.00 12.01      P1   C
ATOM    966  O   SER P 256     144.914  76.031 102.448  1.00 16.00      P1   O
ATOM    967  N   VAL P 257     146.704  74.847 101.799  1.00 14.01      P1   N
ATOM    968  HN  VAL P 257     147.592  74.422 101.955  0.00  0.00      P1   H
ATOM    969  CA  VAL P 257     146.201  74.709 100.438  1.00 12.01      P1   C
ATOM    970  HA  VAL P 257     145.917  75.689 100.076  0.00  0.00      P1   H
ATOM    971  CB  VAL P 257     147.256  74.078  99.495  1.00 12.01      P1   C
ATOM    972  HB  VAL P 257     147.683  73.186 100.016  0.00  0.00      P1   H
ATOM    973  CG1 VAL P 257     146.600  73.631  98.178  1.00 12.01      P1   C
ATOM    974 HG11 VAL P 257     147.365  73.215  97.488  0.00  0.00      P1   H
ATOM    975 HG12 VAL P 257     145.841  72.839  98.346  0.00  0.00      P1   H
ATOM    976 HG13 VAL P 257     146.112  74.491  97.671  0.00  0.00      P1   H
ATOM    977  CG2 VAL P 257     148.350  75.112  99.184  1.00 12.01      P1   C
ATOM    978 HG21 VAL P 257     149.097  74.693  98.477  0.00  0.00      P1   H
ATOM    979 HG22 VAL P 257     147.907  76.023  98.726  0.00  0.00      P1   H
ATOM    980 HG23 VAL P 257     148.892  75.413 100.104  0.00  0.00      P1   H
ATOM    981  C   VAL P 257     144.941  73.849 100.466  1.00 12.01      P1   C
ATOM    982  O   VAL P 257     143.987  74.113  99.741  1.00 16.00      P1   O
ATOM    983  N   LYS P 258     144.929  72.829 101.319  1.00 14.01      P1   N
ATOM    984  HN  LYS P 258     145.696  72.589 101.912  0.00  0.00      P1   H
ATOM    985  CA  LYS P 258     143.762  71.974 101.444  1.00 12.01      P1   C
ATOM    986  HA  LYS P 258     143.505  71.631 100.449  0.00  0.00      P1   H
ATOM    987  CB  LYS P 258     144.076  70.778 102.340  1.00 12.01      P1   C
ATOM    988  HB1 LYS P 258     145.017  70.320 101.957  0.00  0.00      P1   H
ATOM    989  HB2 LYS P 258     144.302  71.144 103.367  0.00  0.00      P1   H
ATOM    990  CG  LYS P 258     142.980  69.708 102.377  1.00 12.01      P1   C
ATOM    991  HG1 LYS P 258     142.117  70.090 102.968  0.00  0.00      P1   H
ATOM    992  HG2 LYS P 258     142.617  69.525 101.340  0.00  0.00      P1   H
ATOM    993  CD  LYS P 258     143.453  68.391 103.002  1.00 12.01      P1   C
ATOM    994  HD1 LYS P 258     142.711  67.597 102.754  0.00  0.00      P1   H
ATOM    995  HD2 LYS P 258     144.418  68.107 102.523  0.00  0.00      P1   H
ATOM    996  CE  LYS P 258     143.639  68.474 104.516  1.00 12.01      P1   C
ATOM    997  HE1 LYS P 258     142.702  68.822 105.005  0.00  0.00      P1   H
ATOM    998  HE2 LYS P 258     143.905  67.477 104.932  0.00  0.00      P1   H
ATOM    999  NZ  LYS P 258     144.720  69.421 104.904  1.00 14.01      P1   N
ATOM   1000  HZ1 LYS P 258     144.814  69.450 105.940  0.00  0.00      P1   H
ATOM   1001  HZ2 LYS P 258     145.620  69.112 104.484  0.00  0.00      P1   H
ATOM   1002  HZ3 LYS P 258     144.488  70.372 104.553  0.00  0.00      P1   H
ATOM   1003  C   LYS P 258     142.572  72.762 101.975  1.00 12.01      P1   C
ATOM   1004  O   LYS P 258     141.470  72.682 101.431  1.00 16.00      P1   O
ATOM   1005  N   LEU P 259     142.787  73.550 103.031  1.00 14.01      P1   N
ATOM   1006  HN  LEU P 259     143.673  73.647 103.480  0.00  0.00      P1   H
ATOM   1007  CA  LEU P 259     141.722  74.351 103.627  1.00 12.01      P1   C
ATOM   1008  HA  LEU P 259     140.941  73.662 103.922  0.00  0.00      P1   H
ATOM   1009  CB  LEU P 259     142.247  75.167 104.814  1.00 12.01      P1   C
ATOM   1010  HB1 LEU P 259     143.159  74.649 105.191  0.00  0.00      P1   H
ATOM   1011  HB2 LEU P 259     142.587  76.161 104.448  0.00  0.00      P1   H
ATOM   1012  CG  LEU P 259     141.326  75.385 106.024  1.00 12.01      P1   C
ATOM   1013  HG  LEU P 259     141.387  74.482 106.679  0.00  0.00      P1   H
ATOM   1014  CD1 LEU P 259     141.798  76.621 106.792  1.00 12.01      P1   C
ATOM   1015 HD11 LEU P 259     141.120  76.831 107.647  0.00  0.00      P1   H
ATOM   1016 HD12 LEU P 259     142.824  76.466 107.190  0.00  0.00      P1   H
ATOM   1017 HD13 LEU P 259     141.809  77.513 106.131  0.00  0.00      P1   H
ATOM   1018  CD2 LEU P 259     139.889  75.561 105.604  1.00 12.01      P1   C
ATOM   1019 HD21 LEU P 259     139.240  75.698 106.496  0.00  0.00      P1   H
ATOM   1020 HD22 LEU P 259     139.758  76.449 104.953  0.00  0.00      P1   H
ATOM   1021 HD23 LEU P 259     139.533  74.665 105.050  0.00  0.00      P1   H
ATOM   1022  C   LEU P 259     141.122  75.320 102.601  1.00 12.01      P1   C
ATOM   1023  O   LEU P 259     139.904  75.378 102.435  1.00 16.00      P1   O
ATOM   1024  N   LEU P 260     141.975  76.077 101.914  1.00 14.01      P1   N
ATOM   1025  HN  LEU P 260     142.968  76.042 102.010  0.00  0.00      P1   H
ATOM   1026  CA  LEU P 260     141.497  77.056 100.927  1.00 12.01      P1   C
ATOM   1027  HA  LEU P 260     140.802  77.709 101.439  0.00  0.00      P1   H
ATOM   1028  CB  LEU P 260     142.671  77.823 100.300  1.00 12.01      P1   C
ATOM   1029  HB1 LEU P 260     143.465  77.903 101.078  0.00  0.00      P1   H
ATOM   1030  HB2 LEU P 260     143.106  77.211  99.479  0.00  0.00      P1   H
ATOM   1031  CG  LEU P 260     142.468  79.248  99.755  1.00 12.01      P1   C
ATOM   1032  HG  LEU P 260     142.618  79.973 100.591  0.00  0.00      P1   H
ATOM   1033  CD1 LEU P 260     143.481  79.501  98.645  1.00 12.01      P1   C
ATOM   1034 HD11 LEU P 260     143.327  80.507  98.199  0.00  0.00      P1   H
ATOM   1035 HD12 LEU P 260     144.518  79.450  99.042  0.00  0.00      P1   H
ATOM   1036 HD13 LEU P 260     143.377  78.744  97.839  0.00  0.00      P1   H
ATOM   1037  CD2 LEU P 260     141.082  79.448  99.210  1.00 12.01      P1   C
ATOM   1038 HD21 LEU P 260     140.959  80.489  98.841  0.00  0.00      P1   H
ATOM   1039 HD22 LEU P 260     140.872  78.764  98.363  0.00  0.00      P1   H
ATOM   1040 HD23 LEU P 260     140.323  79.268 100.002  0.00  0.00      P1   H
ATOM   1041  C   LEU P 260     140.730  76.355  99.806  1.00 12.01      P1   C
ATOM   1042  O   LEU P 260     139.702  76.845  99.344  1.00 16.00      P1   O
ATOM   1043  N   GLY P 261     141.248  75.214  99.363  1.00 14.01      P1   N
ATOM   1044  HN  GLY P 261     142.085  74.808  99.729  0.00  0.00      P1   H
ATOM   1045  CA  GLY P 261     140.606  74.472  98.290  1.00 12.01      P1   C
ATOM   1046  HA1 GLY P 261     141.180  73.566  98.153  0.00  0.00      P1   H
ATOM   1047  HA2 GLY P 261     140.587  75.122  97.425  0.00  0.00      P1   H
ATOM   1048  C   GLY P 261     139.174  74.077  98.610  1.00 12.01      P1   C
ATOM   1049  O   GLY P 261     138.274  74.261  97.795  1.00 16.00      P1   O
ATOM   1050  N   HSD P 262     138.964  73.523  99.796  1.00 14.01      P1   N
ATOM   1051  HN  HSD P 262     139.687  73.353 100.464  0.00  0.00      P1   H
ATOM   1052  CA  HSD P 262     137.632  73.118 100.210  1.00 12.01      P1   C
ATOM   1053  HA  HSD P 262     137.229  72.459  99.451  0.00  0.00      P1   H
ATOM   1054  CB  HSD P 262     137.713  72.413 101.560  1.00 12.01      P1   C
ATOM   1055  HB1 HSD P 262     138.281  73.053 102.269  0.00  0.00      P1   H
ATOM   1056  HB2 HSD P 262     136.690  72.297 101.981  0.00  0.00      P1   H
ATOM   1057  ND1 HSD P 262     138.774  70.378 102.610  1.00 14.01      P1   N
ATOM   1058  HD1 HSD P 262     138.628  70.654 103.561  0.00  0.00      P1   H
ATOM   1059  CG  HSD P 262     138.374  71.072 101.491  1.00 12.01      P1   C
ATOM   1060  CE1 HSD P 262     139.289  69.216 102.245  1.00 12.01      P1   C
ATOM   1061  HE1 HSD P 262     139.677  68.474 102.947  0.00  0.00      P1   H
ATOM   1062  NE2 HSD P 262     139.235  69.133 100.928  1.00 14.01      P1   N
ATOM   1063  CD2 HSD P 262     138.667  70.280 100.432  1.00 12.01      P1   C
ATOM   1064  HD2 HSD P 262     138.539  70.468  99.373  0.00  0.00      P1   H
ATOM   1065  C   HSD P 262     136.721  74.330 100.288  1.00 12.01      P1   C
ATOM   1066  O   HSD P 262     135.604  74.319  99.763  1.00 16.00      P1   O
ATOM   1067  N   ILE P 263     137.209  75.388 100.927  1.00 14.01      P1   N
ATOM   1068  HN  ILE P 263     138.112  75.439 101.348  0.00  0.00      P1   H
ATOM   1069  CA  ILE P 263     136.423  76.597 101.061  1.00 12.01      P1   C
ATOM   1070  HA  ILE P 263     135.496  76.309 101.541  0.00  0.00      P1   H
ATOM   1071  CB  ILE P 263     137.176  77.660 101.881  1.00 12.01      P1   C
ATOM   1072  HB  ILE P 263     138.193  77.704 101.416  0.00  0.00      P1   H
ATOM   1073  CG2 ILE P 263     136.411  78.980 101.859  1.00 12.01      P1   C
ATOM   1074 HG21 ILE P 263     137.018  79.791 102.313  0.00  0.00      P1   H
ATOM   1075 HG22 ILE P 263     136.171  79.282 100.818  0.00  0.00      P1   H
ATOM   1076 HG23 ILE P 263     135.461  78.898 102.428  0.00  0.00      P1   H
ATOM   1077  CG1 ILE P 263     137.358  77.166 103.319  1.00 12.01      P1   C
ATOM   1078 HG11 ILE P 263     136.363  76.974 103.780  0.00  0.00      P1   H
ATOM   1079 HG12 ILE P 263     137.905  76.195 103.300  0.00  0.00      P1   H
ATOM   1080  CD  ILE P 263     138.129  78.121 104.197  1.00 12.01      P1   C
ATOM   1081  HD1 ILE P 263     138.277  77.682 105.207  0.00  0.00      P1   H
ATOM   1082  HD2 ILE P 263     139.128  78.335 103.761  0.00  0.00      P1   H
ATOM   1083  HD3 ILE P 263     137.584  79.081 104.316  0.00  0.00      P1   H
ATOM   1084  C   ILE P 263     136.056  77.158  99.698  1.00 12.01      P1   C
ATOM   1085  O   ILE P 263     134.955  77.687  99.525  1.00 16.00      P1   O
ATOM   1086  N   GLU P 264     136.956  77.035  98.729  1.00 14.01      P1   N
ATOM   1087  HN  GLU P 264     137.851  76.606  98.816  0.00  0.00      P1   H
ATOM   1088  CA  GLU P 264     136.673  77.554  97.390  1.00 12.01      P1   C
ATOM   1089  HA  GLU P 264     136.330  78.576  97.496  0.00  0.00      P1   H
ATOM   1090  CB  GLU P 264     137.930  77.551  96.508  1.00 12.01      P1   C
ATOM   1091  HB1 GLU P 264     138.333  76.512  96.482  0.00  0.00      P1   H
ATOM   1092  HB2 GLU P 264     137.655  77.798  95.458  0.00  0.00      P1   H
ATOM   1093  CG  GLU P 264     139.009  78.501  97.012  1.00 12.01      P1   C
ATOM   1094  HG1 GLU P 264     138.596  79.524  97.083  0.00  0.00      P1   H
ATOM   1095  HG2 GLU P 264     139.380  78.188  98.008  0.00  0.00      P1   H
ATOM   1096  CD  GLU P 264     140.199  78.616  96.086  1.00 12.01      P1   C
ATOM   1097  OE1 GLU P 264     140.710  77.570  95.629  1.00 16.00      P1   O
ATOM   1098  OE2 GLU P 264     140.643  79.757  95.833  1.00 16.00      P1   O
ATOM   1099  C   GLU P 264     135.564  76.775  96.703  1.00 12.01      P1   C
ATOM   1100  O   GLU P 264     134.666  77.370  96.107  1.00 16.00      P1   O
ATOM   1101  N   ASP P 265     135.619  75.451  96.790  1.00 14.01      P1   N
ATOM   1102  HN  ASP P 265     136.311  74.907  97.257  0.00  0.00      P1   H
ATOM   1103  CA  ASP P 265     134.592  74.641  96.160  1.00 12.01      P1   C
ATOM   1104  HA  ASP P 265     134.517  74.945  95.122  0.00  0.00      P1   H
ATOM   1105  CB  ASP P 265     134.897  73.153  96.303  1.00 12.01      P1   C
ATOM   1106  HB1 ASP P 265     134.836  72.869  97.373  0.00  0.00      P1   H
ATOM   1107  HB2 ASP P 265     134.160  72.547  95.739  0.00  0.00      P1   H
ATOM   1108  CG  ASP P 265     136.283  72.800  95.818  1.00 12.01      P1   C
ATOM   1109  OD1 ASP P 265     136.753  73.458  94.861  1.00 16.00      P1   O
ATOM   1110  OD2 ASP P 265     136.881  71.854  96.379  1.00 16.00      P1   O
ATOM   1111  C   ASP P 265     133.252  74.949  96.805  1.00 12.01      P1   C
ATOM   1112  O   ASP P 265     132.259  75.170  96.117  1.00 16.00      P1   O
ATOM   1113  N   THR P 266     133.230  74.956  98.133  1.00 14.01      P1   N
ATOM   1114  HN  THR P 266     134.027  74.771  98.707  0.00  0.00      P1   H
ATOM   1115  CA  THR P 266     132.013  75.240  98.875  1.00 12.01      P1   C
ATOM   1116  HA  THR P 266     131.330  74.431  98.655  0.00  0.00      P1   H
ATOM   1117  CB  THR P 266     132.320  75.384 100.375  1.00 12.01      P1   C
ATOM   1118  HB  THR P 266     133.100  76.180 100.457  0.00  0.00      P1   H
ATOM   1119  OG1 THR P 266     132.880  74.153 100.855  1.00 16.00      P1   O
ATOM   1120  HG1 THR P 266     133.041  74.293 101.794  0.00  0.00      P1   H
ATOM   1121  CG2 THR P 266     131.057  75.708 101.157  1.00 12.01      P1   C
ATOM   1122 HG21 THR P 266     131.295  75.924 102.220  0.00  0.00      P1   H
ATOM   1123 HG22 THR P 266     130.556  76.603 100.730  0.00  0.00      P1   H
ATOM   1124 HG23 THR P 266     130.339  74.860 101.127  0.00  0.00      P1   H
ATOM   1125  C   THR P 266     131.354  76.520  98.355  1.00 12.01      P1   C
ATOM   1126  O   THR P 266     130.181  76.523  97.990  1.00 16.00      P1   O
ATOM   1127  N   VAL P 267     132.120  77.602  98.307  1.00 14.01      P1   N
ATOM   1128  HN  VAL P 267     133.075  77.619  98.593  0.00  0.00      P1   H
ATOM   1129  CA  VAL P 267     131.614  78.880  97.822  1.00 12.01      P1   C
ATOM   1130  HA  VAL P 267     130.825  79.178  98.501  0.00  0.00      P1   H
ATOM   1131  CB  VAL P 267     132.732  79.943  97.807  1.00 12.01      P1   C
ATOM   1132  HB  VAL P 267     133.584  79.528  97.214  0.00  0.00      P1   H
ATOM   1133  CG1 VAL P 267     132.231  81.224  97.146  1.00 12.01      P1   C
ATOM   1134 HG11 VAL P 267     133.022  82.005  97.169  0.00  0.00      P1   H
ATOM   1135 HG12 VAL P 267     131.961  81.058  96.082  0.00  0.00      P1   H
ATOM   1136 HG13 VAL P 267     131.342  81.620  97.681  0.00  0.00      P1   H
ATOM   1137  CG2 VAL P 267     133.188  80.228  99.235  1.00 12.01      P1   C
ATOM   1138 HG21 VAL P 267     133.966  81.021  99.248  0.00  0.00      P1   H
ATOM   1139 HG22 VAL P 267     132.332  80.567  99.858  0.00  0.00      P1   H
ATOM   1140 HG23 VAL P 267     133.624  79.323  99.706  0.00  0.00      P1   H
ATOM   1141  C   VAL P 267     131.003  78.785  96.423  1.00 12.01      P1   C
ATOM   1142  O   VAL P 267     129.875  79.234  96.204  1.00 16.00      P1   O
ATOM   1143  N   GLU P 268     131.746  78.204  95.483  1.00 14.01      P1   N
ATOM   1144  HN  GLU P 268     132.656  77.830  95.636  0.00  0.00      P1   H
ATOM   1145  CA  GLU P 268     131.271  78.065  94.110  1.00 12.01      P1   C
ATOM   1146  HA  GLU P 268     130.999  79.051  93.756  0.00  0.00      P1   H
ATOM   1147  CB  GLU P 268     132.376  77.482  93.224  1.00 12.01      P1   C
ATOM   1148  HB1 GLU P 268     132.646  76.476  93.622  0.00  0.00      P1   H
ATOM   1149  HB2 GLU P 268     131.984  77.309  92.197  0.00  0.00      P1   H
ATOM   1150  CG  GLU P 268     133.639  78.332  93.151  1.00 12.01      P1   C
ATOM   1151  HG1 GLU P 268     133.995  78.553  94.174  0.00  0.00      P1   H
ATOM   1152  HG2 GLU P 268     134.439  77.807  92.592  0.00  0.00      P1   H
ATOM   1153  CD  GLU P 268     133.404  79.682  92.499  1.00 12.01      P1   C
ATOM   1154  OE1 GLU P 268     132.991  79.709  91.320  1.00 16.00      P1   O
ATOM   1155  OE2 GLU P 268     133.631  80.713  93.165  1.00 16.00      P1   O
ATOM   1156  C   GLU P 268     130.024  77.189  94.014  1.00 12.01      P1   C
ATOM   1157  O   GLU P 268     129.163  77.417  93.160  1.00 16.00      P1   O
ATOM   1158  N   MET P 269     129.912  76.195  94.901  1.00 14.01      P1   N
ATOM   1159  HN  MET P 269     130.587  76.024  95.615  0.00  0.00      P1   H
ATOM   1160  CA  MET P 269     128.788  75.270  94.902  1.00 12.01      P1   C
ATOM   1161  HA  MET P 269     128.444  75.186  93.878  0.00  0.00      P1   H
ATOM   1162  CB  MET P 269     129.222  73.898  95.420  1.00 12.01      P1   C
ATOM   1163  HB1 MET P 269     129.575  74.044  96.468  0.00  0.00      P1   H
ATOM   1164  HB2 MET P 269     128.335  73.229  95.481  0.00  0.00      P1   H
ATOM   1165  CG  MET P 269     130.341  73.268  94.588  1.00 12.01      P1   C
ATOM   1166  HG1 MET P 269     129.925  72.505  93.896  0.00  0.00      P1   H
ATOM   1167  HG2 MET P 269     130.833  74.050  93.969  0.00  0.00      P1   H
ATOM   1168  SD  MET P 269     131.615  72.452  95.597  1.00 32.06      P1   S
ATOM   1169  CE  MET P 269     130.647  71.305  96.620  1.00 12.01      P1   C
ATOM   1170  HE1 MET P 269     131.307  70.734  97.308  0.00  0.00      P1   H
ATOM   1171  HE2 MET P 269     129.902  71.852  97.237  0.00  0.00      P1   H
ATOM   1172  HE3 MET P 269     130.097  70.574  95.990  0.00  0.00      P1   H
ATOM   1173  C   MET P 269     127.629  75.810  95.735  1.00 12.01      P1   C
ATOM   1174  O   MET P 269     126.600  75.122  95.883  1.00 16.00      P1   O
ATOM   1175  N   THR P 270     127.761  77.007  96.283  1.00 14.01      P1   N
ATOM   1176  HN  THR P 270     128.572  77.582  96.182  0.00  0.00      P1   H
ATOM   1177  CA  THR P 270     126.706  77.598  97.099  1.00 12.01      P1   C
ATOM   1178  HA  THR P 270     126.228  76.773  97.610  0.00  0.00      P1   H
ATOM   1179  CB  THR P 270     127.276  78.656  98.065  1.00 12.01      P1   C
ATOM   1180  HB  THR P 270     127.808  79.404  97.427  0.00  0.00      P1   H
ATOM   1181  OG1 THR P 270     128.241  78.047  98.931  1.00 16.00      P1   O
ATOM   1182  HG1 THR P 270     128.547  78.753  99.511  0.00  0.00      P1   H
ATOM   1183  CG2 THR P 270     126.162  79.264  98.908  1.00 12.01      P1   C
ATOM   1184 HG21 THR P 270     126.546  80.105  99.524  0.00  0.00      P1   H
ATOM   1185 HG22 THR P 270     125.355  79.660  98.256  0.00  0.00      P1   H
ATOM   1186 HG23 THR P 270     125.718  78.508  99.591  0.00  0.00      P1   H
ATOM   1187  C   THR P 270     125.634  78.248  96.226  1.00 12.01      P1   C
ATOM   1188  O   THR P 270     125.879  79.263  95.572  1.00 16.00      P1   O
ATOM   1189  N   ASP P 271     124.443  77.652  96.222  1.00 14.01      P1   N
ATOM   1190  HN  ASP P 271     124.201  76.833  96.735  0.00  0.00      P1   H
ATOM   1191  CA  ASP P 271     123.338  78.172  95.429  1.00 12.01      P1   C
ATOM   1192  HA  ASP P 271     123.764  78.631  94.544  0.00  0.00      P1   H
ATOM   1193  CB  ASP P 271     122.357  77.047  95.076  1.00 12.01      P1   C
ATOM   1194  HB1 ASP P 271     121.995  77.191  94.038  0.00  0.00      P1   H
ATOM   1195  HB2 ASP P 271     122.856  76.060  95.138  0.00  0.00      P1   H
ATOM   1196  CG  ASP P 271     121.127  77.014  95.978  1.00 12.01      P1   C
ATOM   1197  OD1 ASP P 271     120.011  76.833  95.450  1.00 16.00      P1   O
ATOM   1198  OD2 ASP P 271     121.280  77.148  97.211  1.00 16.00      P1   O
ATOM   1199  C   ASP P 271     122.610  79.273  96.188  1.00 12.01      P1   C
ATOM   1200  O   ASP P 271     122.846  79.477  97.377  1.00 16.00      P1   O
ATOM   1201  N   GLU P 272     121.723  79.971  95.487  1.00 14.01      P1   N
ATOM   1202  HN  GLU P 272     121.522  79.806  94.526  0.00  0.00      P1   H
ATOM   1203  CA  GLU P 272     120.953  81.060  96.075  1.00 12.01      P1   C
ATOM   1204  HA  GLU P 272     121.657  81.785  96.463  0.00  0.00      P1   H
ATOM   1205  CB  GLU P 272     120.071  81.709  95.002  1.00 12.01      P1   C
ATOM   1206  HB1 GLU P 272     119.361  80.938  94.623  0.00  0.00      P1   H
ATOM   1207  HB2 GLU P 272     119.441  82.504  95.461  0.00  0.00      P1   H
ATOM   1208  CG  GLU P 272     120.844  82.285  93.823  1.00 12.01      P1   C
ATOM   1209  HG1 GLU P 272     121.516  81.511  93.409  0.00  0.00      P1   H
ATOM   1210  HG2 GLU P 272     120.155  82.633  93.028  0.00  0.00      P1   H
ATOM   1211  CD  GLU P 272     121.746  83.442  94.216  1.00 12.01      P1   C
ATOM   1212  OE1 GLU P 272     122.618  83.248  95.089  1.00 16.00      P1   O
ATOM   1213  OE2 GLU P 272     121.583  84.543  93.649  1.00 16.00      P1   O
ATOM   1214  C   GLU P 272     120.087  80.599  97.244  1.00 12.01      P1   C
ATOM   1215  O   GLU P 272     119.539  81.421  97.980  1.00 16.00      P1   O
ATOM   1216  N   GLY P 273     119.974  79.285  97.416  1.00 14.01      P1   N
ATOM   1217  HN  GLY P 273     120.422  78.611  96.830  0.00  0.00      P1   H
ATOM   1218  CA  GLY P 273     119.167  78.741  98.499  1.00 12.01      P1   C
ATOM   1219  HA1 GLY P 273     119.100  77.679  98.309  0.00  0.00      P1   H
ATOM   1220  HA2 GLY P 273     118.220  79.261  98.454  0.00  0.00      P1   H
ATOM   1221  C   GLY P 273     119.743  78.934  99.895  1.00 12.01      P1   C
ATOM   1222  O   GLY P 273     119.018  78.830 100.888  1.00 16.00      P1   O
ATOM   1223  N   SER P 274     121.045  79.205  99.978  1.00 14.01      P1   N
ATOM   1224  HN  SER P 274     121.658  79.287  99.192  0.00  0.00      P1   H
ATOM   1225  CA  SER P 274     121.697  79.409 101.269  1.00 12.01      P1   C
ATOM   1226  HA  SER P 274     120.996  79.060 102.016  0.00  0.00      P1   H
ATOM   1227  CB  SER P 274     123.022  78.644 101.315  1.00 12.01      P1   C
ATOM   1228  HB1 SER P 274     123.570  78.844 100.366  0.00  0.00      P1   H
ATOM   1229  HB2 SER P 274     123.659  79.022 102.146  0.00  0.00      P1   H
ATOM   1230  OG  SER P 274     122.779  77.251 101.431  1.00 16.00      P1   O
ATOM   1231  HG1 SER P 274     123.610  76.801 101.233  0.00  0.00      P1   H
ATOM   1232  C   SER P 274     121.947  80.897 101.538  1.00 12.01      P1   C
ATOM   1233  O   SER P 274     122.246  81.662 100.620  1.00 16.00      P1   O
ATOM   1234  N   PRO P 275     121.814  81.324 102.805  1.00 14.01      P1   N
ATOM   1235  CD  PRO P 275     121.425  80.490 103.956  1.00 12.01      P1   C
ATOM   1236  HD1 PRO P 275     120.416  80.116 104.243  0.00  0.00      P1   H
ATOM   1237  HD2 PRO P 275     122.089  79.642 103.671  0.00  0.00      P1   H
ATOM   1238  CA  PRO P 275     122.018  82.709 103.243  1.00 12.01      P1   C
ATOM   1239  HA  PRO P 275     121.368  83.373 102.686  0.00  0.00      P1   H
ATOM   1240  CB  PRO P 275     121.590  82.657 104.707  1.00 12.01      P1   C
ATOM   1241  HB1 PRO P 275     120.486  82.787 104.767  0.00  0.00      P1   H
ATOM   1242  HB2 PRO P 275     122.079  83.437 105.324  0.00  0.00      P1   H
ATOM   1243  CG  PRO P 275     122.036  81.262 105.103  1.00 12.01      P1   C
ATOM   1244  HG1 PRO P 275     121.480  80.861 105.973  0.00  0.00      P1   H
ATOM   1245  HG2 PRO P 275     123.126  81.277 105.335  0.00  0.00      P1   H
ATOM   1246  C   PRO P 275     123.469  83.173 103.077  1.00 12.01      P1   C
ATOM   1247  O   PRO P 275     123.749  84.372 103.006  1.00 16.00      P1   O
ATOM   1248  N   HSD P 276     124.379  82.202 103.031  1.00 14.01      P1   N
ATOM   1249  HN  HSD P 276     124.114  81.242 103.112  0.00  0.00      P1   H
ATOM   1250  CA  HSD P 276     125.811  82.440 102.862  1.00 12.01      P1   C
ATOM   1251  HA  HSD P 276     125.984  82.985 101.943  0.00  0.00      P1   H
ATOM   1252  CB  HSD P 276     126.408  83.177 104.078  1.00 12.01      P1   C
ATOM   1253  HB1 HSD P 276     127.494  83.340 103.905  0.00  0.00      P1   H
ATOM   1254  HB2 HSD P 276     125.943  84.183 104.168  0.00  0.00      P1   H
ATOM   1255  ND1 HSD P 276     125.660  83.031 106.485  1.00 14.01      P1   N
ATOM   1256  HD1 HSD P 276     125.223  83.930 106.520  0.00  0.00      P1   H
ATOM   1257  CG  HSD P 276     126.245  82.451 105.378  1.00 12.01      P1   C
ATOM   1258  CE1 HSD P 276     125.658  82.168 107.486  1.00 12.01      P1   C
ATOM   1259  HE1 HSD P 276     125.242  82.381 108.474  0.00  0.00      P1   H
ATOM   1260  NE2 HSD P 276     126.224  81.050 107.071  1.00 14.01      P1   N
ATOM   1261  CD2 HSD P 276     126.600  81.199 105.758  1.00 12.01      P1   C
ATOM   1262  HD2 HSD P 276     127.116  80.427 105.199  0.00  0.00      P1   H
ATOM   1263  C   HSD P 276     126.462  81.076 102.710  1.00 12.01      P1   C
ATOM   1264  O   HSD P 276     125.884  80.072 103.119  1.00 16.00      P1   O
ATOM   1265  N   PRO P 277     127.645  81.006 102.077  1.00 14.01      P1   N
ATOM   1266  CD  PRO P 277     128.480  82.026 101.418  1.00 12.01      P1   C
ATOM   1267  HD1 PRO P 277     128.396  82.469 100.400  0.00  0.00      P1   H
ATOM   1268  HD2 PRO P 277     128.281  82.798 102.197  0.00  0.00      P1   H
ATOM   1269  CA  PRO P 277     128.268  79.689 101.948  1.00 12.01      P1   C
ATOM   1270  HA  PRO P 277     127.652  78.993 101.391  0.00  0.00      P1   H
ATOM   1271  CB  PRO P 277     129.568  80.000 101.199  1.00 12.01      P1   C
ATOM   1272  HB1 PRO P 277     129.361  80.020 100.106  0.00  0.00      P1   H
ATOM   1273  HB2 PRO P 277     130.367  79.258 101.400  0.00  0.00      P1   H
ATOM   1274  CG  PRO P 277     129.850  81.441 101.613  1.00 12.01      P1   C
ATOM   1275  HG1 PRO P 277     130.492  81.980 100.890  0.00  0.00      P1   H
ATOM   1276  HG2 PRO P 277     130.336  81.446 102.616  0.00  0.00      P1   H
ATOM   1277  C   PRO P 277     128.495  79.141 103.349  1.00 12.01      P1   C
ATOM   1278  O   PRO P 277     128.847  79.883 104.260  1.00 16.00      P1   O
ATOM   1279  N   LEU P 278     128.272  77.847 103.524  1.00 14.01      P1   N
ATOM   1280  HN  LEU P 278     127.991  77.223 102.797  0.00  0.00      P1   H
ATOM   1281  CA  LEU P 278     128.424  77.216 104.829  1.00 12.01      P1   C
ATOM   1282  HA  LEU P 278     128.385  78.000 105.574  0.00  0.00      P1   H
ATOM   1283  CB  LEU P 278     127.328  76.165 105.010  1.00 12.01      P1   C
ATOM   1284  HB1 LEU P 278     127.554  75.330 104.308  0.00  0.00      P1   H
ATOM   1285  HB2 LEU P 278     127.404  75.735 106.033  0.00  0.00      P1   H
ATOM   1286  CG  LEU P 278     125.917  76.698 104.733  1.00 12.01      P1   C
ATOM   1287  HG  LEU P 278     125.901  77.152 103.713  0.00  0.00      P1   H
ATOM   1288  CD1 LEU P 278     124.896  75.565 104.796  1.00 12.01      P1   C
ATOM   1289 HD11 LEU P 278     123.868  75.958 104.643  0.00  0.00      P1   H
ATOM   1290 HD12 LEU P 278     125.102  74.809 104.008  0.00  0.00      P1   H
ATOM   1291 HD13 LEU P 278     124.931  75.060 105.785  0.00  0.00      P1   H
ATOM   1292  CD2 LEU P 278     125.595  77.792 105.741  1.00 12.01      P1   C
ATOM   1293 HD21 LEU P 278     124.582  78.208 105.549  0.00  0.00      P1   H
ATOM   1294 HD22 LEU P 278     125.609  77.408 106.781  0.00  0.00      P1   H
ATOM   1295 HD23 LEU P 278     126.331  78.621 105.664  0.00  0.00      P1   H
ATOM   1296  C   LEU P 278     129.794  76.561 104.923  1.00 12.01      P1   C
ATOM   1297  O   LEU P 278     129.983  75.447 104.433  1.00 16.00      P1   O
ATOM   1298  N   VAL P 279     130.737  77.248 105.565  1.00 14.01      P1   N
ATOM   1299  HN  VAL P 279     130.590  78.134 105.996  0.00  0.00      P1   H
ATOM   1300  CA  VAL P 279     132.100  76.736 105.688  1.00 12.01      P1   C
ATOM   1301  HA  VAL P 279     132.216  76.010 104.893  0.00  0.00      P1   H
ATOM   1302  CB  VAL P 279     133.144  77.869 105.517  1.00 12.01      P1   C
ATOM   1303  HB  VAL P 279     134.155  77.394 105.487  0.00  0.00      P1   H
ATOM   1304  CG1 VAL P 279     132.893  78.615 104.212  1.00 12.01      P1   C
ATOM   1305 HG11 VAL P 279     133.614  79.454 104.102  0.00  0.00      P1   H
ATOM   1306 HG12 VAL P 279     133.020  77.953 103.331  0.00  0.00      P1   H
ATOM   1307 HG13 VAL P 279     131.867  79.040 104.194  0.00  0.00      P1   H
ATOM   1308  CG2 VAL P 279     133.096  78.814 106.699  1.00 12.01      P1   C
ATOM   1309 HG21 VAL P 279     133.814  79.650 106.563  0.00  0.00      P1   H
ATOM   1310 HG22 VAL P 279     132.077  79.243 106.814  0.00  0.00      P1   H
ATOM   1311 HG23 VAL P 279     133.363  78.293 107.641  0.00  0.00      P1   H
ATOM   1312  C   VAL P 279     132.391  76.026 106.998  1.00 12.01      P1   C
ATOM   1313  O   VAL P 279     133.506  75.545 107.206  1.00 16.00      P1   O
ATOM   1314  N   GLY P 280     131.404  75.964 107.880  1.00 14.01      P1   N
ATOM   1315  HN  GLY P 280     130.493  76.349 107.737  0.00  0.00      P1   H
ATOM   1316  CA  GLY P 280     131.612  75.303 109.153  1.00 12.01      P1   C
ATOM   1317  HA1 GLY P 280     130.642  75.205 109.621  0.00  0.00      P1   H
ATOM   1318  HA2 GLY P 280     132.317  75.901 109.714  0.00  0.00      P1   H
ATOM   1319  C   GLY P 280     132.200  73.913 108.994  1.00 12.01      P1   C
ATOM   1320  O   GLY P 280     133.141  73.543 109.691  1.00 16.00      P1   O
ATOM   1321  N   SER P 281     131.648  73.142 108.059  1.00 14.01      P1   N
ATOM   1322  HN  SER P 281     130.894  73.440 107.474  0.00  0.00      P1   H
ATOM   1323  CA  SER P 281     132.100  71.779 107.803  1.00 12.01      P1   C
ATOM   1324  HA  SER P 281     132.064  71.279 108.762  0.00  0.00      P1   H
ATOM   1325  CB  SER P 281     131.188  71.121 106.771  1.00 12.01      P1   C
ATOM   1326  HB1 SER P 281     131.529  70.070 106.628  0.00  0.00      P1   H
ATOM   1327  HB2 SER P 281     130.142  71.077 107.150  0.00  0.00      P1   H
ATOM   1328  OG  SER P 281     131.272  71.813 105.538  1.00 16.00      P1   O
ATOM   1329  HG1 SER P 281     130.868  71.248 104.867  0.00  0.00      P1   H
ATOM   1330  C   SER P 281     133.543  71.721 107.315  1.00 12.01      P1   C
ATOM   1331  O   SER P 281     134.276  70.791 107.652  1.00 16.00      P1   O
ATOM   1332  N   CYS P 282     133.947  72.696 106.504  1.00 14.01      P1   N
ATOM   1333  HN  CYS P 282     133.368  73.445 106.188  0.00  0.00      P1   H
ATOM   1334  CA  CYS P 282     135.315  72.731 106.008  1.00 12.01      P1   C
ATOM   1335  HA  CYS P 282     135.479  71.830 105.428  0.00  0.00      P1   H
ATOM   1336  CB  CYS P 282     135.573  74.005 105.196  1.00 12.01      P1   C
ATOM   1337  HB1 CYS P 282     135.226  74.865 105.812  0.00  0.00      P1   H
ATOM   1338  HB2 CYS P 282     136.667  74.149 105.057  0.00  0.00      P1   H
ATOM   1339  SG  CYS P 282     134.719  74.079 103.610  1.00 32.06      P1   S
ATOM   1340  HG1 CYS P 282     135.121  75.303 103.262  0.00  0.00      P1   H
ATOM   1341  C   CYS P 282     136.260  72.693 107.200  1.00 12.01      P1   C
ATOM   1342  O   CYS P 282     137.231  71.947 107.207  1.00 16.00      P1   O
ATOM   1343  N   PHE P 283     135.969  73.506 108.208  1.00 14.01      P1   N
ATOM   1344  HN  PHE P 283     135.193  74.134 108.229  0.00  0.00      P1   H
ATOM   1345  CA  PHE P 283     136.798  73.535 109.399  1.00 12.01      P1   C
ATOM   1346  HA  PHE P 283     137.820  73.525 109.039  0.00  0.00      P1   H
ATOM   1347  CB  PHE P 283     136.528  74.782 110.245  1.00 12.01      P1   C
ATOM   1348  HB1 PHE P 283     135.430  74.921 110.348  0.00  0.00      P1   H
ATOM   1349  HB2 PHE P 283     136.942  74.667 111.270  0.00  0.00      P1   H
ATOM   1350  CG  PHE P 283     137.050  76.046 109.642  1.00 12.01      P1   C
ATOM   1351  CD1 PHE P 283     138.357  76.463 109.909  1.00 12.01      P1   C
ATOM   1352  HD1 PHE P 283     138.978  75.882 110.577  0.00  0.00      P1   H
ATOM   1353  CE1 PHE P 283     138.875  77.625 109.330  1.00 12.01      P1   C
ATOM   1354  HE1 PHE P 283     139.890  77.929 109.543  0.00  0.00      P1   H
ATOM   1355  CZ  PHE P 283     138.073  78.381 108.472  1.00 12.01      P1   C
ATOM   1356  HZ  PHE P 283     138.462  79.278 108.012  0.00  0.00      P1   H
ATOM   1357  CD2 PHE P 283     136.261  76.803 108.786  1.00 12.01      P1   C
ATOM   1358  HD2 PHE P 283     135.242  76.504 108.585  0.00  0.00      P1   H
ATOM   1359  CE2 PHE P 283     136.756  77.965 108.198  1.00 12.01      P1   C
ATOM   1360  HE2 PHE P 283     136.127  78.543 107.535  0.00  0.00      P1   H
ATOM   1361  C   PHE P 283     136.623  72.310 110.273  1.00 12.01      P1   C
ATOM   1362  O   PHE P 283     137.606  71.745 110.742  1.00 16.00      P1   O
ATOM   1363  N   GLU P 284     135.378  71.899 110.493  1.00 14.01      P1   N
ATOM   1364  HN  GLU P 284     134.560  72.321 110.113  0.00  0.00      P1   H
ATOM   1365  CA  GLU P 284     135.108  70.743 111.349  1.00 12.01      P1   C
ATOM   1366  HA  GLU P 284     135.522  70.954 112.327  0.00  0.00      P1   H
ATOM   1367  CB  GLU P 284     133.596  70.521 111.481  1.00 12.01      P1   C
ATOM   1368  HB1 GLU P 284     133.112  71.512 111.639  0.00  0.00      P1   H
ATOM   1369  HB2 GLU P 284     133.187  70.131 110.522  0.00  0.00      P1   H
ATOM   1370  CG  GLU P 284     133.131  69.587 112.625  1.00 12.01      P1   C
ATOM   1371  HG1 GLU P 284     133.649  69.864 113.561  0.00  0.00      P1   H
ATOM   1372  HG2 GLU P 284     132.036  69.662 112.779  0.00  0.00      P1   H
ATOM   1373  CD  GLU P 284     133.466  68.105 112.416  1.00 12.01      P1   C
ATOM   1374  OE1 GLU P 284     133.319  67.597 111.279  1.00 16.00      P1   O
ATOM   1375  OE2 GLU P 284     133.838  67.433 113.406  1.00 16.00      P1   O
ATOM   1376  C   GLU P 284     135.785  69.473 110.835  1.00 12.01      P1   C
ATOM   1377  O   GLU P 284     136.376  68.740 111.621  1.00 16.00      P1   O
ATOM   1378  N   ASP P 285     135.707  69.212 109.529  1.00 14.01      P1   N
ATOM   1379  HN  ASP P 285     135.250  69.762 108.835  0.00  0.00      P1   H
ATOM   1380  CA  ASP P 285     136.334  68.010 108.982  1.00 12.01      P1   C
ATOM   1381  HA  ASP P 285     135.883  67.158 109.478  0.00  0.00      P1   H
ATOM   1382  CB  ASP P 285     136.188  67.903 107.451  1.00 12.01      P1   C
ATOM   1383  HB1 ASP P 285     136.527  68.850 106.985  0.00  0.00      P1   H
ATOM   1384  HB2 ASP P 285     136.812  67.077 107.056  0.00  0.00      P1   H
ATOM   1385  CG  ASP P 285     134.750  67.671 106.999  1.00 12.01      P1   C
ATOM   1386  OD1 ASP P 285     133.974  67.023 107.737  1.00 16.00      P1   O
ATOM   1387  OD2 ASP P 285     134.409  68.117 105.877  1.00 16.00      P1   O
ATOM   1388  C   ASP P 285     137.819  67.977 109.316  1.00 12.01      P1   C
ATOM   1389  O   ASP P 285     138.347  66.937 109.700  1.00 16.00      P1   O
ATOM   1390  N   LEU P 286     138.492  69.116 109.173  1.00 14.01      P1   N
ATOM   1391  HN  LEU P 286     138.089  69.978 108.874  0.00  0.00      P1   H
ATOM   1392  CA  LEU P 286     139.924  69.188 109.455  1.00 12.01      P1   C
ATOM   1393  HA  LEU P 286     140.362  68.324 108.971  0.00  0.00      P1   H
ATOM   1394  CB  LEU P 286     140.518  70.470 108.847  1.00 12.01      P1   C
ATOM   1395  HB1 LEU P 286     139.887  71.321 109.193  0.00  0.00      P1   H
ATOM   1396  HB2 LEU P 286     141.529  70.641 109.280  0.00  0.00      P1   H
ATOM   1397  CG  LEU P 286     140.558  70.446 107.318  1.00 12.01      P1   C
ATOM   1398  HG  LEU P 286     139.544  70.168 106.941  0.00  0.00      P1   H
ATOM   1399  CD1 LEU P 286     140.946  71.810 106.760  1.00 12.01      P1   C
ATOM   1400 HD11 LEU P 286     141.019  71.771 105.652  0.00  0.00      P1   H
ATOM   1401 HD12 LEU P 286     140.187  72.575 107.033  0.00  0.00      P1   H
ATOM   1402 HD13 LEU P 286     141.930  72.133 107.162  0.00  0.00      P1   H
ATOM   1403  CD2 LEU P 286     141.539  69.366 106.874  1.00 12.01      P1   C
ATOM   1404 HD21 LEU P 286     141.576  69.311 105.764  0.00  0.00      P1   H
ATOM   1405 HD22 LEU P 286     142.567  69.572 107.236  0.00  0.00      P1   H
ATOM   1406 HD23 LEU P 286     141.225  68.372 107.261  0.00  0.00      P1   H
ATOM   1407  C   LEU P 286     140.254  69.099 110.942  1.00 12.01      P1   C
ATOM   1408  O   LEU P 286     141.156  68.357 111.344  1.00 16.00      P1   O
ATOM   1409  N   ALA P 287     139.517  69.837 111.766  1.00 14.01      P1   N
ATOM   1410  HN  ALA P 287     138.772  70.432 111.466  0.00  0.00      P1   H
ATOM   1411  CA  ALA P 287     139.763  69.818 113.205  1.00 12.01      P1   C
ATOM   1412  HA  ALA P 287     140.794  70.076 113.416  0.00  0.00      P1   H
ATOM   1413  CB  ALA P 287     138.864  70.821 113.903  1.00 12.01      P1   C
ATOM   1414  HB1 ALA P 287     139.065  71.840 113.508  0.00  0.00      P1   H
ATOM   1415  HB2 ALA P 287     137.792  70.590 113.722  0.00  0.00      P1   H
ATOM   1416  HB3 ALA P 287     139.042  70.837 115.000  0.00  0.00      P1   H
ATOM   1417  C   ALA P 287     139.539  68.431 113.791  1.00 12.01      P1   C
ATOM   1418  O   ALA P 287     140.224  68.019 114.737  1.00 16.00      P1   O
ATOM   1419  N   GLU P 288     138.575  67.709 113.228  1.00 14.01      P1   N
ATOM   1420  HN  GLU P 288     138.015  68.002 112.458  0.00  0.00      P1   H
ATOM   1421  CA  GLU P 288     138.255  66.377 113.720  1.00 12.01      P1   C
ATOM   1422  HA  GLU P 288     138.131  66.434 114.794  0.00  0.00      P1   H
ATOM   1423  CB  GLU P 288     136.938  65.894 113.090  1.00 12.01      P1   C
ATOM   1424  HB1 GLU P 288     136.135  66.616 113.367  0.00  0.00      P1   H
ATOM   1425  HB2 GLU P 288     137.014  65.933 111.980  0.00  0.00      P1   H
ATOM   1426  CG  GLU P 288     136.485  64.496 113.508  1.00 12.01      P1   C
ATOM   1427  HG1 GLU P 288     137.199  63.746 113.122  0.00  0.00      P1   H
ATOM   1428  HG2 GLU P 288     136.427  64.411 114.611  0.00  0.00      P1   H
ATOM   1429  CD  GLU P 288     135.127  64.109 112.923  1.00 12.01      P1   C
ATOM   1430  OE1 GLU P 288     134.319  65.015 112.616  1.00 16.00      P1   O
ATOM   1431  OE2 GLU P 288     134.861  62.895 112.794  1.00 16.00      P1   O
ATOM   1432  C   GLU P 288     139.396  65.403 113.447  1.00 12.01      P1   C
ATOM   1433  O   GLU P 288     139.581  64.432 114.180  1.00 16.00      P1   O
ATOM   1434  N   GLU P 289     140.177  65.677 112.404  1.00 14.01      P1   N
ATOM   1435  HN  GLU P 289     140.066  66.453 111.789  0.00  0.00      P1   H
ATOM   1436  CA  GLU P 289     141.309  64.814 112.073  1.00 12.01      P1   C
ATOM   1437  HA  GLU P 289     141.142  63.836 112.506  0.00  0.00      P1   H
ATOM   1438  CB  GLU P 289     141.478  64.706 110.552  1.00 12.01      P1   C
ATOM   1439  HB1 GLU P 289     141.780  65.706 110.164  0.00  0.00      P1   H
ATOM   1440  HB2 GLU P 289     142.321  64.019 110.314  0.00  0.00      P1   H
ATOM   1441  CG  GLU P 289     140.213  64.252 109.830  1.00 12.01      P1   C
ATOM   1442  HG1 GLU P 289     139.373  64.916 110.105  0.00  0.00      P1   H
ATOM   1443  HG2 GLU P 289     140.352  64.277 108.731  0.00  0.00      P1   H
ATOM   1444  CD  GLU P 289     139.768  62.848 110.223  1.00 12.01      P1   C
ATOM   1445  OE1 GLU P 289     140.596  62.076 110.751  1.00 16.00      P1   O
ATOM   1446  OE2 GLU P 289     138.589  62.510 109.987  1.00 16.00      P1   O
ATOM   1447  C   GLU P 289     142.587  65.377 112.702  1.00 12.01      P1   C
ATOM   1448  O   GLU P 289     143.693  64.993 112.326  1.00 16.00      P1   O
ATOM   1449  N   LEU P 290     142.426  66.282 113.661  1.00 14.01      P1   N
ATOM   1450  HN  LEU P 290     141.535  66.601 113.978  0.00  0.00      P1   H
ATOM   1451  CA  LEU P 290     143.561  66.896 114.343  1.00 12.01      P1   C
ATOM   1452  HA  LEU P 290     143.171  67.736 114.904  0.00  0.00      P1   H
ATOM   1453  CB  LEU P 290     144.235  65.866 115.263  1.00 12.01      P1   C
ATOM   1454  HB1 LEU P 290     144.614  65.043 114.614  0.00  0.00      P1   H
ATOM   1455  HB2 LEU P 290     145.133  66.329 115.728  0.00  0.00      P1   H
ATOM   1456  CG  LEU P 290     143.334  65.252 116.348  1.00 12.01      P1   C
ATOM   1457  HG  LEU P 290     142.446  64.790 115.852  0.00  0.00      P1   H
ATOM   1458  CD1 LEU P 290     144.097  64.187 117.122  1.00 12.01      P1   C
ATOM   1459 HD11 LEU P 290     143.468  63.773 117.939  0.00  0.00      P1   H
ATOM   1460 HD12 LEU P 290     144.392  63.352 116.451  0.00  0.00      P1   H
ATOM   1461 HD13 LEU P 290     145.016  64.615 117.576  0.00  0.00      P1   H
ATOM   1462  CD2 LEU P 290     142.834  66.348 117.286  1.00 12.01      P1   C
ATOM   1463 HD21 LEU P 290     142.166  65.916 118.063  0.00  0.00      P1   H
ATOM   1464 HD22 LEU P 290     143.671  66.856 117.806  0.00  0.00      P1   H
ATOM   1465 HD23 LEU P 290     142.259  67.112 116.720  0.00  0.00      P1   H
ATOM   1466  C   LEU P 290     144.577  67.443 113.340  1.00 12.01      P1   C
ATOM   1467  O   LEU P 290     145.791  67.406 113.579  1.00 16.00      P1   O
ATOM   1468  N   ALA P 291     144.075  67.960 112.218  1.00 14.01      P1   N
ATOM   1469  HN  ALA P 291     143.094  68.010 112.035  0.00  0.00      P1   H
ATOM   1470  CA  ALA P 291     144.937  68.495 111.166  1.00 12.01      P1   C
ATOM   1471  HA  ALA P 291     145.690  67.755 110.919  0.00  0.00      P1   H
ATOM   1472  CB  ALA P 291     144.122  68.739 109.892  1.00 12.01      P1   C
ATOM   1473  HB1 ALA P 291     143.613  67.799 109.589  0.00  0.00      P1   H
ATOM   1474  HB2 ALA P 291     143.340  69.512 110.060  0.00  0.00      P1   H
ATOM   1475  HB3 ALA P 291     144.768  69.066 109.049  0.00  0.00      P1   H
ATOM   1476  C   ALA P 291     145.693  69.771 111.546  1.00 12.01      P1   C
ATOM   1477  O   ALA P 291     146.669  70.123 110.882  1.00 16.00      P1   O
ATOM   1478  N   PHE P 292     145.252  70.468 112.593  1.00 14.01      P1   N
ATOM   1479  HN  PHE P 292     144.461  70.227 113.153  0.00  0.00      P1   H
ATOM   1480  CA  PHE P 292     145.936  71.690 113.006  1.00 12.01      P1   C
ATOM   1481  HA  PHE P 292     146.409  72.056 112.103  0.00  0.00      P1   H
ATOM   1482  CB  PHE P 292     144.937  72.740 113.506  1.00 12.01      P1   C
ATOM   1483  HB1 PHE P 292     144.309  72.293 114.307  0.00  0.00      P1   H
ATOM   1484  HB2 PHE P 292     145.462  73.613 113.950  0.00  0.00      P1   H
ATOM   1485  CG  PHE P 292     143.984  73.218 112.442  1.00 12.01      P1   C
ATOM   1486  CD1 PHE P 292     142.879  72.453 112.080  1.00 12.01      P1   C
ATOM   1487  HD1 PHE P 292     142.678  71.525 112.597  0.00  0.00      P1   H
ATOM   1488  CE1 PHE P 292     142.030  72.864 111.055  1.00 12.01      P1   C
ATOM   1489  HE1 PHE P 292     141.172  72.262 110.789  0.00  0.00      P1   H
ATOM   1490  CZ  PHE P 292     142.284  74.055 110.377  1.00 12.01      P1   C
ATOM   1491  HZ  PHE P 292     141.626  74.381 109.584  0.00  0.00      P1   H
ATOM   1492  CD2 PHE P 292     144.229  74.409 111.762  1.00 12.01      P1   C
ATOM   1493  HD2 PHE P 292     145.092  75.008 112.016  0.00  0.00      P1   H
ATOM   1494  CE2 PHE P 292     143.385  74.831 110.731  1.00 12.01      P1   C
ATOM   1495  HE2 PHE P 292     143.590  75.757 110.212  0.00  0.00      P1   H
ATOM   1496  C   PHE P 292     147.044  71.489 114.043  1.00 12.01      P1   C
ATOM   1497  O   PHE P 292     147.696  72.450 114.464  1.00 16.00      P1   O
ATOM   1498  N   ASP P 293     147.261  70.247 114.455  1.00 14.01      P1   N
ATOM   1499  HN  ASP P 293     146.754  69.441 114.162  0.00  0.00      P1   H
ATOM   1500  CA  ASP P 293     148.316  69.937 115.424  1.00 12.01      P1   C
ATOM   1501  HA  ASP P 293     148.045  70.457 116.336  0.00  0.00      P1   H
ATOM   1502  CB  ASP P 293     148.352  68.432 115.655  1.00 12.01      P1   C
ATOM   1503  HB1 ASP P 293     148.128  67.911 114.702  0.00  0.00      P1   H
ATOM   1504  HB2 ASP P 293     149.356  68.114 115.999  0.00  0.00      P1   H
ATOM   1505  CG  ASP P 293     147.324  67.985 116.675  1.00 12.01      P1   C
ATOM   1506  OD1 ASP P 293     146.292  68.680 116.829  1.00 16.00      P1   O
ATOM   1507  OD2 ASP P 293     147.544  66.936 117.312  1.00 16.00      P1   O
ATOM   1508  C   ASP P 293     149.703  70.457 115.012  1.00 12.01      P1   C
ATOM   1509  O   ASP P 293     150.463  70.948 115.848  1.00 16.00      P1   O
ATOM   1510  N   PRO P 294     150.056  70.341 113.719  1.00 14.01      P1   N
ATOM   1511  CD  PRO P 294     149.312  69.765 112.580  1.00 12.01      P1   C
ATOM   1512  HD1 PRO P 294     149.540  69.357 113.591  0.00  0.00      P1   H
ATOM   1513  HD2 PRO P 294     148.347  69.355 112.202  0.00  0.00      P1   H
ATOM   1514  CA  PRO P 294     151.367  70.834 113.272  1.00 12.01      P1   C
ATOM   1515  HA  PRO P 294     152.147  70.179 113.641  0.00  0.00      P1   H
ATOM   1516  CB  PRO P 294     151.271  70.695 111.752  1.00 12.01      P1   C
ATOM   1517  HB1 PRO P 294     151.550  69.656 111.464  0.00  0.00      P1   H
ATOM   1518  HB2 PRO P 294     151.930  71.407 111.214  0.00  0.00      P1   H
ATOM   1519  CG  PRO P 294     150.435  69.423 111.616  1.00 12.01      P1   C
ATOM   1520  HG1 PRO P 294     150.579  68.913 110.643  0.00  0.00      P1   H
ATOM   1521  HG2 PRO P 294     150.535  68.460 111.865  0.00  0.00      P1   H
ATOM   1522  C   PRO P 294     151.664  72.277 113.726  1.00 12.01      P1   C
ATOM   1523  O   PRO P 294     152.823  72.625 113.950  1.00 16.00      P1   O
ATOM   1524  N   TYR P 295     150.628  73.109 113.871  1.00 14.01      P1   N
ATOM   1525  HN  TYR P 295     149.675  72.868 113.696  0.00  0.00      P1   H
ATOM   1526  CA  TYR P 295     150.835  74.490 114.316  1.00 12.01      P1   C
ATOM   1527  HA  TYR P 295     151.595  74.895 113.659  0.00  0.00      P1   H
ATOM   1528  CB  TYR P 295     149.545  75.324 114.234  1.00 12.01      P1   C
ATOM   1529  HB1 TYR P 295     148.678  74.682 114.504  0.00  0.00      P1   H
ATOM   1530  HB2 TYR P 295     149.572  76.163 114.963  0.00  0.00      P1   H
ATOM   1531  CG  TYR P 295     149.229  75.890 112.873  1.00 12.01      P1   C
ATOM   1532  CD1 TYR P 295     149.884  77.036 112.414  1.00 12.01      P1   C
ATOM   1533  HD1 TYR P 295     150.629  77.514 113.035  0.00  0.00      P1   H
ATOM   1534  CE1 TYR P 295     149.584  77.591 111.183  1.00 12.01      P1   C
ATOM   1535  HE1 TYR P 295     150.093  78.481 110.843  0.00  0.00      P1   H
ATOM   1536  CZ  TYR P 295     148.619  77.011 110.377  1.00 12.01      P1   C
ATOM   1537  OH  TYR P 295     148.342  77.578 109.151  1.00 16.00      P1   O
ATOM   1538  HH  TYR P 295     147.710  77.009 108.707  0.00  0.00      P1   H
ATOM   1539  CD2 TYR P 295     148.258  75.307 112.051  1.00 12.01      P1   C
ATOM   1540  HD2 TYR P 295     147.710  74.440 112.393  0.00  0.00      P1   H
ATOM   1541  CE2 TYR P 295     147.946  75.864 110.801  1.00 12.01      P1   C
ATOM   1542  HE2 TYR P 295     147.177  75.415 110.191  0.00  0.00      P1   H
ATOM   1543  C   TYR P 295     151.370  74.595 115.743  1.00 12.01      P1   C
ATOM   1544  O   TYR P 295     152.155  75.489 116.059  1.00 16.00      P1   O
ATOM   1545  N   GLU P 296     150.927  73.698 116.616  1.00 14.01      P1   N
ATOM   1546  HN  GLU P 296     150.280  72.964 116.429  0.00  0.00      P1   H
ATOM   1547  CA  GLU P 296     151.395  73.739 117.996  1.00 12.01      P1   C
ATOM   1548  HA  GLU P 296     151.314  74.749 118.378  0.00  0.00      P1   H
ATOM   1549  CB  GLU P 296     150.609  72.750 118.857  1.00 12.01      P1   C
ATOM   1550  HB1 GLU P 296     149.540  72.789 118.543  0.00  0.00      P1   H
ATOM   1551  HB2 GLU P 296     150.951  71.712 118.647  0.00  0.00      P1   H
ATOM   1552  CG  GLU P 296     150.702  73.038 120.336  1.00 12.01      P1   C
ATOM   1553  HG1 GLU P 296     151.756  72.963 120.661  0.00  0.00      P1   H
ATOM   1554  HG2 GLU P 296     150.320  74.052 120.568  0.00  0.00      P1   H
ATOM   1555  CD  GLU P 296     149.940  72.031 121.169  1.00 12.01      P1   C
ATOM   1556  OE1 GLU P 296     148.907  71.527 120.678  1.00 16.00      P1   O
ATOM   1557  OE2 GLU P 296     150.356  71.762 122.319  1.00 16.00      P1   O
ATOM   1558  C   GLU P 296     152.880  73.370 118.000  1.00 12.01      P1   C
ATOM   1559  O   GLU P 296     153.690  74.030 118.651  1.00 16.00      P1   O
ATOM   1560  N   SER P 297     153.227  72.312 117.270  1.00 14.01      P1   N
ATOM   1561  HN  SER P 297     152.587  71.757 116.740  0.00  0.00      P1   H
ATOM   1562  CA  SER P 297     154.618  71.867 117.186  1.00 12.01      P1   C
ATOM   1563  HA  SER P 297     154.960  71.708 118.200  0.00  0.00      P1   H
ATOM   1564  CB  SER P 297     154.726  70.628 116.300  1.00 12.01      P1   C
ATOM   1565  HB1 SER P 297     154.364  70.898 115.282  0.00  0.00      P1   H
ATOM   1566  HB2 SER P 297     155.790  70.316 116.197  0.00  0.00      P1   H
ATOM   1567  OG  SER P 297     153.928  69.580 116.808  1.00 16.00      P1   O
ATOM   1568  HG1 SER P 297     153.854  68.916 116.111  0.00  0.00      P1   H
ATOM   1569  C   SER P 297     155.469  72.989 116.589  1.00 12.01      P1   C
ATOM   1570  O   SER P 297     156.552  73.294 117.087  1.00 16.00      P1   O
ATOM   1571  N   TYR P 298     154.957  73.598 115.524  1.00 14.01      P1   N
ATOM   1572  HN  TYR P 298     154.079  73.350 115.117  0.00  0.00      P1   H
ATOM   1573  CA  TYR P 298     155.648  74.695 114.853  1.00 12.01      P1   C
ATOM   1574  HA  TYR P 298     156.616  74.318 114.545  0.00  0.00      P1   H
ATOM   1575  CB  TYR P 298     154.814  75.239 113.686  1.00 12.01      P1   C
ATOM   1576  HB1 TYR P 298     154.558  74.402 113.000  0.00  0.00      P1   H
ATOM   1577  HB2 TYR P 298     153.857  75.667 114.054  0.00  0.00      P1   H
ATOM   1578  CG  TYR P 298     155.544  76.272 112.863  1.00 12.01      P1   C
ATOM   1579  CD1 TYR P 298     156.387  75.893 111.808  1.00 12.01      P1   C
ATOM   1580  HD1 TYR P 298     156.517  74.845 111.574  0.00  0.00      P1   H
ATOM   1581  CE1 TYR P 298     157.083  76.851 111.063  1.00 12.01      P1   C
ATOM   1582  HE1 TYR P 298     157.734  76.552 110.255  0.00  0.00      P1   H
ATOM   1583  CZ  TYR P 298     156.934  78.196 111.379  1.00 12.01      P1   C
ATOM   1584  OH  TYR P 298     157.594  79.155 110.655  1.00 16.00      P1   O
ATOM   1585  HH  TYR P 298     157.306  80.010 110.980  0.00  0.00      P1   H
ATOM   1586  CD2 TYR P 298     155.419  77.630 113.153  1.00 12.01      P1   C
ATOM   1587  HD2 TYR P 298     154.808  77.951 113.986  0.00  0.00      P1   H
ATOM   1588  CE2 TYR P 298     156.104  78.590 112.424  1.00 12.01      P1   C
ATOM   1589  HE2 TYR P 298     156.005  79.633 112.685  0.00  0.00      P1   H
ATOM   1590  C   TYR P 298     155.899  75.830 115.829  1.00 12.01      P1   C
ATOM   1591  O   TYR P 298     157.031  76.295 115.975  1.00 16.00      P1   O
ATOM   1592  N   ALA P 299     154.836  76.284 116.491  1.00 14.01      P1   N
ATOM   1593  HN  ALA P 299     153.914  75.914 116.378  0.00  0.00      P1   H
ATOM   1594  CA  ALA P 299     154.958  77.382 117.449  1.00 12.01      P1   C
ATOM   1595  HA  ALA P 299     155.328  78.279 116.966  0.00  0.00      P1   H
ATOM   1596  CB  ALA P 299     153.602  77.700 118.089  1.00 12.01      P1   C
ATOM   1597  HB1 ALA P 299     152.880  78.005 117.301  0.00  0.00      P1   H
ATOM   1598  HB2 ALA P 299     153.186  76.808 118.607  0.00  0.00      P1   H
ATOM   1599  HB3 ALA P 299     153.681  78.531 118.823  0.00  0.00      P1   H
ATOM   1600  C   ALA P 299     155.967  77.030 118.530  1.00 12.01      P1   C
ATOM   1601  O   ALA P 299     156.736  77.881 118.970  1.00 16.00      P1   O
ATOM   1602  N   ARG P 300     155.946  75.775 118.962  1.00 14.01      P1   N
ATOM   1603  HN  ARG P 300     155.306  75.100 118.603  0.00  0.00      P1   H
ATOM   1604  CA  ARG P 300     156.869  75.318 119.995  1.00 12.01      P1   C
ATOM   1605  HA  ARG P 300     156.784  75.977 120.851  0.00  0.00      P1   H
ATOM   1606  CB  ARG P 300     156.546  73.871 120.405  1.00 12.01      P1   C
ATOM   1607  HB1 ARG P 300     155.497  73.878 120.787  0.00  0.00      P1   H
ATOM   1608  HB2 ARG P 300     156.538  73.221 119.502  0.00  0.00      P1   H
ATOM   1609  CG  ARG P 300     157.466  73.324 121.487  1.00 12.01      P1   C
ATOM   1610  HG1 ARG P 300     158.491  73.231 121.066  0.00  0.00      P1   H
ATOM   1611  HG2 ARG P 300     157.546  74.074 122.307  0.00  0.00      P1   H
ATOM   1612  CD  ARG P 300     156.975  72.004 122.100  1.00 12.01      P1   C
ATOM   1613  HD1 ARG P 300     156.864  71.241 121.296  0.00  0.00      P1   H
ATOM   1614  HD2 ARG P 300     157.689  71.617 122.864  0.00  0.00      P1   H
ATOM   1615  NE  ARG P 300     155.687  72.154 122.784  1.00 14.01      P1   N
ATOM   1616  HE  ARG P 300     155.758  72.650 123.657  0.00  0.00      P1   H
ATOM   1617  CZ  ARG P 300     154.527  71.691 122.319  1.00 12.01      P1   C
ATOM   1618  NH1 ARG P 300     154.479  71.040 121.157  1.00 14.01      P1   N
ATOM   1619 HH11 ARG P 300     153.616  70.716 120.796  0.00  0.00      P1   H
ATOM   1620 HH12 ARG P 300     155.327  71.023 120.622  0.00  0.00      P1   H
ATOM   1621  NH2 ARG P 300     153.407  71.895 123.008  1.00 14.01      P1   N
ATOM   1622 HH21 ARG P 300     152.561  71.478 122.709  0.00  0.00      P1   H
ATOM   1623 HH22 ARG P 300     153.503  72.287 123.914  0.00  0.00      P1   H
ATOM   1624  C   ARG P 300     158.320  75.419 119.507  1.00 12.01      P1   C
ATOM   1625  O   ARG P 300     159.202  75.870 120.249  1.00 16.00      P1   O
ATOM   1626  N   ASP P 301     158.571  75.017 118.266  1.00 14.01      P1   N
ATOM   1627  HN  ASP P 301     157.918  74.648 117.609  0.00  0.00      P1   H
ATOM   1628  CA  ASP P 301     159.928  75.094 117.737  1.00 12.01      P1   C
ATOM   1629  HA  ASP P 301     160.580  74.695 118.506  0.00  0.00      P1   H
ATOM   1630  CB  ASP P 301     160.071  74.290 116.433  1.00 12.01      P1   C
ATOM   1631  HB1 ASP P 301     159.336  74.663 115.692  0.00  0.00      P1   H
ATOM   1632  HB2 ASP P 301     161.087  74.413 116.008  0.00  0.00      P1   H
ATOM   1633  CG  ASP P 301     159.808  72.810 116.624  1.00 12.01      P1   C
ATOM   1634  OD1 ASP P 301     160.038  72.316 117.749  1.00 16.00      P1   O
ATOM   1635  OD2 ASP P 301     159.402  72.133 115.652  1.00 16.00      P1   O
ATOM   1636  C   ASP P 301     160.375  76.527 117.483  1.00 12.01      P1   C
ATOM   1637  O   ASP P 301     161.470  76.914 117.881  1.00 16.00      P1   O
ATOM   1638  N   ILE P 302     159.525  77.327 116.846  1.00 14.01      P1   N
ATOM   1639  HN  ILE P 302     158.605  77.064 116.564  0.00  0.00      P1   H
ATOM   1640  CA  ILE P 302     159.888  78.696 116.500  1.00 12.01      P1   C
ATOM   1641  HA  ILE P 302     160.904  78.616 116.135  0.00  0.00      P1   H
ATOM   1642  CB  ILE P 302     158.959  79.231 115.387  1.00 12.01      P1   C
ATOM   1643  HB  ILE P 302     157.934  79.192 115.835  0.00  0.00      P1   H
ATOM   1644  CG2 ILE P 302     159.405  80.608 114.936  1.00 12.01      P1   C
ATOM   1645 HG21 ILE P 302     158.654  81.058 114.253  0.00  0.00      P1   H
ATOM   1646 HG22 ILE P 302     159.522  81.290 115.804  0.00  0.00      P1   H
ATOM   1647 HG23 ILE P 302     160.375  80.555 114.398  0.00  0.00      P1   H
ATOM   1648  CG1 ILE P 302     158.970  78.262 114.197  1.00 12.01      P1   C
ATOM   1649 HG11 ILE P 302     158.545  77.281 114.506  0.00  0.00      P1   H
ATOM   1650 HG12 ILE P 302     158.311  78.668 113.395  0.00  0.00      P1   H
ATOM   1651  CD  ILE P 302     160.319  78.018 113.588  1.00 12.01      P1   C
ATOM   1652  HD1 ILE P 302     160.228  77.354 112.701  0.00  0.00      P1   H
ATOM   1653  HD2 ILE P 302     160.780  78.975 113.260  0.00  0.00      P1   H
ATOM   1654  HD3 ILE P 302     161.001  77.529 114.315  0.00  0.00      P1   H
ATOM   1655  C   ILE P 302     159.910  79.702 117.655  1.00 12.01      P1   C
ATOM   1656  O   ILE P 302     160.709  80.655 117.643  1.00 16.00      P1   O
ATOM   1657  N   LEU P 303     159.051  79.504 118.648  1.00 14.01      P1   N
ATOM   1658  HN  LEU P 303     158.400  78.750 118.707  0.00  0.00      P1   H
ATOM   1659  CA  LEU P 303     159.003  80.428 119.777  1.00 12.01      P1   C
ATOM   1660  HA  LEU P 303     159.456  81.342 119.415  0.00  0.00      P1   H
ATOM   1661  CB  LEU P 303     157.542  80.736 120.141  1.00 12.01      P1   C
ATOM   1662  HB1 LEU P 303     157.031  79.759 120.307  0.00  0.00      P1   H
ATOM   1663  HB2 LEU P 303     157.517  81.266 121.119  0.00  0.00      P1   H
ATOM   1664  CG  LEU P 303     156.855  81.527 119.017  1.00 12.01      P1   C
ATOM   1665  HG  LEU P 303     156.974  80.954 118.066  0.00  0.00      P1   H
ATOM   1666  CD1 LEU P 303     155.372  81.733 119.305  1.00 12.01      P1   C
ATOM   1667 HD11 LEU P 303     154.902  82.347 118.507  0.00  0.00      P1   H
ATOM   1668 HD12 LEU P 303     154.843  80.757 119.352  0.00  0.00      P1   H
ATOM   1669 HD13 LEU P 303     155.229  82.256 120.274  0.00  0.00      P1   H
ATOM   1670  CD2 LEU P 303     157.567  82.864 118.854  1.00 12.01      P1   C
ATOM   1671 HD21 LEU P 303     157.102  83.451 118.033  0.00  0.00      P1   H
ATOM   1672 HD22 LEU P 303     157.510  83.474 119.778  0.00  0.00      P1   H
ATOM   1673 HD23 LEU P 303     158.639  82.706 118.604  0.00  0.00      P1   H
ATOM   1674  C   LEU P 303     159.797  79.973 121.001  1.00 12.01      P1   C
ATOM   1675  O   LEU P 303     159.718  80.589 122.063  1.00 16.00      P1   O
ATOM   1676  N   ARG P 304     160.573  78.902 120.844  1.00 14.01      P1   N
ATOM   1677  HN  ARG P 304     160.606  78.388 119.990  0.00  0.00      P1   H
ATOM   1678  CA  ARG P 304     161.422  78.424 121.928  1.00 12.01      P1   C
ATOM   1679  HA  ARG P 304     160.846  78.255 122.830  0.00  0.00      P1   H
ATOM   1680  CB  ARG P 304     162.226  77.197 121.492  1.00 12.01      P1   C
ATOM   1681  HB1 ARG P 304     163.184  77.228 122.064  0.00  0.00      P1   H
ATOM   1682  HB2 ARG P 304     161.703  76.273 121.822  0.00  0.00      P1   H
ATOM   1683  CG  ARG P 304     162.605  77.032 120.061  1.00 12.01      P1   C
ATOM   1684  HG1 ARG P 304     163.277  76.150 119.972  0.00  0.00      P1   H
ATOM   1685  HG2 ARG P 304     161.694  76.775 119.473  0.00  0.00      P1   H
ATOM   1686  CD  ARG P 304     163.200  78.270 119.505  1.00 12.01      P1   C
ATOM   1687  HD1 ARG P 304     163.974  78.656 120.207  0.00  0.00      P1   H
ATOM   1688  HD2 ARG P 304     163.676  78.086 118.514  0.00  0.00      P1   H
ATOM   1689  NE  ARG P 304     162.190  79.322 119.289  1.00 14.01      P1   N
ATOM   1690  HE  ARG P 304     161.350  78.980 118.851  0.00  0.00      P1   H
ATOM   1691  CZ  ARG P 304     162.318  80.619 119.620  1.00 12.01      P1   C
ATOM   1692  NH1 ARG P 304     163.413  81.112 120.193  1.00 14.01      P1   N
ATOM   1693 HH11 ARG P 304     163.463  82.068 120.446  0.00  0.00      P1   H
ATOM   1694 HH12 ARG P 304     164.108  80.445 120.471  0.00  0.00      P1   H
ATOM   1695  NH2 ARG P 304     161.329  81.450 119.399  1.00 14.01      P1   N
ATOM   1696 HH21 ARG P 304     161.453  82.419 119.561  0.00  0.00      P1   H
ATOM   1697 HH22 ARG P 304     160.560  81.103 118.878  0.00  0.00      P1   H
ATOM   1698  C   ARG P 304     162.370  79.588 122.225  1.00 12.01      P1   C
ATOM   1699  O   ARG P 304     162.800  80.294 121.309  1.00 16.00      P1   O
ATOM   1700  N   PRO P 305     162.707  79.799 123.507  1.00 14.01      P1   N
ATOM   1701  CD  PRO P 305     162.308  79.031 124.698  1.00 12.01      P1   C
ATOM   1702  HD1 PRO P 305     162.580  78.215 124.188  0.00  0.00      P1   H
ATOM   1703  HD2 PRO P 305     161.791  78.127 125.095  0.00  0.00      P1   H
ATOM   1704  CA  PRO P 305     163.601  80.891 123.905  1.00 12.01      P1   C
ATOM   1705  HA  PRO P 305     163.068  81.825 123.770  0.00  0.00      P1   H
ATOM   1706  CB  PRO P 305     163.749  80.669 125.412  1.00 12.01      P1   C
ATOM   1707  HB1 PRO P 305     162.898  81.159 125.936  0.00  0.00      P1   H
ATOM   1708  HB2 PRO P 305     164.700  81.073 125.813  0.00  0.00      P1   H
ATOM   1709  CG  PRO P 305     162.392  80.098 125.778  1.00 12.01      P1   C
ATOM   1710  HG1 PRO P 305     162.136  80.243 126.846  0.00  0.00      P1   H
ATOM   1711  HG2 PRO P 305     161.440  80.402 125.758  0.00  0.00      P1   H
ATOM   1712  C   PRO P 305     164.940  80.970 123.177  1.00 12.01      P1   C
ATOM   1713  O   PRO P 305     165.408  82.061 122.864  1.00 16.00      P1   O
ATOM   1714  N   GLY P 306     165.559  79.834 122.887  1.00 14.01      P1   N
ATOM   1715  HN  GLY P 306     165.226  78.916 123.100  0.00  0.00      P1   H
ATOM   1716  CA  GLY P 306     166.841  79.895 122.197  1.00 12.01      P1   C
ATOM   1717  HA1 GLY P 306     167.385  79.035 122.562  0.00  0.00      P1   H
ATOM   1718  HA2 GLY P 306     167.265  80.846 122.490  0.00  0.00      P1   H
ATOM   1719  C   GLY P 306     166.831  79.835 120.674  1.00 12.01      P1   C
ATOM   1720  O   GLY P 306     167.880  79.632 120.054  1.00 16.00      P1   O
ATOM   1721  N   PHE P 307     165.670  80.044 120.063  1.00 14.01      P1   N
ATOM   1722  HN  PHE P 307     164.818  80.265 120.534  0.00  0.00      P1   H
ATOM   1723  CA  PHE P 307     165.554  79.963 118.608  1.00 12.01      P1   C
ATOM   1724  HA  PHE P 307     165.779  78.925 118.397  0.00  0.00      P1   H
ATOM   1725  CB  PHE P 307     164.140  80.312 118.148  1.00 12.01      P1   C
ATOM   1726  HB1 PHE P 307     163.418  79.624 118.639  0.00  0.00      P1   H
ATOM   1727  HB2 PHE P 307     163.865  81.345 118.450  0.00  0.00      P1   H
ATOM   1728  CG  PHE P 307     163.941  80.150 116.668  1.00 12.01      P1   C
ATOM   1729  CD1 PHE P 307     163.748  78.889 116.118  1.00 12.01      P1   C
ATOM   1730  HD1 PHE P 307     163.694  78.025 116.766  0.00  0.00      P1   H
ATOM   1731  CE1 PHE P 307     163.629  78.725 114.739  1.00 12.01      P1   C
ATOM   1732  HE1 PHE P 307     163.474  77.739 114.323  0.00  0.00      P1   H
ATOM   1733  CZ  PHE P 307     163.703  79.829 113.901  1.00 12.01      P1   C
ATOM   1734  HZ  PHE P 307     163.604  79.709 112.832  0.00  0.00      P1   H
ATOM   1735  CD2 PHE P 307     164.011  81.248 115.823  1.00 12.01      P1   C
ATOM   1736  HD2 PHE P 307     164.178  82.235 116.232  0.00  0.00      P1   H
ATOM   1737  CE2 PHE P 307     163.895  81.096 114.443  1.00 12.01      P1   C
ATOM   1738  HE2 PHE P 307     163.956  81.962 113.799  0.00  0.00      P1   H
ATOM   1739  C   PHE P 307     166.515  80.808 117.774  1.00 12.01      P1   C
ATOM   1740  O   PHE P 307     167.245  80.283 116.935  1.00 16.00      P1   O
ATOM   1741  N   HSD P 308     166.491  82.118 117.989  1.00 14.01      P1   N
ATOM   1742  HN  HSD P 308     165.916  82.559 118.676  0.00  0.00      P1   H
ATOM   1743  CA  HSD P 308     167.327  83.016 117.213  1.00 12.01      P1   C
ATOM   1744  HA  HSD P 308     167.058  82.868 116.174  0.00  0.00      P1   H
ATOM   1745  CB  HSD P 308     167.052  84.467 117.596  1.00 12.01      P1   C
ATOM   1746  HB1 HSD P 308     165.963  84.593 117.779  0.00  0.00      P1   H
ATOM   1747  HB2 HSD P 308     167.568  84.703 118.553  0.00  0.00      P1   H
ATOM   1748  ND1 HSD P 308     168.050  86.660 116.845  1.00 14.01      P1   N
ATOM   1749  HD1 HSD P 308     168.323  86.978 117.753  0.00  0.00      P1   H
ATOM   1750  CG  HSD P 308     167.480  85.443 116.546  1.00 12.01      P1   C
ATOM   1751  CE1 HSD P 308     168.294  87.317 115.722  1.00 12.01      P1   C
ATOM   1752  HE1 HSD P 308     168.751  88.310 115.683  0.00  0.00      P1   H
ATOM   1753  NE2 HSD P 308     167.902  86.566 114.708  1.00 14.01      P1   N
ATOM   1754  CD2 HSD P 308     167.388  85.389 115.194  1.00 12.01      P1   C
ATOM   1755  HD2 HSD P 308     166.969  84.617 114.560  0.00  0.00      P1   H
ATOM   1756  C   HSD P 308     168.826  82.721 117.344  1.00 12.01      P1   C
ATOM   1757  O   HSD P 308     169.535  82.675 116.335  1.00 16.00      P1   O
ATOM   1758  N   ASP P 309     169.305  82.529 118.575  1.00 14.01      P1   N
ATOM   1759  HN  ASP P 309     168.772  82.579 119.416  0.00  0.00      P1   H
ATOM   1760  CA  ASP P 309     170.719  82.213 118.812  1.00 12.01      P1   C
ATOM   1761  HA  ASP P 309     171.304  83.054 118.456  0.00  0.00      P1   H
ATOM   1762  CB  ASP P 309     170.984  81.918 120.300  1.00 12.01      P1   C
ATOM   1763  HB1 ASP P 309     170.178  81.265 120.692  0.00  0.00      P1   H
ATOM   1764  HB2 ASP P 309     171.951  81.393 120.428  0.00  0.00      P1   H
ATOM   1765  CG  ASP P 309     171.005  83.181 121.165  1.00 12.01      P1   C
ATOM   1766  OD1 ASP P 309     171.031  84.307 120.616  1.00 16.00      P1   O
ATOM   1767  OD2 ASP P 309     171.009  83.039 122.411  1.00 16.00      P1   O
ATOM   1768  C   ASP P 309     171.137  81.002 117.981  1.00 12.01      P1   C
ATOM   1769  O   ASP P 309     172.141  81.045 117.276  1.00 16.00      P1   O
ATOM   1770  N   ARG P 310     170.361  79.926 118.064  1.00 14.01      P1   N
ATOM   1771  HN  ARG P 310     169.551  79.898 118.646  0.00  0.00      P1   H
ATOM   1772  CA  ARG P 310     170.660  78.719 117.299  1.00 12.01      P1   C
ATOM   1773  HA  ARG P 310     171.682  78.424 117.506  0.00  0.00      P1   H
ATOM   1774  CB  ARG P 310     169.680  77.600 117.652  1.00 12.01      P1   C
ATOM   1775  HB1 ARG P 310     169.661  77.538 118.766  0.00  0.00      P1   H
ATOM   1776  HB2 ARG P 310     168.652  77.894 117.344  0.00  0.00      P1   H
ATOM   1777  CG  ARG P 310     170.040  76.216 117.099  1.00 12.01      P1   C
ATOM   1778  HG1 ARG P 310     169.134  75.572 117.139  0.00  0.00      P1   H
ATOM   1779  HG2 ARG P 310     170.291  76.312 116.018  0.00  0.00      P1   H
ATOM   1780  CD  ARG P 310     171.237  75.598 117.825  1.00 12.01      P1   C
ATOM   1781  HD1 ARG P 310     172.125  76.261 117.707  0.00  0.00      P1   H
ATOM   1782  HD2 ARG P 310     171.032  75.466 118.913  0.00  0.00      P1   H
ATOM   1783  NE  ARG P 310     171.583  74.269 117.317  1.00 14.01      P1   N
ATOM   1784  HE  ARG P 310     171.469  73.541 118.003  0.00  0.00      P1   H
ATOM   1785  CZ  ARG P 310     172.008  74.007 116.082  1.00 12.01      P1   C
ATOM   1786  NH1 ARG P 310     172.294  72.759 115.733  1.00 14.01      P1   N
ATOM   1787 HH11 ARG P 310     172.635  72.555 114.826  0.00  0.00      P1   H
ATOM   1788 HH12 ARG P 310     172.277  72.078 116.468  0.00  0.00      P1   H
ATOM   1789  NH2 ARG P 310     172.149  74.981 115.192  1.00 14.01      P1   N
ATOM   1790 HH21 ARG P 310     172.382  74.763 114.255  0.00  0.00      P1   H
ATOM   1791 HH22 ARG P 310     171.811  75.876 115.450  0.00  0.00      P1   H
ATOM   1792  C   ARG P 310     170.581  78.995 115.795  1.00 12.01      P1   C
ATOM   1793  O   ARG P 310     171.316  78.402 115.008  1.00 16.00      P1   O
ATOM   1794  N   PHE P 311     169.669  79.886 115.411  1.00 14.01      P1   N
ATOM   1795  HN  PHE P 311     169.057  80.347 116.052  0.00  0.00      P1   H
ATOM   1796  CA  PHE P 311     169.482  80.269 114.013  1.00 12.01      P1   C
ATOM   1797  HA  PHE P 311     169.347  79.357 113.445  0.00  0.00      P1   H
ATOM   1798  CB  PHE P 311     168.287  81.234 113.902  1.00 12.01      P1   C
ATOM   1799  HB1 PHE P 311     167.353  80.687 114.155  0.00  0.00      P1   H
ATOM   1800  HB2 PHE P 311     168.381  82.073 114.625  0.00  0.00      P1   H
ATOM   1801  CG  PHE P 311     168.072  81.799 112.524  1.00 12.01      P1   C
ATOM   1802  CD1 PHE P 311     167.765  80.972 111.449  1.00 12.01      P1   C
ATOM   1803  HD1 PHE P 311     167.685  79.904 111.601  0.00  0.00      P1   H
ATOM   1804  CE1 PHE P 311     167.566  81.511 110.172  1.00 12.01      P1   C
ATOM   1805  HE1 PHE P 311     167.327  80.861 109.342  0.00  0.00      P1   H
ATOM   1806  CZ  PHE P 311     167.669  82.884 109.968  1.00 12.01      P1   C
ATOM   1807  HZ  PHE P 311     167.505  83.303 108.985  0.00  0.00      P1   H
ATOM   1808  CD2 PHE P 311     168.174  83.171 112.304  1.00 12.01      P1   C
ATOM   1809  HD2 PHE P 311     168.433  83.831 113.120  0.00  0.00      P1   H
ATOM   1810  CE2 PHE P 311     167.973  83.716 111.033  1.00 12.01      P1   C
ATOM   1811  HE2 PHE P 311     168.057  84.784 110.886  0.00  0.00      P1   H
ATOM   1812  C   PHE P 311     170.778  80.933 113.502  1.00 12.01      P1   C
ATOM   1813  O   PHE P 311     171.307  80.554 112.468  1.00 16.00      P1   O
ATOM   1814  N   LEU P 312     171.285  81.907 114.252  1.00 14.01      P1   N
ATOM   1815  HN  LEU P 312     170.869  82.219 115.104  0.00  0.00      P1   H
ATOM   1816  CA  LEU P 312     172.512  82.614 113.889  1.00 12.01      P1   C
ATOM   1817  HA  LEU P 312     172.339  83.024 112.902  0.00  0.00      P1   H
ATOM   1818  CB  LEU P 312     172.789  83.741 114.888  1.00 12.01      P1   C
ATOM   1819  HB1 LEU P 312     172.847  83.277 115.900  0.00  0.00      P1   H
ATOM   1820  HB2 LEU P 312     173.798  84.164 114.685  0.00  0.00      P1   H
ATOM   1821  CG  LEU P 312     171.708  84.833 114.882  1.00 12.01      P1   C
ATOM   1822  HG  LEU P 312     170.725  84.363 115.128  0.00  0.00      P1   H
ATOM   1823  CD1 LEU P 312     172.032  85.910 115.909  1.00 12.01      P1   C
ATOM   1824 HD11 LEU P 312     171.277  86.724 115.872  0.00  0.00      P1   H
ATOM   1825 HD12 LEU P 312     172.036  85.484 116.935  0.00  0.00      P1   H
ATOM   1826 HD13 LEU P 312     173.030  86.354 115.710  0.00  0.00      P1   H
ATOM   1827  CD2 LEU P 312     171.606  85.437 113.482  1.00 12.01      P1   C
ATOM   1828 HD21 LEU P 312     170.814  86.217 113.455  0.00  0.00      P1   H
ATOM   1829 HD22 LEU P 312     172.558  85.912 113.171  0.00  0.00      P1   H
ATOM   1830 HD23 LEU P 312     171.347  84.653 112.738  0.00  0.00      P1   H
ATOM   1831  C   LEU P 312     173.724  81.686 113.798  1.00 12.01      P1   C
ATOM   1832  O   LEU P 312     174.513  81.785 112.857  1.00 16.00      P1   O
ATOM   1833  N   SER P 313     173.860  80.777 114.762  1.00 14.01      P1   N
ATOM   1834  HN  SER P 313     173.235  80.676 115.536  0.00  0.00      P1   H
ATOM   1835  CA  SER P 313     174.973  79.825 114.762  1.00 12.01      P1   C
ATOM   1836  HA  SER P 313     175.882  80.412 114.783  0.00  0.00      P1   H
ATOM   1837  CB  SER P 313     174.838  78.841 115.924  1.00 12.01      P1   C
ATOM   1838  HB1 SER P 313     173.890  78.272 115.788  0.00  0.00      P1   H
ATOM   1839  HB2 SER P 313     175.670  78.101 115.904  0.00  0.00      P1   H
ATOM   1840  OG  SER P 313     174.788  79.526 117.164  1.00 16.00      P1   O
ATOM   1841  HG1 SER P 313     174.482  78.893 117.826  0.00  0.00      P1   H
ATOM   1842  C   SER P 313     174.978  79.027 113.461  1.00 12.01      P1   C
ATOM   1843  O   SER P 313     176.030  78.639 112.948  1.00 16.00      P1   O
ATOM   1844  N   GLN P 314     173.783  78.773 112.941  1.00 14.01      P1   N
ATOM   1845  HN  GLN P 314     172.924  79.083 113.345  0.00  0.00      P1   H
ATOM   1846  CA  GLN P 314     173.629  78.007 111.717  1.00 12.01      P1   C
ATOM   1847  HA  GLN P 314     174.278  77.143 111.787  0.00  0.00      P1   H
ATOM   1848  CB  GLN P 314     172.160  77.619 111.575  1.00 12.01      P1   C
ATOM   1849  HB1 GLN P 314     171.766  77.468 112.607  0.00  0.00      P1   H
ATOM   1850  HB2 GLN P 314     171.592  78.477 111.148  0.00  0.00      P1   H
ATOM   1851  CG  GLN P 314     171.905  76.379 110.772  1.00 12.01      P1   C
ATOM   1852  HG1 GLN P 314     170.819  76.144 110.756  0.00  0.00      P1   H
ATOM   1853  HG2 GLN P 314     172.239  76.515 109.723  0.00  0.00      P1   H
ATOM   1854  CD  GLN P 314     172.597  75.155 111.347  1.00 12.01      P1   C
ATOM   1855  OE1 GLN P 314     172.497  74.867 112.541  1.00 16.00      P1   O
ATOM   1856  NE2 GLN P 314     173.286  74.421 110.494  1.00 14.01      P1   N
ATOM   1857 HE21 GLN P 314     173.740  73.614 110.860  0.00  0.00      P1   H
ATOM   1858 HE22 GLN P 314     173.345  74.696 109.540  0.00  0.00      P1   H
ATOM   1859  C   GLN P 314     174.100  78.844 110.516  1.00 12.01      P1   C
ATOM   1860  O   GLN P 314     174.600  78.309 109.523  1.00 16.00      P1   O
ATOM   1861  N   LEU P 315     173.953  80.159 110.627  1.00 14.01      P1   N
ATOM   1862  HN  LEU P 315     173.561  80.611 111.426  0.00  0.00      P1   H
ATOM   1863  CA  LEU P 315     174.362  81.068 109.566  1.00 12.01      P1   C
ATOM   1864  HA  LEU P 315     174.217  80.532 108.637  0.00  0.00      P1   H
ATOM   1865  CB  LEU P 315     173.516  82.350 109.605  1.00 12.01      P1   C
ATOM   1866  HB1 LEU P 315     173.402  82.637 110.676  0.00  0.00      P1   H
ATOM   1867  HB2 LEU P 315     174.087  83.175 109.125  0.00  0.00      P1   H
ATOM   1868  CG  LEU P 315     172.102  82.331 109.002  1.00 12.01      P1   C
ATOM   1869  HG  LEU P 315     172.200  82.245 107.893  0.00  0.00      P1   H
ATOM   1870  CD1 LEU P 315     171.293  81.170 109.528  1.00 12.01      P1   C
ATOM   1871 HD11 LEU P 315     170.260  81.198 109.120  0.00  0.00      P1   H
ATOM   1872 HD12 LEU P 315     171.758  80.204 109.235  0.00  0.00      P1   H
ATOM   1873 HD13 LEU P 315     171.229  81.206 110.636  0.00  0.00      P1   H
ATOM   1874  CD2 LEU P 315     171.415  83.660 109.314  1.00 12.01      P1   C
ATOM   1875 HD21 LEU P 315     170.395  83.680 108.872  0.00  0.00      P1   H
ATOM   1876 HD22 LEU P 315     171.312  83.822 110.406  0.00  0.00      P1   H
ATOM   1877 HD23 LEU P 315     171.995  84.507 108.888  0.00  0.00      P1   H
ATOM   1878  C   LEU P 315     175.837  81.439 109.657  1.00 12.01      P1   C
ATOM   1879  O   LEU P 315     176.442  81.834 108.662  1.00 16.00      P1   O
ATOM   1880  N   SER P 316     176.419  81.292 110.843  1.00 14.01      P1   N
ATOM   1881  HN  SER P 316     175.972  80.936 111.663  0.00  0.00      P1   H
ATOM   1882  CA  SER P 316     177.814  81.657 111.036  1.00 12.01      P1   C
ATOM   1883  HA  SER P 316     178.055  82.235 110.154  0.00  0.00      P1   H
ATOM   1884  CB  SER P 316     177.949  82.532 112.285  1.00 12.01      P1   C
ATOM   1885  HB1 SER P 316     179.026  82.782 112.418  0.00  0.00      P1   H
ATOM   1886  HB2 SER P 316     177.405  83.494 112.146  0.00  0.00      P1   H
ATOM   1887  OG  SER P 316     177.494  81.847 113.434  1.00 16.00      P1   O
ATOM   1888  HG1 SER P 316     177.804  82.344 114.202  0.00  0.00      P1   H
ATOM   1889  C   SER P 316     178.807  80.498 111.105  1.00 12.01      P1   C
ATOM   1890  O   SER P 316     180.004  80.727 111.228  1.00 16.00      P1   O
ATOM   1891  N   LYS P 317     178.326  79.263 111.020  1.00 14.01      P1   N
ATOM   1892  HN  LYS P 317     177.359  79.031 110.927  0.00  0.00      P1   H
ATOM   1893  CA  LYS P 317     179.234  78.125 111.060  1.00 12.01      P1   C
ATOM   1894  HA  LYS P 317     179.924  78.267 111.883  0.00  0.00      P1   H
ATOM   1895  CB  LYS P 317     178.460  76.811 111.214  1.00 12.01      P1   C
ATOM   1896  HB1 LYS P 317     179.208  76.013 111.428  0.00  0.00      P1   H
ATOM   1897  HB2 LYS P 317     177.808  76.878 112.114  0.00  0.00      P1   H
ATOM   1898  CG  LYS P 317     177.642  76.388 110.012  1.00 12.01      P1   C
ATOM   1899  HG1 LYS P 317     176.915  77.194 109.764  0.00  0.00      P1   H
ATOM   1900  HG2 LYS P 317     178.320  76.271 109.135  0.00  0.00      P1   H
ATOM   1901  CD  LYS P 317     176.906  75.094 110.327  1.00 12.01      P1   C
ATOM   1902  HD1 LYS P 317     177.658  74.320 110.603  0.00  0.00      P1   H
ATOM   1903  HD2 LYS P 317     176.264  75.269 111.221  0.00  0.00      P1   H
ATOM   1904  CE  LYS P 317     176.057  74.619 109.157  1.00 12.01      P1   C
ATOM   1905  HE1 LYS P 317     175.335  75.409 108.853  0.00  0.00      P1   H
ATOM   1906  HE2 LYS P 317     176.699  74.373 108.283  0.00  0.00      P1   H
ATOM   1907  NZ  LYS P 317     175.293  73.400 109.547  1.00 14.01      P1   N
ATOM   1908  HZ1 LYS P 317     174.711  73.074 108.749  0.00  0.00      P1   H
ATOM   1909  HZ2 LYS P 317     175.957  72.647 109.821  0.00  0.00      P1   H
ATOM   1910  HZ3 LYS P 317     174.677  73.622 110.355  0.00  0.00      P1   H
ATOM   1911  C   LYS P 317     180.058  78.120 109.768  1.00 12.01      P1   C
ATOM   1912  O   LYS P 317     179.679  78.746 108.777  1.00 16.00      P1   O
ATOM   1913  N   PRO P 318     181.185  77.393 109.750  1.00 14.01      P1   N
ATOM   1914  CD  PRO P 318     181.703  76.510 110.806  1.00 12.01      P1   C
ATOM   1915  HD1 PRO P 318     181.395  77.580 110.817  0.00  0.00      P1   H
ATOM   1916  HD2 PRO P 318     181.536  76.046 111.805  0.00  0.00      P1   H
ATOM   1917  CA  PRO P 318     182.058  77.331 108.575  1.00 12.01      P1   C
ATOM   1918  HA  PRO P 318     182.650  78.239 108.570  0.00  0.00      P1   H
ATOM   1919  CB  PRO P 318     183.008  76.187 108.932  1.00 12.01      P1   C
ATOM   1920  HB1 PRO P 318     183.844  76.588 109.548  0.00  0.00      P1   H
ATOM   1921  HB2 PRO P 318     183.429  75.684 108.038  0.00  0.00      P1   H
ATOM   1922  CG  PRO P 318     183.172  76.394 110.417  1.00 12.01      P1   C
ATOM   1923  HG1 PRO P 318     184.108  75.954 110.814  0.00  0.00      P1   H
ATOM   1924  HG2 PRO P 318     183.532  77.119 111.004  0.00  0.00      P1   H
ATOM   1925  C   PRO P 318     181.405  77.152 107.203  1.00 12.01      P1   C
ATOM   1926  O   PRO P 318     180.693  76.178 106.953  1.00 16.00      P1   O
ATOM   1927  N   GLY P 319     181.668  78.111 106.318  1.00 14.01      P1   N
ATOM   1928  HN  GLY P 319     182.230  78.909 106.533  0.00  0.00      P1   H
ATOM   1929  CA  GLY P 319     181.148  78.056 104.967  1.00 12.01      P1   C
ATOM   1930  HA1 GLY P 319     181.272  77.022 104.675  0.00  0.00      P1   H
ATOM   1931  HA2 GLY P 319     181.762  78.751 104.411  0.00  0.00      P1   H
ATOM   1932  C   GLY P 319     179.690  78.437 104.746  1.00 12.01      P1   C
ATOM   1933  O   GLY P 319     179.256  78.558 103.605  1.00 16.00      P1   O
ATOM   1934  N   ALA P 320     178.936  78.632 105.821  1.00 14.01      P1   N
ATOM   1935  HN  ALA P 320     179.274  78.564 106.759  0.00  0.00      P1   H
ATOM   1936  CA  ALA P 320     177.527  78.967 105.688  1.00 12.01      P1   C
ATOM   1937  HA  ALA P 320     177.041  78.258 105.028  0.00  0.00      P1   H
ATOM   1938  CB  ALA P 320     176.838  78.866 107.041  1.00 12.01      P1   C
ATOM   1939  HB1 ALA P 320     176.967  77.841 107.450  0.00  0.00      P1   H
ATOM   1940  HB2 ALA P 320     177.279  79.582 107.768  0.00  0.00      P1   H
ATOM   1941  HB3 ALA P 320     175.748  79.069 106.961  0.00  0.00      P1   H
ATOM   1942  C   ALA P 320     177.305  80.346 105.076  1.00 12.01      P1   C
ATOM   1943  O   ALA P 320     176.606  80.473 104.069  1.00 16.00      P1   O
ATOM   1944  N   ALA P 321     177.897  81.378 105.677  1.00 14.01      P1   N
ATOM   1945  HN  ALA P 321     178.467  81.284 106.493  0.00  0.00      P1   H
ATOM   1946  CA  ALA P 321     177.747  82.737 105.172  1.00 12.01      P1   C
ATOM   1947  HA  ALA P 321     176.708  83.044 105.217  0.00  0.00      P1   H
ATOM   1948  CB  ALA P 321     178.566  83.711 106.015  1.00 12.01      P1   C
ATOM   1949  HB1 ALA P 321     178.225  83.668 107.071  0.00  0.00      P1   H
ATOM   1950  HB2 ALA P 321     179.646  83.447 105.994  0.00  0.00      P1   H
ATOM   1951  HB3 ALA P 321     178.450  84.758 105.659  0.00  0.00      P1   H
ATOM   1952  C   ALA P 321     178.164  82.840 103.707  1.00 12.01      P1   C
ATOM   1953  O   ALA P 321     177.499  83.515 102.913  1.00 16.00      P1   O
ATOM   1954  N   LEU P 322     179.256  82.170 103.343  1.00 14.01      P1   N
ATOM   1955  HN  LEU P 322     179.820  81.609 103.945  0.00  0.00      P1   H
ATOM   1956  CA  LEU P 322     179.719  82.219 101.964  1.00 12.01      P1   C
ATOM   1957  HA  LEU P 322     179.726  83.263 101.678  0.00  0.00      P1   H
ATOM   1958  CB  LEU P 322     181.131  81.628 101.829  1.00 12.01      P1   C
ATOM   1959  HB1 LEU P 322     181.135  80.657 102.376  0.00  0.00      P1   H
ATOM   1960  HB2 LEU P 322     181.319  81.380 100.761  0.00  0.00      P1   H
ATOM   1961  CG  LEU P 322     182.283  82.486 102.374  1.00 12.01      P1   C
ATOM   1962  HG  LEU P 322     182.107  82.701 103.456  0.00  0.00      P1   H
ATOM   1963  CD1 LEU P 322     183.594  81.743 102.198  1.00 12.01      P1   C
ATOM   1964 HD11 LEU P 322     184.446  82.368 102.543  0.00  0.00      P1   H
ATOM   1965 HD12 LEU P 322     183.592  80.801 102.787  0.00  0.00      P1   H
ATOM   1966 HD13 LEU P 322     183.761  81.489 101.130  0.00  0.00      P1   H
ATOM   1967  CD2 LEU P 322     182.342  83.824 101.628  1.00 12.01      P1   C
ATOM   1968 HD21 LEU P 322     183.163  84.455 102.032  0.00  0.00      P1   H
ATOM   1969 HD22 LEU P 322     182.530  83.681 100.545  0.00  0.00      P1   H
ATOM   1970 HD23 LEU P 322     181.386  84.378 101.747  0.00  0.00      P1   H
ATOM   1971  C   LEU P 322     178.768  81.496 101.031  1.00 12.01      P1   C
ATOM   1972  O   LEU P 322     178.570  81.918  99.895  1.00 16.00      P1   O
ATOM   1973  N   TYR P 323     178.181  80.402 101.505  1.00 14.01      P1   N
ATOM   1974  HN  TYR P 323     178.322  80.019 102.417  0.00  0.00      P1   H
ATOM   1975  CA  TYR P 323     177.247  79.658 100.675  1.00 12.01      P1   C
ATOM   1976  HA  TYR P 323     177.729  79.501  99.718  0.00  0.00      P1   H
ATOM   1977  CB  TYR P 323     176.856  78.341 101.349  1.00 12.01      P1   C
ATOM   1978  HB1 TYR P 323     177.733  77.657 101.348  0.00  0.00      P1   H
ATOM   1979  HB2 TYR P 323     176.573  78.512 102.410  0.00  0.00      P1   H
ATOM   1980  CG  TYR P 323     175.730  77.621 100.631  1.00 12.01      P1   C
ATOM   1981  CD1 TYR P 323     175.912  77.097  99.344  1.00 12.01      P1   C
ATOM   1982  HD1 TYR P 323     176.873  77.191  98.856  0.00  0.00      P1   H
ATOM   1983  CE1 TYR P 323     174.859  76.469  98.664  1.00 12.01      P1   C
ATOM   1984  HE1 TYR P 323     175.005  76.074  97.670  0.00  0.00      P1   H
ATOM   1985  CZ  TYR P 323     173.609  76.364  99.283  1.00 12.01      P1   C
ATOM   1986  OH  TYR P 323     172.562  75.751  98.631  1.00 16.00      P1   O
ATOM   1987  HH  TYR P 323     171.823  75.716  99.242  0.00  0.00      P1   H
ATOM   1988  CD2 TYR P 323     174.465  77.499 101.229  1.00 12.01      P1   C
ATOM   1989  HD2 TYR P 323     174.286  77.927 102.206  0.00  0.00      P1   H
ATOM   1990  CE2 TYR P 323     173.408  76.873 100.560  1.00 12.01      P1   C
ATOM   1991  HE2 TYR P 323     172.439  76.808 101.031  0.00  0.00      P1   H
ATOM   1992  C   TYR P 323     175.992  80.495 100.416  1.00 12.01      P1   C
ATOM   1993  O   TYR P 323     175.493  80.546  99.296  1.00 16.00      P1   O
ATOM   1994  N   LEU P 324     175.491  81.157 101.455  1.00 14.01      P1   N
ATOM   1995  HN  LEU P 324     175.881  81.141 102.374  0.00  0.00      P1   H
ATOM   1996  CA  LEU P 324     174.296  81.982 101.325  1.00 12.01      P1   C
ATOM   1997  HA  LEU P 324     173.519  81.350 100.914  0.00  0.00      P1   H
ATOM   1998  CB  LEU P 324     173.880  82.528 102.695  1.00 12.01      P1   C
ATOM   1999  HB1 LEU P 324     174.734  83.131 103.082  0.00  0.00      P1   H
ATOM   2000  HB2 LEU P 324     173.036  83.240 102.560  0.00  0.00      P1   H
ATOM   2001  CG  LEU P 324     173.521  81.447 103.731  1.00 12.01      P1   C
ATOM   2002  HG  LEU P 324     174.394  80.758 103.835  0.00  0.00      P1   H
ATOM   2003  CD1 LEU P 324     173.222  82.095 105.072  1.00 12.01      P1   C
ATOM   2004 HD11 LEU P 324     172.915  81.329 105.815  0.00  0.00      P1   H
ATOM   2005 HD12 LEU P 324     174.121  82.619 105.462  0.00  0.00      P1   H
ATOM   2006 HD13 LEU P 324     172.398  82.834 104.976  0.00  0.00      P1   H
ATOM   2007  CD2 LEU P 324     172.338  80.634 103.252  1.00 12.01      P1   C
ATOM   2008 HD21 LEU P 324     172.090  79.841 103.991  0.00  0.00      P1   H
ATOM   2009 HD22 LEU P 324     171.435  81.264 103.118  0.00  0.00      P1   H
ATOM   2010 HD23 LEU P 324     172.570  80.144 102.282  0.00  0.00      P1   H
ATOM   2011  C   LEU P 324     174.533  83.126 100.334  1.00 12.01      P1   C
ATOM   2012  O   LEU P 324     173.653  83.460  99.536  1.00 16.00      P1   O
ATOM   2013  N   GLN P 325     175.717  83.731 100.386  1.00 14.01      P1   N
ATOM   2014  HN  GLN P 325     176.447  83.506 101.029  0.00  0.00      P1   H
ATOM   2015  CA  GLN P 325     176.038  84.812  99.463  1.00 12.01      P1   C
ATOM   2016  HA  GLN P 325     175.233  85.535  99.519  0.00  0.00      P1   H
ATOM   2017  CB  GLN P 325     177.377  85.467  99.830  1.00 12.01      P1   C
ATOM   2018  HB1 GLN P 325     178.135  84.650  99.870  0.00  0.00      P1   H
ATOM   2019  HB2 GLN P 325     177.695  86.145  99.005  0.00  0.00      P1   H
ATOM   2020  CG  GLN P 325     177.365  86.212 101.166  1.00 12.01      P1   C
ATOM   2021  HG1 GLN P 325     176.624  87.040 101.141  0.00  0.00      P1   H
ATOM   2022  HG2 GLN P 325     177.084  85.529 101.994  0.00  0.00      P1   H
ATOM   2023  CD  GLN P 325     178.709  86.860 101.513  1.00 12.01      P1   C
ATOM   2024  OE1 GLN P 325     179.244  87.659 100.745  1.00 16.00      P1   O
ATOM   2025  NE2 GLN P 325     179.247  86.522 102.681  1.00 14.01      P1   N
ATOM   2026 HE21 GLN P 325     180.119  86.944 102.914  0.00  0.00      P1   H
ATOM   2027 HE22 GLN P 325     178.786  85.864 103.266  0.00  0.00      P1   H
ATOM   2028  C   GLN P 325     176.088  84.288  98.024  1.00 12.01      P1   C
ATOM   2029  O   GLN P 325     175.670  84.981  97.106  1.00 16.00      P1   O
ATOM   2030  N   SER P 326     176.563  83.059  97.831  1.00 14.01      P1   N
ATOM   2031  HN  SER P 326     176.893  82.445  98.548  0.00  0.00      P1   H
ATOM   2032  CA  SER P 326     176.636  82.497  96.479  1.00 12.01      P1   C
ATOM   2033  HA  SER P 326     177.118  83.258  95.880  0.00  0.00      P1   H
ATOM   2034  CB  SER P 326     177.420  81.180  96.467  1.00 12.01      P1   C
ATOM   2035  HB1 SER P 326     177.669  80.935  95.409  0.00  0.00      P1   H
ATOM   2036  HB2 SER P 326     178.384  81.298  97.011  0.00  0.00      P1   H
ATOM   2037  OG  SER P 326     176.660  80.112  97.010  1.00 16.00      P1   O
ATOM   2038  HG1 SER P 326     177.111  79.293  96.771  0.00  0.00      P1   H
ATOM   2039  C   SER P 326     175.259  82.238  95.863  1.00 12.01      P1   C
ATOM   2040  O   SER P 326     175.142  82.065  94.648  1.00 16.00      P1   O
ATOM   2041  N   ILE P 327     174.220  82.186  96.694  1.00 14.01      P1   N
ATOM   2042  HN  ILE P 327     174.271  82.300  97.684  0.00  0.00      P1   H
ATOM   2043  CA  ILE P 327     172.872  81.948  96.188  1.00 12.01      P1   C
ATOM   2044  HA  ILE P 327     172.920  81.087  95.533  0.00  0.00      P1   H
ATOM   2045  CB  ILE P 327     171.859  81.743  97.348  1.00 12.01      P1   C
ATOM   2046  HB  ILE P 327     172.038  82.611  98.032  0.00  0.00      P1   H
ATOM   2047  CG2 ILE P 327     170.438  81.640  96.805  1.00 12.01      P1   C
ATOM   2048 HG21 ILE P 327     169.701  81.651  97.635  0.00  0.00      P1   H
ATOM   2049 HG22 ILE P 327     170.206  82.497  96.138  0.00  0.00      P1   H
ATOM   2050 HG23 ILE P 327     170.299  80.700  96.230  0.00  0.00      P1   H
ATOM   2051  CG1 ILE P 327     172.226  80.472  98.118  1.00 12.01      P1   C
ATOM   2052 HG11 ILE P 327     173.189  80.622  98.655  0.00  0.00      P1   H
ATOM   2053 HG12 ILE P 327     171.445  80.279  98.889  0.00  0.00      P1   H
ATOM   2054  CD  ILE P 327     172.337  79.235  97.235  1.00 12.01      P1   C
ATOM   2055  HD1 ILE P 327     172.547  78.336  97.854  0.00  0.00      P1   H
ATOM   2056  HD2 ILE P 327     171.389  79.062  96.682  0.00  0.00      P1   H
ATOM   2057  HD3 ILE P 327     173.160  79.344  96.498  0.00  0.00      P1   H
ATOM   2058  C   ILE P 327     172.453  83.128  95.331  1.00 12.01      P1   C
ATOM   2059  O   ILE P 327     171.791  82.959  94.315  1.00 16.00      P1   O
ATOM   2060  N   GLY P 328     172.858  84.324  95.736  1.00 14.01      P1   N
ATOM   2061  HN  GLY P 328     173.396  84.492  96.561  0.00  0.00      P1   H
ATOM   2062  CA  GLY P 328     172.520  85.500  94.958  1.00 12.01      P1   C
ATOM   2063  HA1 GLY P 328     171.523  85.352  94.568  0.00  0.00      P1   H
ATOM   2064  HA2 GLY P 328     173.281  85.619  94.199  0.00  0.00      P1   H
ATOM   2065  C   GLY P 328     172.509  86.745  95.802  1.00 12.01      P1   C
ATOM   2066  O   GLY P 328     172.469  86.664  97.030  1.00 16.00      P1   O
ATOM   2067  N   GLU P 329     172.531  87.903  95.149  1.00 14.01      P1   N
ATOM   2068  HN  GLU P 329     172.549  87.992  94.157  0.00  0.00      P1   H
ATOM   2069  CA  GLU P 329     172.531  89.173  95.856  1.00 12.01      P1   C
ATOM   2070  HA  GLU P 329     173.407  89.214  96.491  0.00  0.00      P1   H
ATOM   2071  CB  GLU P 329     172.509  90.340  94.866  1.00 12.01      P1   C
ATOM   2072  HB1 GLU P 329     172.020  89.990  93.927  0.00  0.00      P1   H
ATOM   2073  HB2 GLU P 329     171.863  91.157  95.260  0.00  0.00      P1   H
ATOM   2074  CG  GLU P 329     173.912  90.854  94.561  1.00 12.01      P1   C
ATOM   2075  HG1 GLU P 329     174.298  91.413  95.433  0.00  0.00      P1   H
ATOM   2076  HG2 GLU P 329     174.600  90.017  94.331  0.00  0.00      P1   H
ATOM   2077  CD  GLU P 329     173.972  91.840  93.398  1.00 12.01      P1   C
ATOM   2078  OE1 GLU P 329     172.894  92.315  92.890  1.00 16.00      P1   O
ATOM   2079  OE2 GLU P 329     175.126  92.194  92.937  1.00 16.00      P1   O
ATOM   2080  C   GLU P 329     171.315  89.272  96.760  1.00 12.01      P1   C
ATOM   2081  O   GLU P 329     170.198  88.930  96.354  1.00 16.00      P1   O
ATOM   2082  N   GLY P 330     171.543  89.741  97.984  1.00 14.01      P1   N
ATOM   2083  HN  GLY P 330     172.452  89.996  98.312  0.00  0.00      P1   H
ATOM   2084  CA  GLY P 330     170.460  89.913  98.936  1.00 12.01      P1   C
ATOM   2085  HA1 GLY P 330     169.635  90.268  98.333  0.00  0.00      P1   H
ATOM   2086  HA2 GLY P 330     170.839  90.639  99.642  0.00  0.00      P1   H
ATOM   2087  C   GLY P 330     169.983  88.702  99.720  1.00 12.01      P1   C
ATOM   2088  O   GLY P 330     169.287  88.862 100.721  1.00 16.00      P1   O
ATOM   2089  N   PHE P 331     170.348  87.494  99.297  1.00 14.01      P1   N
ATOM   2090  HN  PHE P 331     170.932  87.315  98.507  0.00  0.00      P1   H
ATOM   2091  CA  PHE P 331     169.893  86.294  99.998  1.00 12.01      P1   C
ATOM   2092  HA  PHE P 331     168.814  86.380 100.041  0.00  0.00      P1   H
ATOM   2093  CB  PHE P 331     170.311  85.031  99.231  1.00 12.01      P1   C
ATOM   2094  HB1 PHE P 331     170.015  85.138  98.165  0.00  0.00      P1   H
ATOM   2095  HB2 PHE P 331     171.414  84.896  99.253  0.00  0.00      P1   H
ATOM   2096  CG  PHE P 331     169.644  83.782  99.730  1.00 12.01      P1   C
ATOM   2097  CD1 PHE P 331     168.254  83.653  99.670  1.00 12.01      P1   C
ATOM   2098  HD1 PHE P 331     167.663  84.440  99.223  0.00  0.00      P1   H
ATOM   2099  CE1 PHE P 331     167.611  82.530 100.182  1.00 12.01      P1   C
ATOM   2100  HE1 PHE P 331     166.535  82.451 100.125  0.00  0.00      P1   H
ATOM   2101  CZ  PHE P 331     168.357  81.517 100.756  1.00 12.01      P1   C
ATOM   2102  HZ  PHE P 331     167.872  80.635 101.150  0.00  0.00      P1   H
ATOM   2103  CD2 PHE P 331     170.383  82.763 100.304  1.00 12.01      P1   C
ATOM   2104  HD2 PHE P 331     171.458  82.850 100.376  0.00  0.00      P1   H
ATOM   2105  CE2 PHE P 331     169.754  81.635 100.816  1.00 12.01      P1   C
ATOM   2106  HE2 PHE P 331     170.343  80.846 101.263  0.00  0.00      P1   H
ATOM   2107  C   PHE P 331     170.392  86.208 101.437  1.00 12.01      P1   C
ATOM   2108  O   PHE P 331     169.603  85.976 102.360  1.00 16.00      P1   O
ATOM   2109  N   LYS P 332     171.695  86.409 101.634  1.00 14.01      P1   N
ATOM   2110  HN  LYS P 332     172.337  86.612 100.896  0.00  0.00      P1   H
ATOM   2111  CA  LYS P 332     172.286  86.345 102.971  1.00 12.01      P1   C
ATOM   2112  HA  LYS P 332     172.070  85.356 103.357  0.00  0.00      P1   H
ATOM   2113  CB  LYS P 332     173.807  86.553 102.890  1.00 12.01      P1   C
ATOM   2114  HB1 LYS P 332     174.220  85.717 102.279  0.00  0.00      P1   H
ATOM   2115  HB2 LYS P 332     174.015  87.487 102.322  0.00  0.00      P1   H
ATOM   2116  CG  LYS P 332     174.499  86.574 104.246  1.00 12.01      P1   C
ATOM   2117  HG1 LYS P 332     174.094  87.418 104.849  0.00  0.00      P1   H
ATOM   2118  HG2 LYS P 332     174.259  85.632 104.790  0.00  0.00      P1   H
ATOM   2119  CD  LYS P 332     176.027  86.740 104.134  1.00 12.01      P1   C
ATOM   2120  HD1 LYS P 332     176.446  85.827 103.651  0.00  0.00      P1   H
ATOM   2121  HD2 LYS P 332     176.234  87.600 103.456  0.00  0.00      P1   H
ATOM   2122  CE  LYS P 332     176.642  86.972 105.519  1.00 12.01      P1   C
ATOM   2123  HE1 LYS P 332     177.753  86.955 105.460  0.00  0.00      P1   H
ATOM   2124  HE2 LYS P 332     176.326  87.958 105.927  0.00  0.00      P1   H
ATOM   2125  NZ  LYS P 332     176.205  85.897 106.490  1.00 14.01      P1   N
ATOM   2126  HZ1 LYS P 332     176.631  86.066 107.424  0.00  0.00      P1   H
ATOM   2127  HZ2 LYS P 332     175.168  85.907 106.576  0.00  0.00      P1   H
ATOM   2128  HZ3 LYS P 332     176.509  84.967 106.136  0.00  0.00      P1   H
ATOM   2129  C   LYS P 332     171.663  87.357 103.933  1.00 12.01      P1   C
ATOM   2130  O   LYS P 332     171.427  87.052 105.108  1.00 16.00      P1   O
ATOM   2131  N   GLU P 333     171.401  88.561 103.439  1.00 14.01      P1   N
ATOM   2132  HN  GLU P 333     171.594  88.841 102.503  0.00  0.00      P1   H
ATOM   2133  CA  GLU P 333     170.789  89.603 104.255  1.00 12.01      P1   C
ATOM   2134  HA  GLU P 333     171.290  89.632 105.215  0.00  0.00      P1   H
ATOM   2135  CB  GLU P 333     170.854  90.957 103.546  1.00 12.01      P1   C
ATOM   2136  HB1 GLU P 333     170.363  90.852 102.551  0.00  0.00      P1   H
ATOM   2137  HB2 GLU P 333     170.250  91.706 104.106  0.00  0.00      P1   H
ATOM   2138  CG  GLU P 333     172.251  91.547 103.309  1.00 12.01      P1   C
ATOM   2139  HG1 GLU P 333     172.161  92.491 102.742  0.00  0.00      P1   H
ATOM   2140  HG2 GLU P 333     172.766  91.746 104.270  0.00  0.00      P1   H
ATOM   2141  CD  GLU P 333     173.152  90.663 102.470  1.00 12.01      P1   C
ATOM   2142  OE1 GLU P 333     172.710  90.137 101.424  1.00 16.00      P1   O
ATOM   2143  OE2 GLU P 333     174.324  90.515 102.861  1.00 16.00      P1   O
ATOM   2144  C   GLU P 333     169.315  89.263 104.520  1.00 12.01      P1   C
ATOM   2145  O   GLU P 333     168.810  89.437 105.627  1.00 16.00      P1   O
ATOM   2146  N   ALA P 334     168.621  88.800 103.487  1.00 14.01      P1   N
ATOM   2147  HN  ALA P 334     169.004  88.660 102.574  0.00  0.00      P1   H
ATOM   2148  CA  ALA P 334     167.210  88.458 103.633  1.00 12.01      P1   C
ATOM   2149  HA  ALA P 334     166.643  89.298 104.019  0.00  0.00      P1   H
ATOM   2150  CB  ALA P 334     166.633  88.054 102.290  1.00 12.01      P1   C
ATOM   2151  HB1 ALA P 334     166.714  88.904 101.579  0.00  0.00      P1   H
ATOM   2152  HB2 ALA P 334     167.189  87.193 101.859  0.00  0.00      P1   H
ATOM   2153  HB3 ALA P 334     165.560  87.776 102.372  0.00  0.00      P1   H
ATOM   2154  C   ALA P 334     167.046  87.324 104.646  1.00 12.01      P1   C
ATOM   2155  O   ALA P 334     166.181  87.381 105.517  1.00 16.00      P1   O
ATOM   2156  N   VAL P 335     167.891  86.305 104.524  1.00 14.01      P1   N
ATOM   2157  HN  VAL P 335     168.593  86.255 103.818  0.00  0.00      P1   H
ATOM   2158  CA  VAL P 335     167.861  85.161 105.424  1.00 12.01      P1   C
ATOM   2159  HA  VAL P 335     166.866  84.740 105.357  0.00  0.00      P1   H
ATOM   2160  CB  VAL P 335     168.925  84.112 105.018  1.00 12.01      P1   C
ATOM   2161  HB  VAL P 335     169.880  84.659 104.821  0.00  0.00      P1   H
ATOM   2162  CG1 VAL P 335     169.136  83.109 106.161  1.00 12.01      P1   C
ATOM   2163 HG11 VAL P 335     169.870  82.331 105.860  0.00  0.00      P1   H
ATOM   2164 HG12 VAL P 335     169.533  83.603 107.072  0.00  0.00      P1   H
ATOM   2165 HG13 VAL P 335     168.182  82.601 106.418  0.00  0.00      P1   H
ATOM   2166  CG2 VAL P 335     168.471  83.373 103.768  1.00 12.01      P1   C
ATOM   2167 HG21 VAL P 335     169.206  82.589 103.487  0.00  0.00      P1   H
ATOM   2168 HG22 VAL P 335     167.487  82.885 103.939  0.00  0.00      P1   H
ATOM   2169 HG23 VAL P 335     168.372  84.065 102.906  0.00  0.00      P1   H
ATOM   2170  C   VAL P 335     168.097  85.547 106.880  1.00 12.01      P1   C
ATOM   2171  O   VAL P 335     167.354  85.130 107.764  1.00 16.00      P1   O
ATOM   2172  N   GLN P 336     169.125  86.347 107.124  1.00 14.01      P1   N
ATOM   2173  HN  GLN P 336     169.727  86.719 106.420  0.00  0.00      P1   H
ATOM   2174  CA  GLN P 336     169.461  86.754 108.482  1.00 12.01      P1   C
ATOM   2175  HA  GLN P 336     169.437  85.835 109.054  0.00  0.00      P1   H
ATOM   2176  CB  GLN P 336     170.867  87.359 108.533  1.00 12.01      P1   C
ATOM   2177  HB1 GLN P 336     171.542  86.652 107.997  0.00  0.00      P1   H
ATOM   2178  HB2 GLN P 336     170.882  88.307 107.948  0.00  0.00      P1   H
ATOM   2179  CG  GLN P 336     171.363  87.575 109.952  1.00 12.01      P1   C
ATOM   2180  HG1 GLN P 336     170.735  88.331 110.471  0.00  0.00      P1   H
ATOM   2181  HG2 GLN P 336     171.311  86.632 110.534  0.00  0.00      P1   H
ATOM   2182  CD  GLN P 336     172.789  88.099 110.019  1.00 12.01      P1   C
ATOM   2183  OE1 GLN P 336     173.626  87.777 109.176  1.00 16.00      P1   O
ATOM   2184  NE2 GLN P 336     173.079  88.881 111.049  1.00 14.01      P1   N
ATOM   2185 HE21 GLN P 336     174.009  89.233 111.099  0.00  0.00      P1   H
ATOM   2186 HE22 GLN P 336     172.384  89.076 111.733  0.00  0.00      P1   H
ATOM   2187  C   GLN P 336     168.515  87.733 109.150  1.00 12.01      P1   C
ATOM   2188  O   GLN P 336     168.182  87.576 110.331  1.00 16.00      P1   O
ATOM   2189  N   TYR P 337     168.082  88.747 108.414  1.00 14.01      P1   N
ATOM   2190  HN  TYR P 337     168.279  88.907 107.448  0.00  0.00      P1   H
ATOM   2191  CA  TYR P 337     167.233  89.751 109.030  1.00 12.01      P1   C
ATOM   2192  HA  TYR P 337     167.334  89.548 110.089  0.00  0.00      P1   H
ATOM   2193  CB  TYR P 337     167.792  91.141 108.735  1.00 12.01      P1   C
ATOM   2194  HB1 TYR P 337     167.717  91.339 107.643  0.00  0.00      P1   H
ATOM   2195  HB2 TYR P 337     167.195  91.923 109.253  0.00  0.00      P1   H
ATOM   2196  CG  TYR P 337     169.250  91.298 109.107  1.00 12.01      P1   C
ATOM   2197  CD1 TYR P 337     169.644  91.470 110.441  1.00 12.01      P1   C
ATOM   2198  HD1 TYR P 337     168.897  91.507 111.222  0.00  0.00      P1   H
ATOM   2199  CE1 TYR P 337     170.998  91.618 110.787  1.00 12.01      P1   C
ATOM   2200  HE1 TYR P 337     171.290  91.751 111.818  0.00  0.00      P1   H
ATOM   2201  CZ  TYR P 337     171.959  91.598 109.781  1.00 12.01      P1   C
ATOM   2202  OH  TYR P 337     173.293  91.753 110.087  1.00 16.00      P1   O
ATOM   2203  HH  TYR P 337     173.790  91.638 109.275  0.00  0.00      P1   H
ATOM   2204  CD2 TYR P 337     170.240  91.275 108.124  1.00 12.01      P1   C
ATOM   2205  HD2 TYR P 337     169.965  91.178 107.083  0.00  0.00      P1   H
ATOM   2206  CE2 TYR P 337     171.588  91.426 108.453  1.00 12.01      P1   C
ATOM   2207  HE2 TYR P 337     172.333  91.430 107.672  0.00  0.00      P1   H
ATOM   2208  C   TYR P 337     165.748  89.728 108.709  1.00 12.01      P1   C
ATOM   2209  O   TYR P 337     164.954  90.312 109.447  1.00 16.00      P1   O
ATOM   2210  N   VAL P 338     165.356  89.067 107.628  1.00 14.01      P1   N
ATOM   2211  HN  VAL P 338     165.948  88.571 106.998  0.00  0.00      P1   H
ATOM   2212  CA  VAL P 338     163.936  89.029 107.280  1.00 12.01      P1   C
ATOM   2213  HA  VAL P 338     163.457  89.773 107.904  0.00  0.00      P1   H
ATOM   2214  CB  VAL P 338     163.718  89.421 105.792  1.00 12.01      P1   C
ATOM   2215  HB  VAL P 338     164.278  88.685 105.164  0.00  0.00      P1   H
ATOM   2216  CG1 VAL P 338     162.231  89.361 105.437  1.00 12.01      P1   C
ATOM   2217 HG11 VAL P 338     162.073  89.679 104.384  0.00  0.00      P1   H
ATOM   2218 HG12 VAL P 338     161.827  88.332 105.535  0.00  0.00      P1   H
ATOM   2219 HG13 VAL P 338     161.643  90.038 106.093  0.00  0.00      P1   H
ATOM   2220  CG2 VAL P 338     164.271  90.824 105.547  1.00 12.01      P1   C
ATOM   2221 HG21 VAL P 338     164.089  91.140 104.498  0.00  0.00      P1   H
ATOM   2222 HG22 VAL P 338     163.784  91.559 106.223  0.00  0.00      P1   H
ATOM   2223 HG23 VAL P 338     165.366  90.861 105.723  0.00  0.00      P1   H
ATOM   2224  C   VAL P 338     163.255  87.690 107.559  1.00 12.01      P1   C
ATOM   2225  O   VAL P 338     162.152  87.664 108.089  1.00 16.00      P1   O
ATOM   2226  N   LEU P 339     163.906  86.579 107.210  1.00 14.01      P1   N
ATOM   2227  HN  LEU P 339     164.808  86.561 106.784  0.00  0.00      P1   H
ATOM   2228  CA  LEU P 339     163.321  85.256 107.435  1.00 12.01      P1   C
ATOM   2229  HA  LEU P 339     162.483  85.201 106.752  0.00  0.00      P1   H
ATOM   2230  CB  LEU P 339     164.343  84.168 107.074  1.00 12.01      P1   C
ATOM   2231  HB1 LEU P 339     164.590  84.294 105.995  0.00  0.00      P1   H
ATOM   2232  HB2 LEU P 339     165.287  84.360 107.630  0.00  0.00      P1   H
ATOM   2233  CG  LEU P 339     163.915  82.710 107.287  1.00 12.01      P1   C
ATOM   2234  HG  LEU P 339     163.746  82.548 108.379  0.00  0.00      P1   H
ATOM   2235  CD1 LEU P 339     162.632  82.413 106.518  1.00 12.01      P1   C
ATOM   2236 HD11 LEU P 339     162.347  81.345 106.633  0.00  0.00      P1   H
ATOM   2237 HD12 LEU P 339     161.796  83.040 106.895  0.00  0.00      P1   H
ATOM   2238 HD13 LEU P 339     162.766  82.622 105.435  0.00  0.00      P1   H
ATOM   2239  CD2 LEU P 339     165.031  81.776 106.839  1.00 12.01      P1   C
ATOM   2240 HD21 LEU P 339     164.738  80.717 107.007  0.00  0.00      P1   H
ATOM   2241 HD22 LEU P 339     165.257  81.896 105.760  0.00  0.00      P1   H
ATOM   2242 HD23 LEU P 339     165.960  81.975 107.416  0.00  0.00      P1   H
ATOM   2243  C   LEU P 339     162.776  85.018 108.865  1.00 12.01      P1   C
ATOM   2244  O   LEU P 339     161.670  84.506 109.036  1.00 16.00      P1   O
ATOM   2245  N   PRO P 340     163.545  85.368 109.905  1.00 14.01      P1   N
ATOM   2246  CD  PRO P 340     164.903  85.930 109.978  1.00 12.01      P1   C
ATOM   2247  HD1 PRO P 340     165.889  85.417 109.910  0.00  0.00      P1   H
ATOM   2248  HD2 PRO P 340     164.754  86.607 109.105  0.00  0.00      P1   H
ATOM   2249  CA  PRO P 340     163.024  85.141 111.260  1.00 12.01      P1   C
ATOM   2250  HA  PRO P 340     162.940  84.076 111.442  0.00  0.00      P1   H
ATOM   2251  CB  PRO P 340     164.146  85.686 112.149  1.00 12.01      P1   C
ATOM   2252  HB1 PRO P 340     164.910  84.890 112.298  0.00  0.00      P1   H
ATOM   2253  HB2 PRO P 340     163.781  86.025 113.140  0.00  0.00      P1   H
ATOM   2254  CG  PRO P 340     164.818  86.715 111.258  1.00 12.01      P1   C
ATOM   2255  HG1 PRO P 340     165.867  86.919 111.549  0.00  0.00      P1   H
ATOM   2256  HG2 PRO P 340     164.234  87.663 111.288  0.00  0.00      P1   H
ATOM   2257  C   PRO P 340     161.661  85.802 111.509  1.00 12.01      P1   C
ATOM   2258  O   PRO P 340     160.861  85.328 112.317  1.00 16.00      P1   O
ATOM   2259  N   ARG P 341     161.396  86.896 110.811  1.00 14.01      P1   N
ATOM   2260  HN  ARG P 341     162.046  87.301 110.172  0.00  0.00      P1   H
ATOM   2261  CA  ARG P 341     160.113  87.568 110.952  1.00 12.01      P1   C
ATOM   2262  HA  ARG P 341     159.824  87.577 111.996  0.00  0.00      P1   H
ATOM   2263  CB  ARG P 341     160.165  88.977 110.366  1.00 12.01      P1   C
ATOM   2264  HB1 ARG P 341     161.021  88.989 109.650  0.00  0.00      P1   H
ATOM   2265  HB2 ARG P 341     159.253  89.160 109.756  0.00  0.00      P1   H
ATOM   2266  CG  ARG P 341     160.373  90.091 111.378  1.00 12.01      P1   C
ATOM   2267  HG1 ARG P 341     160.190  91.065 110.874  0.00  0.00      P1   H
ATOM   2268  HG2 ARG P 341     159.592  90.012 112.169  0.00  0.00      P1   H
ATOM   2269  CD  ARG P 341     161.727  90.066 112.068  1.00 12.01      P1   C
ATOM   2270  HD1 ARG P 341     161.815  89.137 112.676  0.00  0.00      P1   H
ATOM   2271  HD2 ARG P 341     162.563  90.091 111.330  0.00  0.00      P1   H
ATOM   2272  NE  ARG P 341     161.873  91.237 112.931  1.00 14.01      P1   N
ATOM   2273  HE  ARG P 341     161.012  91.742 113.061  0.00  0.00      P1   H
ATOM   2274  CZ  ARG P 341     163.012  91.619 113.499  1.00 12.01      P1   C
ATOM   2275  NH1 ARG P 341     164.124  90.923 113.297  1.00 14.01      P1   N
ATOM   2276 HH11 ARG P 341     164.971  91.187 113.737  0.00  0.00      P1   H
ATOM   2277 HH12 ARG P 341     164.023  90.059 112.798  0.00  0.00      P1   H
ATOM   2278  NH2 ARG P 341     163.043  92.703 114.259  1.00 14.01      P1   N
ATOM   2279 HH21 ARG P 341     163.907  93.035 114.610  0.00  0.00      P1   H
ATOM   2280 HH22 ARG P 341     162.224  93.262 114.276  0.00  0.00      P1   H
ATOM   2281  C   ARG P 341     159.054  86.764 110.214  1.00 12.01      P1   C
ATOM   2282  O   ARG P 341     157.991  86.470 110.760  1.00 16.00      P1   O
ATOM   2283  N   LEU P 342     159.356  86.401 108.970  1.00 14.01      P1   N
ATOM   2284  HN  LEU P 342     160.215  86.618 108.511  0.00  0.00      P1   H
ATOM   2285  CA  LEU P 342     158.423  85.635 108.161  1.00 12.01      P1   C
ATOM   2286  HA  LEU P 342     157.518  86.222 108.074  0.00  0.00      P1   H
ATOM   2287  CB  LEU P 342     159.044  85.306 106.798  1.00 12.01      P1   C
ATOM   2288  HB1 LEU P 342     159.889  84.603 106.982  0.00  0.00      P1   H
ATOM   2289  HB2 LEU P 342     158.302  84.743 106.189  0.00  0.00      P1   H
ATOM   2290  CG  LEU P 342     159.594  86.462 105.959  1.00 12.01      P1   C
ATOM   2291  HG  LEU P 342     160.428  86.955 106.515  0.00  0.00      P1   H
ATOM   2292  CD1 LEU P 342     160.117  85.901 104.633  1.00 12.01      P1   C
ATOM   2293 HD11 LEU P 342     160.481  86.722 103.979  0.00  0.00      P1   H
ATOM   2294 HD12 LEU P 342     160.959  85.197 104.811  0.00  0.00      P1   H
ATOM   2295 HD13 LEU P 342     159.313  85.357 104.093  0.00  0.00      P1   H
ATOM   2296  CD2 LEU P 342     158.507  87.513 105.704  1.00 12.01      P1   C
ATOM   2297 HD21 LEU P 342     158.919  88.358 105.110  0.00  0.00      P1   H
ATOM   2298 HD22 LEU P 342     157.652  87.090 105.139  0.00  0.00      P1   H
ATOM   2299 HD23 LEU P 342     158.124  87.918 106.666  0.00  0.00      P1   H
ATOM   2300  C   LEU P 342     158.061  84.331 108.872  1.00 12.01      P1   C
ATOM   2301  O   LEU P 342     156.925  83.877 108.803  1.00 16.00      P1   O
ATOM   2302  N   LEU P 343     159.031  83.729 109.553  1.00 14.01      P1   N
ATOM   2303  HN  LEU P 343     159.963  84.075 109.640  0.00  0.00      P1   H
ATOM   2304  CA  LEU P 343     158.793  82.474 110.247  1.00 12.01      P1   C
ATOM   2305  HA  LEU P 343     158.436  81.792 109.486  0.00  0.00      P1   H
ATOM   2306  CB  LEU P 343     160.103  81.941 110.830  1.00 12.01      P1   C
ATOM   2307  HB1 LEU P 343     160.600  82.790 111.354  0.00  0.00      P1   H
ATOM   2308  HB2 LEU P 343     159.870  81.189 111.616  0.00  0.00      P1   H
ATOM   2309  CG  LEU P 343     161.092  81.354 109.818  1.00 12.01      P1   C
ATOM   2310  HG  LEU P 343     161.325  82.125 109.044  0.00  0.00      P1   H
ATOM   2311  CD1 LEU P 343     162.386  80.930 110.532  1.00 12.01      P1   C
ATOM   2312 HD11 LEU P 343     163.091  80.459 109.814  0.00  0.00      P1   H
ATOM   2313 HD12 LEU P 343     162.888  81.810 110.988  0.00  0.00      P1   H
ATOM   2314 HD13 LEU P 343     162.168  80.195 111.336  0.00  0.00      P1   H
ATOM   2315  CD2 LEU P 343     160.455  80.166 109.120  1.00 12.01      P1   C
ATOM   2316 HD21 LEU P 343     161.154  79.740 108.368  0.00  0.00      P1   H
ATOM   2317 HD22 LEU P 343     160.198  79.360 109.836  0.00  0.00      P1   H
ATOM   2318 HD23 LEU P 343     159.526  80.476 108.594  0.00  0.00      P1   H
ATOM   2319  C   LEU P 343     157.719  82.549 111.344  1.00 12.01      P1   C
ATOM   2320  O   LEU P 343     157.288  81.521 111.857  1.00 16.00      P1   O
ATOM   2321  N   LEU P 344     157.308  83.766 111.699  1.00 14.01      P1   N
ATOM   2322  HN  LEU P 344     157.666  84.610 111.305  0.00  0.00      P1   H
ATOM   2323  CA  LEU P 344     156.281  83.967 112.713  1.00 12.01      P1   C
ATOM   2324  HA  LEU P 344     156.351  83.130 113.396  0.00  0.00      P1   H
ATOM   2325  CB  LEU P 344     156.485  85.314 113.413  1.00 12.01      P1   C
ATOM   2326  HB1 LEU P 344     156.525  86.095 112.619  0.00  0.00      P1   H
ATOM   2327  HB2 LEU P 344     155.585  85.544 114.025  0.00  0.00      P1   H
ATOM   2328  CG  LEU P 344     157.740  85.450 114.273  1.00 12.01      P1   C
ATOM   2329  HG  LEU P 344     158.637  85.190 113.660  0.00  0.00      P1   H
ATOM   2330  CD1 LEU P 344     157.876  86.873 114.786  1.00 12.01      P1   C
ATOM   2331 HD11 LEU P 344     158.761  86.965 115.451  0.00  0.00      P1   H
ATOM   2332 HD12 LEU P 344     157.999  87.584 113.941  0.00  0.00      P1   H
ATOM   2333 HD13 LEU P 344     156.975  87.169 115.365  0.00  0.00      P1   H
ATOM   2334  CD2 LEU P 344     157.652  84.463 115.417  1.00 12.01      P1   C
ATOM   2335 HD21 LEU P 344     158.562  84.525 116.052  0.00  0.00      P1   H
ATOM   2336 HD22 LEU P 344     156.775  84.664 116.065  0.00  0.00      P1   H
ATOM   2337 HD23 LEU P 344     157.569  83.425 115.029  0.00  0.00      P1   H
ATOM   2338  C   LEU P 344     154.884  83.944 112.099  1.00 12.01      P1   C
ATOM   2339  O   LEU P 344     153.900  83.742 112.809  1.00 16.00      P1   O
ATOM   2340  N   ALA P 345     154.806  84.149 110.785  1.00 14.01      P1   N
ATOM   2341  HN  ALA P 345     155.609  84.288 110.206  0.00  0.00      P1   H
ATOM   2342  CA  ALA P 345     153.522  84.184 110.094  1.00 12.01      P1   C
ATOM   2343  HA  ALA P 345     153.033  85.124 110.323  0.00  0.00      P1   H
ATOM   2344  CB  ALA P 345     153.741  84.191 108.586  1.00 12.01      P1   C
ATOM   2345  HB1 ALA P 345     154.418  85.028 108.312  0.00  0.00      P1   H
ATOM   2346  HB2 ALA P 345     154.214  83.244 108.247  0.00  0.00      P1   H
ATOM   2347  HB3 ALA P 345     152.786  84.327 108.034  0.00  0.00      P1   H
ATOM   2348  C   ALA P 345     152.535  83.076 110.482  1.00 12.01      P1   C
ATOM   2349  O   ALA P 345     151.369  83.357 110.757  1.00 16.00      P1   O
ATOM   2350  N   PRO P 346     152.979  81.810 110.510  1.00 14.01      P1   N
ATOM   2351  CD  PRO P 346     154.322  81.265 110.240  1.00 12.01      P1   C
ATOM   2352  HD1 PRO P 346     153.682  82.025 109.736  0.00  0.00      P1   H
ATOM   2353  HD2 PRO P 346     155.400  81.482 110.060  0.00  0.00      P1   H
ATOM   2354  CA  PRO P 346     152.065  80.722 110.876  1.00 12.01      P1   C
ATOM   2355  HA  PRO P 346     151.262  80.648 110.152  0.00  0.00      P1   H
ATOM   2356  CB  PRO P 346     152.959  79.479 110.798  1.00 12.01      P1   C
ATOM   2357  HB1 PRO P 346     152.984  79.116 109.746  0.00  0.00      P1   H
ATOM   2358  HB2 PRO P 346     152.609  78.657 111.455  0.00  0.00      P1   H
ATOM   2359  CG  PRO P 346     153.981  79.883 109.732  1.00 12.01      P1   C
ATOM   2360  HG1 PRO P 346     154.455  79.013 109.236  0.00  0.00      P1   H
ATOM   2361  HG2 PRO P 346     154.004  80.107 108.758  0.00  0.00      P1   H
ATOM   2362  C   PRO P 346     151.467  80.916 112.267  1.00 12.01      P1   C
ATOM   2363  O   PRO P 346     150.326  80.524 112.524  1.00 16.00      P1   O
ATOM   2364  N   VAL P 347     152.227  81.522 113.167  1.00 14.01      P1   N
ATOM   2365  HN  VAL P 347     153.153  81.863 113.027  0.00  0.00      P1   H
ATOM   2366  CA  VAL P 347     151.705  81.735 114.506  1.00 12.01      P1   C
ATOM   2367  HA  VAL P 347     151.287  80.798 114.852  0.00  0.00      P1   H
ATOM   2368  CB  VAL P 347     152.797  82.205 115.484  1.00 12.01      P1   C
ATOM   2369  HB  VAL P 347     153.106  83.234 115.175  0.00  0.00      P1   H
ATOM   2370  CG1 VAL P 347     152.223  82.240 116.909  1.00 12.01      P1   C
ATOM   2371 HG11 VAL P 347     153.010  82.540 117.634  0.00  0.00      P1   H
ATOM   2372 HG12 VAL P 347     151.394  82.972 116.999  0.00  0.00      P1   H
ATOM   2373 HG13 VAL P 347     151.847  81.238 117.205  0.00  0.00      P1   H
ATOM   2374  CG2 VAL P 347     153.999  81.252 115.428  1.00 12.01      P1   C
ATOM   2375 HG21 VAL P 347     154.778  81.558 116.159  0.00  0.00      P1   H
ATOM   2376 HG22 VAL P 347     153.685  80.213 115.667  0.00  0.00      P1   H
ATOM   2377 HG23 VAL P 347     154.466  81.253 114.421  0.00  0.00      P1   H
ATOM   2378  C   VAL P 347     150.573  82.756 114.473  1.00 12.01      P1   C
ATOM   2379  O   VAL P 347     149.502  82.505 115.018  1.00 16.00      P1   O
ATOM   2380  N   TYR P 348     150.795  83.903 113.833  1.00 14.01      P1   N
ATOM   2381  HN  TYR P 348     151.652  84.148 113.383  0.00  0.00      P1   H
ATOM   2382  CA  TYR P 348     149.747  84.924 113.745  1.00 12.01      P1   C
ATOM   2383  HA  TYR P 348     149.467  85.185 114.758  0.00  0.00      P1   H
ATOM   2384  CB  TYR P 348     150.189  86.124 112.902  1.00 12.01      P1   C
ATOM   2385  HB1 TYR P 348     150.568  85.761 111.922  0.00  0.00      P1   H
ATOM   2386  HB2 TYR P 348     149.329  86.796 112.694  0.00  0.00      P1   H
ATOM   2387  CG  TYR P 348     151.299  86.955 113.481  1.00 12.01      P1   C
ATOM   2388  CD1 TYR P 348     151.154  87.592 114.717  1.00 12.01      P1   C
ATOM   2389  HD1 TYR P 348     150.225  87.500 115.263  0.00  0.00      P1   H
ATOM   2390  CE1 TYR P 348     152.188  88.367 115.248  1.00 12.01      P1   C
ATOM   2391  HE1 TYR P 348     152.070  88.862 116.201  0.00  0.00      P1   H
ATOM   2392  CZ  TYR P 348     153.382  88.507 114.533  1.00 12.01      P1   C
ATOM   2393  OH  TYR P 348     154.424  89.261 115.038  1.00 16.00      P1   O
ATOM   2394  HH  TYR P 348     155.165  89.169 114.435  0.00  0.00      P1   H
ATOM   2395  CD2 TYR P 348     152.502  87.113 112.788  1.00 12.01      P1   C
ATOM   2396  HD2 TYR P 348     152.626  86.665 111.812  0.00  0.00      P1   H
ATOM   2397  CE2 TYR P 348     153.541  87.884 113.308  1.00 12.01      P1   C
ATOM   2398  HE2 TYR P 348     154.453  88.007 112.742  0.00  0.00      P1   H
ATOM   2399  C   TYR P 348     148.517  84.334 113.079  1.00 12.01      P1   C
ATOM   2400  O   TYR P 348     147.396  84.500 113.552  1.00 16.00      P1   O
ATOM   2401  N   HSD P 349     148.744  83.638 111.973  1.00 14.01      P1   N
ATOM   2402  HN  HSD P 349     149.660  83.485 111.606  0.00  0.00      P1   H
ATOM   2403  CA  HSD P 349     147.665  83.043 111.208  1.00 12.01      P1   C
ATOM   2404  HA  HSD P 349     147.020  83.857 110.901  0.00  0.00      P1   H
ATOM   2405  CB  HSD P 349     148.222  82.315 109.979  1.00 12.01      P1   C
ATOM   2406  HB1 HSD P 349     148.892  83.005 109.422  0.00  0.00      P1   H
ATOM   2407  HB2 HSD P 349     148.848  81.456 110.307  0.00  0.00      P1   H
ATOM   2408  ND1 HSD P 349     146.497  82.658 108.171  1.00 14.01      P1   N
ATOM   2409  HD1 HSD P 349     146.724  83.613 107.976  0.00  0.00      P1   H
ATOM   2410  CG  HSD P 349     147.159  81.825 109.049  1.00 12.01      P1   C
ATOM   2411  CE1 HSD P 349     145.573  81.967 107.528  1.00 12.01      P1   C
ATOM   2412  HE1 HSD P 349     144.912  82.392 106.768  0.00  0.00      P1   H
ATOM   2413  NE2 HSD P 349     145.609  80.719 107.958  1.00 14.01      P1   N
ATOM   2414  CD2 HSD P 349     146.594  80.602 108.908  1.00 12.01      P1   C
ATOM   2415  HD2 HSD P 349     146.804  79.679 109.435  0.00  0.00      P1   H
ATOM   2416  C   HSD P 349     146.814  82.066 112.013  1.00 12.01      P1   C
ATOM   2417  O   HSD P 349     145.588  82.134 111.984  1.00 16.00      P1   O
ATOM   2418  N   CYS P 350     147.455  81.148 112.722  1.00 14.01      P1   N
ATOM   2419  HN  CYS P 350     148.446  81.055 112.791  0.00  0.00      P1   H
ATOM   2420  CA  CYS P 350     146.698  80.170 113.481  1.00 12.01      P1   C
ATOM   2421  HA  CYS P 350     145.945  79.785 112.803  0.00  0.00      P1   H
ATOM   2422  CB  CYS P 350     147.597  79.032 113.950  1.00 12.01      P1   C
ATOM   2423  HB1 CYS P 350     148.136  78.647 113.055  0.00  0.00      P1   H
ATOM   2424  HB2 CYS P 350     148.381  79.427 114.633  0.00  0.00      P1   H
ATOM   2425  SG  CYS P 350     146.647  77.696 114.699  1.00 32.06      P1   S
ATOM   2426  HG1 CYS P 350     147.670  76.870 114.924  0.00  0.00      P1   H
ATOM   2427  C   CYS P 350     145.974  80.793 114.675  1.00 12.01      P1   C
ATOM   2428  O   CYS P 350     144.879  80.344 115.038  1.00 16.00      P1   O
ATOM   2429  N   LEU P 351     146.577  81.809 115.288  1.00 14.01      P1   N
ATOM   2430  HN  LEU P 351     147.468  82.185 115.040  0.00  0.00      P1   H
ATOM   2431  CA  LEU P 351     145.941  82.473 116.421  1.00 12.01      P1   C
ATOM   2432  HA  LEU P 351     145.665  81.708 117.135  0.00  0.00      P1   H
ATOM   2433  CB  LEU P 351     146.880  83.507 117.066  1.00 12.01      P1   C
ATOM   2434  HB1 LEU P 351     147.290  84.138 116.243  0.00  0.00      P1   H
ATOM   2435  HB2 LEU P 351     146.280  84.190 117.708  0.00  0.00      P1   H
ATOM   2436  CG  LEU P 351     148.065  82.941 117.871  1.00 12.01      P1   C
ATOM   2437  HG  LEU P 351     148.659  82.263 117.211  0.00  0.00      P1   H
ATOM   2438  CD1 LEU P 351     148.949  84.066 118.388  1.00 12.01      P1   C
ATOM   2439 HD11 LEU P 351     149.776  83.658 119.008  0.00  0.00      P1   H
ATOM   2440 HD12 LEU P 351     149.394  84.634 117.543  0.00  0.00      P1   H
ATOM   2441 HD13 LEU P 351     148.361  84.771 119.014  0.00  0.00      P1   H
ATOM   2442  CD2 LEU P 351     147.534  82.118 119.036  1.00 12.01      P1   C
ATOM   2443 HD21 LEU P 351     148.376  81.685 119.618  0.00  0.00      P1   H
ATOM   2444 HD22 LEU P 351     146.927  82.734 119.729  0.00  0.00      P1   H
ATOM   2445 HD23 LEU P 351     146.902  81.282 118.666  0.00  0.00      P1   H
ATOM   2446  C   LEU P 351     144.659  83.149 115.954  1.00 12.01      P1   C
ATOM   2447  O   LEU P 351     143.662  83.171 116.679  1.00 16.00      P1   O
ATOM   2448  N   HSD P 352     144.671  83.685 114.737  1.00 14.01      P1   N
ATOM   2449  HN  HSD P 352     145.455  83.679 114.119  0.00  0.00      P1   H
ATOM   2450  CA  HSD P 352     143.481  84.340 114.221  1.00 12.01      P1   C
ATOM   2451  HA  HSD P 352     143.134  85.026 114.984  0.00  0.00      P1   H
ATOM   2452  CB  HSD P 352     143.786  85.122 112.946  1.00 12.01      P1   C
ATOM   2453  HB1 HSD P 352     144.546  85.901 113.172  0.00  0.00      P1   H
ATOM   2454  HB2 HSD P 352     144.239  84.442 112.192  0.00  0.00      P1   H
ATOM   2455  ND1 HSD P 352     141.824  86.707 113.051  1.00 14.01      P1   N
ATOM   2456  HD1 HSD P 352     142.039  87.092 113.949  0.00  0.00      P1   H
ATOM   2457  CG  HSD P 352     142.580  85.784 112.356  1.00 12.01      P1   C
ATOM   2458  CE1 HSD P 352     140.814  87.104 112.299  1.00 12.01      P1   C
ATOM   2459  HE1 HSD P 352     140.069  87.838 112.617  0.00  0.00      P1   H
ATOM   2460  NE2 HSD P 352     140.887  86.474 111.141  1.00 14.01      P1   N
ATOM   2461  CD2 HSD P 352     141.982  85.644 111.149  1.00 12.01      P1   C
ATOM   2462  HD2 HSD P 352     142.241  84.996 110.321  0.00  0.00      P1   H
ATOM   2463  C   HSD P 352     142.348  83.340 113.954  1.00 12.01      P1   C
ATOM   2464  O   HSD P 352     141.176  83.714 113.993  1.00 16.00      P1   O
ATOM   2465  N   TYR P 353     142.704  82.085 113.666  1.00 14.01      P1   N
ATOM   2466  HN  TYR P 353     143.653  81.783 113.591  0.00  0.00      P1   H
ATOM   2467  CA  TYR P 353     141.712  81.035 113.433  1.00 12.01      P1   C
ATOM   2468  HA  TYR P 353     141.124  81.339 112.576  0.00  0.00      P1   H
ATOM   2469  CB  TYR P 353     142.384  79.665 113.260  1.00 12.01      P1   C
ATOM   2470  HB1 TYR P 353     143.253  79.596 113.950  0.00  0.00      P1   H
ATOM   2471  HB2 TYR P 353     141.683  78.846 113.532  0.00  0.00      P1   H
ATOM   2472  CG  TYR P 353     142.935  79.369 111.884  1.00 12.01      P1   C
ATOM   2473  CD1 TYR P 353     142.700  80.230 110.814  1.00 12.01      P1   C
ATOM   2474  HD1 TYR P 353     142.122  81.131 110.966  0.00  0.00      P1   H
ATOM   2475  CE1 TYR P 353     143.182  79.938 109.536  1.00 12.01      P1   C
ATOM   2476  HE1 TYR P 353     142.990  80.607 108.710  0.00  0.00      P1   H
ATOM   2477  CZ  TYR P 353     143.905  78.782 109.320  1.00 12.01      P1   C
ATOM   2478  OH  TYR P 353     144.363  78.498 108.055  1.00 16.00      P1   O
ATOM   2479  HH  TYR P 353     144.898  77.704 108.114  0.00  0.00      P1   H
ATOM   2480  CD2 TYR P 353     143.672  78.208 111.642  1.00 12.01      P1   C
ATOM   2481  HD2 TYR P 353     143.843  77.500 112.441  0.00  0.00      P1   H
ATOM   2482  CE2 TYR P 353     144.158  77.910 110.365  1.00 12.01      P1   C
ATOM   2483  HE2 TYR P 353     144.707  76.995 110.200  0.00  0.00      P1   H
ATOM   2484  C   TYR P 353     140.764  80.942 114.617  1.00 12.01      P1   C
ATOM   2485  O   TYR P 353     139.549  80.929 114.455  1.00 16.00      P1   O
ATOM   2486  N   PHE P 354     141.336  80.861 115.811  1.00 14.01      P1   N
ATOM   2487  HN  PHE P 354     142.324  80.869 115.955  0.00  0.00      P1   H
ATOM   2488  CA  PHE P 354     140.549  80.752 117.031  1.00 12.01      P1   C
ATOM   2489  HA  PHE P 354     140.004  79.818 116.959  0.00  0.00      P1   H
ATOM   2490  CB  PHE P 354     141.484  80.784 118.245  1.00 12.01      P1   C
ATOM   2491  HB1 PHE P 354     142.027  81.754 118.260  0.00  0.00      P1   H
ATOM   2492  HB2 PHE P 354     140.910  80.715 119.194  0.00  0.00      P1   H
ATOM   2493  CG  PHE P 354     142.542  79.709 118.221  1.00 12.01      P1   C
ATOM   2494  CD1 PHE P 354     142.299  78.484 117.596  1.00 12.01      P1   C
ATOM   2495  HD1 PHE P 354     141.331  78.291 117.155  0.00  0.00      P1   H
ATOM   2496  CE1 PHE P 354     143.286  77.499 117.537  1.00 12.01      P1   C
ATOM   2497  HE1 PHE P 354     143.083  76.559 117.044  0.00  0.00      P1   H
ATOM   2498  CZ  PHE P 354     144.536  77.737 118.112  1.00 12.01      P1   C
ATOM   2499  HZ  PHE P 354     145.309  76.984 118.062  0.00  0.00      P1   H
ATOM   2500  CD2 PHE P 354     143.792  79.932 118.795  1.00 12.01      P1   C
ATOM   2501  HD2 PHE P 354     143.993  80.863 119.307  0.00  0.00      P1   H
ATOM   2502  CE2 PHE P 354     144.789  78.954 118.743  1.00 12.01      P1   C
ATOM   2503  HE2 PHE P 354     145.753  79.144 119.193  0.00  0.00      P1   H
ATOM   2504  C   PHE P 354     139.510  81.872 117.118  1.00 12.01      P1   C
ATOM   2505  O   PHE P 354     138.369  81.636 117.504  1.00 16.00      P1   O
ATOM   2506  N   GLU P 355     139.901  83.084 116.743  1.00 14.01      P1   N
ATOM   2507  HN  GLU P 355     140.810  83.315 116.406  0.00  0.00      P1   H
ATOM   2508  CA  GLU P 355     138.983  84.219 116.800  1.00 12.01      P1   C
ATOM   2509  HA  GLU P 355     138.418  84.152 117.721  0.00  0.00      P1   H
ATOM   2510  CB  GLU P 355     139.768  85.533 116.765  1.00 12.01      P1   C
ATOM   2511  HB1 GLU P 355     140.521  85.510 117.586  0.00  0.00      P1   H
ATOM   2512  HB2 GLU P 355     140.351  85.599 115.819  0.00  0.00      P1   H
ATOM   2513  CG  GLU P 355     138.902  86.779 116.926  1.00 12.01      P1   C
ATOM   2514  HG1 GLU P 355     139.550  87.667 117.035  0.00  0.00      P1   H
ATOM   2515  HG2 GLU P 355     138.238  86.917 116.050  0.00  0.00      P1   H
ATOM   2516  CD  GLU P 355     138.043  86.736 118.184  1.00 12.01      P1   C
ATOM   2517  OE1 GLU P 355     138.603  86.545 119.286  1.00 16.00      P1   O
ATOM   2518  OE2 GLU P 355     136.808  86.898 118.065  1.00 16.00      P1   O
ATOM   2519  C   GLU P 355     137.977  84.170 115.644  1.00 12.01      P1   C
ATOM   2520  O   GLU P 355     136.809  84.496 115.818  1.00 16.00      P1   O
ATOM   2521  N   LEU P 356     138.451  83.753 114.477  1.00 14.01      P1   N
ATOM   2522  HN  LEU P 356     139.405  83.494 114.345  0.00  0.00      P1   H
ATOM   2523  CA  LEU P 356     137.626  83.634 113.279  1.00 12.01      P1   C
ATOM   2524  HA  LEU P 356     137.201  84.611 113.091  0.00  0.00      P1   H
ATOM   2525  CB  LEU P 356     138.469  83.097 112.124  1.00 12.01      P1   C
ATOM   2526  HB1 LEU P 356     139.487  83.538 112.227  0.00  0.00      P1   H
ATOM   2527  HB2 LEU P 356     138.595  81.999 112.248  0.00  0.00      P1   H
ATOM   2528  CG  LEU P 356     138.066  83.336 110.662  1.00 12.01      P1   C
ATOM   2529  HG  LEU P 356     138.477  84.318 110.324  0.00  0.00      P1   H
ATOM   2530  CD1 LEU P 356     138.654  82.206 109.839  1.00 12.01      P1   C
ATOM   2531 HD11 LEU P 356     138.353  82.302 108.774  0.00  0.00      P1   H
ATOM   2532 HD12 LEU P 356     139.764  82.221 109.890  0.00  0.00      P1   H
ATOM   2533 HD13 LEU P 356     138.299  81.222 110.213  0.00  0.00      P1   H
ATOM   2534  CD2 LEU P 356     136.569  83.363 110.465  1.00 12.01      P1   C
ATOM   2535 HD21 LEU P 356     136.323  83.557 109.398  0.00  0.00      P1   H
ATOM   2536 HD22 LEU P 356     136.101  82.399 110.748  0.00  0.00      P1   H
ATOM   2537 HD23 LEU P 356     136.110  84.168 111.079  0.00  0.00      P1   H
ATOM   2538  C   LEU P 356     136.458  82.656 113.516  1.00 12.01      P1   C
ATOM   2539  O   LEU P 356     135.299  82.959 113.201  1.00 16.00      P1   O
ATOM   2540  N   LEU P 357     136.774  81.484 114.056  1.00 14.01      P1   N
ATOM   2541  HN  LEU P 357     137.699  81.221 114.323  0.00  0.00      P1   H
ATOM   2542  CA  LEU P 357     135.762  80.459 114.308  1.00 12.01      P1   C
ATOM   2543  HA  LEU P 357     135.282  80.272 113.356  0.00  0.00      P1   H
ATOM   2544  CB  LEU P 357     136.427  79.166 114.800  1.00 12.01      P1   C
ATOM   2545  HB1 LEU P 357     137.046  79.432 115.688  0.00  0.00      P1   H
ATOM   2546  HB2 LEU P 357     135.640  78.472 115.170  0.00  0.00      P1   H
ATOM   2547  CG  LEU P 357     137.323  78.465 113.762  1.00 12.01      P1   C
ATOM   2548  HG  LEU P 357     138.137  79.167 113.459  0.00  0.00      P1   H
ATOM   2549  CD1 LEU P 357     137.922  77.180 114.332  1.00 12.01      P1   C
ATOM   2550 HD11 LEU P 357     138.528  76.657 113.561  0.00  0.00      P1   H
ATOM   2551 HD12 LEU P 357     138.580  77.406 115.199  0.00  0.00      P1   H
ATOM   2552 HD13 LEU P 357     137.120  76.490 114.670  0.00  0.00      P1   H
ATOM   2553  CD2 LEU P 357     136.503  78.140 112.531  1.00 12.01      P1   C
ATOM   2554 HD21 LEU P 357     137.139  77.650 111.762  0.00  0.00      P1   H
ATOM   2555 HD22 LEU P 357     135.667  77.451 112.766  0.00  0.00      P1   H
ATOM   2556 HD23 LEU P 357     136.078  79.068 112.090  0.00  0.00      P1   H
ATOM   2557  C   LEU P 357     134.684  80.925 115.284  1.00 12.01      P1   C
ATOM   2558  O   LEU P 357     133.506  80.602 115.118  1.00 16.00      P1   O
ATOM   2559  N   LYS P 358     135.082  81.693 116.288  1.00 14.01      P1   N
ATOM   2560  HN  LYS P 358     136.032  81.959 116.442  0.00  0.00      P1   H
ATOM   2561  CA  LYS P 358     134.128  82.214 117.260  1.00 12.01      P1   C
ATOM   2562  HA  LYS P 358     133.543  81.380 117.628  0.00  0.00      P1   H
ATOM   2563  CB  LYS P 358     134.862  82.937 118.394  1.00 12.01      P1   C
ATOM   2564  HB1 LYS P 358     135.640  82.238 118.780  0.00  0.00      P1   H
ATOM   2565  HB2 LYS P 358     135.408  83.810 117.973  0.00  0.00      P1   H
ATOM   2566  CG  LYS P 358     133.971  83.372 119.554  1.00 12.01      P1   C
ATOM   2567  HG1 LYS P 358     133.187  84.064 119.172  0.00  0.00      P1   H
ATOM   2568  HG2 LYS P 358     133.451  82.477 119.967  0.00  0.00      P1   H
ATOM   2569  CD  LYS P 358     134.776  84.072 120.636  1.00 12.01      P1   C
ATOM   2570  HD1 LYS P 358     135.570  83.375 120.991  0.00  0.00      P1   H
ATOM   2571  HD2 LYS P 358     135.285  84.951 120.176  0.00  0.00      P1   H
ATOM   2572  CE  LYS P 358     133.884  84.513 121.788  1.00 12.01      P1   C
ATOM   2573  HE1 LYS P 358     133.369  83.636 122.240  0.00  0.00      P1   H
ATOM   2574  HE2 LYS P 358     134.485  85.014 122.579  0.00  0.00      P1   H
ATOM   2575  NZ  LYS P 358     132.836  85.471 121.344  1.00 14.01      P1   N
ATOM   2576  HZ1 LYS P 358     132.244  85.751 122.152  0.00  0.00      P1   H
ATOM   2577  HZ2 LYS P 358     133.287  86.315 120.937  0.00  0.00      P1   H
ATOM   2578  HZ3 LYS P 358     132.240  85.020 120.621  0.00  0.00      P1   H
ATOM   2579  C   LYS P 358     133.160  83.184 116.571  1.00 12.01      P1   C
ATOM   2580  O   LYS P 358     131.946  83.099 116.759  1.00 16.00      P1   O
ATOM   2581  N   GLN P 359     133.699  84.100 115.770  1.00 14.01      P1   N
ATOM   2582  HN  GLN P 359     134.678  84.188 115.593  0.00  0.00      P1   H
ATOM   2583  CA  GLN P 359     132.870  85.072 115.071  1.00 12.01      P1   C
ATOM   2584  HA  GLN P 359     132.259  85.557 115.822  0.00  0.00      P1   H
ATOM   2585  CB  GLN P 359     133.742  86.099 114.339  1.00 12.01      P1   C
ATOM   2586  HB1 GLN P 359     134.404  85.526 113.649  0.00  0.00      P1   H
ATOM   2587  HB2 GLN P 359     133.097  86.737 113.692  0.00  0.00      P1   H
ATOM   2588  CG  GLN P 359     134.593  86.953 115.262  1.00 12.01      P1   C
ATOM   2589  HG1 GLN P 359     133.948  87.570 115.923  0.00  0.00      P1   H
ATOM   2590  HG2 GLN P 359     135.232  86.317 115.908  0.00  0.00      P1   H
ATOM   2591  CD  GLN P 359     135.479  87.922 114.505  1.00 12.01      P1   C
ATOM   2592  OE1 GLN P 359     134.993  88.765 113.753  1.00 16.00      P1   O
ATOM   2593  NE2 GLN P 359     136.785  87.806 114.700  1.00 14.01      P1   N
ATOM   2594 HE21 GLN P 359     137.372  88.443 114.208  0.00  0.00      P1   H
ATOM   2595 HE22 GLN P 359     137.134  87.096 115.302  0.00  0.00      P1   H
ATOM   2596  C   GLN P 359     131.930  84.405 114.076  1.00 12.01      P1   C
ATOM   2597  O   GLN P 359     130.783  84.819 113.936  1.00 16.00      P1   O
ATOM   2598  N   LEU P 360     132.409  83.383 113.377  1.00 14.01      P1   N
ATOM   2599  HN  LEU P 360     133.337  83.022 113.445  0.00  0.00      P1   H
ATOM   2600  CA  LEU P 360     131.565  82.687 112.415  1.00 12.01      P1   C
ATOM   2601  HA  LEU P 360     131.142  83.435 111.757  0.00  0.00      P1   H
ATOM   2602  CB  LEU P 360     132.362  81.637 111.638  1.00 12.01      P1   C
ATOM   2603  HB1 LEU P 360     132.856  80.977 112.388  0.00  0.00      P1   H
ATOM   2604  HB2 LEU P 360     131.654  80.988 111.076  0.00  0.00      P1   H
ATOM   2605  CG  LEU P 360     133.443  82.178 110.689  1.00 12.01      P1   C
ATOM   2606  HG  LEU P 360     134.140  82.837 111.261  0.00  0.00      P1   H
ATOM   2607  CD1 LEU P 360     134.226  80.997 110.105  1.00 12.01      P1   C
ATOM   2608 HD11 LEU P 360     134.985  81.355 109.377  0.00  0.00      P1   H
ATOM   2609 HD12 LEU P 360     134.751  80.439 110.910  0.00  0.00      P1   H
ATOM   2610 HD13 LEU P 360     133.544  80.296 109.579  0.00  0.00      P1   H
ATOM   2611  CD2 LEU P 360     132.794  83.023 109.577  1.00 12.01      P1   C
ATOM   2612 HD21 LEU P 360     133.574  83.432 108.898  0.00  0.00      P1   H
ATOM   2613 HD22 LEU P 360     132.094  82.423 108.962  0.00  0.00      P1   H
ATOM   2614 HD23 LEU P 360     132.232  83.876 110.015  0.00  0.00      P1   H
ATOM   2615  C   LEU P 360     130.409  82.005 113.139  1.00 12.01      P1   C
ATOM   2616  O   LEU P 360     129.267  82.057 112.688  1.00 16.00      P1   O
ATOM   2617  N   GLU P 361     130.726  81.366 114.259  1.00 14.01      P1   N
ATOM   2618  HN  GLU P 361     131.653  81.323 114.621  0.00  0.00      P1   H
ATOM   2619  CA  GLU P 361     129.740  80.663 115.070  1.00 12.01      P1   C
ATOM   2620  HA  GLU P 361     129.283  79.886 114.470  0.00  0.00      P1   H
ATOM   2621  CB  GLU P 361     130.438  80.077 116.306  1.00 12.01      P1   C
ATOM   2622  HB1 GLU P 361     131.344  79.526 115.964  0.00  0.00      P1   H
ATOM   2623  HB2 GLU P 361     130.809  80.901 116.956  0.00  0.00      P1   H
ATOM   2624  CG  GLU P 361     129.609  79.127 117.153  1.00 12.01      P1   C
ATOM   2625  HG1 GLU P 361     129.173  78.343 116.508  0.00  0.00      P1   H
ATOM   2626  HG2 GLU P 361     130.229  78.650 117.938  0.00  0.00      P1   H
ATOM   2627  CD  GLU P 361     128.435  79.801 117.821  1.00 12.01      P1   C
ATOM   2628  OE1 GLU P 361     128.656  80.769 118.582  1.00 16.00      P1   O
ATOM   2629  OE2 GLU P 361     127.292  79.363 117.588  1.00 16.00      P1   O
ATOM   2630  C   GLU P 361     128.628  81.631 115.482  1.00 12.01      P1   C
ATOM   2631  O   GLU P 361     127.441  81.326 115.346  1.00 16.00      P1   O
ATOM   2632  N   GLU P 362     129.019  82.806 115.964  1.00 14.01      P1   N
ATOM   2633  HN  GLU P 362     129.971  83.083 116.064  0.00  0.00      P1   H
ATOM   2634  CA  GLU P 362     128.060  83.813 116.398  1.00 12.01      P1   C
ATOM   2635  HA  GLU P 362     127.372  83.325 117.077  0.00  0.00      P1   H
ATOM   2636  CB  GLU P 362     128.787  84.957 117.120  1.00 12.01      P1   C
ATOM   2637  HB1 GLU P 362     129.494  84.509 117.857  0.00  0.00      P1   H
ATOM   2638  HB2 GLU P 362     129.417  85.520 116.396  0.00  0.00      P1   H
ATOM   2639  CG  GLU P 362     127.878  85.936 117.861  1.00 12.01      P1   C
ATOM   2640  HG1 GLU P 362     128.491  86.732 118.322  0.00  0.00      P1   H
ATOM   2641  HG2 GLU P 362     127.143  86.395 117.171  0.00  0.00      P1   H
ATOM   2642  CD  GLU P 362     127.124  85.284 119.004  1.00 12.01      P1   C
ATOM   2643  OE1 GLU P 362     127.782  84.755 119.924  1.00 16.00      P1   O
ATOM   2644  OE2 GLU P 362     125.875  85.300 118.981  1.00 16.00      P1   O
ATOM   2645  C   GLU P 362     127.232  84.397 115.256  1.00 12.01      P1   C
ATOM   2646  O   GLU P 362     126.077  84.781 115.449  1.00 16.00      P1   O
ATOM   2647  N   LYS P 363     127.812  84.449 114.064  1.00 14.01      P1   N
ATOM   2648  HN  LYS P 363     128.730  84.100 113.880  0.00  0.00      P1   H
ATOM   2649  CA  LYS P 363     127.131  85.033 112.917  1.00 12.01      P1   C
ATOM   2650  HA  LYS P 363     126.354  85.657 113.343  0.00  0.00      P1   H
ATOM   2651  CB  LYS P 363     128.125  85.902 112.125  1.00 12.01      P1   C
ATOM   2652  HB1 LYS P 363     128.989  85.250 111.856  0.00  0.00      P1   H
ATOM   2653  HB2 LYS P 363     127.653  86.208 111.164  0.00  0.00      P1   H
ATOM   2654  CG  LYS P 363     128.637  87.117 112.884  1.00 12.01      P1   C
ATOM   2655  HG1 LYS P 363     127.791  87.819 113.061  0.00  0.00      P1   H
ATOM   2656  HG2 LYS P 363     129.012  86.790 113.881  0.00  0.00      P1   H
ATOM   2657  CD  LYS P 363     129.733  87.824 112.094  1.00 12.01      P1   C
ATOM   2658  HD1 LYS P 363     130.587  87.120 111.970  0.00  0.00      P1   H
ATOM   2659  HD2 LYS P 363     129.337  88.050 111.077  0.00  0.00      P1   H
ATOM   2660  CE  LYS P 363     130.206  89.114 112.765  1.00 12.01      P1   C
ATOM   2661  HE1 LYS P 363     130.528  88.914 113.811  0.00  0.00      P1   H
ATOM   2662  HE2 LYS P 363     131.065  89.551 112.210  0.00  0.00      P1   H
ATOM   2663  NZ  LYS P 363     129.129  90.142 112.814  1.00 14.01      P1   N
ATOM   2664  HZ1 LYS P 363     129.481  91.005 113.276  0.00  0.00      P1   H
ATOM   2665  HZ2 LYS P 363     128.822  90.369 111.847  0.00  0.00      P1   H
ATOM   2666  HZ3 LYS P 363     128.320  89.769 113.351  0.00  0.00      P1   H
ATOM   2667  C   LYS P 363     126.458  84.053 111.971  1.00 12.01      P1   C
ATOM   2668  O   LYS P 363     125.750  84.459 111.050  1.00 16.00      P1   O
ATOM   2669  N   SER P 364     126.663  82.765 112.182  1.00 14.01      P1   N
ATOM   2670  HN  SER P 364     127.203  82.360 112.920  0.00  0.00      P1   H
ATOM   2671  CA  SER P 364     126.064  81.792 111.277  1.00 12.01      P1   C
ATOM   2672  HA  SER P 364     126.434  82.051 110.294  0.00  0.00      P1   H
ATOM   2673  CB  SER P 364     126.485  80.375 111.670  1.00 12.01      P1   C
ATOM   2674  HB1 SER P 364     127.597  80.351 111.740  0.00  0.00      P1   H
ATOM   2675  HB2 SER P 364     126.088  80.118 112.678  0.00  0.00      P1   H
ATOM   2676  OG  SER P 364     126.061  79.447 110.690  1.00 16.00      P1   O
ATOM   2677  HG1 SER P 364     126.532  78.621 110.859  0.00  0.00      P1   H
ATOM   2678  C   SER P 364     124.531  81.886 111.228  1.00 12.01      P1   C
ATOM   2679  O   SER P 364     123.868  82.009 112.261  1.00 16.00      P1   O
ATOM   2680  N   GLU P 365     123.994  81.814 110.014  1.00 14.01      P1   N
ATOM   2681  HN  GLU P 365     124.544  81.707 109.191  0.00  0.00      P1   H
ATOM   2682  CA  GLU P 365     122.556  81.884 109.763  1.00 12.01      P1   C
ATOM   2683  HA  GLU P 365     122.072  82.242 110.663  0.00  0.00      P1   H
ATOM   2684  CB  GLU P 365     122.290  82.807 108.572  1.00 12.01      P1   C
ATOM   2685  HB1 GLU P 365     122.802  82.379 107.680  0.00  0.00      P1   H
ATOM   2686  HB2 GLU P 365     121.204  82.807 108.330  0.00  0.00      P1   H
ATOM   2687  CG  GLU P 365     122.774  84.228 108.788  1.00 12.01      P1   C
ATOM   2688  HG1 GLU P 365     123.767  84.210 109.273  0.00  0.00      P1   H
ATOM   2689  HG2 GLU P 365     122.848  84.773 107.826  0.00  0.00      P1   H
ATOM   2690  CD  GLU P 365     121.882  85.026 109.719  1.00 12.01      P1   C
ATOM   2691  OE1 GLU P 365     121.391  84.475 110.727  1.00 16.00      P1   O
ATOM   2692  OE2 GLU P 365     121.692  86.227 109.446  1.00 16.00      P1   O
ATOM   2693  C   GLU P 365     121.984  80.497 109.461  1.00 12.01      P1   C
ATOM   2694  O   GLU P 365     120.857  80.375 108.991  1.00 16.00      P1   O
ATOM   2695  N   ASP P 366     122.774  79.458 109.715  1.00 14.01      P1   N
ATOM   2696  HN  ASP P 366     123.698  79.518 110.084  0.00  0.00      P1   H
ATOM   2697  CA  ASP P 366     122.348  78.083 109.468  1.00 12.01      P1   C
ATOM   2698  HA  ASP P 366     121.269  78.068 109.361  0.00  0.00      P1   H
ATOM   2699  CB  ASP P 366     123.091  77.507 108.265  1.00 12.01      P1   C
ATOM   2700  HB1 ASP P 366     122.922  78.159 107.385  0.00  0.00      P1   H
ATOM   2701  HB2 ASP P 366     124.180  77.464 108.463  0.00  0.00      P1   H
ATOM   2702  CG  ASP P 366     122.617  76.112 107.890  1.00 12.01      P1   C
ATOM   2703  OD1 ASP P 366     121.517  75.988 107.307  1.00 16.00      P1   O
ATOM   2704  OD2 ASP P 366     123.337  75.137 108.193  1.00 16.00      P1   O
ATOM   2705  C   ASP P 366     122.677  77.272 110.716  1.00 12.01      P1   C
ATOM   2706  O   ASP P 366     123.822  77.261 111.175  1.00 16.00      P1   O
ATOM   2707  N   GLN P 367     121.675  76.589 111.258  1.00 14.01      P1   N
ATOM   2708  HN  GLN P 367     120.751  76.557 110.882  0.00  0.00      P1   H
ATOM   2709  CA  GLN P 367     121.857  75.813 112.477  1.00 12.01      P1   C
ATOM   2710  HA  GLN P 367     122.258  76.503 113.210  0.00  0.00      P1   H
ATOM   2711  CB  GLN P 367     120.505  75.277 112.968  1.00 12.01      P1   C
ATOM   2712  HB1 GLN P 367     119.795  76.137 112.959  0.00  0.00      P1   H
ATOM   2713  HB2 GLN P 367     120.110  74.541 112.231  0.00  0.00      P1   H
ATOM   2714  CG  GLN P 367     120.544  74.670 114.366  1.00 12.01      P1   C
ATOM   2715  HG1 GLN P 367     119.517  74.417 114.707  0.00  0.00      P1   H
ATOM   2716  HG2 GLN P 367     121.145  73.737 114.373  0.00  0.00      P1   H
ATOM   2717  CD  GLN P 367     121.115  75.626 115.395  1.00 12.01      P1   C
ATOM   2718  OE1 GLN P 367     120.615  76.732 115.575  1.00 16.00      P1   O
ATOM   2719  NE2 GLN P 367     122.176  75.202 116.076  1.00 14.01      P1   N
ATOM   2720 HE21 GLN P 367     122.552  75.825 116.756  0.00  0.00      P1   H
ATOM   2721 HE22 GLN P 367     122.564  74.307 115.881  0.00  0.00      P1   H
ATOM   2722  C   GLN P 367     122.855  74.667 112.330  1.00 12.01      P1   C
ATOM   2723  O   GLN P 367     123.631  74.396 113.253  1.00 16.00      P1   O
ATOM   2724  N   GLU P 368     122.839  73.994 111.184  1.00 14.01      P1   N
ATOM   2725  HN  GLU P 368     122.230  74.168 110.416  0.00  0.00      P1   H
ATOM   2726  CA  GLU P 368     123.767  72.893 110.966  1.00 12.01      P1   C
ATOM   2727  HA  GLU P 368     123.751  72.239 111.829  0.00  0.00      P1   H
ATOM   2728  CB  GLU P 368     123.390  72.110 109.700  1.00 12.01      P1   C
ATOM   2729  HB1 GLU P 368     122.311  71.839 109.768  0.00  0.00      P1   H
ATOM   2730  HB2 GLU P 368     123.484  72.768 108.807  0.00  0.00      P1   H
ATOM   2731  CG  GLU P 368     124.195  70.834 109.474  1.00 12.01      P1   C
ATOM   2732  HG1 GLU P 368     123.878  70.361 108.527  0.00  0.00      P1   H
ATOM   2733  HG2 GLU P 368     125.280  71.052 109.427  0.00  0.00      P1   H
ATOM   2734  CD  GLU P 368     123.959  69.794 110.552  1.00 12.01      P1   C
ATOM   2735  OE1 GLU P 368     122.795  69.372 110.726  1.00 16.00      P1   O
ATOM   2736  OE2 GLU P 368     124.933  69.396 111.224  1.00 16.00      P1   O
ATOM   2737  C   GLU P 368     125.191  73.456 110.847  1.00 12.01      P1   C
ATOM   2738  O   GLU P 368     126.149  72.862 111.340  1.00 16.00      P1   O
ATOM   2739  N   ASP P 369     125.316  74.608 110.198  1.00 14.01      P1   N
ATOM   2740  HN  ASP P 369     124.573  75.119 109.774  0.00  0.00      P1   H
ATOM   2741  CA  ASP P 369     126.614  75.256 110.042  1.00 12.01      P1   C
ATOM   2742  HA  ASP P 369     127.321  74.522 109.674  0.00  0.00      P1   H
ATOM   2743  CB  ASP P 369     126.497  76.481 109.126  1.00 12.01      P1   C
ATOM   2744  HB1 ASP P 369     126.063  76.170 108.155  0.00  0.00      P1   H
ATOM   2745  HB2 ASP P 369     125.832  77.244 109.577  0.00  0.00      P1   H
ATOM   2746  CG  ASP P 369     127.850  77.135 108.830  1.00 12.01      P1   C
ATOM   2747  OD1 ASP P 369     128.699  76.501 108.164  1.00 16.00      P1   O
ATOM   2748  OD2 ASP P 369     128.057  78.284 109.266  1.00 16.00      P1   O
ATOM   2749  C   ASP P 369     127.100  75.680 111.429  1.00 12.01      P1   C
ATOM   2750  O   ASP P 369     128.254  75.445 111.777  1.00 16.00      P1   O
ATOM   2751  N   LYS P 370     126.220  76.290 112.226  1.00 14.01      P1   N
ATOM   2752  HN  LYS P 370     125.276  76.489 111.966  0.00  0.00      P1   H
ATOM   2753  CA  LYS P 370     126.597  76.720 113.578  1.00 12.01      P1   C
ATOM   2754  HA  LYS P 370     127.389  77.452 113.471  0.00  0.00      P1   H
ATOM   2755  CB  LYS P 370     125.404  77.304 114.346  1.00 12.01      P1   C
ATOM   2756  HB1 LYS P 370     124.540  76.621 114.178  0.00  0.00      P1   H
ATOM   2757  HB2 LYS P 370     125.623  77.268 115.437  0.00  0.00      P1   H
ATOM   2758  CG  LYS P 370     124.979  78.706 113.956  1.00 12.01      P1   C
ATOM   2759  HG1 LYS P 370     125.820  79.409 114.151  0.00  0.00      P1   H
ATOM   2760  HG2 LYS P 370     124.772  78.731 112.861  0.00  0.00      P1   H
ATOM   2761  CD  LYS P 370     123.743  79.161 114.750  1.00 12.01      P1   C
ATOM   2762  HD1 LYS P 370     123.392  80.131 114.329  0.00  0.00      P1   H
ATOM   2763  HD2 LYS P 370     122.932  78.414 114.587  0.00  0.00      P1   H
ATOM   2764  CE  LYS P 370     124.003  79.311 116.250  1.00 12.01      P1   C
ATOM   2765  HE1 LYS P 370     123.045  79.443 116.801  0.00  0.00      P1   H
ATOM   2766  HE2 LYS P 370     124.517  78.409 116.650  0.00  0.00      P1   H
ATOM   2767  NZ  LYS P 370     124.858  80.481 116.589  1.00 14.01      P1   N
ATOM   2768  HZ1 LYS P 370     124.999  80.533 117.619  0.00  0.00      P1   H
ATOM   2769  HZ2 LYS P 370     125.781  80.385 116.118  0.00  0.00      P1   H
ATOM   2770  HZ3 LYS P 370     124.396  81.353 116.260  0.00  0.00      P1   H
ATOM   2771  C   LYS P 370     127.157  75.561 114.386  1.00 12.01      P1   C
ATOM   2772  O   LYS P 370     128.181  75.699 115.053  1.00 16.00      P1   O
ATOM   2773  N   GLU P 371     126.470  74.419 114.316  1.00 14.01      P1   N
ATOM   2774  HN  GLU P 371     125.643  74.303 113.773  0.00  0.00      P1   H
ATOM   2775  CA  GLU P 371     126.876  73.221 115.040  1.00 12.01      P1   C
ATOM   2776  HA  GLU P 371     126.891  73.461 116.096  0.00  0.00      P1   H
ATOM   2777  CB  GLU P 371     125.859  72.098 114.793  1.00 12.01      P1   C
ATOM   2778  HB1 GLU P 371     125.848  71.873 113.702  0.00  0.00      P1   H
ATOM   2779  HB2 GLU P 371     126.199  71.164 115.294  0.00  0.00      P1   H
ATOM   2780  CG  GLU P 371     124.441  72.464 115.252  1.00 12.01      P1   C
ATOM   2781  HG1 GLU P 371     124.172  73.462 114.860  0.00  0.00      P1   H
ATOM   2782  HG2 GLU P 371     123.703  71.720 114.893  0.00  0.00      P1   H
ATOM   2783  CD  GLU P 371     124.306  72.574 116.766  1.00 12.01      P1   C
ATOM   2784  OE1 GLU P 371     125.295  72.949 117.432  1.00 16.00      P1   O
ATOM   2785  OE2 GLU P 371     123.196  72.313 117.286  1.00 16.00      P1   O
ATOM   2786  C   GLU P 371     128.283  72.774 114.657  1.00 12.01      P1   C
ATOM   2787  O   GLU P 371     129.090  72.486 115.534  1.00 16.00      P1   O
ATOM   2788  N   CYS P 372     128.569  72.706 113.354  1.00 14.01      P1   N
ATOM   2789  HN  CYS P 372     127.909  72.910 112.633  0.00  0.00      P1   H
ATOM   2790  CA  CYS P 372     129.898  72.319 112.877  1.00 12.01      P1   C
ATOM   2791  HA  CYS P 372     130.093  71.319 113.246  0.00  0.00      P1   H
ATOM   2792  CB  CYS P 372     129.986  72.399 111.347  1.00 12.01      P1   C
ATOM   2793  HB1 CYS P 372     129.594  73.397 111.046  0.00  0.00      P1   H
ATOM   2794  HB2 CYS P 372     131.052  72.379 111.029  0.00  0.00      P1   H
ATOM   2795  SG  CYS P 372     129.050  71.155 110.433  1.00 32.06      P1   S
ATOM   2796  HG1 CYS P 372     129.327  71.605 109.208  0.00  0.00      P1   H
ATOM   2797  C   CYS P 372     130.951  73.252 113.480  1.00 12.01      P1   C
ATOM   2798  O   CYS P 372     131.984  72.801 113.976  1.00 16.00      P1   O
ATOM   2799  N   LEU P 373     130.682  74.553 113.440  1.00 14.01      P1   N
ATOM   2800  HN  LEU P 373     129.853  74.941 113.042  0.00  0.00      P1   H
ATOM   2801  CA  LEU P 373     131.601  75.541 113.989  1.00 12.01      P1   C
ATOM   2802  HA  LEU P 373     132.544  75.396 113.478  0.00  0.00      P1   H
ATOM   2803  CB  LEU P 373     131.066  76.947 113.731  1.00 12.01      P1   C
ATOM   2804  HB1 LEU P 373     130.039  76.993 114.162  0.00  0.00      P1   H
ATOM   2805  HB2 LEU P 373     131.675  77.678 114.308  0.00  0.00      P1   H
ATOM   2806  CG  LEU P 373     131.032  77.269 112.234  1.00 12.01      P1   C
ATOM   2807  HG  LEU P 373     130.535  76.422 111.702  0.00  0.00      P1   H
ATOM   2808  CD1 LEU P 373     130.242  78.541 111.988  1.00 12.01      P1   C
ATOM   2809 HD11 LEU P 373     130.255  78.805 110.909  0.00  0.00      P1   H
ATOM   2810 HD12 LEU P 373     129.184  78.412 112.303  0.00  0.00      P1   H
ATOM   2811 HD13 LEU P 373     130.677  79.390 112.558  0.00  0.00      P1   H
ATOM   2812  CD2 LEU P 373     132.468  77.382 111.709  1.00 12.01      P1   C
ATOM   2813 HD21 LEU P 373     132.464  77.597 110.618  0.00  0.00      P1   H
ATOM   2814 HD22 LEU P 373     133.025  78.198 112.211  0.00  0.00      P1   H
ATOM   2815 HD23 LEU P 373     133.018  76.430 111.873  0.00  0.00      P1   H
ATOM   2816  C   LEU P 373     131.846  75.328 115.475  1.00 12.01      P1   C
ATOM   2817  O   LEU P 373     132.991  75.361 115.926  1.00 16.00      P1   O
ATOM   2818  N   LYS P 374     130.780  75.121 116.244  1.00 14.01      P1   N
ATOM   2819  HN  LYS P 374     129.839  75.124 115.910  0.00  0.00      P1   H
ATOM   2820  CA  LYS P 374     130.929  74.868 117.677  1.00 12.01      P1   C
ATOM   2821  HA  LYS P 374     131.404  75.735 118.119  0.00  0.00      P1   H
ATOM   2822  CB  LYS P 374     129.578  74.542 118.329  1.00 12.01      P1   C
ATOM   2823  HB1 LYS P 374     129.007  73.915 117.605  0.00  0.00      P1   H
ATOM   2824  HB2 LYS P 374     129.753  73.905 119.225  0.00  0.00      P1   H
ATOM   2825  CG  LYS P 374     128.718  75.739 118.705  1.00 12.01      P1   C
ATOM   2826  HG1 LYS P 374     129.317  76.433 119.337  0.00  0.00      P1   H
ATOM   2827  HG2 LYS P 374     128.439  76.291 117.778  0.00  0.00      P1   H
ATOM   2828  CD  LYS P 374     127.477  75.272 119.470  1.00 12.01      P1   C
ATOM   2829  HD1 LYS P 374     126.844  74.668 118.779  0.00  0.00      P1   H
ATOM   2830  HD2 LYS P 374     127.810  74.598 120.293  0.00  0.00      P1   H
ATOM   2831  CE  LYS P 374     126.681  76.434 120.039  1.00 12.01      P1   C
ATOM   2832  HE1 LYS P 374     125.787  76.063 120.587  0.00  0.00      P1   H
ATOM   2833  HE2 LYS P 374     127.305  77.027 120.744  0.00  0.00      P1   H
ATOM   2834  NZ  LYS P 374     126.200  77.361 118.985  1.00 14.01      P1   N
ATOM   2835  HZ1 LYS P 374     125.660  78.140 119.415  0.00  0.00      P1   H
ATOM   2836  HZ2 LYS P 374     127.014  77.750 118.467  0.00  0.00      P1   H
ATOM   2837  HZ3 LYS P 374     125.589  76.843 118.322  0.00  0.00      P1   H
ATOM   2838  C   LYS P 374     131.859  73.680 117.894  1.00 12.01      P1   C
ATOM   2839  O   LYS P 374     132.732  73.710 118.753  1.00 16.00      P1   O
ATOM   2840  N   GLN P 375     131.656  72.636 117.099  1.00 14.01      P1   N
ATOM   2841  HN  GLN P 375     130.946  72.618 116.397  0.00  0.00      P1   H
ATOM   2842  CA  GLN P 375     132.454  71.420 117.180  1.00 12.01      P1   C
ATOM   2843  HA  GLN P 375     132.428  71.098 118.214  0.00  0.00      P1   H
ATOM   2844  CB  GLN P 375     131.830  70.359 116.272  1.00 12.01      P1   C
ATOM   2845  HB1 GLN P 375     131.813  70.786 115.242  0.00  0.00      P1   H
ATOM   2846  HB2 GLN P 375     132.500  69.470 116.229  0.00  0.00      P1   H
ATOM   2847  CG  GLN P 375     130.417  69.988 116.719  1.00 12.01      P1   C
ATOM   2848  HG1 GLN P 375     130.455  69.290 117.583  0.00  0.00      P1   H
ATOM   2849  HG2 GLN P 375     129.855  70.891 117.035  0.00  0.00      P1   H
ATOM   2850  CD  GLN P 375     129.604  69.279 115.654  1.00 12.01      P1   C
ATOM   2851  OE1 GLN P 375     128.422  68.984 115.856  1.00 16.00      P1   O
ATOM   2852  NE2 GLN P 375     130.226  69.008 114.510  1.00 14.01      P1   N
ATOM   2853 HE21 GLN P 375     129.693  68.546 113.807  0.00  0.00      P1   H
ATOM   2854 HE22 GLN P 375     131.183  69.252 114.398  0.00  0.00      P1   H
ATOM   2855  C   GLN P 375     133.916  71.676 116.814  1.00 12.01      P1   C
ATOM   2856  O   GLN P 375     134.824  71.160 117.467  1.00 16.00      P1   O
ATOM   2857  N   ALA P 376     134.147  72.479 115.781  1.00 14.01      P1   N
ATOM   2858  HN  ALA P 376     133.430  72.905 115.229  0.00  0.00      P1   H
ATOM   2859  CA  ALA P 376     135.508  72.792 115.384  1.00 12.01      P1   C
ATOM   2860  HA  ALA P 376     136.094  71.900 115.196  0.00  0.00      P1   H
ATOM   2861  CB  ALA P 376     135.514  73.678 114.136  1.00 12.01      P1   C
ATOM   2862  HB1 ALA P 376     135.067  73.124 113.283  0.00  0.00      P1   H
ATOM   2863  HB2 ALA P 376     134.913  74.600 114.298  0.00  0.00      P1   H
ATOM   2864  HB3 ALA P 376     136.546  73.974 113.849  0.00  0.00      P1   H
ATOM   2865  C   ALA P 376     136.181  73.511 116.551  1.00 12.01      P1   C
ATOM   2866  O   ALA P 376     137.295  73.165 116.950  1.00 16.00      P1   O
ATOM   2867  N   ILE P 377     135.493  74.504 117.104  1.00 14.01      P1   N
ATOM   2868  HN  ILE P 377     134.587  74.801 116.810  0.00  0.00      P1   H
ATOM   2869  CA  ILE P 377     136.034  75.260 118.222  1.00 12.01      P1   C
ATOM   2870  HA  ILE P 377     136.928  75.753 117.861  0.00  0.00      P1   H
ATOM   2871  CB  ILE P 377     134.987  76.279 118.751  1.00 12.01      P1   C
ATOM   2872  HB  ILE P 377     134.033  75.696 118.809  0.00  0.00      P1   H
ATOM   2873  CG2 ILE P 377     135.425  76.869 120.111  1.00 12.01      P1   C
ATOM   2874 HG21 ILE P 377     134.607  77.473 120.557  0.00  0.00      P1   H
ATOM   2875 HG22 ILE P 377     135.677  76.062 120.830  0.00  0.00      P1   H
ATOM   2876 HG23 ILE P 377     136.314  77.523 119.992  0.00  0.00      P1   H
ATOM   2877  CG1 ILE P 377     134.792  77.379 117.696  1.00 12.01      P1   C
ATOM   2878 HG11 ILE P 377     135.757  77.903 117.515  0.00  0.00      P1   H
ATOM   2879 HG12 ILE P 377     134.489  76.906 116.734  0.00  0.00      P1   H
ATOM   2880  CD  ILE P 377     133.744  78.411 118.051  1.00 12.01      P1   C
ATOM   2881  HD1 ILE P 377     133.620  79.137 117.218  0.00  0.00      P1   H
ATOM   2882  HD2 ILE P 377     132.763  77.925 118.238  0.00  0.00      P1   H
ATOM   2883  HD3 ILE P 377     134.035  78.978 118.960  0.00  0.00      P1   H
ATOM   2884  C   ILE P 377     136.469  74.319 119.336  1.00 12.01      P1   C
ATOM   2885  O   ILE P 377     137.598  74.410 119.848  1.00 16.00      P1   O
ATOM   2886  N   THR P 378     135.585  73.392 119.683  1.00 14.01      P1   N
ATOM   2887  HN  THR P 378     134.687  73.288 119.257  0.00  0.00      P1   H
ATOM   2888  CA  THR P 378     135.862  72.428 120.740  1.00 12.01      P1   C
ATOM   2889  HA  THR P 378     136.122  73.021 121.606  0.00  0.00      P1   H
ATOM   2890  CB  THR P 378     134.632  71.533 120.988  1.00 12.01      P1   C
ATOM   2891  HB  THR P 378     134.338  71.127 119.989  0.00  0.00      P1   H
ATOM   2892  OG1 THR P 378     133.558  72.345 121.478  1.00 16.00      P1   O
ATOM   2893  HG1 THR P 378     132.824  71.738 121.626  0.00  0.00      P1   H
ATOM   2894  CG2 THR P 378     134.953  70.431 121.998  1.00 12.01      P1   C
ATOM   2895 HG21 THR P 378     134.105  69.720 122.090  0.00  0.00      P1   H
ATOM   2896 HG22 THR P 378     135.846  69.856 121.673  0.00  0.00      P1   H
ATOM   2897 HG23 THR P 378     135.161  70.857 123.003  0.00  0.00      P1   H
ATOM   2898  C   THR P 378     137.072  71.556 120.432  1.00 12.01      P1   C
ATOM   2899  O   THR P 378     137.975  71.421 121.261  1.00 16.00      P1   O
ATOM   2900  N   ALA P 379     137.087  70.969 119.239  1.00 14.01      P1   N
ATOM   2901  HN  ALA P 379     136.350  71.089 118.574  0.00  0.00      P1   H
ATOM   2902  CA  ALA P 379     138.182  70.104 118.811  1.00 12.01      P1   C
ATOM   2903  HA  ALA P 379     138.311  69.302 119.529  0.00  0.00      P1   H
ATOM   2904  CB  ALA P 379     137.845  69.478 117.473  1.00 12.01      P1   C
ATOM   2905  HB1 ALA P 379     136.891  68.915 117.555  0.00  0.00      P1   H
ATOM   2906  HB2 ALA P 379     137.716  70.256 116.689  0.00  0.00      P1   H
ATOM   2907  HB3 ALA P 379     138.635  68.770 117.142  0.00  0.00      P1   H
ATOM   2908  C   ALA P 379     139.535  70.827 118.721  1.00 12.01      P1   C
ATOM   2909  O   ALA P 379     140.579  70.185 118.592  1.00 16.00      P1   O
ATOM   2910  N   LEU P 380     139.522  72.154 118.781  1.00 14.01      P1   N
ATOM   2911  HN  LEU P 380     138.705  72.718 118.883  0.00  0.00      P1   H
ATOM   2912  CA  LEU P 380     140.764  72.909 118.698  1.00 12.01      P1   C
ATOM   2913  HA  LEU P 380     141.509  72.204 118.352  0.00  0.00      P1   H
ATOM   2914  CB  LEU P 380     140.618  74.060 117.696  1.00 12.01      P1   C
ATOM   2915  HB1 LEU P 380     139.624  74.531 117.878  0.00  0.00      P1   H
ATOM   2916  HB2 LEU P 380     141.376  74.841 117.929  0.00  0.00      P1   H
ATOM   2917  CG  LEU P 380     140.698  73.704 116.212  1.00 12.01      P1   C
ATOM   2918  HG  LEU P 380     139.968  72.891 115.984  0.00  0.00      P1   H
ATOM   2919  CD1 LEU P 380     140.376  74.938 115.372  1.00 12.01      P1   C
ATOM   2920 HD11 LEU P 380     140.476  74.710 114.289  0.00  0.00      P1   H
ATOM   2921 HD12 LEU P 380     139.336  75.280 115.562  0.00  0.00      P1   H
ATOM   2922 HD13 LEU P 380     141.069  75.771 115.616  0.00  0.00      P1   H
ATOM   2923  CD2 LEU P 380     142.114  73.182 115.880  1.00 12.01      P1   C
ATOM   2924 HD21 LEU P 380     142.180  72.902 114.806  0.00  0.00      P1   H
ATOM   2925 HD22 LEU P 380     142.890  73.949 116.076  0.00  0.00      P1   H
ATOM   2926 HD23 LEU P 380     142.350  72.283 116.489  0.00  0.00      P1   H
ATOM   2927  C   LEU P 380     141.241  73.462 120.039  1.00 12.01      P1   C
ATOM   2928  O   LEU P 380     142.292  74.103 120.105  1.00 16.00      P1   O
ATOM   2929  N   LEU P 381     140.482  73.209 121.103  1.00 14.01      P1   N
ATOM   2930  HN  LEU P 381     139.636  72.680 121.089  0.00  0.00      P1   H
ATOM   2931  CA  LEU P 381     140.853  73.712 122.422  1.00 12.01      P1   C
ATOM   2932  HA  LEU P 381     140.843  74.790 122.323  0.00  0.00      P1   H
ATOM   2933  CB  LEU P 381     139.802  73.308 123.463  1.00 12.01      P1   C
ATOM   2934  HB1 LEU P 381     139.620  72.216 123.339  0.00  0.00      P1   H
ATOM   2935  HB2 LEU P 381     140.233  73.435 124.481  0.00  0.00      P1   H
ATOM   2936  CG  LEU P 381     138.461  74.041 123.359  1.00 12.01      P1   C
ATOM   2937  HG  LEU P 381     138.041  73.891 122.335  0.00  0.00      P1   H
ATOM   2938  CD1 LEU P 381     137.480  73.505 124.400  1.00 12.01      P1   C
ATOM   2939 HD11 LEU P 381     136.523  74.067 124.359  0.00  0.00      P1   H
ATOM   2940 HD12 LEU P 381     137.262  72.431 124.216  0.00  0.00      P1   H
ATOM   2941 HD13 LEU P 381     137.899  73.608 125.424  0.00  0.00      P1   H
ATOM   2942  CD2 LEU P 381     138.694  75.542 123.560  1.00 12.01      P1   C
ATOM   2943 HD21 LEU P 381     137.735  76.097 123.470  0.00  0.00      P1   H
ATOM   2944 HD22 LEU P 381     139.116  75.761 124.561  0.00  0.00      P1   H
ATOM   2945 HD23 LEU P 381     139.395  75.933 122.791  0.00  0.00      P1   H
ATOM   2946  C   LEU P 381     142.246  73.306 122.898  1.00 12.01      P1   C
ATOM   2947  O   LEU P 381     142.940  74.111 123.518  1.00 16.00      P1   O
ATOM   2948  N   ASN P 382     142.670  72.078 122.621  1.00 14.01      P1   N
ATOM   2949  HN  ASN P 382     142.151  71.377 122.133  0.00  0.00      P1   H
ATOM   2950  CA  ASN P 382     144.004  71.660 123.042  1.00 12.01      P1   C
ATOM   2951  HA  ASN P 382     144.065  71.901 124.098  0.00  0.00      P1   H
ATOM   2952  CB  ASN P 382     144.208  70.157 122.818  1.00 12.01      P1   C
ATOM   2953  HB1 ASN P 382     143.909  69.925 121.772  0.00  0.00      P1   H
ATOM   2954  HB2 ASN P 382     145.280  69.893 122.924  0.00  0.00      P1   H
ATOM   2955  CG  ASN P 382     143.360  69.313 123.752  1.00 12.01      P1   C
ATOM   2956  OD1 ASN P 382     143.254  69.614 124.939  1.00 16.00      P1   O
ATOM   2957  ND2 ASN P 382     142.777  68.240 123.231  1.00 14.01      P1   N
ATOM   2958 HD21 ASN P 382     142.210  67.688 123.836  0.00  0.00      P1   H
ATOM   2959 HD22 ASN P 382     142.891  68.031 122.265  0.00  0.00      P1   H
ATOM   2960  C   ASN P 382     145.102  72.449 122.321  1.00 12.01      P1   C
ATOM   2961  O   ASN P 382     146.033  72.963 122.954  1.00 16.00      P1   O
ATOM   2962  N   VAL P 383     144.992  72.541 121.000  1.00 14.01      P1   N
ATOM   2963  HN  VAL P 383     144.258  72.127 120.467  0.00  0.00      P1   H
ATOM   2964  CA  VAL P 383     145.970  73.279 120.208  1.00 12.01      P1   C
ATOM   2965  HA  VAL P 383     146.939  72.825 120.373  0.00  0.00      P1   H
ATOM   2966  CB  VAL P 383     145.594  73.261 118.703  1.00 12.01      P1   C
ATOM   2967  HB  VAL P 383     144.525  73.575 118.619  0.00  0.00      P1   H
ATOM   2968  CG1 VAL P 383     146.469  74.239 117.921  1.00 12.01      P1   C
ATOM   2969 HG11 VAL P 383     146.224  74.195 116.838  0.00  0.00      P1   H
ATOM   2970 HG12 VAL P 383     146.311  75.286 118.253  0.00  0.00      P1   H
ATOM   2971 HG13 VAL P 383     147.544  73.986 118.040  0.00  0.00      P1   H
ATOM   2972  CG2 VAL P 383     145.777  71.846 118.145  1.00 12.01      P1   C
ATOM   2973 HG21 VAL P 383     145.551  71.820 117.058  0.00  0.00      P1   H
ATOM   2974 HG22 VAL P 383     146.823  71.500 118.293  0.00  0.00      P1   H
ATOM   2975 HG23 VAL P 383     145.097  71.126 118.646  0.00  0.00      P1   H
ATOM   2976  C   VAL P 383     146.055  74.724 120.684  1.00 12.01      P1   C
ATOM   2977  O   VAL P 383     147.143  75.289 120.812  1.00 16.00      P1   O
ATOM   2978  N   GLN P 384     144.895  75.314 120.963  1.00 14.01      P1   N
ATOM   2979  HN  GLN P 384     144.012  74.854 120.884  0.00  0.00      P1   H
ATOM   2980  CA  GLN P 384     144.816  76.696 121.412  1.00 12.01      P1   C
ATOM   2981  HA  GLN P 384     145.373  77.271 120.682  0.00  0.00      P1   H
ATOM   2982  CB  GLN P 384     143.351  77.163 121.398  1.00 12.01      P1   C
ATOM   2983  HB1 GLN P 384     143.026  77.173 120.332  0.00  0.00      P1   H
ATOM   2984  HB2 GLN P 384     142.717  76.403 121.909  0.00  0.00      P1   H
ATOM   2985  CG  GLN P 384     143.132  78.546 122.006  1.00 12.01      P1   C
ATOM   2986  HG1 GLN P 384     143.413  78.546 123.081  0.00  0.00      P1   H
ATOM   2987  HG2 GLN P 384     143.757  79.305 121.491  0.00  0.00      P1   H
ATOM   2988  CD  GLN P 384     141.682  78.994 121.947  1.00 12.01      P1   C
ATOM   2989  OE1 GLN P 384     140.765  78.190 122.115  1.00 16.00      P1   O
ATOM   2990  NE2 GLN P 384     141.471  80.285 121.745  1.00 14.01      P1   N
ATOM   2991 HE21 GLN P 384     140.522  80.586 121.710  0.00  0.00      P1   H
ATOM   2992 HE22 GLN P 384     142.243  80.899 121.621  0.00  0.00      P1   H
ATOM   2993  C   GLN P 384     145.452  76.951 122.785  1.00 12.01      P1   C
ATOM   2994  O   GLN P 384     146.246  77.878 122.930  1.00 16.00      P1   O
ATOM   2995  N   SER P 385     145.119  76.146 123.794  1.00 14.01      P1   N
ATOM   2996  HN  SER P 385     144.475  75.382 123.760  0.00  0.00      P1   H
ATOM   2997  CA  SER P 385     145.731  76.358 125.110  1.00 12.01      P1   C
ATOM   2998  HA  SER P 385     145.627  77.410 125.341  0.00  0.00      P1   H
ATOM   2999  CB  SER P 385     145.070  75.484 126.188  1.00 12.01      P1   C
ATOM   3000  HB1 SER P 385     145.630  75.627 127.141  0.00  0.00      P1   H
ATOM   3001  HB2 SER P 385     144.023  75.818 126.370  0.00  0.00      P1   H
ATOM   3002  OG  SER P 385     145.104  74.109 125.854  1.00 16.00      P1   O
ATOM   3003  HG1 SER P 385     144.884  73.617 126.655  0.00  0.00      P1   H
ATOM   3004  C   SER P 385     147.227  76.058 125.018  1.00 12.01      P1   C
ATOM   3005  O   SER P 385     148.042  76.693 125.687  1.00 16.00      P1   O
ATOM   3006  N   GLY P 386     147.583  75.099 124.171  1.00 14.01      P1   N
ATOM   3007  HN  GLY P 386     146.942  74.560 123.626  0.00  0.00      P1   H
ATOM   3008  CA  GLY P 386     148.986  74.776 123.991  1.00 12.01      P1   C
ATOM   3009  HA1 GLY P 386     149.047  73.959 123.285  0.00  0.00      P1   H
ATOM   3010  HA2 GLY P 386     149.405  74.555 124.964  0.00  0.00      P1   H
ATOM   3011  C   GLY P 386     149.749  75.960 123.409  1.00 12.01      P1   C
ATOM   3012  O   GLY P 386     150.827  76.321 123.893  1.00 16.00      P1   O
ATOM   3013  N   MET P 387     149.196  76.574 122.365  1.00 14.01      P1   N
ATOM   3014  HN  MET P 387     148.333  76.322 121.932  0.00  0.00      P1   H
ATOM   3015  CA  MET P 387     149.862  77.720 121.758  1.00 12.01      P1   C
ATOM   3016  HA  MET P 387     150.903  77.453 121.620  0.00  0.00      P1   H
ATOM   3017  CB  MET P 387     149.224  78.062 120.407  1.00 12.01      P1   C
ATOM   3018  HB1 MET P 387     148.125  78.146 120.579  0.00  0.00      P1   H
ATOM   3019  HB2 MET P 387     149.566  79.070 120.082  0.00  0.00      P1   H
ATOM   3020  CG  MET P 387     149.483  77.017 119.320  1.00 12.01      P1   C
ATOM   3021  HG1 MET P 387     150.574  76.903 119.146  0.00  0.00      P1   H
ATOM   3022  HG2 MET P 387     149.090  76.030 119.649  0.00  0.00      P1   H
ATOM   3023  SD  MET P 387     148.721  77.425 117.716  1.00 32.06      P1   S
ATOM   3024  CE  MET P 387     149.591  78.988 117.338  1.00 12.01      P1   C
ATOM   3025  HE1 MET P 387     149.244  79.411 116.371  0.00  0.00      P1   H
ATOM   3026  HE2 MET P 387     149.408  79.748 118.129  0.00  0.00      P1   H
ATOM   3027  HE3 MET P 387     150.688  78.827 117.265  0.00  0.00      P1   H
ATOM   3028  C   MET P 387     149.815  78.924 122.690  1.00 12.01      P1   C
ATOM   3029  O   MET P 387     150.754  79.732 122.737  1.00 16.00      P1   O
ATOM   3030  N   GLU P 388     148.723  79.041 123.436  1.00 14.01      P1   N
ATOM   3031  HN  GLU P 388     147.955  78.407 123.417  0.00  0.00      P1   H
ATOM   3032  CA  GLU P 388     148.558  80.139 124.368  1.00 12.01      P1   C
ATOM   3033  HA  GLU P 388     148.614  81.066 123.811  0.00  0.00      P1   H
ATOM   3034  CB  GLU P 388     147.201  80.027 125.069  1.00 12.01      P1   C
ATOM   3035  HB1 GLU P 388     146.416  79.898 124.288  0.00  0.00      P1   H
ATOM   3036  HB2 GLU P 388     147.171  79.102 125.687  0.00  0.00      P1   H
ATOM   3037  CG  GLU P 388     146.823  81.232 125.941  1.00 12.01      P1   C
ATOM   3038  HG1 GLU P 388     145.832  81.059 126.400  0.00  0.00      P1   H
ATOM   3039  HG2 GLU P 388     147.572  81.394 126.741  0.00  0.00      P1   H
ATOM   3040  CD  GLU P 388     146.680  82.537 125.160  1.00 12.01      P1   C
ATOM   3041  OE1 GLU P 388     146.384  83.571 125.794  1.00 16.00      P1   O
ATOM   3042  OE2 GLU P 388     146.860  82.540 123.921  1.00 16.00      P1   O
ATOM   3043  C   GLU P 388     149.692  80.161 125.405  1.00 12.01      P1   C
ATOM   3044  O   GLU P 388     150.233  81.225 125.713  1.00 16.00      P1   O
ATOM   3045  N   LYS P 389     150.057  78.997 125.932  1.00 14.01      P1   N
ATOM   3046  HN  LYS P 389     149.638  78.121 125.699  0.00  0.00      P1   H
ATOM   3047  CA  LYS P 389     151.130  78.928 126.918  1.00 12.01      P1   C
ATOM   3048  HA  LYS P 389     150.903  79.645 127.698  0.00  0.00      P1   H
ATOM   3049  CB  LYS P 389     151.256  77.508 127.479  1.00 12.01      P1   C
ATOM   3050  HB1 LYS P 389     150.226  77.161 127.729  0.00  0.00      P1   H
ATOM   3051  HB2 LYS P 389     151.627  76.833 126.676  0.00  0.00      P1   H
ATOM   3052  CG  LYS P 389     152.132  77.373 128.729  1.00 12.01      P1   C
ATOM   3053  HG1 LYS P 389     151.869  78.183 129.447  0.00  0.00      P1   H
ATOM   3054  HG2 LYS P 389     151.907  76.402 129.227  0.00  0.00      P1   H
ATOM   3055  CD  LYS P 389     153.620  77.464 128.415  1.00 12.01      P1   C
ATOM   3056  HD1 LYS P 389     153.872  76.672 127.674  0.00  0.00      P1   H
ATOM   3057  HD2 LYS P 389     153.812  78.449 127.929  0.00  0.00      P1   H
ATOM   3058  CE  LYS P 389     154.466  77.318 129.668  1.00 12.01      P1   C
ATOM   3059  HE1 LYS P 389     154.232  78.129 130.393  0.00  0.00      P1   H
ATOM   3060  HE2 LYS P 389     154.271  76.339 130.160  0.00  0.00      P1   H
ATOM   3061  NZ  LYS P 389     155.920  77.391 129.356  1.00 14.01      P1   N
ATOM   3062  HZ1 LYS P 389     156.477  77.290 130.229  0.00  0.00      P1   H
ATOM   3063  HZ2 LYS P 389     156.172  76.628 128.695  0.00  0.00      P1   H
ATOM   3064  HZ3 LYS P 389     156.133  78.309 128.916  0.00  0.00      P1   H
ATOM   3065  C   LYS P 389     152.459  79.347 126.285  1.00 12.01      P1   C
ATOM   3066  O   LYS P 389     153.249  80.080 126.887  1.00 16.00      P1   O
ATOM   3067  N   ILE P 390     152.695  78.883 125.064  1.00 14.01      P1   N
ATOM   3068  HN  ILE P 390     152.067  78.298 124.556  0.00  0.00      P1   H
ATOM   3069  CA  ILE P 390     153.923  79.200 124.351  1.00 12.01      P1   C
ATOM   3070  HA  ILE P 390     154.727  78.962 125.035  0.00  0.00      P1   H
ATOM   3071  CB  ILE P 390     154.006  78.376 123.042  1.00 12.01      P1   C
ATOM   3072  HB  ILE P 390     153.010  78.526 122.553  0.00  0.00      P1   H
ATOM   3073  CG2 ILE P 390     155.189  78.842 122.194  1.00 12.01      P1   C
ATOM   3074 HG21 ILE P 390     155.162  78.367 121.191  0.00  0.00      P1   H
ATOM   3075 HG22 ILE P 390     155.161  79.942 122.046  0.00  0.00      P1   H
ATOM   3076 HG23 ILE P 390     156.153  78.578 122.677  0.00  0.00      P1   H
ATOM   3077  CG1 ILE P 390     154.124  76.887 123.383  1.00 12.01      P1   C
ATOM   3078 HG11 ILE P 390     155.082  76.698 123.917  0.00  0.00      P1   H
ATOM   3079 HG12 ILE P 390     153.299  76.610 124.078  0.00  0.00      P1   H
ATOM   3080  CD  ILE P 390     154.048  75.970 122.184  1.00 12.01      P1   C
ATOM   3081  HD1 ILE P 390     154.082  74.907 122.508  0.00  0.00      P1   H
ATOM   3082  HD2 ILE P 390     153.101  76.133 121.625  0.00  0.00      P1   H
ATOM   3083  HD3 ILE P 390     154.900  76.146 121.494  0.00  0.00      P1   H
ATOM   3084  C   ILE P 390     154.050  80.688 124.020  1.00 12.01      P1   C
ATOM   3085  O   ILE P 390     155.118  81.285 124.203  1.00 16.00      P1   O
ATOM   3086  N   CYS P 391     152.955  81.285 123.560  1.00 14.01      P1   N
ATOM   3087  HN  CYS P 391     152.076  80.821 123.464  0.00  0.00      P1   H
ATOM   3088  CA  CYS P 391     152.954  82.687 123.153  1.00 12.01      P1   C
ATOM   3089  HA  CYS P 391     153.902  82.801 122.641  0.00  0.00      P1   H
ATOM   3090  CB  CYS P 391     151.805  82.938 122.169  1.00 12.01      P1   C
ATOM   3091  HB1 CYS P 391     150.856  82.712 122.705  0.00  0.00      P1   H
ATOM   3092  HB2 CYS P 391     151.761  84.019 121.909  0.00  0.00      P1   H
ATOM   3093  SG  CYS P 391     151.870  81.918 120.681  1.00 32.06      P1   S
ATOM   3094  HG1 CYS P 391     150.731  82.347 120.136  0.00  0.00      P1   H
ATOM   3095  C   CYS P 391     152.888  83.746 124.249  1.00 12.01      P1   C
ATOM   3096  O   CYS P 391     153.191  84.907 123.991  1.00 16.00      P1   O
ATOM   3097  N   SER P 392     152.486  83.366 125.459  1.00 14.01      P1   N
ATOM   3098  HN  SER P 392     152.233  82.436 125.723  0.00  0.00      P1   H
ATOM   3099  CA  SER P 392     152.384  84.344 126.540  1.00 12.01      P1   C
ATOM   3100  HA  SER P 392     152.089  85.267 126.059  0.00  0.00      P1   H
ATOM   3101  CB  SER P 392     151.325  83.906 127.562  1.00 12.01      P1   C
ATOM   3102  HB1 SER P 392     151.253  84.695 128.345  0.00  0.00      P1   H
ATOM   3103  HB2 SER P 392     150.325  83.833 127.077  0.00  0.00      P1   H
ATOM   3104  OG  SER P 392     151.682  82.681 128.182  1.00 16.00      P1   O
ATOM   3105  HG1 SER P 392     151.111  82.576 128.953  0.00  0.00      P1   H
ATOM   3106  C   SER P 392     153.713  84.604 127.246  1.00 12.01      P1   C
ATOM   3107  O   SER P 392     153.862  85.623 127.917  1.00 16.00      P1   O
ATOM   3108  N   LYS P 393     154.668  83.683 127.111  1.00 14.01      P1   N
ATOM   3109  HN  LYS P 393     154.558  82.832 126.599  0.00  0.00      P1   H
ATOM   3110  CA  LYS P 393     155.981  83.871 127.727  1.00 12.01      P1   C
ATOM   3111  HA  LYS P 393     155.853  83.981 128.797  0.00  0.00      P1   H
ATOM   3112  CB  LYS P 393     156.904  82.697 127.395  1.00 12.01      P1   C
ATOM   3113  HB1 LYS P 393     156.868  82.554 126.290  0.00  0.00      P1   H
ATOM   3114  HB2 LYS P 393     157.952  82.980 127.639  0.00  0.00      P1   H
ATOM   3115  CG  LYS P 393     156.508  81.386 128.093  1.00 12.01      P1   C
ATOM   3116  HG1 LYS P 393     156.679  81.491 129.189  0.00  0.00      P1   H
ATOM   3117  HG2 LYS P 393     155.418  81.210 127.942  0.00  0.00      P1   H
ATOM   3118  CD  LYS P 393     157.313  80.180 127.581  1.00 12.01      P1   C
ATOM   3119  HD1 LYS P 393     157.007  79.280 128.163  0.00  0.00      P1   H
ATOM   3120  HD2 LYS P 393     157.031  80.001 126.517  0.00  0.00      P1   H
ATOM   3121  CE  LYS P 393     158.826  80.385 127.687  1.00 12.01      P1   C
ATOM   3122  HE1 LYS P 393     159.368  79.500 127.285  0.00  0.00      P1   H
ATOM   3123  HE2 LYS P 393     159.140  81.282 127.110  0.00  0.00      P1   H
ATOM   3124  NZ  LYS P 393     159.314  80.585 129.087  1.00 14.01      P1   N
ATOM   3125  HZ1 LYS P 393     160.346  80.717 129.089  0.00  0.00      P1   H
ATOM   3126  HZ2 LYS P 393     158.858  81.425 129.497  0.00  0.00      P1   H
ATOM   3127  HZ3 LYS P 393     159.072  79.751 129.660  0.00  0.00      P1   H
ATOM   3128  C   LYS P 393     156.548  85.185 127.199  1.00 12.01      P1   C
ATOM   3129  O   LYS P 393     156.377  85.523 126.021  1.00 16.00      P1   O
ATOM   3130  N   SER P 394     157.216  85.921 128.078  1.00 14.01      P1   N
ATOM   3131  HN  SER P 394     157.390  85.626 129.018  0.00  0.00      P1   H
ATOM   3132  CA  SER P 394     157.760  87.231 127.754  1.00 12.01      P1   C
ATOM   3133  HA  SER P 394     156.875  87.850 127.694  0.00  0.00      P1   H
ATOM   3134  CB  SER P 394     158.628  87.725 128.915  1.00 12.01      P1   C
ATOM   3135  HB1 SER P 394     158.050  87.596 129.859  0.00  0.00      P1   H
ATOM   3136  HB2 SER P 394     159.546  87.101 129.006  0.00  0.00      P1   H
ATOM   3137  OG  SER P 394     158.948  89.096 128.754  1.00 16.00      P1   O
ATOM   3138  HG1 SER P 394     159.294  89.408 129.600  0.00  0.00      P1   H
ATOM   3139  C   SER P 394     158.522  87.395 126.433  1.00 12.01      P1   C
ATOM   3140  O   SER P 394     158.181  88.275 125.642  1.00 16.00      P1   O
ATOM   3141  N   LEU P 395     159.548  86.585 126.185  1.00 14.01      P1   N
ATOM   3142  HN  LEU P 395     159.878  85.859 126.786  0.00  0.00      P1   H
ATOM   3143  CA  LEU P 395     160.302  86.721 124.934  1.00 12.01      P1   C
ATOM   3144  HA  LEU P 395     160.689  87.732 124.920  0.00  0.00      P1   H
ATOM   3145  CB  LEU P 395     161.454  85.713 124.873  1.00 12.01      P1   C
ATOM   3146  HB1 LEU P 395     161.037  84.720 125.159  0.00  0.00      P1   H
ATOM   3147  HB2 LEU P 395     161.792  85.613 123.818  0.00  0.00      P1   H
ATOM   3148  CG  LEU P 395     162.641  86.014 125.776  1.00 12.01      P1   C
ATOM   3149  HG  LEU P 395     163.369  85.182 125.619  0.00  0.00      P1   H
ATOM   3150  CD1 LEU P 395     163.298  87.341 125.378  1.00 12.01      P1   C
ATOM   3151 HD11 LEU P 395     164.135  87.584 126.068  0.00  0.00      P1   H
ATOM   3152 HD12 LEU P 395     163.703  87.283 124.345  0.00  0.00      P1   H
ATOM   3153 HD13 LEU P 395     162.562  88.172 125.420  0.00  0.00      P1   H
ATOM   3154  CD2 LEU P 395     162.230  86.012 127.254  1.00 12.01      P1   C
ATOM   3155 HD21 LEU P 395     163.112  86.215 127.900  0.00  0.00      P1   H
ATOM   3156 HD22 LEU P 395     161.469  86.789 127.469  0.00  0.00      P1   H
ATOM   3157 HD23 LEU P 395     161.810  85.023 127.540  0.00  0.00      P1   H
ATOM   3158  C   LEU P 395     159.409  86.553 123.706  1.00 12.01      P1   C
ATOM   3159  O   LEU P 395     159.389  87.407 122.822  1.00 16.00      P1   O
ATOM   3160  N   ALA P 396     158.671  85.453 123.648  1.00 14.01      P1   N
ATOM   3161  HN  ALA P 396     158.672  84.741 124.350  0.00  0.00      P1   H
ATOM   3162  CA  ALA P 396     157.785  85.214 122.516  1.00 12.01      P1   C
ATOM   3163  HA  ALA P 396     158.342  85.122 121.590  0.00  0.00      P1   H
ATOM   3164  CB  ALA P 396     156.982  83.945 122.741  1.00 12.01      P1   C
ATOM   3165  HB1 ALA P 396     157.671  83.077 122.817  0.00  0.00      P1   H
ATOM   3166  HB2 ALA P 396     156.400  84.003 123.686  0.00  0.00      P1   H
ATOM   3167  HB3 ALA P 396     156.278  83.752 121.903  0.00  0.00      P1   H
ATOM   3168  C   ALA P 396     156.854  86.410 122.341  1.00 12.01      P1   C
ATOM   3169  O   ALA P 396     156.734  86.970 121.242  1.00 16.00      P1   O
ATOM   3170  N   LYS P 397     156.206  86.803 123.434  1.00 14.01      P1   N
ATOM   3171  HN  LYS P 397     156.318  86.350 124.317  0.00  0.00      P1   H
ATOM   3172  CA  LYS P 397     155.279  87.928 123.429  1.00 12.01      P1   C
ATOM   3173  HA  LYS P 397     154.441  87.647 122.803  0.00  0.00      P1   H
ATOM   3174  CB  LYS P 397     154.814  88.221 124.864  1.00 12.01      P1   C
ATOM   3175  HB1 LYS P 397     154.450  87.259 125.293  0.00  0.00      P1   H
ATOM   3176  HB2 LYS P 397     155.694  88.523 125.475  0.00  0.00      P1   H
ATOM   3177  CG  LYS P 397     153.704  89.262 124.973  1.00 12.01      P1   C
ATOM   3178  HG1 LYS P 397     154.042  90.207 124.490  0.00  0.00      P1   H
ATOM   3179  HG2 LYS P 397     152.813  88.902 124.410  0.00  0.00      P1   H
ATOM   3180  CD  LYS P 397     153.333  89.550 126.431  1.00 12.01      P1   C
ATOM   3181  HD1 LYS P 397     152.328  90.030 126.450  0.00  0.00      P1   H
ATOM   3182  HD2 LYS P 397     153.248  88.576 126.966  0.00  0.00      P1   H
ATOM   3183  CE  LYS P 397     154.351  90.438 127.137  1.00 12.01      P1   C
ATOM   3184  HE1 LYS P 397     154.461  91.407 126.601  0.00  0.00      P1   H
ATOM   3185  HE2 LYS P 397     154.029  90.648 128.181  0.00  0.00      P1   H
ATOM   3186  NZ  LYS P 397     155.700  89.813 127.205  1.00 14.01      P1   N
ATOM   3187  HZ1 LYS P 397     156.363  90.450 127.692  0.00  0.00      P1   H
ATOM   3188  HZ2 LYS P 397     155.640  88.914 127.725  0.00  0.00      P1   H
ATOM   3189  HZ3 LYS P 397     156.044  89.628 126.241  0.00  0.00      P1   H
ATOM   3190  C   LYS P 397     155.917  89.173 122.806  1.00 12.01      P1   C
ATOM   3191  O   LYS P 397     155.273  89.904 122.056  1.00 16.00      P1   O
ATOM   3192  N   ARG P 398     157.190  89.405 123.110  1.00 14.01      P1   N
ATOM   3193  HN  ARG P 398     157.708  88.805 123.716  0.00  0.00      P1   H
ATOM   3194  CA  ARG P 398     157.898  90.557 122.569  1.00 12.01      P1   C
ATOM   3195  HA  ARG P 398     157.264  91.430 122.669  0.00  0.00      P1   H
ATOM   3196  CB  ARG P 398     159.226  90.757 123.307  1.00 12.01      P1   C
ATOM   3197  HB1 ARG P 398     159.825  89.830 123.136  0.00  0.00      P1   H
ATOM   3198  HB2 ARG P 398     159.797  91.583 122.829  0.00  0.00      P1   H
ATOM   3199  CG  ARG P 398     159.103  90.979 124.813  1.00 12.01      P1   C
ATOM   3200  HG1 ARG P 398     158.516  90.140 125.247  0.00  0.00      P1   H
ATOM   3201  HG2 ARG P 398     160.115  90.906 125.274  0.00  0.00      P1   H
ATOM   3202  CD  ARG P 398     158.514  92.343 125.180  1.00 12.01      P1   C
ATOM   3203  HD1 ARG P 398     157.501  92.443 124.727  0.00  0.00      P1   H
ATOM   3204  HD2 ARG P 398     158.426  92.467 126.285  0.00  0.00      P1   H
ATOM   3205  NE  ARG P 398     159.338  93.460 124.716  1.00 14.01      P1   N
ATOM   3206  HE  ARG P 398     159.942  93.830 125.431  0.00  0.00      P1   H
ATOM   3207  CZ  ARG P 398     159.322  93.967 123.484  1.00 12.01      P1   C
ATOM   3208  NH1 ARG P 398     160.119  94.983 123.184  1.00 14.01      P1   N
ATOM   3209 HH11 ARG P 398     160.101  95.388 122.280  0.00  0.00      P1   H
ATOM   3210 HH12 ARG P 398     160.623  95.392 123.948  0.00  0.00      P1   H
ATOM   3211  NH2 ARG P 398     158.510  93.478 122.553  1.00 14.01      P1   N
ATOM   3212 HH21 ARG P 398     158.572  93.807 121.622  0.00  0.00      P1   H
ATOM   3213 HH22 ARG P 398     158.014  92.651 122.781  0.00  0.00      P1   H
ATOM   3214  C   ARG P 398     158.162  90.377 121.070  1.00 12.01      P1   C
ATOM   3215  O   ARG P 398     158.049  91.329 120.291  1.00 16.00      P1   O
ATOM   3216  N   ARG P 399     158.513  89.156 120.673  1.00 14.01      P1   N
ATOM   3217  HN  ARG P 399     158.606  88.397 121.314  0.00  0.00      P1   H
ATOM   3218  CA  ARG P 399     158.781  88.864 119.268  1.00 12.01      P1   C
ATOM   3219  HA  ARG P 399     159.518  89.570 118.904  0.00  0.00      P1   H
ATOM   3220  CB  ARG P 399     159.307  87.434 119.120  1.00 12.01      P1   C
ATOM   3221  HB1 ARG P 399     158.573  86.773 119.640  0.00  0.00      P1   H
ATOM   3222  HB2 ARG P 399     159.281  87.137 118.048  0.00  0.00      P1   H
ATOM   3223  CG  ARG P 399     160.694  87.227 119.735  1.00 12.01      P1   C
ATOM   3224  HG1 ARG P 399     161.417  87.889 119.209  0.00  0.00      P1   H
ATOM   3225  HG2 ARG P 399     160.678  87.581 120.791  0.00  0.00      P1   H
ATOM   3226  CD  ARG P 399     161.106  85.758 119.713  1.00 12.01      P1   C
ATOM   3227  HD1 ARG P 399     162.084  85.640 120.233  0.00  0.00      P1   H
ATOM   3228  HD2 ARG P 399     160.351  85.114 120.221  0.00  0.00      P1   H
ATOM   3229  NE  ARG P 399     161.239  85.224 118.358  1.00 14.01      P1   N
ATOM   3230  HE  ARG P 399     161.208  85.936 117.647  0.00  0.00      P1   H
ATOM   3231  CZ  ARG P 399     161.386  83.929 118.084  1.00 12.01      P1   C
ATOM   3232  NH1 ARG P 399     161.413  83.045 119.075  1.00 14.01      P1   N
ATOM   3233 HH11 ARG P 399     161.547  82.082 118.888  0.00  0.00      P1   H
ATOM   3234 HH12 ARG P 399     161.429  83.420 120.004  0.00  0.00      P1   H
ATOM   3235  NH2 ARG P 399     161.502  83.517 116.828  1.00 14.01      P1   N
ATOM   3236 HH21 ARG P 399     161.524  82.548 116.626  0.00  0.00      P1   H
ATOM   3237 HH22 ARG P 399     161.352  84.193 116.119  0.00  0.00      P1   H
ATOM   3238  C   ARG P 399     157.524  89.069 118.421  1.00 12.01      P1   C
ATOM   3239  O   ARG P 399     157.562  89.758 117.405  1.00 16.00      P1   O
ATOM   3240  N   LEU P 400     156.411  88.483 118.854  1.00 14.01      P1   N
ATOM   3241  HN  LEU P 400     156.363  87.927 119.681  0.00  0.00      P1   H
ATOM   3242  CA  LEU P 400     155.142  88.608 118.140  1.00 12.01      P1   C
ATOM   3243  HA  LEU P 400     155.310  88.241 117.136  0.00  0.00      P1   H
ATOM   3244  CB  LEU P 400     154.068  87.792 118.864  1.00 12.01      P1   C
ATOM   3245  HB1 LEU P 400     154.060  88.128 119.927  0.00  0.00      P1   H
ATOM   3246  HB2 LEU P 400     153.070  88.058 118.450  0.00  0.00      P1   H
ATOM   3247  CG  LEU P 400     154.319  86.280 118.802  1.00 12.01      P1   C
ATOM   3248  HG  LEU P 400     155.393  86.095 119.045  0.00  0.00      P1   H
ATOM   3249  CD1 LEU P 400     153.443  85.545 119.809  1.00 12.01      P1   C
ATOM   3250 HD11 LEU P 400     153.593  84.447 119.728  0.00  0.00      P1   H
ATOM   3251 HD12 LEU P 400     153.694  85.856 120.846  0.00  0.00      P1   H
ATOM   3252 HD13 LEU P 400     152.369  85.763 119.628  0.00  0.00      P1   H
ATOM   3253  CD2 LEU P 400     154.066  85.789 117.376  1.00 12.01      P1   C
ATOM   3254 HD21 LEU P 400     154.260  84.697 117.304  0.00  0.00      P1   H
ATOM   3255 HD22 LEU P 400     153.018  85.966 117.062  0.00  0.00      P1   H
ATOM   3256 HD23 LEU P 400     154.738  86.310 116.660  0.00  0.00      P1   H
ATOM   3257  C   LEU P 400     154.720  90.071 118.031  1.00 12.01      P1   C
ATOM   3258  O   LEU P 400     154.242  90.522 116.989  1.00 16.00      P1   O
ATOM   3259  N   SER P 401     154.898  90.808 119.118  1.00 14.01      P1   N
ATOM   3260  HN  SER P 401     155.267  90.461 119.980  0.00  0.00      P1   H
ATOM   3261  CA  SER P 401     154.561  92.220 119.141  1.00 12.01      P1   C
ATOM   3262  HA  SER P 401     153.555  92.317 118.754  0.00  0.00      P1   H
ATOM   3263  CB  SER P 401     154.751  92.768 120.555  1.00 12.01      P1   C
ATOM   3264  HB1 SER P 401     154.012  92.269 121.222  0.00  0.00      P1   H
ATOM   3265  HB2 SER P 401     155.764  92.510 120.938  0.00  0.00      P1   H
ATOM   3266  OG  SER P 401     154.529  94.163 120.588  1.00 16.00      P1   O
ATOM   3267  HG1 SER P 401     154.440  94.414 121.516  0.00  0.00      P1   H
ATOM   3268  C   SER P 401     155.491  92.952 118.176  1.00 12.01      P1   C
ATOM   3269  O   SER P 401     155.096  93.901 117.504  1.00 16.00      P1   O
ATOM   3270  N   GLU P 402     156.728  92.486 118.108  1.00 14.01      P1   N
ATOM   3271  HN  GLU P 402     157.051  91.707 118.639  0.00  0.00      P1   H
ATOM   3272  CA  GLU P 402     157.740  93.073 117.244  1.00 12.01      P1   C
ATOM   3273  HA  GLU P 402     157.846  94.113 117.528  0.00  0.00      P1   H
ATOM   3274  CB  GLU P 402     159.067  92.330 117.446  1.00 12.01      P1   C
ATOM   3275  HB1 GLU P 402     159.384  92.467 118.506  0.00  0.00      P1   H
ATOM   3276  HB2 GLU P 402     158.911  91.236 117.313  0.00  0.00      P1   H
ATOM   3277  CG  GLU P 402     160.212  92.779 116.548  1.00 12.01      P1   C
ATOM   3278  HG1 GLU P 402     159.955  92.575 115.493  0.00  0.00      P1   H
ATOM   3279  HG2 GLU P 402     160.412  93.862 116.672  0.00  0.00      P1   H
ATOM   3280  CD  GLU P 402     161.497  92.010 116.821  1.00 12.01      P1   C
ATOM   3281  OE1 GLU P 402     161.511  90.771 116.653  1.00 16.00      P1   O
ATOM   3282  OE2 GLU P 402     162.500  92.650 117.204  1.00 16.00      P1   O
ATOM   3283  C   GLU P 402     157.346  93.044 115.768  1.00 12.01      P1   C
ATOM   3284  O   GLU P 402     157.445  94.054 115.071  1.00 16.00      P1   O
ATOM   3285  N   SER P 403     156.890  91.887 115.298  1.00 14.01      P1   N
ATOM   3286  HN  SER P 403     156.771  91.064 115.853  0.00  0.00      P1   H
ATOM   3287  CA  SER P 403     156.517  91.722 113.899  1.00 12.01      P1   C
ATOM   3288  HA  SER P 403     156.944  92.581 113.398  0.00  0.00      P1   H
ATOM   3289  CB  SER P 403     157.088  90.406 113.372  1.00 12.01      P1   C
ATOM   3290  HB1 SER P 403     156.616  89.572 113.940  0.00  0.00      P1   H
ATOM   3291  HB2 SER P 403     156.817  90.267 112.301  0.00  0.00      P1   H
ATOM   3292  OG  SER P 403     158.488  90.356 113.561  1.00 16.00      P1   O
ATOM   3293  HG1 SER P 403     158.760  89.440 113.424  0.00  0.00      P1   H
ATOM   3294  C   SER P 403     155.012  91.749 113.644  1.00 12.01      P1   C
ATOM   3295  O   SER P 403     154.538  91.204 112.648  1.00 16.00      P1   O
ATOM   3296  C   ALA P 404     152.450  93.588 113.427  1.00 12.01      P1   C
ATOM   3297  OT1 ALA P 404     153.287  94.033 113.109  1.00 16.00      P1   O
ATOM   3298  OT2 ALA P 404     151.455  93.625 113.336  1.00 16.00      P1   O
ATOM   3299  N   ALA P 404     154.264  92.381 114.540  1.00 14.01      P1   N
ATOM   3300  HN  ALA P 404     154.633  92.828 115.354  0.00  0.00      P1   H
ATOM   3301  CA  ALA P 404     152.819  92.462 114.384  1.00 12.01      P1   C
ATOM   3302  HA  ALA P 404     152.425  91.550 113.950  0.00  0.00      P1   H
ATOM   3303  CB  ALA P 404     152.159  92.683 115.741  1.00 12.01      P1   C
ATOM   3304  HB1 ALA P 404     152.395  91.831 116.413  0.00  0.00      P1   H
ATOM   3305  HB2 ALA P 404     152.536  93.612 116.222  0.00  0.00      P1   H
ATOM   3306  HB3 ALA P 404     151.053  92.754 115.652  0.00  0.00      P1   H
ATOM   3307  N   ILE P 419     145.307 107.173 103.422  1.00 14.01      P2   N
ATOM   3308  HT1 ILE P 419     145.406 106.453 102.735  0.00  0.00      P2   H
ATOM   3309  HT2 ILE P 419     144.602 107.822 103.136  0.00  0.00      P2   H
ATOM   3310  HT3 ILE P 419     145.063 106.771 104.304  0.00  0.00      P2   H
ATOM   3311  CA  ILE P 419     146.575 107.878 103.557  1.00 12.01      P2   C
ATOM   3312  HA  ILE P 419     147.294 107.167 103.944  0.00  0.00      P2   H
ATOM   3313  CB  ILE P 419     146.963 108.462 102.143  1.00 12.01      P2   C
ATOM   3314  HB  ILE P 419     147.089 107.560 101.493  0.00  0.00      P2   H
ATOM   3315  CG2 ILE P 419     145.851 109.407 101.643  1.00 12.01      P2   C
ATOM   3316 HG21 ILE P 419     146.034 109.702 100.589  0.00  0.00      P2   H
ATOM   3317 HG22 ILE P 419     144.859 108.910 101.686  0.00  0.00      P2   H
ATOM   3318 HG23 ILE P 419     145.807 110.330 102.259  0.00  0.00      P2   H
ATOM   3319  CG1 ILE P 419     148.324 109.162 102.184  1.00 12.01      P2   C
ATOM   3320 HG11 ILE P 419     148.238 110.121 102.742  0.00  0.00      P2   H
ATOM   3321 HG12 ILE P 419     149.043 108.520 102.743  0.00  0.00      P2   H
ATOM   3322  CD  ILE P 419     148.927 109.450 100.815  1.00 12.01      P2   C
ATOM   3323  HD1 ILE P 419     149.935 109.904 100.925  0.00  0.00      P2   H
ATOM   3324  HD2 ILE P 419     149.030 108.513 100.227  0.00  0.00      P2   H
ATOM   3325  HD3 ILE P 419     148.293 110.158 100.241  0.00  0.00      P2   H
ATOM   3326  C   ILE P 419     146.438 108.981 104.604  1.00 12.01      P2   C
ATOM   3327  O   ILE P 419     147.173 109.972 104.584  1.00 16.00      P2   O
ATOM   3328  N   LYS P 420     145.486 108.800 105.515  1.00 14.01      P2   N
ATOM   3329  HN  LYS P 420     144.892 107.997 105.524  0.00  0.00      P2   H
ATOM   3330  CA  LYS P 420     145.236 109.767 106.578  1.00 12.01      P2   C
ATOM   3331  HA  LYS P 420     145.078 110.730 106.108  0.00  0.00      P2   H
ATOM   3332  CB  LYS P 420     144.024 109.331 107.408  1.00 12.01      P2   C
ATOM   3333  HB1 LYS P 420     143.188 109.143 106.695  0.00  0.00      P2   H
ATOM   3334  HB2 LYS P 420     144.248 108.353 107.891  0.00  0.00      P2   H
ATOM   3335  CG  LYS P 420     143.547 110.339 108.459  1.00 12.01      P2   C
ATOM   3336  HG1 LYS P 420     142.808 109.844 109.130  0.00  0.00      P2   H
ATOM   3337  HG2 LYS P 420     144.414 110.644 109.088  0.00  0.00      P2   H
ATOM   3338  CD  LYS P 420     142.895 111.569 107.833  1.00 12.01      P2   C
ATOM   3339  HD1 LYS P 420     143.630 112.044 107.144  0.00  0.00      P2   H
ATOM   3340  HD2 LYS P 420     142.031 111.228 107.216  0.00  0.00      P2   H
ATOM   3341  CE  LYS P 420     142.435 112.552 108.899  1.00 12.01      P2   C
ATOM   3342  HE1 LYS P 420     141.962 113.443 108.430  0.00  0.00      P2   H
ATOM   3343  HE2 LYS P 420     141.692 112.075 109.576  0.00  0.00      P2   H
ATOM   3344  NZ  LYS P 420     143.570 113.031 109.736  1.00 14.01      P2   N
ATOM   3345  HZ1 LYS P 420     143.226 113.701 110.453  0.00  0.00      P2   H
ATOM   3346  HZ2 LYS P 420     144.020 112.220 110.208  0.00  0.00      P2   H
ATOM   3347  HZ3 LYS P 420     144.270 113.505 109.130  0.00  0.00      P2   H
ATOM   3348  C   LYS P 420     146.454 109.897 107.483  1.00 12.01      P2   C
ATOM   3349  O   LYS P 420     146.726 110.970 108.025  1.00 16.00      P2   O
ATOM   3350  N   LYS P 421     147.186 108.800 107.643  1.00 14.01      P2   N
ATOM   3351  HN  LYS P 421     146.968 107.928 107.206  0.00  0.00      P2   H
ATOM   3352  CA  LYS P 421     148.377 108.791 108.480  1.00 12.01      P2   C
ATOM   3353  HA  LYS P 421     148.137 109.321 109.394  0.00  0.00      P2   H
ATOM   3354  CB  LYS P 421     148.819 107.353 108.767  1.00 12.01      P2   C
ATOM   3355  HB1 LYS P 421     147.917 106.795 109.110  0.00  0.00      P2   H
ATOM   3356  HB2 LYS P 421     149.138 106.875 107.814  0.00  0.00      P2   H
ATOM   3357  CG  LYS P 421     149.915 107.202 109.825  1.00 12.01      P2   C
ATOM   3358  HG1 LYS P 421     150.314 106.163 109.791  0.00  0.00      P2   H
ATOM   3359  HG2 LYS P 421     150.756 107.889 109.576  0.00  0.00      P2   H
ATOM   3360  CD  LYS P 421     149.401 107.487 111.234  1.00 12.01      P2   C
ATOM   3361  HD1 LYS P 421     148.993 108.523 111.257  0.00  0.00      P2   H
ATOM   3362  HD2 LYS P 421     148.556 106.791 111.442  0.00  0.00      P2   H
ATOM   3363  CE  LYS P 421     150.502 107.314 112.270  1.00 12.01      P2   C
ATOM   3364  HE1 LYS P 421     150.113 107.524 113.291  0.00  0.00      P2   H
ATOM   3365  HE2 LYS P 421     150.897 106.274 112.251  0.00  0.00      P2   H
ATOM   3366  NZ  LYS P 421     151.643 108.235 112.025  1.00 14.01      P2   N
ATOM   3367  HZ1 LYS P 421     152.377 108.094 112.749  0.00  0.00      P2   H
ATOM   3368  HZ2 LYS P 421     152.045 108.047 111.084  0.00  0.00      P2   H
ATOM   3369  HZ3 LYS P 421     151.307 109.219 112.062  0.00  0.00      P2   H
ATOM   3370  C   LYS P 421     149.511 109.550 107.799  1.00 12.01      P2   C
ATOM   3371  O   LYS P 421     150.210 110.335 108.439  1.00 16.00      P2   O
ATOM   3372  N   MET P 422     149.685 109.317 106.501  1.00 14.01      P2   N
ATOM   3373  HN  MET P 422     149.129 108.688 105.962  0.00  0.00      P2   H
ATOM   3374  CA  MET P 422     150.740 109.989 105.746  1.00 12.01      P2   C
ATOM   3375  HA  MET P 422     151.681 109.706 106.202  0.00  0.00      P2   H
ATOM   3376  CB  MET P 422     150.713 109.545 104.277  1.00 12.01      P2   C
ATOM   3377  HB1 MET P 422     149.679 109.728 103.902  0.00  0.00      P2   H
ATOM   3378  HB2 MET P 422     151.382 110.204 103.680  0.00  0.00      P2   H
ATOM   3379  CG  MET P 422     151.067 108.074 104.072  1.00 12.01      P2   C
ATOM   3380  HG1 MET P 422     152.088 107.865 104.456  0.00  0.00      P2   H
ATOM   3381  HG2 MET P 422     150.357 107.436 104.641  0.00  0.00      P2   H
ATOM   3382  SD  MET P 422     151.038 107.520 102.345  1.00 32.06      P2   S
ATOM   3383  CE  MET P 422     152.263 108.499 101.603  1.00 12.01      P2   C
ATOM   3384  HE1 MET P 422     152.351 108.271 100.519  0.00  0.00      P2   H
ATOM   3385  HE2 MET P 422     152.026 109.580 101.706  0.00  0.00      P2   H
ATOM   3386  HE3 MET P 422     153.255 108.320 102.070  0.00  0.00      P2   H
ATOM   3387  C   MET P 422     150.622 111.510 105.837  1.00 12.01      P2   C
ATOM   3388  O   MET P 422     151.614 112.202 106.067  1.00 16.00      P2   O
ATOM   3389  N   ASN P 423     149.411 112.026 105.660  1.00 14.01      P2   N
ATOM   3390  HN  ASN P 423     148.589 111.490 105.471  0.00  0.00      P2   H
ATOM   3391  CA  ASN P 423     149.191 113.466 105.732  1.00 12.01      P2   C
ATOM   3392  HA  ASN P 423     150.003 113.921 105.175  0.00  0.00      P2   H
ATOM   3393  CB  ASN P 423     147.823 113.819 105.148  1.00 12.01      P2   C
ATOM   3394  HB1 ASN P 423     147.059 113.213 105.681  0.00  0.00      P2   H
ATOM   3395  HB2 ASN P 423     147.589 114.887 105.333  0.00  0.00      P2   H
ATOM   3396  CG  ASN P 423     147.727 113.506 103.670  1.00 12.01      P2   C
ATOM   3397  OD1 ASN P 423     148.453 114.075 102.857  1.00 16.00      P2   O
ATOM   3398  ND2 ASN P 423     146.832 112.592 103.314  1.00 14.01      P2   N
ATOM   3399 HD21 ASN P 423     146.767 112.368 102.345  0.00  0.00      P2   H
ATOM   3400 HD22 ASN P 423     146.280 112.139 104.007  0.00  0.00      P2   H
ATOM   3401  C   ASN P 423     149.286 113.956 107.169  1.00 12.01      P2   C
ATOM   3402  O   ASN P 423     149.701 115.084 107.423  1.00 16.00      P2   O
ATOM   3403  N   GLU P 424     148.901 113.100 108.112  1.00 14.01      P2   N
ATOM   3404  HN  GLU P 424     148.558 112.181 107.938  0.00  0.00      P2   H
ATOM   3405  CA  GLU P 424     148.954 113.455 109.524  1.00 12.01      P2   C
ATOM   3406  HA  GLU P 424     148.529 114.443 109.646  0.00  0.00      P2   H
ATOM   3407  CB  GLU P 424     148.181 112.431 110.363  1.00 12.01      P2   C
ATOM   3408  HB1 GLU P 424     147.168 112.309 109.915  0.00  0.00      P2   H
ATOM   3409  HB2 GLU P 424     148.670 111.434 110.287  0.00  0.00      P2   H
ATOM   3410  CG  GLU P 424     148.016 112.801 111.836  1.00 12.01      P2   C
ATOM   3411  HG1 GLU P 424     147.456 112.003 112.356  0.00  0.00      P2   H
ATOM   3412  HG2 GLU P 424     149.002 112.933 112.325  0.00  0.00      P2   H
ATOM   3413  CD  GLU P 424     147.206 114.069 112.038  1.00 12.01      P2   C
ATOM   3414  OE1 GLU P 424     146.021 114.090 111.642  1.00 16.00      P2   O
ATOM   3415  OE2 GLU P 424     147.754 115.043 112.592  1.00 16.00      P2   O
ATOM   3416  C   GLU P 424     150.398 113.522 110.002  1.00 12.01      P2   C
ATOM   3417  O   GLU P 424     150.717 114.256 110.936  1.00 16.00      P2   O
ATOM   3418  N   ILE P 425     151.271 112.749 109.357  1.00 14.01      P2   N
ATOM   3419  HN  ILE P 425     151.031 112.147 108.599  0.00  0.00      P2   H
ATOM   3420  CA  ILE P 425     152.685 112.721 109.718  1.00 12.01      P2   C
ATOM   3421  HA  ILE P 425     152.728 112.857 110.791  0.00  0.00      P2   H
ATOM   3422  CB  ILE P 425     153.364 111.397 109.271  1.00 12.01      P2   C
ATOM   3423  HB  ILE P 425     153.059 111.274 108.201  0.00  0.00      P2   H
ATOM   3424  CG2 ILE P 425     154.866 111.469 109.514  1.00 12.01      P2   C
ATOM   3425 HG21 ILE P 425     155.378 110.596 109.057  0.00  0.00      P2   H
ATOM   3426 HG22 ILE P 425     155.297 112.387 109.061  0.00  0.00      P2   H
ATOM   3427 HG23 ILE P 425     155.093 111.474 110.601  0.00  0.00      P2   H
ATOM   3428  CG1 ILE P 425     152.772 110.217 110.043  1.00 12.01      P2   C
ATOM   3429 HG11 ILE P 425     152.863 110.399 111.137  0.00  0.00      P2   H
ATOM   3430 HG12 ILE P 425     151.685 110.143 109.811  0.00  0.00      P2   H
ATOM   3431  CD  ILE P 425     153.413 108.874 109.714  1.00 12.01      P2   C
ATOM   3432  HD1 ILE P 425     152.899 108.056 110.264  0.00  0.00      P2   H
ATOM   3433  HD2 ILE P 425     153.340 108.661 108.626  0.00  0.00      P2   H
ATOM   3434  HD3 ILE P 425     154.485 108.862 110.004  0.00  0.00      P2   H
ATOM   3435  C   ILE P 425     153.436 113.892 109.095  1.00 12.01      P2   C
ATOM   3436  O   ILE P 425     154.330 114.472 109.720  1.00 16.00      P2   O
ATOM   3437  N   GLN P 426     153.076 114.244 107.869  1.00 14.01      P2   N
ATOM   3438  HN  GLN P 426     152.358 113.807 107.331  0.00  0.00      P2   H
ATOM   3439  CA  GLN P 426     153.742 115.348 107.198  1.00 12.01      P2   C
ATOM   3440  HA  GLN P 426     154.813 115.220 107.301  0.00  0.00      P2   H
ATOM   3441  CB  GLN P 426     153.315 115.413 105.732  1.00 12.01      P2   C
ATOM   3442  HB1 GLN P 426     153.364 114.372 105.336  0.00  0.00      P2   H
ATOM   3443  HB2 GLN P 426     152.245 115.718 105.673  0.00  0.00      P2   H
ATOM   3444  CG  GLN P 426     154.185 116.322 104.877  1.00 12.01      P2   C
ATOM   3445  HG1 GLN P 426     154.109 117.374 105.228  0.00  0.00      P2   H
ATOM   3446  HG2 GLN P 426     155.250 116.019 104.939  0.00  0.00      P2   H
ATOM   3447  CD  GLN P 426     153.761 116.323 103.421  1.00 12.01      P2   C
ATOM   3448  OE1 GLN P 426     153.670 115.270 102.791  1.00 16.00      P2   O
ATOM   3449  NE2 GLN P 426     153.508 117.510 102.880  1.00 14.01      P2   N
ATOM   3450 HE21 GLN P 426     153.225 117.518 101.925  0.00  0.00      P2   H
ATOM   3451 HE22 GLN P 426     153.621 118.335 103.423  0.00  0.00      P2   H
ATOM   3452  C   GLN P 426     153.360 116.631 107.932  1.00 12.01      P2   C
ATOM   3453  O   GLN P 426     154.129 117.589 107.977  1.00 16.00      P2   O
ATOM   3454  N   LYS P 427     152.174 116.628 108.530  1.00 14.01      P2   N
ATOM   3455  HN  LYS P 427     151.554 115.845 108.502  0.00  0.00      P2   H
ATOM   3456  CA  LYS P 427     151.683 117.781 109.281  1.00 12.01      P2   C
ATOM   3457  HA  LYS P 427     151.990 118.609 108.654  0.00  0.00      P2   H
ATOM   3458  CB  LYS P 427     150.152 117.848 109.210  1.00 12.01      P2   C
ATOM   3459  HB1 LYS P 427     149.761 116.914 109.675  0.00  0.00      P2   H
ATOM   3460  HB2 LYS P 427     149.796 118.688 109.848  0.00  0.00      P2   H
ATOM   3461  CG  LYS P 427     149.598 117.971 107.790  1.00 12.01      P2   C
ATOM   3462  HG1 LYS P 427     150.009 118.892 107.317  0.00  0.00      P2   H
ATOM   3463  HG2 LYS P 427     149.950 117.103 107.187  0.00  0.00      P2   H
ATOM   3464  CD  LYS P 427     148.071 118.044 107.761  1.00 12.01      P2   C
ATOM   3465  HD1 LYS P 427     147.726 117.789 106.733  0.00  0.00      P2   H
ATOM   3466  HD2 LYS P 427     147.673 117.263 108.449  0.00  0.00      P2   H
ATOM   3467  CE  LYS P 427     147.543 119.417 108.172  1.00 12.01      P2   C
ATOM   3468  HE1 LYS P 427     146.430 119.424 108.170  0.00  0.00      P2   H
ATOM   3469  HE2 LYS P 427     147.894 119.681 109.194  0.00  0.00      P2   H
ATOM   3470  NZ  LYS P 427     148.002 120.490 107.245  1.00 14.01      P2   N
ATOM   3471  HZ1 LYS P 427     147.625 121.410 107.551  0.00  0.00      P2   H
ATOM   3472  HZ2 LYS P 427     149.042 120.526 107.243  0.00  0.00      P2   H
ATOM   3473  HZ3 LYS P 427     147.666 120.283 106.283  0.00  0.00      P2   H
ATOM   3474  C   LYS P 427     152.120 118.051 110.564  1.00 12.01      P2   C
ATOM   3475  O   LYS P 427     151.723 119.001 111.258  1.00 16.00      P2   O
ATOM   3476  N   ASN P 428     152.992 117.167 110.884  1.00 14.01      P2   N
ATOM   3477  HN  ASN P 428     153.306 116.355 110.395  0.00  0.00      P2   H
ATOM   3478  CA  ASN P 428     153.588 117.365 112.085  1.00 12.01      P2   C
ATOM   3479  HA  ASN P 428     153.248 118.332 112.440  0.00  0.00      P2   H
ATOM   3480  CB  ASN P 428     153.249 116.170 112.981  1.00 12.01      P2   C
ATOM   3481  HB1 ASN P 428     152.152 115.999 112.920  0.00  0.00      P2   H
ATOM   3482  HB2 ASN P 428     153.750 115.254 112.608  0.00  0.00      P2   H
ATOM   3483  CG  ASN P 428     153.602 116.395 114.441  1.00 12.01      P2   C
ATOM   3484  OD1 ASN P 428     153.565 115.455 115.231  1.00 16.00      P2   O
ATOM   3485  ND2 ASN P 428     153.938 117.600 114.850  1.00 14.01      P2   N
ATOM   3486 HD21 ASN P 428     154.174 117.708 115.812  0.00  0.00      P2   H
ATOM   3487 HD22 ASN P 428     153.978 118.353 114.201  0.00  0.00      P2   H
ATOM   3488  C   ASN P 428     155.101 117.443 111.911  1.00 12.01      P2   C
ATOM   3489  O   ASN P 428     155.859 117.270 112.864  1.00 16.00      P2   O
ATOM   3490  N   ILE P 429     155.533 117.689 110.680  1.00 14.01      P2   N
ATOM   3491  HN  ILE P 429     154.937 117.797 109.887  0.00  0.00      P2   H
ATOM   3492  CA  ILE P 429     156.956 117.825 110.382  1.00 12.01      P2   C
ATOM   3493  HA  ILE P 429     157.489 117.783 111.323  0.00  0.00      P2   H
ATOM   3494  CB  ILE P 429     157.433 116.763 109.371  1.00 12.01      P2   C
ATOM   3495  HB  ILE P 429     156.641 116.753 108.580  0.00  0.00      P2   H
ATOM   3496  CG2 ILE P 429     158.822 117.121 108.860  1.00 12.01      P2   C
ATOM   3497 HG21 ILE P 429     159.113 116.456 108.020  0.00  0.00      P2   H
ATOM   3498 HG22 ILE P 429     158.849 118.166 108.486  0.00  0.00      P2   H
ATOM   3499 HG23 ILE P 429     159.581 117.016 109.664  0.00  0.00      P2   H
ATOM   3500  CG1 ILE P 429     157.429 115.379 110.027  1.00 12.01      P2   C
ATOM   3501 HG11 ILE P 429     158.083 115.387 110.927  0.00  0.00      P2   H
ATOM   3502 HG12 ILE P 429     156.396 115.147 110.373  0.00  0.00      P2   H
ATOM   3503  CD  ILE P 429     157.876 114.253 109.112  1.00 12.01      P2   C
ATOM   3504  HD1 ILE P 429     157.793 113.275 109.634  0.00  0.00      P2   H
ATOM   3505  HD2 ILE P 429     157.243 114.215 108.199  0.00  0.00      P2   H
ATOM   3506  HD3 ILE P 429     158.934 114.388 108.802  0.00  0.00      P2   H
ATOM   3507  C   ILE P 429     157.206 119.215 109.794  1.00 12.01      P2   C
ATOM   3508  O   ILE P 429     156.591 119.588 108.798  1.00 16.00      P2   O
ATOM   3509  N   ASP P 430     158.103 119.974 110.420  1.00 14.01      P2   N
ATOM   3510  HN  ASP P 430     158.624 119.706 111.226  0.00  0.00      P2   H
ATOM   3511  CA  ASP P 430     158.418 121.326 109.961  1.00 12.01      P2   C
ATOM   3512  HA  ASP P 430     157.541 121.701 109.446  0.00  0.00      P2   H
ATOM   3513  CB  ASP P 430     158.816 122.201 111.162  1.00 12.01      P2   C
ATOM   3514  HB1 ASP P 430     158.021 122.147 111.933  0.00  0.00      P2   H
ATOM   3515  HB2 ASP P 430     159.762 121.840 111.611  0.00  0.00      P2   H
ATOM   3516  CG  ASP P 430     158.990 123.674 110.796  1.00 12.01      P2   C
ATOM   3517  OD1 ASP P 430     158.676 124.057 109.655  1.00 16.00      P2   O
ATOM   3518  OD2 ASP P 430     159.433 124.459 111.659  1.00 16.00      P2   O
ATOM   3519  C   ASP P 430     159.556 121.303 108.936  1.00 12.01      P2   C
ATOM   3520  O   ASP P 430     160.414 120.418 108.965  1.00 16.00      P2   O
ATOM   3521  N   GLY P 431     159.549 122.279 108.031  1.00 14.01      P2   N
ATOM   3522  HN  GLY P 431     158.840 122.982 107.996  0.00  0.00      P2   H
ATOM   3523  CA  GLY P 431     160.589 122.384 107.022  1.00 12.01      P2   C
ATOM   3524  HA1 GLY P 431     161.524 122.372 107.566  0.00  0.00      P2   H
ATOM   3525  HA2 GLY P 431     160.395 123.307 106.493  0.00  0.00      P2   H
ATOM   3526  C   GLY P 431     160.624 121.263 106.006  1.00 12.01      P2   C
ATOM   3527  O   GLY P 431     161.690 120.728 105.691  1.00 16.00      P2   O
ATOM   3528  N   TRP P 432     159.456 120.915 105.479  1.00 14.01      P2   N
ATOM   3529  HN  TRP P 432     158.597 121.358 105.723  0.00  0.00      P2   H
ATOM   3530  CA  TRP P 432     159.341 119.848 104.493  1.00 12.01      P2   C
ATOM   3531  HA  TRP P 432     159.926 119.013 104.861  0.00  0.00      P2   H
ATOM   3532  CB  TRP P 432     157.865 119.460 104.355  1.00 12.01      P2   C
ATOM   3533  HB1 TRP P 432     157.497 119.156 105.360  0.00  0.00      P2   H
ATOM   3534  HB2 TRP P 432     157.268 120.347 104.048  0.00  0.00      P2   H
ATOM   3535  CG  TRP P 432     157.613 118.316 103.426  1.00 12.01      P2   C
ATOM   3536  CD1 TRP P 432     157.184 118.387 102.132  1.00 12.01      P2   C
ATOM   3537  HD1 TRP P 432     156.969 119.309 101.607  0.00  0.00      P2   H
ATOM   3538  NE1 TRP P 432     157.108 117.124 101.590  1.00 14.01      P2   N
ATOM   3539  HE1 TRP P 432     156.857 116.902 100.673  0.00  0.00      P2   H
ATOM   3540  CE2 TRP P 432     157.493 116.211 102.535  1.00 12.01      P2   C
ATOM   3541  CD2 TRP P 432     157.819 116.928 103.712  1.00 12.01      P2   C
ATOM   3542  CE3 TRP P 432     158.247 116.219 104.840  1.00 12.01      P2   C
ATOM   3543  HE3 TRP P 432     158.502 116.718 105.765  0.00  0.00      P2   H
ATOM   3544  CZ3 TRP P 432     158.338 114.827 104.765  1.00 12.01      P2   C
ATOM   3545  HZ3 TRP P 432     158.665 114.268 105.631  0.00  0.00      P2   H
ATOM   3546  CZ2 TRP P 432     157.583 114.815 102.460  1.00 12.01      P2   C
ATOM   3547  HZ2 TRP P 432     157.335 114.269 101.563  0.00  0.00      P2   H
ATOM   3548  CH2 TRP P 432     158.007 114.143 103.581  1.00 12.01      P2   C
ATOM   3549  HH2 TRP P 432     158.085 113.065 103.548  0.00  0.00      P2   H
ATOM   3550  C   TRP P 432     159.934 120.244 103.135  1.00 12.01      P2   C
ATOM   3551  O   TRP P 432     159.855 121.402 102.729  1.00 16.00      P2   O
ATOM   3552  N   GLU P 433     160.542 119.278 102.447  1.00 14.01      P2   N
ATOM   3553  HN  GLU P 433     160.627 118.339 102.769  0.00  0.00      P2   H
ATOM   3554  CA  GLU P 433     161.149 119.515 101.134  1.00 12.01      P2   C
ATOM   3555  HA  GLU P 433     160.880 120.512 100.808  0.00  0.00      P2   H
ATOM   3556  CB  GLU P 433     162.675 119.356 101.205  1.00 12.01      P2   C
ATOM   3557  HB1 GLU P 433     162.902 118.302 101.487  0.00  0.00      P2   H
ATOM   3558  HB2 GLU P 433     163.117 119.503 100.194  0.00  0.00      P2   H
ATOM   3559  CG  GLU P 433     163.374 120.276 102.195  1.00 12.01      P2   C
ATOM   3560  HG1 GLU P 433     163.238 121.327 101.881  0.00  0.00      P2   H
ATOM   3561  HG2 GLU P 433     162.965 120.145 103.216  0.00  0.00      P2   H
ATOM   3562  CD  GLU P 433     164.882 120.049 102.243  1.00 12.01      P2   C
ATOM   3563  OE1 GLU P 433     165.302 118.901 102.498  1.00 16.00      P2   O
ATOM   3564  OE2 GLU P 433     165.647 121.016 102.030  1.00 16.00      P2   O
ATOM   3565  C   GLU P 433     160.597 118.534 100.097  1.00 12.01      P2   C
ATOM   3566  O   GLU P 433     160.128 117.447 100.444  1.00 16.00      P2   O
ATOM   3567  N   GLY P 434     160.664 118.916  98.825  1.00 14.01      P2   N
ATOM   3568  HN  GLY P 434     161.044 119.789  98.523  0.00  0.00      P2   H
ATOM   3569  CA  GLY P 434     160.168 118.046  97.769  1.00 12.01      P2   C
ATOM   3570  HA1 GLY P 434     160.599 117.070  97.945  0.00  0.00      P2   H
ATOM   3571  HA2 GLY P 434     160.458 118.497  96.830  0.00  0.00      P2   H
ATOM   3572  C   GLY P 434     158.658 117.899  97.770  1.00 12.01      P2   C
ATOM   3573  O   GLY P 434     157.950 118.700  98.386  1.00 16.00      P2   O
ATOM   3574  N   LYS P 435     158.161 116.868  97.087  1.00 14.01      P2   N
ATOM   3575  HN  LYS P 435     158.737 116.214  96.600  0.00  0.00      P2   H
ATOM   3576  CA  LYS P 435     156.723 116.615  96.999  1.00 12.01      P2   C
ATOM   3577  HA  LYS P 435     156.244 117.583  96.918  0.00  0.00      P2   H
ATOM   3578  CB  LYS P 435     156.428 115.754  95.765  1.00 12.01      P2   C
ATOM   3579  HB1 LYS P 435     156.946 114.778  95.914  0.00  0.00      P2   H
ATOM   3580  HB2 LYS P 435     155.339 115.528  95.733  0.00  0.00      P2   H
ATOM   3581  CG  LYS P 435     156.886 116.354  94.437  1.00 12.01      P2   C
ATOM   3582  HG1 LYS P 435     156.387 117.339  94.291  0.00  0.00      P2   H
ATOM   3583  HG2 LYS P 435     157.984 116.541  94.483  0.00  0.00      P2   H
ATOM   3584  CD  LYS P 435     156.545 115.437  93.262  1.00 12.01      P2   C
ATOM   3585  HD1 LYS P 435     157.032 114.450  93.433  0.00  0.00      P2   H
ATOM   3586  HD2 LYS P 435     155.443 115.270  93.261  0.00  0.00      P2   H
ATOM   3587  CE  LYS P 435     156.989 116.029  91.926  1.00 12.01      P2   C
ATOM   3588  HE1 LYS P 435     156.506 117.017  91.757  0.00  0.00      P2   H
ATOM   3589  HE2 LYS P 435     158.092 116.169  91.908  0.00  0.00      P2   H
ATOM   3590  NZ  LYS P 435     156.637 115.164  90.758  1.00 14.01      P2   N
ATOM   3591  HZ1 LYS P 435     156.958 115.610  89.875  0.00  0.00      P2   H
ATOM   3592  HZ2 LYS P 435     157.095 114.236  90.863  0.00  0.00      P2   H
ATOM   3593  HZ3 LYS P 435     155.606 115.034  90.723  0.00  0.00      P2   H
ATOM   3594  C   LYS P 435     156.171 115.935  98.255  1.00 12.01      P2   C
ATOM   3595  O   LYS P 435     156.929 115.537  99.142  1.00 16.00      P2   O
ATOM   3596  N   ASP P 436     154.846 115.808  98.328  1.00 14.01      P2   N
ATOM   3597  HN  ASP P 436     154.199 116.116  97.635  0.00  0.00      P2   H
ATOM   3598  CA  ASP P 436     154.195 115.180  99.476  1.00 12.01      P2   C
ATOM   3599  HA  ASP P 436     154.580 115.687 100.353  0.00  0.00      P2   H
ATOM   3600  CB  ASP P 436     152.673 115.315  99.384  1.00 12.01      P2   C
ATOM   3601  HB1 ASP P 436     152.343 115.039  98.362  0.00  0.00      P2   H
ATOM   3602  HB2 ASP P 436     152.176 114.637 100.106  0.00  0.00      P2   H
ATOM   3603  CG  ASP P 436     152.193 116.729  99.647  1.00 12.01      P2   C
ATOM   3604  OD1 ASP P 436     153.043 117.616  99.896  1.00 16.00      P2   O
ATOM   3605  OD2 ASP P 436     150.961 116.946  99.612  1.00 16.00      P2   O
ATOM   3606  C   ASP P 436     154.540 113.708  99.633  1.00 12.01      P2   C
ATOM   3607  O   ASP P 436     155.022 113.065  98.698  1.00 16.00      P2   O
ATOM   3608  N   ILE P 437     154.280 113.179 100.823  1.00 14.01      P2   N
ATOM   3609  HN  ILE P 437     153.886 113.684 101.588  0.00  0.00      P2   H
ATOM   3610  CA  ILE P 437     154.558 111.781 101.112  1.00 12.01      P2   C
ATOM   3611  HA  ILE P 437     155.583 111.588 100.823  0.00  0.00      P2   H
ATOM   3612  CB  ILE P 437     154.279 111.452 102.604  1.00 12.01      P2   C
ATOM   3613  HB  ILE P 437     153.205 111.729 102.756  0.00  0.00      P2   H
ATOM   3614  CG2 ILE P 437     154.646 110.001 102.907  1.00 12.01      P2   C
ATOM   3615 HG21 ILE P 437     154.305 109.716 103.924  0.00  0.00      P2   H
ATOM   3616 HG22 ILE P 437     154.162 109.311 102.184  0.00  0.00      P2   H
ATOM   3617 HG23 ILE P 437     155.745 109.850 102.854  0.00  0.00      P2   H
ATOM   3618  CG1 ILE P 437     155.112 112.372 103.503  1.00 12.01      P2   C
ATOM   3619 HG11 ILE P 437     156.190 112.279 103.242  0.00  0.00      P2   H
ATOM   3620 HG12 ILE P 437     154.817 113.429 103.310  0.00  0.00      P2   H
ATOM   3621  CD  ILE P 437     154.949 112.110 104.989  1.00 12.01      P2   C
ATOM   3622  HD1 ILE P 437     155.535 112.849 105.578  0.00  0.00      P2   H
ATOM   3623  HD2 ILE P 437     153.882 112.195 105.287  0.00  0.00      P2   H
ATOM   3624  HD3 ILE P 437     155.310 111.095 105.256  0.00  0.00      P2   H
ATOM   3625  C   ILE P 437     153.678 110.914 100.220  1.00 12.01      P2   C
ATOM   3626  O   ILE P 437     154.112 109.876  99.718  1.00 16.00      P2   O
ATOM   3627  N   GLY P 438     152.440 111.356 100.017  1.00 14.01      P2   N
ATOM   3628  HN  GLY P 438     152.083 112.204 100.407  0.00  0.00      P2   H
ATOM   3629  CA  GLY P 438     151.509 110.604  99.189  1.00 12.01      P2   C
ATOM   3630  HA1 GLY P 438     150.551 111.096  99.285  0.00  0.00      P2   H
ATOM   3631  HA2 GLY P 438     151.524 109.586  99.554  0.00  0.00      P2   H
ATOM   3632  C   GLY P 438     151.879 110.578  97.718  1.00 12.01      P2   C
ATOM   3633  O   GLY P 438     151.393 109.729  96.969  1.00 16.00      P2   O
ATOM   3634  N   GLN P 439     152.744 111.494  97.303  1.00 14.01      P2   N
ATOM   3635  HN  GLN P 439     153.161 112.177  97.900  0.00  0.00      P2   H
ATOM   3636  CA  GLN P 439     153.162 111.576  95.908  1.00 12.01      P2   C
ATOM   3637  HA  GLN P 439     152.319 111.220  95.329  0.00  0.00      P2   H
ATOM   3638  CB  GLN P 439     153.486 113.030  95.547  1.00 12.01      P2   C
ATOM   3639  HB1 GLN P 439     154.062 113.454  96.402  0.00  0.00      P2   H
ATOM   3640  HB2 GLN P 439     154.173 113.048  94.670  0.00  0.00      P2   H
ATOM   3641  CG  GLN P 439     152.242 113.864  95.295  1.00 12.01      P2   C
ATOM   3642  HG1 GLN P 439     151.628 113.410  94.488  0.00  0.00      P2   H
ATOM   3643  HG2 GLN P 439     151.615 113.921  96.209  0.00  0.00      P2   H
ATOM   3644  CD  GLN P 439     152.561 115.269  94.843  1.00 12.01      P2   C
ATOM   3645  OE1 GLN P 439     153.344 115.471  93.915  1.00 16.00      P2   O
ATOM   3646  NE2 GLN P 439     151.950 116.252  95.492  1.00 14.01      P2   N
ATOM   3647 HE21 GLN P 439     152.153 117.181  95.196  0.00  0.00      P2   H
ATOM   3648 HE22 GLN P 439     151.337 116.041  96.246  0.00  0.00      P2   H
ATOM   3649  C   GLN P 439     154.359 110.696  95.564  1.00 12.01      P2   C
ATOM   3650  O   GLN P 439     154.990 110.885  94.524  1.00 16.00      P2   O
ATOM   3651  N   CYS P 440     154.676 109.738  96.428  1.00 14.01      P2   N
ATOM   3652  HN  CYS P 440     154.188 109.566  97.282  0.00  0.00      P2   H
ATOM   3653  CA  CYS P 440     155.801 108.842  96.175  1.00 12.01      P2   C
ATOM   3654  HA  CYS P 440     155.668 108.477  95.163  0.00  0.00      P2   H
ATOM   3655  CB  CYS P 440     157.124 109.594  96.317  1.00 12.01      P2   C
ATOM   3656  HB1 CYS P 440     157.941 108.865  96.117  0.00  0.00      P2   H
ATOM   3657  HB2 CYS P 440     157.204 110.370  95.524  0.00  0.00      P2   H
ATOM   3658  SG  CYS P 440     157.375 110.302  97.954  1.00 32.06      P2   S
ATOM   3659  HG1 CYS P 440     158.597 110.791  97.738  0.00  0.00      P2   H
ATOM   3660  C   CYS P 440     155.806 107.636  97.106  1.00 12.01      P2   C
ATOM   3661  O   CYS P 440     156.641 106.742  96.969  1.00 16.00      P2   O
ATOM   3662  N   CYS P 441     154.878 107.616  98.055  1.00 14.01      P2   N
ATOM   3663  HN  CYS P 441     154.204 108.340  98.188  0.00  0.00      P2   H
ATOM   3664  CA  CYS P 441     154.776 106.505  98.995  1.00 12.01      P2   C
ATOM   3665  HA  CYS P 441     155.447 105.726  98.653  0.00  0.00      P2   H
ATOM   3666  CB  CYS P 441     155.114 106.962 100.419  1.00 12.01      P2   C
ATOM   3667  HB1 CYS P 441     154.418 107.793 100.673  0.00  0.00      P2   H
ATOM   3668  HB2 CYS P 441     154.892 106.145 101.140  0.00  0.00      P2   H
ATOM   3669  SG  CYS P 441     156.811 107.562 100.625  1.00 32.06      P2   S
ATOM   3670  HG1 CYS P 441     156.707 107.917 101.907  0.00  0.00      P2   H
ATOM   3671  C   CYS P 441     153.366 105.951  98.952  1.00 12.01      P2   C
ATOM   3672  O   CYS P 441     152.422 106.663  98.614  1.00 16.00      P2   O
ATOM   3673  N   ASN P 442     153.225 104.678  99.298  1.00 14.01      P2   N
ATOM   3674  HN  ASN P 442     153.977 104.088  99.589  0.00  0.00      P2   H
ATOM   3675  CA  ASN P 442     151.923 104.029  99.277  1.00 12.01      P2   C
ATOM   3676  HA  ASN P 442     151.207 104.821  99.087  0.00  0.00      P2   H
ATOM   3677  CB  ASN P 442     151.897 102.953  98.185  1.00 12.01      P2   C
ATOM   3678  HB1 ASN P 442     152.698 102.217  98.414  0.00  0.00      P2   H
ATOM   3679  HB2 ASN P 442     150.930 102.409  98.202  0.00  0.00      P2   H
ATOM   3680  CG  ASN P 442     152.159 103.524  96.798  1.00 12.01      P2   C
ATOM   3681  OD1 ASN P 442     151.372 104.317  96.283  1.00 16.00      P2   O
ATOM   3682  ND2 ASN P 442     153.276 103.131  96.195  1.00 14.01      P2   N
ATOM   3683 HD21 ASN P 442     153.465 103.506  95.292  0.00  0.00      P2   H
ATOM   3684 HD22 ASN P 442     153.900 102.510  96.658  0.00  0.00      P2   H
ATOM   3685  C   ASN P 442     151.576 103.407 100.619  1.00 12.01      P2   C
ATOM   3686  O   ASN P 442     150.410 103.120 100.888  1.00 16.00      P2   O
ATOM   3687  N   GLU P 443     152.582 103.208 101.464  1.00 14.01      P2   N
ATOM   3688  HN  GLU P 443     153.532 103.448 101.284  0.00  0.00      P2   H
ATOM   3689  CA  GLU P 443     152.362 102.598 102.773  1.00 12.01      P2   C
ATOM   3690  HA  GLU P 443     151.380 102.909 103.106  0.00  0.00      P2   H
ATOM   3691  CB  GLU P 443     152.414 101.069 102.649  1.00 12.01      P2   C
ATOM   3692  HB1 GLU P 443     151.753 100.766 101.804  0.00  0.00      P2   H
ATOM   3693  HB2 GLU P 443     153.441 100.748 102.363  0.00  0.00      P2   H
ATOM   3694  CG  GLU P 443     151.976 100.326 103.903  1.00 12.01      P2   C
ATOM   3695  HG1 GLU P 443     152.506 100.739 104.781  0.00  0.00      P2   H
ATOM   3696  HG2 GLU P 443     150.883 100.420 104.059  0.00  0.00      P2   H
ATOM   3697  CD  GLU P 443     152.332  98.862 103.860  1.00 12.01      P2   C
ATOM   3698  OE1 GLU P 443     153.538  98.547 103.827  1.00 16.00      P2   O
ATOM   3699  OE2 GLU P 443     151.405  98.029 103.859  1.00 16.00      P2   O
ATOM   3700  C   GLU P 443     153.363 103.047 103.835  1.00 12.01      P2   C
ATOM   3701  O   GLU P 443     154.465 103.498 103.523  1.00 16.00      P2   O
ATOM   3702  N   PHE P 444     152.960 102.914 105.094  1.00 14.01      P2   N
ATOM   3703  HN  PHE P 444     152.061 102.559 105.345  0.00  0.00      P2   H
ATOM   3704  CA  PHE P 444     153.802 103.278 106.225  1.00 12.01      P2   C
ATOM   3705  HA  PHE P 444     154.647 103.835 105.839  0.00  0.00      P2   H
ATOM   3706  CB  PHE P 444     152.992 104.043 107.273  1.00 12.01      P2   C
ATOM   3707  HB1 PHE P 444     152.657 105.011 106.839  0.00  0.00      P2   H
ATOM   3708  HB2 PHE P 444     152.078 103.480 107.562  0.00  0.00      P2   H
ATOM   3709  CG  PHE P 444     153.775 104.387 108.508  1.00 12.01      P2   C
ATOM   3710  CD1 PHE P 444     154.911 105.188 108.426  1.00 12.01      P2   C
ATOM   3711  HD1 PHE P 444     155.223 105.577 107.466  0.00  0.00      P2   H
ATOM   3712  CE1 PHE P 444     155.656 105.491 109.566  1.00 12.01      P2   C
ATOM   3713  HE1 PHE P 444     156.534 106.116 109.487  0.00  0.00      P2   H
ATOM   3714  CZ  PHE P 444     155.262 104.993 110.801  1.00 12.01      P2   C
ATOM   3715  HZ  PHE P 444     155.828 105.232 111.690  0.00  0.00      P2   H
ATOM   3716  CD2 PHE P 444     153.390 103.892 109.748  1.00 12.01      P2   C
ATOM   3717  HD2 PHE P 444     152.523 103.251 109.829  0.00  0.00      P2   H
ATOM   3718  CE2 PHE P 444     154.127 104.191 110.893  1.00 12.01      P2   C
ATOM   3719  HE2 PHE P 444     153.816 103.798 111.851  0.00  0.00      P2   H
ATOM   3720  C   PHE P 444     154.354 101.994 106.834  1.00 12.01      P2   C
ATOM   3721  O   PHE P 444     153.591 101.103 107.216  1.00 16.00      P2   O
ATOM   3722  N   ILE P 445     155.676 101.910 106.933  1.00 14.01      P2   N
ATOM   3723  HN  ILE P 445     156.310 102.631 106.659  0.00  0.00      P2   H
ATOM   3724  CA  ILE P 445     156.322 100.718 107.467  1.00 12.01      P2   C
ATOM   3725  HA  ILE P 445     155.567  99.944 107.413  0.00  0.00      P2   H
ATOM   3726  CB  ILE P 445     157.558 100.368 106.628  1.00 12.01      P2   C
ATOM   3727  HB  ILE P 445     158.225 101.261 106.727  0.00  0.00      P2   H
ATOM   3728  CG2 ILE P 445     158.156  99.058 107.112  1.00 12.01      P2   C
ATOM   3729 HG21 ILE P 445     159.134  98.871 106.622  0.00  0.00      P2   H
ATOM   3730 HG22 ILE P 445     158.328  99.082 108.209  0.00  0.00      P2   H
ATOM   3731 HG23 ILE P 445     157.484  98.205 106.881  0.00  0.00      P2   H
ATOM   3732  CG1 ILE P 445     157.162 100.260 105.156  1.00 12.01      P2   C
ATOM   3733 HG11 ILE P 445     156.435  99.428 105.022  0.00  0.00      P2   H
ATOM   3734 HG12 ILE P 445     156.647 101.200 104.851  0.00  0.00      P2   H
ATOM   3735  CD  ILE P 445     158.327 100.043 104.214  1.00 12.01      P2   C
ATOM   3736  HD1 ILE P 445     157.974 100.032 103.160  0.00  0.00      P2   H
ATOM   3737  HD2 ILE P 445     159.075 100.858 104.322  0.00  0.00      P2   H
ATOM   3738  HD3 ILE P 445     158.829  99.074 104.418  0.00  0.00      P2   H
ATOM   3739  C   ILE P 445     156.738 100.828 108.934  1.00 12.01      P2   C
ATOM   3740  O   ILE P 445     156.179 100.141 109.792  1.00 16.00      P2   O
ATOM   3741  N   MET P 446     157.720 101.682 109.220  1.00 14.01      P2   N
ATOM   3742  HN  MET P 446     158.181 102.252 108.543  0.00  0.00      P2   H
ATOM   3743  CA  MET P 446     158.211 101.854 110.592  1.00 12.01      P2   C
ATOM   3744  HA  MET P 446     157.456 101.381 111.209  0.00  0.00      P2   H
ATOM   3745  CB  MET P 446     159.565 101.176 110.781  1.00 12.01      P2   C
ATOM   3746  HB1 MET P 446     160.173 101.408 109.876  0.00  0.00      P2   H
ATOM   3747  HB2 MET P 446     160.095 101.643 111.641  0.00  0.00      P2   H
ATOM   3748  CG  MET P 446     159.559  99.689 110.953  1.00 12.01      P2   C
ATOM   3749  HG1 MET P 446     158.832  99.394 111.739  0.00  0.00      P2   H
ATOM   3750  HG2 MET P 446     159.243  99.204 110.004  0.00  0.00      P2   H
ATOM   3751  SD  MET P 446     161.238  99.207 111.421  1.00 32.06      P2   S
ATOM   3752  CE  MET P 446     162.136  99.660 109.984  1.00 12.01      P2   C
ATOM   3753  HE1 MET P 446     163.214  99.418 110.097  0.00  0.00      P2   H
ATOM   3754  HE2 MET P 446     161.757  99.120 109.090  0.00  0.00      P2   H
ATOM   3755  HE3 MET P 446     162.051 100.750 109.786  0.00  0.00      P2   H
ATOM   3756  C   MET P 446     158.384 103.280 111.091  1.00 12.01      P2   C
ATOM   3757  O   MET P 446     158.507 104.224 110.315  1.00 16.00      P2   O
ATOM   3758  N   GLU P 447     158.437 103.398 112.413  1.00 14.01      P2   N
ATOM   3759  HN  GLU P 447     158.345 102.615 113.022  0.00  0.00      P2   H
ATOM   3760  CA  GLU P 447     158.632 104.664 113.103  1.00 12.01      P2   C
ATOM   3761  HA  GLU P 447     159.216 105.328 112.478  0.00  0.00      P2   H
ATOM   3762  CB  GLU P 447     157.292 105.293 113.481  1.00 12.01      P2   C
ATOM   3763  HB1 GLU P 447     156.807 105.664 112.549  0.00  0.00      P2   H
ATOM   3764  HB2 GLU P 447     156.611 104.513 113.890  0.00  0.00      P2   H
ATOM   3765  CG  GLU P 447     157.424 106.442 114.467  1.00 12.01      P2   C
ATOM   3766  HG1 GLU P 447     157.786 106.056 115.437  0.00  0.00      P2   H
ATOM   3767  HG2 GLU P 447     158.132 107.208 114.092  0.00  0.00      P2   H
ATOM   3768  CD  GLU P 447     156.101 107.117 114.764  1.00 12.01      P2   C
ATOM   3769  OE1 GLU P 447     155.121 106.407 115.077  1.00 16.00      P2   O
ATOM   3770  OE2 GLU P 447     156.045 108.364 114.700  1.00 16.00      P2   O
ATOM   3771  C   GLU P 447     159.440 104.405 114.366  1.00 12.01      P2   C
ATOM   3772  O   GLU P 447     158.922 103.862 115.340  1.00 16.00      P2   O
ATOM   3773  N   GLY P 448     160.710 104.788 114.348  1.00 14.01      P2   N
ATOM   3774  HN  GLY P 448     161.153 105.227 113.567  0.00  0.00      P2   H
ATOM   3775  CA  GLY P 448     161.551 104.579 115.510  1.00 12.01      P2   C
ATOM   3776  HA1 GLY P 448     162.062 103.640 115.346  0.00  0.00      P2   H
ATOM   3777  HA2 GLY P 448     160.892 104.582 116.368  0.00  0.00      P2   H
ATOM   3778  C   GLY P 448     162.599 105.653 115.722  1.00 12.01      P2   C
ATOM   3779  O   GLY P 448     162.508 106.753 115.174  1.00 16.00      P2   O
ATOM   3780  N   THR P 449     163.609 105.318 116.518  1.00 14.01      P2   N
ATOM   3781  HN  THR P 449     163.696 104.422 116.953  0.00  0.00      P2   H
ATOM   3782  CA  THR P 449     164.691 106.241 116.828  1.00 12.01      P2   C
ATOM   3783  HA  THR P 449     164.557 107.091 116.173  0.00  0.00      P2   H
ATOM   3784  CB  THR P 449     164.702 106.588 118.323  1.00 12.01      P2   C
ATOM   3785  HB  THR P 449     164.858 105.623 118.864  0.00  0.00      P2   H
ATOM   3786  OG1 THR P 449     163.422 107.108 118.704  1.00 16.00      P2   O
ATOM   3787  HG1 THR P 449     163.498 107.315 119.642  0.00  0.00      P2   H
ATOM   3788  CG2 THR P 449     165.773 107.625 118.615  1.00 12.01      P2   C
ATOM   3789 HG21 THR P 449     165.867 107.799 119.708  0.00  0.00      P2   H
ATOM   3790 HG22 THR P 449     166.759 107.280 118.238  0.00  0.00      P2   H
ATOM   3791 HG23 THR P 449     165.535 108.595 118.127  0.00  0.00      P2   H
ATOM   3792  C   THR P 449     166.039 105.630 116.474  1.00 12.01      P2   C
ATOM   3793  O   THR P 449     166.272 104.447 116.705  1.00 16.00      P2   O
ATOM   3794  N   LEU P 450     166.922 106.445 115.913  1.00 14.01      P2   N
ATOM   3795  HN  LEU P 450     166.746 107.407 115.715  0.00  0.00      P2   H
ATOM   3796  CA  LEU P 450     168.251 105.990 115.533  1.00 12.01      P2   C
ATOM   3797  HA  LEU P 450     168.538 105.211 116.228  0.00  0.00      P2   H
ATOM   3798  CB  LEU P 450     168.263 105.504 114.082  1.00 12.01      P2   C
ATOM   3799  HB1 LEU P 450     167.915 106.352 113.448  0.00  0.00      P2   H
ATOM   3800  HB2 LEU P 450     169.314 105.303 113.777  0.00  0.00      P2   H
ATOM   3801  CG  LEU P 450     167.412 104.290 113.696  1.00 12.01      P2   C
ATOM   3802  HG  LEU P 450     166.349 104.486 113.976  0.00  0.00      P2   H
ATOM   3803  CD1 LEU P 450     167.511 104.066 112.196  1.00 12.01      P2   C
ATOM   3804 HD11 LEU P 450     166.940 103.161 111.898  0.00  0.00      P2   H
ATOM   3805 HD12 LEU P 450     167.099 104.937 111.642  0.00  0.00      P2   H
ATOM   3806 HD13 LEU P 450     168.569 103.924 111.889  0.00  0.00      P2   H
ATOM   3807  CD2 LEU P 450     167.879 103.060 114.456  1.00 12.01      P2   C
ATOM   3808 HD21 LEU P 450     167.251 102.182 114.192  0.00  0.00      P2   H
ATOM   3809 HD22 LEU P 450     168.931 102.806 114.217  0.00  0.00      P2   H
ATOM   3810 HD23 LEU P 450     167.800 103.227 115.552  0.00  0.00      P2   H
ATOM   3811  C   LEU P 450     169.246 107.133 115.687  1.00 12.01      P2   C
ATOM   3812  O   LEU P 450     168.860 108.295 115.764  1.00 16.00      P2   O
ATOM   3813  N   THR P 451     170.528 106.791 115.728  1.00 14.01      P2   N
ATOM   3814  HN  THR P 451     170.860 105.850 115.678  0.00  0.00      P2   H
ATOM   3815  CA  THR P 451     171.576 107.788 115.852  1.00 12.01      P2   C
ATOM   3816  HA  THR P 451     171.083 108.750 115.886  0.00  0.00      P2   H
ATOM   3817  CB  THR P 451     172.480 107.509 117.067  1.00 12.01      P2   C
ATOM   3818  HB  THR P 451     172.796 106.441 116.979  0.00  0.00      P2   H
ATOM   3819  OG1 THR P 451     171.719 107.649 118.273  1.00 16.00      P2   O
ATOM   3820  HG1 THR P 451     172.339 107.475 118.989  0.00  0.00      P2   H
ATOM   3821  CG2 THR P 451     173.658 108.478 117.092  1.00 12.01      P2   C
ATOM   3822 HG21 THR P 451     174.373 108.210 117.898  0.00  0.00      P2   H
ATOM   3823 HG22 THR P 451     174.206 108.447 116.126  0.00  0.00      P2   H
ATOM   3824 HG23 THR P 451     173.315 109.521 117.264  0.00  0.00      P2   H
ATOM   3825  C   THR P 451     172.434 107.787 114.600  1.00 12.01      P2   C
ATOM   3826  O   THR P 451     173.000 106.761 114.223  1.00 16.00      P2   O
ATOM   3827  N   ARG P 452     172.520 108.942 113.949  1.00 14.01      P2   N
ATOM   3828  HN  ARG P 452     172.044 109.764 114.251  0.00  0.00      P2   H
ATOM   3829  CA  ARG P 452     173.326 109.060 112.747  1.00 12.01      P2   C
ATOM   3830  HA  ARG P 452     173.281 108.121 112.208  0.00  0.00      P2   H
ATOM   3831  CB  ARG P 452     172.829 110.212 111.874  1.00 12.01      P2   C
ATOM   3832  HB1 ARG P 452     171.818 109.915 111.506  0.00  0.00      P2   H
ATOM   3833  HB2 ARG P 452     172.673 111.116 112.504  0.00  0.00      P2   H
ATOM   3834  CG  ARG P 452     173.742 110.480 110.694  1.00 12.01      P2   C
ATOM   3835  HG1 ARG P 452     174.738 110.790 111.080  0.00  0.00      P2   H
ATOM   3836  HG2 ARG P 452     173.917 109.525 110.147  0.00  0.00      P2   H
ATOM   3837  CD  ARG P 452     173.161 111.485 109.724  1.00 12.01      P2   C
ATOM   3838  HD1 ARG P 452     172.172 111.122 109.363  0.00  0.00      P2   H
ATOM   3839  HD2 ARG P 452     173.022 112.482 110.203  0.00  0.00      P2   H
ATOM   3840  NE  ARG P 452     174.057 111.673 108.589  1.00 14.01      P2   N
ATOM   3841  HE  ARG P 452     174.979 111.300 108.747  0.00  0.00      P2   H
ATOM   3842  CZ  ARG P 452     173.715 112.271 107.455  1.00 12.01      P2   C
ATOM   3843  NH1 ARG P 452     172.488 112.745 107.294  1.00 14.01      P2   N
ATOM   3844 HH11 ARG P 452     172.219 113.170 106.441  0.00  0.00      P2   H
ATOM   3845 HH12 ARG P 452     171.829 112.527 108.017  0.00  0.00      P2   H
ATOM   3846  NH2 ARG P 452     174.599 112.390 106.476  1.00 14.01      P2   N
ATOM   3847 HH21 ARG P 452     174.371 112.911 105.666  0.00  0.00      P2   H
ATOM   3848 HH22 ARG P 452     175.533 112.128 106.681  0.00  0.00      P2   H
ATOM   3849  C   ARG P 452     174.790 109.290 113.098  1.00 12.01      P2   C
ATOM   3850  O   ARG P 452     175.149 110.334 113.642  1.00 16.00      P2   O
ATOM   3851  N   VAL P 453     175.632 108.308 112.791  1.00 14.01      P2   N
ATOM   3852  HN  VAL P 453     175.368 107.447 112.364  0.00  0.00      P2   H
ATOM   3853  CA  VAL P 453     177.056 108.429 113.070  1.00 12.01      P2   C
ATOM   3854  HA  VAL P 453     177.184 108.520 114.141  0.00  0.00      P2   H
ATOM   3855  CB  VAL P 453     177.841 107.224 112.515  1.00 12.01      P2   C
ATOM   3856  HB  VAL P 453     177.627 107.157 111.420  0.00  0.00      P2   H
ATOM   3857  CG1 VAL P 453     179.334 107.432 112.728  1.00 12.01      P2   C
ATOM   3858 HG11 VAL P 453     179.902 106.548 112.365  0.00  0.00      P2   H
ATOM   3859 HG12 VAL P 453     179.708 108.317 112.172  0.00  0.00      P2   H
ATOM   3860 HG13 VAL P 453     179.562 107.567 113.807  0.00  0.00      P2   H
ATOM   3861  CG2 VAL P 453     177.385 105.950 113.211  1.00 12.01      P2   C
ATOM   3862 HG21 VAL P 453     177.968 105.076 112.852  0.00  0.00      P2   H
ATOM   3863 HG22 VAL P 453     177.523 106.035 114.311  0.00  0.00      P2   H
ATOM   3864 HG23 VAL P 453     176.313 105.743 113.009  0.00  0.00      P2   H
ATOM   3865  C   VAL P 453     177.590 109.708 112.435  1.00 12.01      P2   C
ATOM   3866  O   VAL P 453     177.745 109.793 111.217  1.00 16.00      P2   O
ATOM   3867  N   GLY P 454     177.861 110.702 113.274  1.00 14.01      P2   N
ATOM   3868  HN  GLY P 454     177.739 110.642 114.264  0.00  0.00      P2   H
ATOM   3869  CA  GLY P 454     178.365 111.970 112.780  1.00 12.01      P2   C
ATOM   3870  HA1 GLY P 454     178.413 111.902 111.702  0.00  0.00      P2   H
ATOM   3871  HA2 GLY P 454     179.318 112.153 113.257  0.00  0.00      P2   H
ATOM   3872  C   GLY P 454     177.436 113.115 113.137  1.00 12.01      P2   C
ATOM   3873  O   GLY P 454     177.862 114.268 113.216  1.00 16.00      P2   O
ATOM   3874  N   ALA P 455     176.162 112.793 113.348  1.00 14.01      P2   N
ATOM   3875  HN  ALA P 455     175.823 111.856 113.276  0.00  0.00      P2   H
ATOM   3876  CA  ALA P 455     175.163 113.795 113.703  1.00 12.01      P2   C
ATOM   3877  HA  ALA P 455     175.363 114.737 113.205  0.00  0.00      P2   H
ATOM   3878  CB  ALA P 455     173.773 113.316 113.305  1.00 12.01      P2   C
ATOM   3879  HB1 ALA P 455     173.734 113.158 112.206  0.00  0.00      P2   H
ATOM   3880  HB2 ALA P 455     173.527 112.350 113.798  0.00  0.00      P2   H
ATOM   3881  HB3 ALA P 455     172.992 114.059 113.573  0.00  0.00      P2   H
ATOM   3882  C   ALA P 455     175.213 114.081 115.200  1.00 12.01      P2   C
ATOM   3883  O   ALA P 455     175.800 113.315 115.967  1.00 16.00      P2   O
ATOM   3884  N   LYS P 456     174.582 115.178 115.607  1.00 14.01      P2   N
ATOM   3885  HN  LYS P 456     174.082 115.776 114.983  0.00  0.00      P2   H
ATOM   3886  CA  LYS P 456     174.571 115.594 117.004  1.00 12.01      P2   C
ATOM   3887  HA  LYS P 456     175.472 115.171 117.433  0.00  0.00      P2   H
ATOM   3888  CB  LYS P 456     174.616 117.121 117.083  1.00 12.01      P2   C
ATOM   3889  HB1 LYS P 456     175.381 117.465 116.349  0.00  0.00      P2   H
ATOM   3890  HB2 LYS P 456     173.641 117.531 116.734  0.00  0.00      P2   H
ATOM   3891  CG  LYS P 456     174.966 117.723 118.446  1.00 12.01      P2   C
ATOM   3892  HG1 LYS P 456     175.797 117.137 118.901  0.00  0.00      P2   H
ATOM   3893  HG2 LYS P 456     175.335 118.764 118.299  0.00  0.00      P2   H
ATOM   3894  CD  LYS P 456     173.782 117.717 119.400  1.00 12.01      P2   C
ATOM   3895  HD1 LYS P 456     172.877 118.047 118.840  0.00  0.00      P2   H
ATOM   3896  HD2 LYS P 456     173.606 116.666 119.728  0.00  0.00      P2   H
ATOM   3897  CE  LYS P 456     174.028 118.614 120.604  1.00 12.01      P2   C
ATOM   3898  HE1 LYS P 456     173.184 118.539 121.325  0.00  0.00      P2   H
ATOM   3899  HE2 LYS P 456     174.965 118.319 121.126  0.00  0.00      P2   H
ATOM   3900  NZ  LYS P 456     174.160 120.044 120.212  1.00 14.01      P2   N
ATOM   3901  HZ1 LYS P 456     174.326 120.631 121.055  0.00  0.00      P2   H
ATOM   3902  HZ2 LYS P 456     174.958 120.151 119.554  0.00  0.00      P2   H
ATOM   3903  HZ3 LYS P 456     173.286 120.356 119.742  0.00  0.00      P2   H
ATOM   3904  C   LYS P 456     173.392 115.087 117.830  1.00 12.01      P2   C
ATOM   3905  O   LYS P 456     173.557 114.747 119.003  1.00 16.00      P2   O
ATOM   3906  N   HSD P 457     172.191 115.016 117.221  1.00 14.01      P2   N
ATOM   3907  HN  HSD P 457     172.025 115.234 116.261  0.00  0.00      P2   H
ATOM   3908  CA  HSD P 457     171.014 114.595 117.976  1.00 12.01      P2   C
ATOM   3909  HA  HSD P 457     171.344 114.282 118.959  0.00  0.00      P2   H
ATOM   3910  CB  HSD P 457     170.006 115.742 118.083  1.00 12.01      P2   C
ATOM   3911  HB1 HSD P 457     169.902 116.227 117.088  0.00  0.00      P2   H
ATOM   3912  HB2 HSD P 457     169.005 115.334 118.347  0.00  0.00      P2   H
ATOM   3913  ND1 HSD P 457     170.572 116.511 120.419  1.00 14.01      P2   N
ATOM   3914  HD1 HSD P 457     170.565 115.603 120.839  0.00  0.00      P2   H
ATOM   3915  CG  HSD P 457     170.385 116.792 119.084  1.00 12.01      P2   C
ATOM   3916  CE1 HSD P 457     170.881 117.625 121.061  1.00 12.01      P2   C
ATOM   3917  HE1 HSD P 457     171.085 117.674 122.134  0.00  0.00      P2   H
ATOM   3918  NE2 HSD P 457     170.901 118.617 120.188  1.00 14.01      P2   N
ATOM   3919  CD2 HSD P 457     170.595 118.121 118.944  1.00 12.01      P2   C
ATOM   3920  HD2 HSD P 457     170.518 118.744 118.061  0.00  0.00      P2   H
ATOM   3921  C   HSD P 457     170.354 113.394 117.315  1.00 12.01      P2   C
ATOM   3922  O   HSD P 457     170.109 113.342 116.112  1.00 16.00      P2   O
ATOM   3923  N   GLU P 458     169.978 112.403 118.164  1.00 14.01      P2   N
ATOM   3924  HN  GLU P 458     170.133 112.423 119.148  0.00  0.00      P2   H
ATOM   3925  CA  GLU P 458     169.299 111.197 117.694  1.00 12.01      P2   C
ATOM   3926  HA  GLU P 458     169.945 110.660 117.010  0.00  0.00      P2   H
ATOM   3927  CB  GLU P 458     168.884 110.306 118.873  1.00 12.01      P2   C
ATOM   3928  HB1 GLU P 458     168.345 109.420 118.466  0.00  0.00      P2   H
ATOM   3929  HB2 GLU P 458     169.790 109.905 119.380  0.00  0.00      P2   H
ATOM   3930  CG  GLU P 458     167.984 111.068 119.859  1.00 12.01      P2   C
ATOM   3931  HG1 GLU P 458     167.196 111.605 119.300  0.00  0.00      P2   H
ATOM   3932  HG2 GLU P 458     167.510 110.374 120.581  0.00  0.00      P2   H
ATOM   3933  CD  GLU P 458     168.723 112.137 120.644  1.00 12.01      P2   C
ATOM   3934  OE1 GLU P 458     169.680 111.791 121.369  1.00 16.00      P2   O
ATOM   3935  OE2 GLU P 458     168.346 113.323 120.536  1.00 16.00      P2   O
ATOM   3936  C   GLU P 458     168.066 111.624 116.910  1.00 12.01      P2   C
ATOM   3937  O   GLU P 458     167.235 112.390 117.404  1.00 16.00      P2   O
ATOM   3938  N   ARG P 459     167.949 111.129 115.683  1.00 14.01      P2   N
ATOM   3939  HN  ARG P 459     168.615 110.499 115.290  0.00  0.00      P2   H
ATOM   3940  CA  ARG P 459     166.821 111.493 114.843  1.00 12.01      P2   C
ATOM   3941  HA  ARG P 459     166.458 112.451 115.195  0.00  0.00      P2   H
ATOM   3942  CB  ARG P 459     167.259 111.611 113.383  1.00 12.01      P2   C
ATOM   3943  HB1 ARG P 459     167.552 110.584 113.058  0.00  0.00      P2   H
ATOM   3944  HB2 ARG P 459     166.386 111.894 112.754  0.00  0.00      P2   H
ATOM   3945  CG  ARG P 459     168.429 112.545 113.151  1.00 12.01      P2   C
ATOM   3946  HG1 ARG P 459     168.323 113.420 113.829  0.00  0.00      P2   H
ATOM   3947  HG2 ARG P 459     169.368 112.035 113.467  0.00  0.00      P2   H
ATOM   3948  CD  ARG P 459     168.519 112.914 111.689  1.00 12.01      P2   C
ATOM   3949  HD1 ARG P 459     168.500 111.987 111.071  0.00  0.00      P2   H
ATOM   3950  HD2 ARG P 459     167.670 113.567 111.379  0.00  0.00      P2   H
ATOM   3951  NE  ARG P 459     169.731 113.657 111.356  1.00 14.01      P2   N
ATOM   3952  HE  ARG P 459     170.240 113.258 110.585  0.00  0.00      P2   H
ATOM   3953  CZ  ARG P 459     170.150 114.750 111.984  1.00 12.01      P2   C
ATOM   3954  NH1 ARG P 459     169.459 115.249 113.002  1.00 14.01      P2   N
ATOM   3955 HH11 ARG P 459     169.756 116.078 113.455  0.00  0.00      P2   H
ATOM   3956 HH12 ARG P 459     168.570 114.824 113.185  0.00  0.00      P2   H
ATOM   3957  NH2 ARG P 459     171.257 115.353 111.583  1.00 14.01      P2   N
ATOM   3958 HH21 ARG P 459     171.619 116.115 112.101  0.00  0.00      P2   H
ATOM   3959 HH22 ARG P 459     171.798 114.886 110.896  0.00  0.00      P2   H
ATOM   3960  C   ARG P 459     165.650 110.527 114.927  1.00 12.01      P2   C
ATOM   3961  O   ARG P 459     165.834 109.313 115.008  1.00 16.00      P2   O
ATOM   3962  N   HSD P 460     164.443 111.078 114.921  1.00 14.01      P2   N
ATOM   3963  HN  HSD P 460     164.283 112.064 114.904  0.00  0.00      P2   H
ATOM   3964  CA  HSD P 460     163.244 110.257 114.940  1.00 12.01      P2   C
ATOM   3965  HA  HSD P 460     163.414 109.321 115.458  0.00  0.00      P2   H
ATOM   3966  CB  HSD P 460     162.051 111.047 115.470  1.00 12.01      P2   C
ATOM   3967  HB1 HSD P 460     162.316 111.484 116.457  0.00  0.00      P2   H
ATOM   3968  HB2 HSD P 460     161.838 111.900 114.789  0.00  0.00      P2   H
ATOM   3969  ND1 HSD P 460     160.716 109.208 116.556  1.00 14.01      P2   N
ATOM   3970  HD1 HSD P 460     161.391 108.981 117.258  0.00  0.00      P2   H
ATOM   3971  CG  HSD P 460     160.815 110.221 115.629  1.00 12.01      P2   C
ATOM   3972  CE1 HSD P 460     159.528 108.638 116.458  1.00 12.01      P2   C
ATOM   3973  HE1 HSD P 460     159.196 107.809 117.088  0.00  0.00      P2   H
ATOM   3974  NE2 HSD P 460     158.854 109.247 115.500  1.00 14.01      P2   N
ATOM   3975  CD2 HSD P 460     159.636 110.242 114.965  1.00 12.01      P2   C
ATOM   3976  HD2 HSD P 460     159.319 110.868 114.140  0.00  0.00      P2   H
ATOM   3977  C   HSD P 460     163.041 109.930 113.464  1.00 12.01      P2   C
ATOM   3978  O   HSD P 460     163.227 110.797 112.602  1.00 16.00      P2   O
ATOM   3979  N   ILE P 461     162.669 108.691 113.159  1.00 14.01      P2   N
ATOM   3980  HN  ILE P 461     162.479 107.954 113.805  0.00  0.00      P2   H
ATOM   3981  CA  ILE P 461     162.507 108.316 111.763  1.00 12.01      P2   C
ATOM   3982  HA  ILE P 461     162.564 109.260 111.235  0.00  0.00      P2   H
ATOM   3983  CB  ILE P 461     163.650 107.377 111.333  1.00 12.01      P2   C
ATOM   3984  HB  ILE P 461     163.566 106.500 112.023  0.00  0.00      P2   H
ATOM   3985  CG2 ILE P 461     163.532 107.052 109.849  1.00 12.01      P2   C
ATOM   3986 HG21 ILE P 461     164.253 106.258 109.564  0.00  0.00      P2   H
ATOM   3987 HG22 ILE P 461     162.513 106.685 109.604  0.00  0.00      P2   H
ATOM   3988 HG23 ILE P 461     163.741 107.949 109.228  0.00  0.00      P2   H
ATOM   3989  CG1 ILE P 461     164.997 108.048 111.615  1.00 12.01      P2   C
ATOM   3990 HG11 ILE P 461     165.052 109.022 111.079  0.00  0.00      P2   H
ATOM   3991 HG12 ILE P 461     165.069 108.268 112.705  0.00  0.00      P2   H
ATOM   3992  CD  ILE P 461     166.199 107.215 111.231  1.00 12.01      P2   C
ATOM   3993  HD1 ILE P 461     167.138 107.738 111.516  0.00  0.00      P2   H
ATOM   3994  HD2 ILE P 461     166.177 106.232 111.750  0.00  0.00      P2   H
ATOM   3995  HD3 ILE P 461     166.225 107.035 110.136  0.00  0.00      P2   H
ATOM   3996  C   ILE P 461     161.188 107.671 111.369  1.00 12.01      P2   C
ATOM   3997  O   ILE P 461     160.686 106.782 112.051  1.00 16.00      P2   O
ATOM   3998  N   PHE P 462     160.625 108.143 110.261  1.00 14.01      P2   N
ATOM   3999  HN  PHE P 462     161.002 108.897 109.725  0.00  0.00      P2   H
ATOM   4000  CA  PHE P 462     159.390 107.586 109.733  1.00 12.01      P2   C
ATOM   4001  HA  PHE P 462     159.009 106.856 110.437  0.00  0.00      P2   H
ATOM   4002  CB  PHE P 462     158.380 108.677 109.372  1.00 12.01      P2   C
ATOM   4003  HB1 PHE P 462     158.841 109.370 108.635  0.00  0.00      P2   H
ATOM   4004  HB2 PHE P 462     157.476 108.243 108.892  0.00  0.00      P2   H
ATOM   4005  CG  PHE P 462     157.962 109.525 110.534  1.00 12.01      P2   C
ATOM   4006  CD1 PHE P 462     158.741 110.602 110.945  1.00 12.01      P2   C
ATOM   4007  HD1 PHE P 462     159.643 110.848 110.402  0.00  0.00      P2   H
ATOM   4008  CE1 PHE P 462     158.379 111.361 112.046  1.00 12.01      P2   C
ATOM   4009  HE1 PHE P 462     158.990 112.200 112.349  0.00  0.00      P2   H
ATOM   4010  CZ  PHE P 462     157.229 111.048 112.755  1.00 12.01      P2   C
ATOM   4011  HZ  PHE P 462     156.939 111.640 113.611  0.00  0.00      P2   H
ATOM   4012  CD2 PHE P 462     156.814 109.223 111.246  1.00 12.01      P2   C
ATOM   4013  HD2 PHE P 462     156.204 108.380 110.955  0.00  0.00      P2   H
ATOM   4014  CE2 PHE P 462     156.444 109.977 112.356  1.00 12.01      P2   C
ATOM   4015  HE2 PHE P 462     155.547 109.724 112.904  0.00  0.00      P2   H
ATOM   4016  C   PHE P 462     159.792 106.828 108.480  1.00 12.01      P2   C
ATOM   4017  O   PHE P 462     160.383 107.398 107.559  1.00 16.00      P2   O
ATOM   4018  N   LEU P 463     159.485 105.537 108.453  1.00 14.01      P2   N
ATOM   4019  HN  LEU P 463     159.009 105.042 109.177  0.00  0.00      P2   H
ATOM   4020  CA  LEU P 463     159.842 104.720 107.307  1.00 12.01      P2   C
ATOM   4021  HA  LEU P 463     160.506 105.319 106.698  0.00  0.00      P2   H
ATOM   4022  CB  LEU P 463     160.496 103.416 107.768  1.00 12.01      P2   C
ATOM   4023  HB1 LEU P 463     161.060 103.643 108.702  0.00  0.00      P2   H
ATOM   4024  HB2 LEU P 463     159.700 102.695 108.057  0.00  0.00      P2   H
ATOM   4025  CG  LEU P 463     161.471 102.717 106.808  1.00 12.01      P2   C
ATOM   4026  HG  LEU P 463     162.487 103.164 106.931  0.00  0.00      P2   H
ATOM   4027  CD1 LEU P 463     161.499 101.235 107.170  1.00 12.01      P2   C
ATOM   4028 HD11 LEU P 463     162.156 100.675 106.471  0.00  0.00      P2   H
ATOM   4029 HD12 LEU P 463     161.885 101.091 108.202  0.00  0.00      P2   H
ATOM   4030 HD13 LEU P 463     160.480 100.798 107.113  0.00  0.00      P2   H
ATOM   4031  CD2 LEU P 463     161.063 102.873 105.360  1.00 12.01      P2   C
ATOM   4032 HD21 LEU P 463     161.800 102.372 104.695  0.00  0.00      P2   H
ATOM   4033 HD22 LEU P 463     160.070 102.421 105.163  0.00  0.00      P2   H
ATOM   4034 HD23 LEU P 463     161.019 103.948 105.082  0.00  0.00      P2   H
ATOM   4035  C   LEU P 463     158.623 104.377 106.458  1.00 12.01      P2   C
ATOM   4036  O   LEU P 463     157.671 103.758 106.938  1.00 16.00      P2   O
ATOM   4037  N   PHE P 464     158.663 104.784 105.196  1.00 14.01      P2   N
ATOM   4038  HN  PHE P 464     159.410 105.320 104.806  0.00  0.00      P2   H
ATOM   4039  CA  PHE P 464     157.593 104.472 104.260  1.00 12.01      P2   C
ATOM   4040  HA  PHE P 464     156.865 103.854 104.771  0.00  0.00      P2   H
ATOM   4041  CB  PHE P 464     156.987 105.738 103.647  1.00 12.01      P2   C
ATOM   4042  HB1 PHE P 464     157.805 106.379 103.253  0.00  0.00      P2   H
ATOM   4043  HB2 PHE P 464     156.324 105.490 102.791  0.00  0.00      P2   H
ATOM   4044  CG  PHE P 464     156.231 106.586 104.628  1.00 12.01      P2   C
ATOM   4045  CD1 PHE P 464     156.906 107.388 105.544  1.00 12.01      P2   C
ATOM   4046  HD1 PHE P 464     157.987 107.420 105.533  0.00  0.00      P2   H
ATOM   4047  CE1 PHE P 464     156.205 108.144 106.478  1.00 12.01      P2   C
ATOM   4048  HE1 PHE P 464     156.740 108.765 107.182  0.00  0.00      P2   H
ATOM   4049  CZ  PHE P 464     154.821 108.106 106.501  1.00 12.01      P2   C
ATOM   4050  HZ  PHE P 464     154.273 108.700 107.218  0.00  0.00      P2   H
ATOM   4051  CD2 PHE P 464     154.843 106.555 104.659  1.00 12.01      P2   C
ATOM   4052  HD2 PHE P 464     154.301 105.924 103.968  0.00  0.00      P2   H
ATOM   4053  CE2 PHE P 464     154.136 107.309 105.591  1.00 12.01      P2   C
ATOM   4054  HE2 PHE P 464     153.056 107.272 105.605  0.00  0.00      P2   H
ATOM   4055  C   PHE P 464     158.212 103.618 103.164  1.00 12.01      P2   C
ATOM   4056  O   PHE P 464     159.436 103.570 103.032  1.00 16.00      P2   O
ATOM   4057  N   ASP P 465     157.377 102.947 102.380  1.00 14.01      P2   N
ATOM   4058  HN  ASP P 465     156.382 102.939 102.430  0.00  0.00      P2   H
ATOM   4059  CA  ASP P 465     157.897 102.112 101.310  1.00 12.01      P2   C
ATOM   4060  HA  ASP P 465     158.598 101.416 101.756  0.00  0.00      P2   H
ATOM   4061  CB  ASP P 465     156.758 101.372 100.602  1.00 12.01      P2   C
ATOM   4062  HB1 ASP P 465     157.171 100.797  99.749  0.00  0.00      P2   H
ATOM   4063  HB2 ASP P 465     156.264 100.662 101.294  0.00  0.00      P2   H
ATOM   4064  CG  ASP P 465     155.706 102.306 100.047  1.00 12.01      P2   C
ATOM   4065  OD1 ASP P 465     155.062 103.022 100.843  1.00 16.00      P2   O
ATOM   4066  OD2 ASP P 465     155.526 102.322  98.812  1.00 16.00      P2   O
ATOM   4067  C   ASP P 465     158.684 102.950 100.315  1.00 12.01      P2   C
ATOM   4068  O   ASP P 465     159.585 102.448  99.644  1.00 16.00      P2   O
ATOM   4069  N   GLY P 466     158.361 104.235 100.235  1.00 14.01      P2   N
ATOM   4070  HN  GLY P 466     157.647 104.675 100.778  0.00  0.00      P2   H
ATOM   4071  CA  GLY P 466     159.067 105.099  99.309  1.00 12.01      P2   C
ATOM   4072  HA1 GLY P 466     158.306 105.631  98.755  0.00  0.00      P2   H
ATOM   4073  HA2 GLY P 466     159.688 104.453  98.703  0.00  0.00      P2   H
ATOM   4074  C   GLY P 466     159.968 106.126  99.975  1.00 12.01      P2   C
ATOM   4075  O   GLY P 466     160.799 106.748  99.306  1.00 16.00      P2   O
ATOM   4076  N   LEU P 467     159.827 106.300 101.289  1.00 14.01      P2   N
ATOM   4077  HN  LEU P 467     159.192 105.799 101.873  0.00  0.00      P2   H
ATOM   4078  CA  LEU P 467     160.638 107.290 101.994  1.00 12.01      P2   C
ATOM   4079  HA  LEU P 467     161.542 107.354 101.401  0.00  0.00      P2   H
ATOM   4080  CB  LEU P 467     159.910 108.640 102.009  1.00 12.01      P2   C
ATOM   4081  HB1 LEU P 467     158.890 108.459 102.421  0.00  0.00      P2   H
ATOM   4082  HB2 LEU P 467     160.418 109.317 102.731  0.00  0.00      P2   H
ATOM   4083  CG  LEU P 467     159.710 109.418 100.711  1.00 12.01      P2   C
ATOM   4084  HG  LEU P 467     159.276 108.741  99.936  0.00  0.00      P2   H
ATOM   4085  CD1 LEU P 467     158.757 110.573 100.966  1.00 12.01      P2   C
ATOM   4086 HD11 LEU P 467     158.632 111.185 100.047  0.00  0.00      P2   H
ATOM   4087 HD12 LEU P 467     157.758 110.196 101.273  0.00  0.00      P2   H
ATOM   4088 HD13 LEU P 467     159.146 111.232 101.771  0.00  0.00      P2   H
ATOM   4089  CD2 LEU P 467     161.053 109.923 100.198  1.00 12.01      P2   C
ATOM   4090 HD21 LEU P 467     160.918 110.475  99.243  0.00  0.00      P2   H
ATOM   4091 HD22 LEU P 467     161.534 110.613 100.920  0.00  0.00      P2   H
ATOM   4092 HD23 LEU P 467     161.744 109.072 100.013  0.00  0.00      P2   H
ATOM   4093  C   LEU P 467     161.048 106.968 103.424  1.00 12.01      P2   C
ATOM   4094  O   LEU P 467     160.248 106.482 104.219  1.00 16.00      P2   O
ATOM   4095  N   MET P 468     162.306 107.250 103.742  1.00 14.01      P2   N
ATOM   4096  HN  MET P 468     162.978 107.595 103.089  0.00  0.00      P2   H
ATOM   4097  CA  MET P 468     162.818 107.075 105.099  1.00 12.01      P2   C
ATOM   4098  HA  MET P 468     162.065 106.653 105.753  0.00  0.00      P2   H
ATOM   4099  CB  MET P 468     164.148 106.306 105.124  1.00 12.01      P2   C
ATOM   4100  HB1 MET P 468     164.013 105.404 104.482  0.00  0.00      P2   H
ATOM   4101  HB2 MET P 468     164.939 106.920 104.637  0.00  0.00      P2   H
ATOM   4102  CG  MET P 468     164.568 105.869 106.540  1.00 12.01      P2   C
ATOM   4103  HG1 MET P 468     164.598 106.745 107.221  0.00  0.00      P2   H
ATOM   4104  HG2 MET P 468     163.821 105.152 106.947  0.00  0.00      P2   H
ATOM   4105  SD  MET P 468     166.203 105.067 106.683  1.00 32.06      P2   S
ATOM   4106  CE  MET P 468     167.249 106.448 106.210  1.00 12.01      P2   C
ATOM   4107  HE1 MET P 468     168.321 106.156 106.223  0.00  0.00      P2   H
ATOM   4108  HE2 MET P 468     167.004 106.801 105.185  0.00  0.00      P2   H
ATOM   4109  HE3 MET P 468     167.120 107.304 106.907  0.00  0.00      P2   H
ATOM   4110  C   MET P 468     163.042 108.525 105.529  1.00 12.01      P2   C
ATOM   4111  O   MET P 468     163.982 109.184 105.081  1.00 16.00      P2   O
ATOM   4112  N   ILE P 469     162.159 109.031 106.373  1.00 14.01      P2   N
ATOM   4113  HN  ILE P 469     161.386 108.537 106.764  0.00  0.00      P2   H
ATOM   4114  CA  ILE P 469     162.264 110.413 106.808  1.00 12.01      P2   C
ATOM   4115  HA  ILE P 469     162.920 110.895 106.095  0.00  0.00      P2   H
ATOM   4116  CB  ILE P 469     160.876 111.061 106.830  1.00 12.01      P2   C
ATOM   4117  HB  ILE P 469     160.291 110.445 107.560  0.00  0.00      P2   H
ATOM   4118  CG2 ILE P 469     160.993 112.538 107.172  1.00 12.01      P2   C
ATOM   4119 HG21 ILE P 469     159.989 112.980 107.344  0.00  0.00      P2   H
ATOM   4120 HG22 ILE P 469     161.588 112.684 108.098  0.00  0.00      P2   H
ATOM   4121 HG23 ILE P 469     161.483 113.099 106.348  0.00  0.00      P2   H
ATOM   4122  CG1 ILE P 469     160.227 110.884 105.456  1.00 12.01      P2   C
ATOM   4123 HG11 ILE P 469     160.833 111.408 104.683  0.00  0.00      P2   H
ATOM   4124 HG12 ILE P 469     160.226 109.801 105.195  0.00  0.00      P2   H
ATOM   4125  CD  ILE P 469     158.806 111.379 105.370  1.00 12.01      P2   C
ATOM   4126  HD1 ILE P 469     158.383 111.165 104.364  0.00  0.00      P2   H
ATOM   4127  HD2 ILE P 469     158.169 110.876 106.129  0.00  0.00      P2   H
ATOM   4128  HD3 ILE P 469     158.755 112.475 105.538  0.00  0.00      P2   H
ATOM   4129  C   ILE P 469     162.921 110.551 108.174  1.00 12.01      P2   C
ATOM   4130  O   ILE P 469     162.456 109.988 109.163  1.00 16.00      P2   O
ATOM   4131  N   CYS P 470     164.015 111.307 108.206  1.00 14.01      P2   N
ATOM   4132  HN  CYS P 470     164.378 111.761 107.394  0.00  0.00      P2   H
ATOM   4133  CA  CYS P 470     164.776 111.537 109.424  1.00 12.01      P2   C
ATOM   4134  HA  CYS P 470     164.427 110.814 110.153  0.00  0.00      P2   H
ATOM   4135  CB  CYS P 470     166.262 111.377 109.123  1.00 12.01      P2   C
ATOM   4136  HB1 CYS P 470     166.550 112.203 108.434  0.00  0.00      P2   H
ATOM   4137  HB2 CYS P 470     166.854 111.532 110.052  0.00  0.00      P2   H
ATOM   4138  SG  CYS P 470     166.636 109.793 108.338  1.00 32.06      P2   S
ATOM   4139  HG1 CYS P 470     167.941 110.002 108.156  0.00  0.00      P2   H
ATOM   4140  C   CYS P 470     164.490 112.930 109.978  1.00 12.01      P2   C
ATOM   4141  O   CYS P 470     164.775 113.940 109.335  1.00 16.00      P2   O
ATOM   4142  N   CYS P 471     163.933 112.969 111.185  1.00 14.01      P2   N
ATOM   4143  HN  CYS P 471     163.731 112.151 111.720  0.00  0.00      P2   H
ATOM   4144  CA  CYS P 471     163.569 114.224 111.828  1.00 12.01      P2   C
ATOM   4145  HA  CYS P 471     163.898 114.991 111.137  0.00  0.00      P2   H
ATOM   4146  CB  CYS P 471     162.063 114.258 112.056  1.00 12.01      P2   C
ATOM   4147  HB1 CYS P 471     161.815 113.420 112.745  0.00  0.00      P2   H
ATOM   4148  HB2 CYS P 471     161.784 115.191 112.594  0.00  0.00      P2   H
ATOM   4149  SG  CYS P 471     161.081 114.067 110.585  1.00 32.06      P2   S
ATOM   4150  HG1 CYS P 471     159.887 114.078 111.180  0.00  0.00      P2   H
ATOM   4151  C   CYS P 471     164.244 114.486 113.166  1.00 12.01      P2   C
ATOM   4152  O   CYS P 471     164.853 113.600 113.765  1.00 16.00      P2   O
ATOM   4153  N   LYS P 472     164.115 115.723 113.624  1.00 14.01      P2   N
ATOM   4154  HN  LYS P 472     163.646 116.441 113.112  0.00  0.00      P2   H
ATOM   4155  CA  LYS P 472     164.648 116.131 114.910  1.00 12.01      P2   C
ATOM   4156  HA  LYS P 472     165.150 115.296 115.384  0.00  0.00      P2   H
ATOM   4157  CB  LYS P 472     165.532 117.374 114.768  1.00 12.01      P2   C
ATOM   4158  HB1 LYS P 472     166.420 117.077 114.164  0.00  0.00      P2   H
ATOM   4159  HB2 LYS P 472     164.988 118.139 114.169  0.00  0.00      P2   H
ATOM   4160  CG  LYS P 472     166.006 117.963 116.096  1.00 12.01      P2   C
ATOM   4161  HG1 LYS P 472     165.118 118.233 116.713  0.00  0.00      P2   H
ATOM   4162  HG2 LYS P 472     166.575 117.185 116.655  0.00  0.00      P2   H
ATOM   4163  CD  LYS P 472     166.863 119.202 115.874  1.00 12.01      P2   C
ATOM   4164  HD1 LYS P 472     167.784 118.899 115.325  0.00  0.00      P2   H
ATOM   4165  HD2 LYS P 472     166.297 119.902 115.216  0.00  0.00      P2   H
ATOM   4166  CE  LYS P 472     167.222 119.887 117.184  1.00 12.01      P2   C
ATOM   4167  HE1 LYS P 472     167.827 120.801 116.993  0.00  0.00      P2   H
ATOM   4168  HE2 LYS P 472     166.302 120.182 117.735  0.00  0.00      P2   H
ATOM   4169  NZ  LYS P 472     168.017 119.009 118.082  1.00 14.01      P2   N
ATOM   4170  HZ1 LYS P 472     168.243 119.513 118.964  0.00  0.00      P2   H
ATOM   4171  HZ2 LYS P 472     167.470 118.153 118.304  0.00  0.00      P2   H
ATOM   4172  HZ3 LYS P 472     168.900 118.736 117.605  0.00  0.00      P2   H
ATOM   4173  C   LYS P 472     163.425 116.460 115.749  1.00 12.01      P2   C
ATOM   4174  O   LYS P 472     162.511 117.139 115.283  1.00 16.00      P2   O
ATOM   4175  N   SER P 473     163.393 115.963 116.978  1.00 14.01      P2   N
ATOM   4176  HN  SER P 473     164.103 115.394 117.393  0.00  0.00      P2   H
ATOM   4177  CA  SER P 473     162.261 116.229 117.846  1.00 12.01      P2   C
ATOM   4178  HA  SER P 473     161.400 116.314 117.196  0.00  0.00      P2   H
ATOM   4179  CB  SER P 473     162.105 115.115 118.880  1.00 12.01      P2   C
ATOM   4180  HB1 SER P 473     161.929 114.159 118.335  0.00  0.00      P2   H
ATOM   4181  HB2 SER P 473     163.046 114.991 119.462  0.00  0.00      P2   H
ATOM   4182  OG  SER P 473     160.999 115.374 119.730  1.00 16.00      P2   O
ATOM   4183  HG1 SER P 473     160.809 114.555 120.205  0.00  0.00      P2   H
ATOM   4184  C   SER P 473     162.419 117.563 118.566  1.00 12.01      P2   C
ATOM   4185  O   SER P 473     163.456 117.825 119.172  1.00 16.00      P2   O
ATOM   4186  C   ASN P 474     160.223 119.685 120.125  1.00 12.01      P2   C
ATOM   4187  OT1 ASN P 474     159.748 118.808 120.050  1.00 16.00      P2   O
ATOM   4188  OT2 ASN P 474     160.195 120.557 120.613  1.00 16.00      P2   O
ATOM   4189  N   ASN P 474     161.397 118.407 118.476  1.00 14.01      P2   N
ATOM   4190  HN  ASN P 474     160.571 118.222 117.944  0.00  0.00      P2   H
ATOM   4191  CA  ASN P 474     161.400 119.695 119.160  1.00 12.01      P2   C
ATOM   4192  HA  ASN P 474     162.308 119.754 119.750  0.00  0.00      P2   H
ATOM   4193  CB  ASN P 474     161.242 120.866 118.179  1.00 12.01      P2   C
ATOM   4194  HB1 ASN P 474     160.365 120.650 117.530  0.00  0.00      P2   H
ATOM   4195  HB2 ASN P 474     161.026 121.804 118.730  0.00  0.00      P2   H
ATOM   4196  CG  ASN P 474     162.454 121.053 117.282  1.00 12.01      P2   C
ATOM   4197  OD1 ASN P 474     163.598 121.025 117.746  1.00 16.00      P2   O
ATOM   4198  ND2 ASN P 474     162.206 121.279 115.995  1.00 14.01      P2   N
ATOM   4199 HD21 ASN P 474     162.990 121.393 115.391  0.00  0.00      P2   H
ATOM   4200 HD22 ASN P 474     161.268 121.299 115.664  0.00  0.00      P2   H
ATOM   4201  N   GLU P 487     155.754 118.927 115.971  1.00 14.01      P3   N
ATOM   4202  HT1 GLU P 487     154.871 119.058 116.422  0.00  0.00      P3   H
ATOM   4203  HT2 GLU P 487     155.646 118.329 115.177  0.00  0.00      P3   H
ATOM   4204  HT3 GLU P 487     156.125 119.810 115.684  0.00  0.00      P3   H
ATOM   4205  CA  GLU P 487     156.680 118.306 116.912  1.00 12.01      P3   C
ATOM   4206  HA  GLU P 487     156.794 118.994 117.740  0.00  0.00      P3   H
ATOM   4207  CB  GLU P 487     156.137 116.969 117.410  1.00 12.01      P3   C
ATOM   4208  HB1 GLU P 487     155.914 116.333 116.523  0.00  0.00      P3   H
ATOM   4209  HB2 GLU P 487     156.926 116.430 117.981  0.00  0.00      P3   H
ATOM   4210  CG  GLU P 487     154.889 117.050 118.255  1.00 12.01      P3   C
ATOM   4211  HG1 GLU P 487     155.073 117.709 119.123  0.00  0.00      P3   H
ATOM   4212  HG2 GLU P 487     154.038 117.449 117.669  0.00  0.00      P3   H
ATOM   4213  CD  GLU P 487     154.515 115.696 118.819  1.00 12.01      P3   C
ATOM   4214  OE1 GLU P 487     155.342 115.118 119.562  1.00 16.00      P3   O
ATOM   4215  OE2 GLU P 487     153.407 115.210 118.513  1.00 16.00      P3   O
ATOM   4216  C   GLU P 487     158.065 118.054 116.342  1.00 12.01      P3   C
ATOM   4217  O   GLU P 487     159.058 118.094 117.078  1.00 16.00      P3   O
ATOM   4218  N   TYR P 488     158.140 117.789 115.041  1.00 14.01      P3   N
ATOM   4219  HN  TYR P 488     157.361 117.772 114.416  0.00  0.00      P3   H
ATOM   4220  CA  TYR P 488     159.422 117.493 114.417  1.00 12.01      P3   C
ATOM   4221  HA  TYR P 488     160.134 117.553 115.231  0.00  0.00      P3   H
ATOM   4222  CB  TYR P 488     159.406 116.083 113.809  1.00 12.01      P3   C
ATOM   4223  HB1 TYR P 488     158.705 116.066 112.946  0.00  0.00      P3   H
ATOM   4224  HB2 TYR P 488     160.411 115.811 113.420  0.00  0.00      P3   H
ATOM   4225  CG  TYR P 488     158.943 114.982 114.738  1.00 12.01      P3   C
ATOM   4226  CD1 TYR P 488     157.579 114.712 114.915  1.00 12.01      P3   C
ATOM   4227  HD1 TYR P 488     156.841 115.310 114.397  0.00  0.00      P3   H
ATOM   4228  CE1 TYR P 488     157.150 113.692 115.771  1.00 12.01      P3   C
ATOM   4229  HE1 TYR P 488     156.097 113.494 115.906  0.00  0.00      P3   H
ATOM   4230  CZ  TYR P 488     158.090 112.936 116.456  1.00 12.01      P3   C
ATOM   4231  OH  TYR P 488     157.686 111.912 117.289  1.00 16.00      P3   O
ATOM   4232  HH  TYR P 488     158.476 111.471 117.608  0.00  0.00      P3   H
ATOM   4233  CD2 TYR P 488     159.864 114.208 115.443  1.00 12.01      P3   C
ATOM   4234  HD2 TYR P 488     160.921 114.418 115.361  0.00  0.00      P3   H
ATOM   4235  CE2 TYR P 488     159.447 113.190 116.299  1.00 12.01      P3   C
ATOM   4236  HE2 TYR P 488     160.180 112.620 116.850  0.00  0.00      P3   H
ATOM   4237  C   TYR P 488     159.889 118.465 113.339  1.00 12.01      P3   C
ATOM   4238  O   TYR P 488     159.100 119.230 112.774  1.00 16.00      P3   O
ATOM   4239  N   ARG P 489     161.188 118.398 113.056  1.00 14.01      P3   N
ATOM   4240  HN  ARG P 489     161.769 117.760 113.556  0.00  0.00      P3   H
ATOM   4241  CA  ARG P 489     161.838 119.216 112.037  1.00 12.01      P3   C
ATOM   4242  HA  ARG P 489     161.092 119.740 111.452  0.00  0.00      P3   H
ATOM   4243  CB  ARG P 489     162.860 120.164 112.682  1.00 12.01      P3   C
ATOM   4244  HB1 ARG P 489     162.281 120.841 113.354  0.00  0.00      P3   H
ATOM   4245  HB2 ARG P 489     163.540 119.584 113.344  0.00  0.00      P3   H
ATOM   4246  CG  ARG P 489     163.667 121.035 111.699  1.00 12.01      P3   C
ATOM   4247  HG1 ARG P 489     164.517 121.495 112.249  0.00  0.00      P3   H
ATOM   4248  HG2 ARG P 489     164.131 120.377 110.929  0.00  0.00      P3   H
ATOM   4249  CD  ARG P 489     162.798 122.067 110.995  1.00 12.01      P3   C
ATOM   4250  HD1 ARG P 489     162.206 121.568 110.194  0.00  0.00      P3   H
ATOM   4251  HD2 ARG P 489     162.094 122.561 111.704  0.00  0.00      P3   H
ATOM   4252  NE  ARG P 489     163.597 123.137 110.394  1.00 14.01      P3   N
ATOM   4253  HE  ARG P 489     163.462 124.029 110.839  0.00  0.00      P3   H
ATOM   4254  CZ  ARG P 489     164.426 122.982 109.365  1.00 12.01      P3   C
ATOM   4255  NH1 ARG P 489     164.575 121.788 108.801  1.00 14.01      P3   N
ATOM   4256 HH11 ARG P 489     165.209 121.660 108.051  0.00  0.00      P3   H
ATOM   4257 HH12 ARG P 489     164.123 121.020 109.260  0.00  0.00      P3   H
ATOM   4258  NH2 ARG P 489     165.123 124.016 108.912  1.00 14.01      P3   N
ATOM   4259 HH21 ARG P 489     165.672 123.921 108.094  0.00  0.00      P3   H
ATOM   4260 HH22 ARG P 489     164.903 124.905 109.291  0.00  0.00      P3   H
ATOM   4261  C   ARG P 489     162.562 118.268 111.076  1.00 12.01      P3   C
ATOM   4262  O   ARG P 489     163.375 117.447 111.496  1.00 16.00      P3   O
ATOM   4263  N   LEU P 490     162.268 118.385 109.789  1.00 14.01      P3   N
ATOM   4264  HN  LEU P 490     161.615 119.040 109.414  0.00  0.00      P3   H
ATOM   4265  CA  LEU P 490     162.903 117.531 108.788  1.00 12.01      P3   C
ATOM   4266  HA  LEU P 490     162.718 116.509 109.094  0.00  0.00      P3   H
ATOM   4267  CB  LEU P 490     162.316 117.831 107.409  1.00 12.01      P3   C
ATOM   4268  HB1 LEU P 490     161.223 117.618 107.463  0.00  0.00      P3   H
ATOM   4269  HB2 LEU P 490     162.407 118.921 107.206  0.00  0.00      P3   H
ATOM   4270  CG  LEU P 490     162.865 117.061 106.201  1.00 12.01      P3   C
ATOM   4271  HG  LEU P 490     163.971 117.207 106.146  0.00  0.00      P3   H
ATOM   4272  CD1 LEU P 490     162.550 115.577 106.330  1.00 12.01      P3   C
ATOM   4273 HD11 LEU P 490     162.904 115.024 105.434  0.00  0.00      P3   H
ATOM   4274 HD12 LEU P 490     163.049 115.147 107.225  0.00  0.00      P3   H
ATOM   4275 HD13 LEU P 490     161.455 115.415 106.427  0.00  0.00      P3   H
ATOM   4276  CD2 LEU P 490     162.251 117.629 104.930  1.00 12.01      P3   C
ATOM   4277 HD21 LEU P 490     162.649 117.098 104.038  0.00  0.00      P3   H
ATOM   4278 HD22 LEU P 490     161.148 117.518 104.923  0.00  0.00      P3   H
ATOM   4279 HD23 LEU P 490     162.495 118.709 104.829  0.00  0.00      P3   H
ATOM   4280  C   LEU P 490     164.414 117.734 108.752  1.00 12.01      P3   C
ATOM   4281  O   LEU P 490     164.898 118.867 108.796  1.00 16.00      P3   O
ATOM   4282  N   LYS P 491     165.156 116.635 108.680  1.00 14.01      P3   N
ATOM   4283  HN  LYS P 491     164.771 115.714 108.667  0.00  0.00      P3   H
ATOM   4284  CA  LYS P 491     166.615 116.698 108.613  1.00 12.01      P3   C
ATOM   4285  HA  LYS P 491     166.906 117.739 108.538  0.00  0.00      P3   H
ATOM   4286  CB  LYS P 491     167.246 116.022 109.836  1.00 12.01      P3   C
ATOM   4287  HB1 LYS P 491     166.903 114.961 109.838  0.00  0.00      P3   H
ATOM   4288  HB2 LYS P 491     168.351 115.993 109.704  0.00  0.00      P3   H
ATOM   4289  CG  LYS P 491     166.874 116.670 111.163  1.00 12.01      P3   C
ATOM   4290  HG1 LYS P 491     165.775 116.579 111.318  0.00  0.00      P3   H
ATOM   4291  HG2 LYS P 491     167.373 116.115 111.990  0.00  0.00      P3   H
ATOM   4292  CD  LYS P 491     167.264 118.140 111.195  1.00 12.01      P3   C
ATOM   4293  HD1 LYS P 491     166.676 118.677 110.416  0.00  0.00      P3   H
ATOM   4294  HD2 LYS P 491     166.966 118.557 112.185  0.00  0.00      P3   H
ATOM   4295  CE  LYS P 491     168.754 118.323 110.969  1.00 12.01      P3   C
ATOM   4296  HE1 LYS P 491     169.335 117.820 111.774  0.00  0.00      P3   H
ATOM   4297  HE2 LYS P 491     169.057 117.887 109.992  0.00  0.00      P3   H
ATOM   4298  NZ  LYS P 491     169.139 119.762 110.964  1.00 14.01      P3   N
ATOM   4299  HZ1 LYS P 491     170.163 119.856 110.809  0.00  0.00      P3   H
ATOM   4300  HZ2 LYS P 491     168.628 120.256 110.204  0.00  0.00      P3   H
ATOM   4301  HZ3 LYS P 491     168.888 120.190 111.878  0.00  0.00      P3   H
ATOM   4302  C   LYS P 491     167.080 116.001 107.335  1.00 12.01      P3   C
ATOM   4303  O   LYS P 491     167.767 116.599 106.508  1.00 16.00      P3   O
ATOM   4304  N   GLU P 492     166.706 114.733 107.179  1.00 14.01      P3   N
ATOM   4305  HN  GLU P 492     166.171 114.220 107.845  0.00  0.00      P3   H
ATOM   4306  CA  GLU P 492     167.059 113.970 105.987  1.00 12.01      P3   C
ATOM   4307  HA  GLU P 492     167.441 114.663 105.248  0.00  0.00      P3   H
ATOM   4308  CB  GLU P 492     168.109 112.891 106.281  1.00 12.01      P3   C
ATOM   4309  HB1 GLU P 492     167.727 112.252 107.110  0.00  0.00      P3   H
ATOM   4310  HB2 GLU P 492     168.215 112.218 105.401  0.00  0.00      P3   H
ATOM   4311  CG  GLU P 492     169.490 113.380 106.678  1.00 12.01      P3   C
ATOM   4312  HG1 GLU P 492     170.226 112.570 106.524  0.00  0.00      P3   H
ATOM   4313  HG2 GLU P 492     169.787 114.262 106.077  0.00  0.00      P3   H
ATOM   4314  CD  GLU P 492     169.589 113.746 108.139  1.00 12.01      P3   C
ATOM   4315  OE1 GLU P 492     169.307 112.870 108.981  1.00 16.00      P3   O
ATOM   4316  OE2 GLU P 492     169.963 114.899 108.444  1.00 16.00      P3   O
ATOM   4317  C   GLU P 492     165.841 113.286 105.378  1.00 12.01      P3   C
ATOM   4318  O   GLU P 492     165.088 112.603 106.070  1.00 16.00      P3   O
ATOM   4319  N   LYS P 493     165.661 113.485 104.077  1.00 14.01      P3   N
ATOM   4320  HN  LYS P 493     166.274 114.063 103.541  0.00  0.00      P3   H
ATOM   4321  CA  LYS P 493     164.566 112.883 103.328  1.00 12.01      P3   C
ATOM   4322  HA  LYS P 493     163.973 112.266 103.993  0.00  0.00      P3   H
ATOM   4323  CB  LYS P 493     163.749 113.960 102.612  1.00 12.01      P3   C
ATOM   4324  HB1 LYS P 493     163.290 114.601 103.400  0.00  0.00      P3   H
ATOM   4325  HB2 LYS P 493     164.440 114.617 102.038  0.00  0.00      P3   H
ATOM   4326  CG  LYS P 493     162.656 113.409 101.717  1.00 12.01      P3   C
ATOM   4327  HG1 LYS P 493     163.107 112.703 100.983  0.00  0.00      P3   H
ATOM   4328  HG2 LYS P 493     161.937 112.828 102.339  0.00  0.00      P3   H
ATOM   4329  CD  LYS P 493     161.932 114.512 100.963  1.00 12.01      P3   C
ATOM   4330  HD1 LYS P 493     161.457 115.193 101.706  0.00  0.00      P3   H
ATOM   4331  HD2 LYS P 493     162.691 115.106 100.404  0.00  0.00      P3   H
ATOM   4332  CE  LYS P 493     160.895 113.928 100.011  1.00 12.01      P3   C
ATOM   4333  HE1 LYS P 493     161.377 113.234  99.287  0.00  0.00      P3   H
ATOM   4334  HE2 LYS P 493     160.120 113.364 100.575  0.00  0.00      P3   H
ATOM   4335  NZ  LYS P 493     160.187 114.970  99.214  1.00 14.01      P3   N
ATOM   4336  HZ1 LYS P 493     159.493 114.523  98.581  0.00  0.00      P3   H
ATOM   4337  HZ2 LYS P 493     159.697 115.625  99.856  0.00  0.00      P3   H
ATOM   4338  HZ3 LYS P 493     160.879 115.501  98.647  0.00  0.00      P3   H
ATOM   4339  C   LYS P 493     165.211 111.957 102.302  1.00 12.01      P3   C
ATOM   4340  O   LYS P 493     165.701 112.416 101.270  1.00 16.00      P3   O
ATOM   4341  N   PHE P 494     165.206 110.660 102.591  1.00 14.01      P3   N
ATOM   4342  HN  PHE P 494     164.793 110.281 103.417  0.00  0.00      P3   H
ATOM   4343  CA  PHE P 494     165.816 109.665 101.707  1.00 12.01      P3   C
ATOM   4344  HA  PHE P 494     166.422 110.242 101.019  0.00  0.00      P3   H
ATOM   4345  CB  PHE P 494     166.658 108.701 102.546  1.00 12.01      P3   C
ATOM   4346  HB1 PHE P 494     166.038 108.309 103.382  0.00  0.00      P3   H
ATOM   4347  HB2 PHE P 494     166.985 107.827 101.943  0.00  0.00      P3   H
ATOM   4348  CG  PHE P 494     167.859 109.343 103.182  1.00 12.01      P3   C
ATOM   4349  CD1 PHE P 494     168.368 110.545 102.697  1.00 12.01      P3   C
ATOM   4350  HD1 PHE P 494     167.882 111.035 101.864  0.00  0.00      P3   H
ATOM   4351  CE1 PHE P 494     169.498 111.121 103.266  1.00 12.01      P3   C
ATOM   4352  HE1 PHE P 494     169.881 112.055 102.881  0.00  0.00      P3   H
ATOM   4353  CZ  PHE P 494     170.130 110.495 104.336  1.00 12.01      P3   C
ATOM   4354  HZ  PHE P 494     171.002 110.944 104.789  0.00  0.00      P3   H
ATOM   4355  CD2 PHE P 494     168.503 108.728 104.252  1.00 12.01      P3   C
ATOM   4356  HD2 PHE P 494     168.138 107.784 104.632  0.00  0.00      P3   H
ATOM   4357  CE2 PHE P 494     169.633 109.297 104.828  1.00 12.01      P3   C
ATOM   4358  HE2 PHE P 494     170.121 108.804 105.657  0.00  0.00      P3   H
ATOM   4359  C   PHE P 494     164.820 108.868 100.866  1.00 12.01      P3   C
ATOM   4360  O   PHE P 494     163.835 108.343 101.386  1.00 16.00      P3   O
ATOM   4361  N   PHE P 495     165.085 108.780  99.563  1.00 14.01      P3   N
ATOM   4362  HN  PHE P 495     165.872 109.211  99.125  0.00  0.00      P3   H
ATOM   4363  CA  PHE P 495     164.222 108.026  98.652  1.00 12.01      P3   C
ATOM   4364  HA  PHE P 495     163.221 108.058  99.064  0.00  0.00      P3   H
ATOM   4365  CB  PHE P 495     164.296 108.589  97.228  1.00 12.01      P3   C
ATOM   4366  HB1 PHE P 495     165.355 108.583  96.889  0.00  0.00      P3   H
ATOM   4367  HB2 PHE P 495     163.721 107.957  96.517  0.00  0.00      P3   H
ATOM   4368  CG  PHE P 495     163.831 110.010  97.113  1.00 12.01      P3   C
ATOM   4369  CD1 PHE P 495     164.633 111.059  97.559  1.00 12.01      P3   C
ATOM   4370  HD1 PHE P 495     165.612 110.848  97.967  0.00  0.00      P3   H
ATOM   4371  CE1 PHE P 495     164.188 112.381  97.492  1.00 12.01      P3   C
ATOM   4372  HE1 PHE P 495     164.824 113.184  97.837  0.00  0.00      P3   H
ATOM   4373  CZ  PHE P 495     162.927 112.659  96.974  1.00 12.01      P3   C
ATOM   4374  HZ  PHE P 495     162.577 113.680  96.913  0.00  0.00      P3   H
ATOM   4375  CD2 PHE P 495     162.573 110.303  96.595  1.00 12.01      P3   C
ATOM   4376  HD2 PHE P 495     161.926 109.503  96.261  0.00  0.00      P3   H
ATOM   4377  CE2 PHE P 495     162.118 111.617  96.523  1.00 12.01      P3   C
ATOM   4378  HE2 PHE P 495     161.137 111.826  96.118  0.00  0.00      P3   H
ATOM   4379  C   PHE P 495     164.655 106.562  98.642  1.00 12.01      P3   C
ATOM   4380  O   PHE P 495     165.802 106.248  98.335  1.00 16.00      P3   O
ATOM   4381  N   MET P 496     163.726 105.677  98.982  1.00 14.01      P3   N
ATOM   4382  HN  MET P 496     162.788 105.922  99.219  0.00  0.00      P3   H
ATOM   4383  CA  MET P 496     164.007 104.249  99.037  1.00 12.01      P3   C
ATOM   4384  HA  MET P 496     164.990 104.157  99.482  0.00  0.00      P3   H
ATOM   4385  CB  MET P 496     162.964 103.562  99.924  1.00 12.01      P3   C
ATOM   4386  HB1 MET P 496     161.966 103.767  99.470  0.00  0.00      P3   H
ATOM   4387  HB2 MET P 496     163.107 102.459  99.876  0.00  0.00      P3   H
ATOM   4388  CG  MET P 496     162.979 104.062 101.363  1.00 12.01      P3   C
ATOM   4389  HG1 MET P 496     162.860 105.166 101.389  0.00  0.00      P3   H
ATOM   4390  HG2 MET P 496     162.126 103.618 101.922  0.00  0.00      P3   H
ATOM   4391  SD  MET P 496     164.516 103.658 102.249  1.00 32.06      P3   S
ATOM   4392  CE  MET P 496     164.351 101.884 102.394  1.00 12.01      P3   C
ATOM   4393  HE1 MET P 496     165.219 101.448 102.934  0.00  0.00      P3   H
ATOM   4394  HE2 MET P 496     163.430 101.614 102.954  0.00  0.00      P3   H
ATOM   4395  HE3 MET P 496     164.296 101.404 101.393  0.00  0.00      P3   H
ATOM   4396  C   MET P 496     164.057 103.574  97.662  1.00 12.01      P3   C
ATOM   4397  O   MET P 496     163.026 103.224  97.085  1.00 16.00      P3   O
ATOM   4398  N   ARG P 497     165.269 103.394  97.149  1.00 14.01      P3   N
ATOM   4399  HN  ARG P 497     166.082 103.694  97.642  0.00  0.00      P3   H
ATOM   4400  CA  ARG P 497     165.486 102.757  95.855  1.00 12.01      P3   C
ATOM   4401  HA  ARG P 497     165.017 101.780  95.847  0.00  0.00      P3   H
ATOM   4402  CB  ARG P 497     164.959 103.648  94.727  1.00 12.01      P3   C
ATOM   4403  HB1 ARG P 497     165.357 103.220  93.776  0.00  0.00      P3   H
ATOM   4404  HB2 ARG P 497     163.852 103.555  94.665  0.00  0.00      P3   H
ATOM   4405  CG  ARG P 497     165.384 105.113  94.816  1.00 12.01      P3   C
ATOM   4406  HG1 ARG P 497     164.476 105.736  94.974  0.00  0.00      P3   H
ATOM   4407  HG2 ARG P 497     166.006 105.255  95.730  0.00  0.00      P3   H
ATOM   4408  CD  ARG P 497     166.197 105.566  93.607  1.00 12.01      P3   C
ATOM   4409  HD1 ARG P 497     165.634 105.333  92.674  0.00  0.00      P3   H
ATOM   4410  HD2 ARG P 497     166.400 106.662  93.638  0.00  0.00      P3   H
ATOM   4411  NE  ARG P 497     167.502 104.912  93.541  1.00 14.01      P3   N
ATOM   4412  HE  ARG P 497     167.616 104.187  94.229  0.00  0.00      P3   H
ATOM   4413  CZ  ARG P 497     168.465 105.218  92.673  1.00 12.01      P3   C
ATOM   4414  NH1 ARG P 497     168.290 106.180  91.774  1.00 14.01      P3   N
ATOM   4415 HH11 ARG P 497     168.998 106.388  91.114  0.00  0.00      P3   H
ATOM   4416 HH12 ARG P 497     167.370 106.574  91.719  0.00  0.00      P3   H
ATOM   4417  NH2 ARG P 497     169.615 104.555  92.706  1.00 14.01      P3   N
ATOM   4418 HH21 ARG P 497     170.364 104.836  92.122  0.00  0.00      P3   H
ATOM   4419 HH22 ARG P 497     169.752 103.933  93.465  0.00  0.00      P3   H
ATOM   4420  C   ARG P 497     166.982 102.523  95.679  1.00 12.01      P3   C
ATOM   4421  O   ARG P 497     167.499 102.555  94.560  1.00 16.00      P3   O
ATOM   4422  N   LYS P 498     167.664 102.287  96.800  1.00 14.01      P3   N
ATOM   4423  HN  LYS P 498     167.226 102.254  97.697  0.00  0.00      P3   H
ATOM   4424  CA  LYS P 498     169.107 102.058  96.806  1.00 12.01      P3   C
ATOM   4425  HA  LYS P 498     169.355 101.647  95.835  0.00  0.00      P3   H
ATOM   4426  CB  LYS P 498     169.840 103.381  97.040  1.00 12.01      P3   C
ATOM   4427  HB1 LYS P 498     170.893 103.130  97.304  0.00  0.00      P3   H
ATOM   4428  HB2 LYS P 498     169.884 103.945  96.082  0.00  0.00      P3   H
ATOM   4429  CG  LYS P 498     169.286 104.299  98.145  1.00 12.01      P3   C
ATOM   4430  HG1 LYS P 498     169.849 105.260  98.136  0.00  0.00      P3   H
ATOM   4431  HG2 LYS P 498     168.221 104.536  97.920  0.00  0.00      P3   H
ATOM   4432  CD  LYS P 498     169.386 103.706  99.548  1.00 12.01      P3   C
ATOM   4433  HD1 LYS P 498     170.128 102.875  99.527  0.00  0.00      P3   H
ATOM   4434  HD2 LYS P 498     169.785 104.493 100.229  0.00  0.00      P3   H
ATOM   4435  CE  LYS P 498     168.032 103.215 100.032  1.00 12.01      P3   C
ATOM   4436  HE1 LYS P 498     167.302 104.054 100.065  0.00  0.00      P3   H
ATOM   4437  HE2 LYS P 498     167.635 102.430  99.351  0.00  0.00      P3   H
ATOM   4438  NZ  LYS P 498     168.101 102.629 101.400  1.00 14.01      P3   N
ATOM   4439  HZ1 LYS P 498     167.158 102.306 101.697  0.00  0.00      P3   H
ATOM   4440  HZ2 LYS P 498     168.758 101.823 101.400  0.00  0.00      P3   H
ATOM   4441  HZ3 LYS P 498     168.445 103.349 102.067  0.00  0.00      P3   H
ATOM   4442  C   LYS P 498     169.543 101.033  97.862  1.00 12.01      P3   C
ATOM   4443  O   LYS P 498     168.806 100.732  98.797  1.00 16.00      P3   O
ATOM   4444  N   VAL P 499     170.761 100.522  97.696  1.00 14.01      P3   N
ATOM   4445  HN  VAL P 499     171.352 100.811  96.947  0.00  0.00      P3   H
ATOM   4446  CA  VAL P 499     171.347  99.510  98.571  1.00 12.01      P3   C
ATOM   4447  HA  VAL P 499     170.722  98.637  98.427  0.00  0.00      P3   H
ATOM   4448  CB  VAL P 499     172.790  99.177  98.117  1.00 12.01      P3   C
ATOM   4449  HB  VAL P 499     173.276  98.595  98.938  0.00  0.00      P3   H
ATOM   4450  CG1 VAL P 499     172.745  98.337  96.852  1.00 12.01      P3   C
ATOM   4451 HG11 VAL P 499     173.775  98.124  96.494  0.00  0.00      P3   H
ATOM   4452 HG12 VAL P 499     172.247  97.361  97.026  0.00  0.00      P3   H
ATOM   4453 HG13 VAL P 499     172.204  98.874  96.043  0.00  0.00      P3   H
ATOM   4454  CG2 VAL P 499     173.583 100.440  97.861  1.00 12.01      P3   C
ATOM   4455 HG21 VAL P 499     174.604 100.196  97.498  0.00  0.00      P3   H
ATOM   4456 HG22 VAL P 499     173.080 101.068  97.095  0.00  0.00      P3   H
ATOM   4457 HG23 VAL P 499     173.692 101.041  98.788  0.00  0.00      P3   H
ATOM   4458  C   VAL P 499     171.386  99.804 100.070  1.00 12.01      P3   C
ATOM   4459  O   VAL P 499     171.339 100.953 100.499  1.00 16.00      P3   O
ATOM   4460  N   GLN P 500     171.489  98.734 100.854  1.00 14.01      P3   N
ATOM   4461  HN  GLN P 500     171.523  97.808 100.483  0.00  0.00      P3   H
ATOM   4462  CA  GLN P 500     171.562  98.805 102.310  1.00 12.01      P3   C
ATOM   4463  HA  GLN P 500     171.934  99.783 102.590  0.00  0.00      P3   H
ATOM   4464  CB  GLN P 500     170.195  98.501 102.930  1.00 12.01      P3   C
ATOM   4465  HB1 GLN P 500     169.466  99.203 102.463  0.00  0.00      P3   H
ATOM   4466  HB2 GLN P 500     169.874  97.476 102.632  0.00  0.00      P3   H
ATOM   4467  CG  GLN P 500     170.130  98.655 104.438  1.00 12.01      P3   C
ATOM   4468  HG1 GLN P 500     169.174  98.245 104.829  0.00  0.00      P3   H
ATOM   4469  HG2 GLN P 500     170.961  98.105 104.925  0.00  0.00      P3   H
ATOM   4470  CD  GLN P 500     170.184 100.101 104.868  1.00 12.01      P3   C
ATOM   4471  OE1 GLN P 500     169.269 100.875 104.588  1.00 16.00      P3   O
ATOM   4472  NE2 GLN P 500     171.260 100.476 105.546  1.00 14.01      P3   N
ATOM   4473 HE21 GLN P 500     171.300 101.428 105.836  0.00  0.00      P3   H
ATOM   4474 HE22 GLN P 500     171.985  99.819 105.726  0.00  0.00      P3   H
ATOM   4475  C   GLN P 500     172.592  97.769 102.774  1.00 12.01      P3   C
ATOM   4476  O   GLN P 500     172.418  96.571 102.553  1.00 16.00      P3   O
ATOM   4477  N   ILE P 501     173.666  98.234 103.405  1.00 14.01      P3   N
ATOM   4478  HN  ILE P 501     173.824  99.200 103.599  0.00  0.00      P3   H
ATOM   4479  CA  ILE P 501     174.729  97.345 103.878  1.00 12.01      P3   C
ATOM   4480  HA  ILE P 501     174.449  96.359 103.529  0.00  0.00      P3   H
ATOM   4481  CB  ILE P 501     176.105  97.762 103.278  1.00 12.01      P3   C
ATOM   4482  HB  ILE P 501     176.057  98.879 103.217  0.00  0.00      P3   H
ATOM   4483  CG2 ILE P 501     177.243  97.216 104.132  1.00 12.01      P3   C
ATOM   4484 HG21 ILE P 501     178.216  97.637 103.802  0.00  0.00      P3   H
ATOM   4485 HG22 ILE P 501     177.103  97.488 105.199  0.00  0.00      P3   H
ATOM   4486 HG23 ILE P 501     177.301  96.110 104.057  0.00  0.00      P3   H
ATOM   4487  CG1 ILE P 501     176.237  97.241 101.839  1.00 12.01      P3   C
ATOM   4488 HG11 ILE P 501     177.236  97.513 101.430  0.00  0.00      P3   H
ATOM   4489 HG12 ILE P 501     176.179  96.129 101.851  0.00  0.00      P3   H
ATOM   4490  CD  ILE P 501     175.182  97.739 100.883  1.00 12.01      P3   C
ATOM   4491  HD1 ILE P 501     175.315  97.271  99.883  0.00  0.00      P3   H
ATOM   4492  HD2 ILE P 501     174.166  97.484 101.253  0.00  0.00      P3   H
ATOM   4493  HD3 ILE P 501     175.246  98.840 100.758  0.00  0.00      P3   H
ATOM   4494  C   ILE P 501     174.837  97.261 105.398  1.00 12.01      P3   C
ATOM   4495  O   ILE P 501     174.650  98.248 106.106  1.00 16.00      P3   O
ATOM   4496  N   ASN P 502     175.147  96.063 105.886  1.00 14.01      P3   N
ATOM   4497  HN  ASN P 502     175.307  95.270 105.299  0.00  0.00      P3   H
ATOM   4498  CA  ASN P 502     175.282  95.795 107.318  1.00 12.01      P3   C
ATOM   4499  HA  ASN P 502     174.593  96.466 107.820  0.00  0.00      P3   H
ATOM   4500  CB  ASN P 502     174.966  94.315 107.564  1.00 12.01      P3   C
ATOM   4501  HB1 ASN P 502     173.996  94.087 107.070  0.00  0.00      P3   H
ATOM   4502  HB2 ASN P 502     175.738  93.673 107.093  0.00  0.00      P3   H
ATOM   4503  CG  ASN P 502     174.829  93.964 109.038  1.00 12.01      P3   C
ATOM   4504  OD1 ASN P 502     174.608  94.828 109.887  1.00 16.00      P3   O
ATOM   4505  ND2 ASN P 502     174.911  92.674 109.337  1.00 14.01      P3   N
ATOM   4506 HD21 ASN P 502     174.813  92.419 110.295  0.00  0.00      P3   H
ATOM   4507 HD22 ASN P 502     175.035  92.002 108.614  0.00  0.00      P3   H
ATOM   4508  C   ASN P 502     176.700  96.146 107.789  1.00 12.01      P3   C
ATOM   4509  O   ASN P 502     177.666  95.958 107.052  1.00 16.00      P3   O
ATOM   4510  N   ASP P 503     176.817  96.676 109.006  1.00 14.01      P3   N
ATOM   4511  HN  ASP P 503     176.057  96.859 109.624  0.00  0.00      P3   H
ATOM   4512  CA  ASP P 503     178.116  97.052 109.570  1.00 12.01      P3   C
ATOM   4513  HA  ASP P 503     178.865  96.662 108.890  0.00  0.00      P3   H
ATOM   4514  CB  ASP P 503     178.232  98.578 109.714  1.00 12.01      P3   C
ATOM   4515  HB1 ASP P 503     177.256  98.989 110.043  0.00  0.00      P3   H
ATOM   4516  HB2 ASP P 503     178.995  98.842 110.473  0.00  0.00      P3   H
ATOM   4517  CG  ASP P 503     178.594  99.268 108.414  1.00 12.01      P3   C
ATOM   4518  OD1 ASP P 503     178.735  98.581 107.385  1.00 16.00      P3   O
ATOM   4519  OD2 ASP P 503     178.748 100.504 108.420  1.00 16.00      P3   O
ATOM   4520  C   ASP P 503     178.382  96.415 110.930  1.00 12.01      P3   C
ATOM   4521  O   ASP P 503     177.496  96.348 111.782  1.00 16.00      P3   O
ATOM   4522  N   LYS P 504     179.617  95.958 111.130  1.00 14.01      P3   N
ATOM   4523  HN  LYS P 504     180.338  96.011 110.441  0.00  0.00      P3   H
ATOM   4524  CA  LYS P 504     180.011  95.336 112.393  1.00 12.01      P3   C
ATOM   4525  HA  LYS P 504     179.182  94.737 112.750  0.00  0.00      P3   H
ATOM   4526  CB  LYS P 504     181.289  94.511 112.203  1.00 12.01      P3   C
ATOM   4527  HB1 LYS P 504     182.116  95.230 111.996  0.00  0.00      P3   H
ATOM   4528  HB2 LYS P 504     181.543  94.010 113.164  0.00  0.00      P3   H
ATOM   4529  CG  LYS P 504     181.189  93.505 111.063  1.00 12.01      P3   C
ATOM   4530  HG1 LYS P 504     180.874  94.035 110.136  0.00  0.00      P3   H
ATOM   4531  HG2 LYS P 504     182.198  93.073 110.871  0.00  0.00      P3   H
ATOM   4532  CD  LYS P 504     180.193  92.375 111.327  1.00 12.01      P3   C
ATOM   4533  HD1 LYS P 504     179.234  92.825 111.672  0.00  0.00      P3   H
ATOM   4534  HD2 LYS P 504     179.991  91.858 110.360  0.00  0.00      P3   H
ATOM   4535  CE  LYS P 504     180.704  91.370 112.355  1.00 12.01      P3   C
ATOM   4536  HE1 LYS P 504     180.893  91.872 113.330  0.00  0.00      P3   H
ATOM   4537  HE2 LYS P 504     179.958  90.561 112.515  0.00  0.00      P3   H
ATOM   4538  NZ  LYS P 504     181.977  90.734 111.918  1.00 14.01      P3   N
ATOM   4539  HZ1 LYS P 504     182.302  90.056 112.637  0.00  0.00      P3   H
ATOM   4540  HZ2 LYS P 504     181.825  90.236 111.017  0.00  0.00      P3   H
ATOM   4541  HZ3 LYS P 504     182.702  91.468 111.784  0.00  0.00      P3   H
ATOM   4542  C   LYS P 504     180.255  96.435 113.422  1.00 12.01      P3   C
ATOM   4543  O   LYS P 504     180.556  97.574 113.060  1.00 16.00      P3   O
ATOM   4544  N   ASP P 505     180.120  96.100 114.702  1.00 14.01      P3   N
ATOM   4545  HN  ASP P 505     179.869  95.200 115.048  0.00  0.00      P3   H
ATOM   4546  CA  ASP P 505     180.340  97.077 115.764  1.00 12.01      P3   C
ATOM   4547  HA  ASP P 505     179.644  97.893 115.607  0.00  0.00      P3   H
ATOM   4548  CB  ASP P 505     180.175  96.422 117.135  1.00 12.01      P3   C
ATOM   4549  HB1 ASP P 505     180.933  95.621 117.251  0.00  0.00      P3   H
ATOM   4550  HB2 ASP P 505     180.326  97.165 117.943  0.00  0.00      P3   H
ATOM   4551  CG  ASP P 505     178.818  95.786 117.319  1.00 12.01      P3   C
ATOM   4552  OD1 ASP P 505     177.801  96.501 117.207  1.00 16.00      P3   O
ATOM   4553  OD2 ASP P 505     178.770  94.569 117.578  1.00 16.00      P3   O
ATOM   4554  C   ASP P 505     181.742  97.665 115.646  1.00 12.01      P3   C
ATOM   4555  O   ASP P 505     182.652  97.030 115.109  1.00 16.00      P3   O
ATOM   4556  N   ASP P 506     181.907  98.885 116.143  1.00 14.01      P3   N
ATOM   4557  HN  ASP P 506     181.196  99.430 116.579  0.00  0.00      P3   H
ATOM   4558  CA  ASP P 506     183.194  99.566 116.094  1.00 12.01      P3   C
ATOM   4559  HA  ASP P 506     183.965  98.810 115.999  0.00  0.00      P3   H
ATOM   4560  CB  ASP P 506     183.210 100.586 114.952  1.00 12.01      P3   C
ATOM   4561  HB1 ASP P 506     184.258 100.874 114.735  0.00  0.00      P3   H
ATOM   4562  HB2 ASP P 506     182.771 100.150 114.033  0.00  0.00      P3   H
ATOM   4563  CG  ASP P 506     182.479 101.841 115.247  1.00 12.01      P3   C
ATOM   4564  OD1 ASP P 506     182.835 102.816 114.567  1.00 16.00      P3   O
ATOM   4565  OD2 ASP P 506     181.579 101.880 116.108  1.00 16.00      P3   O
ATOM   4566  C   ASP P 506     183.440 100.281 117.414  1.00 12.01      P3   C
ATOM   4567  O   ASP P 506     182.522 100.869 117.988  1.00 16.00      P3   O
ATOM   4568  N   THR P 507     184.679 100.227 117.899  1.00 14.01      P3   N
ATOM   4569  HN  THR P 507     185.438  99.745 117.463  0.00  0.00      P3   H
ATOM   4570  CA  THR P 507     185.030 100.892 119.149  1.00 12.01      P3   C
ATOM   4571  HA  THR P 507     184.454 100.421 119.934  0.00  0.00      P3   H
ATOM   4572  CB  THR P 507     186.562 100.877 119.395  1.00 12.01      P3   C
ATOM   4573  HB  THR P 507     187.027 101.316 118.479  0.00  0.00      P3   H
ATOM   4574  OG1 THR P 507     187.017  99.524 119.517  1.00 16.00      P3   O
ATOM   4575  HG1 THR P 507     187.965  99.586 119.678  0.00  0.00      P3   H
ATOM   4576  CG2 THR P 507     186.909 101.628 120.671  1.00 12.01      P3   C
ATOM   4577 HG21 THR P 507     188.009 101.717 120.790  0.00  0.00      P3   H
ATOM   4578 HG22 THR P 507     186.484 102.654 120.644  0.00  0.00      P3   H
ATOM   4579 HG23 THR P 507     186.504 101.107 121.565  0.00  0.00      P3   H
ATOM   4580  C   THR P 507     184.552 102.338 119.068  1.00 12.01      P3   C
ATOM   4581  O   THR P 507     184.430 103.021 120.083  1.00 16.00      P3   O
ATOM   4582  N   ASN P 508     184.271 102.795 117.844  1.00 14.01      P3   N
ATOM   4583  HN  ASN P 508     184.373 102.229 117.027  0.00  0.00      P3   H
ATOM   4584  CA  ASN P 508     183.798 104.138 117.588  1.00 12.01      P3   C
ATOM   4585  HA  ASN P 508     184.526 104.805 118.037  0.00  0.00      P3   H
ATOM   4586  CB  ASN P 508     183.758 104.402 116.088  1.00 12.01      P3   C
ATOM   4587  HB1 ASN P 508     184.754 104.138 115.669  0.00  0.00      P3   H
ATOM   4588  HB2 ASN P 508     183.008 103.746 115.601  0.00  0.00      P3   H
ATOM   4589  CG  ASN P 508     183.477 105.867 115.740  1.00 12.01      P3   C
ATOM   4590  OD1 ASN P 508     183.294 106.202 114.569  1.00 16.00      P3   O
ATOM   4591  ND2 ASN P 508     183.451 106.740 116.745  1.00 14.01      P3   N
ATOM   4592 HD21 ASN P 508     183.257 107.691 116.520  0.00  0.00      P3   H
ATOM   4593 HD22 ASN P 508     183.592 106.428 117.679  0.00  0.00      P3   H
ATOM   4594  C   ASN P 508     182.470 104.377 118.278  1.00 12.01      P3   C
ATOM   4595  O   ASN P 508     181.664 105.214 117.851  1.00 16.00      P3   O
ATOM   4596  N   GLU P 509     182.232 103.633 119.355  1.00 14.01      P3   N
ATOM   4597  HN  GLU P 509     182.871 102.949 119.694  0.00  0.00      P3   H
ATOM   4598  CA  GLU P 509     181.012 103.747 120.144  1.00 12.01      P3   C
ATOM   4599  HA  GLU P 509     181.112 103.077 120.989  0.00  0.00      P3   H
ATOM   4600  CB  GLU P 509     180.842 105.179 120.658  1.00 12.01      P3   C
ATOM   4601  HB1 GLU P 509     180.765 105.857 119.777  0.00  0.00      P3   H
ATOM   4602  HB2 GLU P 509     179.875 105.273 121.201  0.00  0.00      P3   H
ATOM   4603  CG  GLU P 509     181.982 105.666 121.553  1.00 12.01      P3   C
ATOM   4604  HG1 GLU P 509     182.944 105.548 121.022  0.00  0.00      P3   H
ATOM   4605  HG2 GLU P 509     181.845 106.731 121.827  0.00  0.00      P3   H
ATOM   4606  CD  GLU P 509     182.135 104.864 122.844  1.00 12.01      P3   C
ATOM   4607  OE1 GLU P 509     183.048 105.192 123.632  1.00 16.00      P3   O
ATOM   4608  OE2 GLU P 509     181.355 103.915 123.081  1.00 16.00      P3   O
ATOM   4609  C   GLU P 509     179.763 103.327 119.380  1.00 12.01      P3   C
ATOM   4610  O   GLU P 509     178.701 103.147 119.984  1.00 16.00      P3   O
ATOM   4611  N   TYR P 510     179.864 103.169 118.062  1.00 14.01      P3   N
ATOM   4612  HN  TYR P 510     180.677 103.297 117.496  0.00  0.00      P3   H
ATOM   4613  CA  TYR P 510     178.678 102.766 117.330  1.00 12.01      P3   C
ATOM   4614  HA  TYR P 510     177.829 103.096 117.917  0.00  0.00      P3   H
ATOM   4615  CB  TYR P 510     178.591 103.465 115.952  1.00 12.01      P3   C
ATOM   4616  HB1 TYR P 510     177.532 103.469 115.612  0.00  0.00      P3   H
ATOM   4617  HB2 TYR P 510     178.915 104.525 116.028  0.00  0.00      P3   H
ATOM   4618  CG  TYR P 510     179.349 102.878 114.771  1.00 12.01      P3   C
ATOM   4619  CD1 TYR P 510     179.043 101.611 114.274  1.00 12.01      P3   C
ATOM   4620  HD1 TYR P 510     178.339 100.982 114.802  0.00  0.00      P3   H
ATOM   4621  CE1 TYR P 510     179.644 101.122 113.115  1.00 12.01      P3   C
ATOM   4622  HE1 TYR P 510     179.402 100.137 112.744  0.00  0.00      P3   H
ATOM   4623  CZ  TYR P 510     180.566 101.905 112.438  1.00 12.01      P3   C
ATOM   4624  OH  TYR P 510     181.145 101.433 111.281  1.00 16.00      P3   O
ATOM   4625  HH  TYR P 510     181.692 102.136 110.925  0.00  0.00      P3   H
ATOM   4626  CD2 TYR P 510     180.287 103.642 114.077  1.00 12.01      P3   C
ATOM   4627  HD2 TYR P 510     180.586 104.608 114.459  0.00  0.00      P3   H
ATOM   4628  CE2 TYR P 510     180.894 103.165 112.915  1.00 12.01      P3   C
ATOM   4629  HE2 TYR P 510     181.630 103.771 112.407  0.00  0.00      P3   H
ATOM   4630  C   TYR P 510     178.582 101.251 117.215  1.00 12.01      P3   C
ATOM   4631  O   TYR P 510     179.479 100.572 116.713  1.00 16.00      P3   O
ATOM   4632  N   LYS P 511     177.482 100.738 117.748  1.00 14.01      P3   N
ATOM   4633  HN  LYS P 511     176.794 101.315 118.185  0.00  0.00      P3   H
ATOM   4634  CA  LYS P 511     177.183  99.317 117.745  1.00 12.01      P3   C
ATOM   4635  HA  LYS P 511     177.819  98.818 117.024  0.00  0.00      P3   H
ATOM   4636  CB  LYS P 511     177.301  98.762 119.168  1.00 12.01      P3   C
ATOM   4637  HB1 LYS P 511     176.840  97.747 119.163  0.00  0.00      P3   H
ATOM   4638  HB2 LYS P 511     178.377  98.616 119.412  0.00  0.00      P3   H
ATOM   4639  CG  LYS P 511     176.628  99.586 120.275  1.00 12.01      P3   C
ATOM   4640  HG1 LYS P 511     176.991  99.230 121.266  0.00  0.00      P3   H
ATOM   4641  HG2 LYS P 511     176.936 100.652 120.172  0.00  0.00      P3   H
ATOM   4642  CD  LYS P 511     175.107  99.487 120.256  1.00 12.01      P3   C
ATOM   4643  HD1 LYS P 511     174.745  99.826 119.258  0.00  0.00      P3   H
ATOM   4644  HD2 LYS P 511     174.828  98.413 120.365  0.00  0.00      P3   H
ATOM   4645  CE  LYS P 511     174.488 100.318 121.372  1.00 12.01      P3   C
ATOM   4646  HE1 LYS P 511     173.378 100.246 121.342  0.00  0.00      P3   H
ATOM   4647  HE2 LYS P 511     174.837  99.960 122.366  0.00  0.00      P3   H
ATOM   4648  NZ  LYS P 511     174.848 101.758 121.260  1.00 14.01      P3   N
ATOM   4649  HZ1 LYS P 511     174.409 102.296 122.035  0.00  0.00      P3   H
ATOM   4650  HZ2 LYS P 511     175.882 101.862 121.309  0.00  0.00      P3   H
ATOM   4651  HZ3 LYS P 511     174.510 102.129 120.349  0.00  0.00      P3   H
ATOM   4652  C   LYS P 511     175.746  99.186 117.252  1.00 12.01      P3   C
ATOM   4653  O   LYS P 511     174.974 100.140 117.352  1.00 16.00      P3   O
ATOM   4654  N   HSD P 512     175.390  98.023 116.713  1.00 14.01      P3   N
ATOM   4655  HN  HSD P 512     176.003  97.241 116.610  0.00  0.00      P3   H
ATOM   4656  CA  HSD P 512     174.030  97.816 116.222  1.00 12.01      P3   C
ATOM   4657  HA  HSD P 512     173.951  96.835 115.770  0.00  0.00      P3   H
ATOM   4658  CB  HSD P 512     173.034  98.049 117.358  1.00 12.01      P3   C
ATOM   4659  HB1 HSD P 512     173.025  99.131 117.615  0.00  0.00      P3   H
ATOM   4660  HB2 HSD P 512     172.009  97.793 117.012  0.00  0.00      P3   H
ATOM   4661  ND1 HSD P 512     172.665  97.456 119.784  1.00 14.01      P3   N
ATOM   4662  HD1 HSD P 512     171.875  98.053 119.926  0.00  0.00      P3   H
ATOM   4663  CG  HSD P 512     173.342  97.268 118.599  1.00 12.01      P3   C
ATOM   4664  CE1 HSD P 512     173.148  96.632 120.700  1.00 12.01      P3   C
ATOM   4665  HE1 HSD P 512     172.778  96.578 121.727  0.00  0.00      P3   H
ATOM   4666  NE2 HSD P 512     174.113  95.919 120.149  1.00 14.01      P3   N
ATOM   4667  CD2 HSD P 512     174.255  96.298 118.835  1.00 12.01      P3   C
ATOM   4668  HD2 HSD P 512     175.006  95.880 118.175  0.00  0.00      P3   H
ATOM   4669  C   HSD P 512     173.804  98.844 115.121  1.00 12.01      P3   C
ATOM   4670  O   HSD P 512     172.824  99.585 115.137  1.00 16.00      P3   O
ATOM   4671  N   ALA P 513     174.728  98.879 114.171  1.00 14.01      P3   N
ATOM   4672  HN  ALA P 513     175.511  98.258 114.151  0.00  0.00      P3   H
ATOM   4673  CA  ALA P 513     174.663  99.835 113.082  1.00 12.01      P3   C
ATOM   4674  HA  ALA P 513     173.774 100.445 113.197  0.00  0.00      P3   H
ATOM   4675  CB  ALA P 513     175.877 100.752 113.144  1.00 12.01      P3   C
ATOM   4676  HB1 ALA P 513     175.915 101.253 114.135  0.00  0.00      P3   H
ATOM   4677  HB2 ALA P 513     176.819 100.176 113.016  0.00  0.00      P3   H
ATOM   4678  HB3 ALA P 513     175.835 101.540 112.362  0.00  0.00      P3   H
ATOM   4679  C   ALA P 513     174.574  99.202 111.703  1.00 12.01      P3   C
ATOM   4680  O   ALA P 513     174.858  98.022 111.522  1.00 16.00      P3   O
ATOM   4681  N   PHE P 514     174.188 100.018 110.729  1.00 14.01      P3   N
ATOM   4682  HN  PHE P 514     173.959 100.978 110.883  0.00  0.00      P3   H
ATOM   4683  CA  PHE P 514     174.065  99.584 109.348  1.00 12.01      P3   C
ATOM   4684  HA  PHE P 514     174.881  98.904 109.136  0.00  0.00      P3   H
ATOM   4685  CB  PHE P 514     172.684  98.951 109.100  1.00 12.01      P3   C
ATOM   4686  HB1 PHE P 514     172.595  98.682 108.025  0.00  0.00      P3   H
ATOM   4687  HB2 PHE P 514     172.563  98.013 109.683  0.00  0.00      P3   H
ATOM   4688  CG  PHE P 514     171.535  99.869 109.396  1.00 12.01      P3   C
ATOM   4689  CD1 PHE P 514     171.141 100.835 108.478  1.00 12.01      P3   C
ATOM   4690  HD1 PHE P 514     171.649 100.908 107.526  0.00  0.00      P3   H
ATOM   4691  CE1 PHE P 514     170.104 101.712 108.775  1.00 12.01      P3   C
ATOM   4692  HE1 PHE P 514     169.802 102.456 108.052  0.00  0.00      P3   H
ATOM   4693  CZ  PHE P 514     169.449 101.629 110.002  1.00 12.01      P3   C
ATOM   4694  HZ  PHE P 514     168.638 102.305 110.233  0.00  0.00      P3   H
ATOM   4695  CD2 PHE P 514     170.872  99.794 110.619  1.00 12.01      P3   C
ATOM   4696  HD2 PHE P 514     171.177  99.063 111.355  0.00  0.00      P3   H
ATOM   4697  CE2 PHE P 514     169.833 100.669 110.923  1.00 12.01      P3   C
ATOM   4698  HE2 PHE P 514     169.330 100.597 111.877  0.00  0.00      P3   H
ATOM   4699  C   PHE P 514     174.271 100.811 108.479  1.00 12.01      P3   C
ATOM   4700  O   PHE P 514     174.077 101.938 108.927  1.00 16.00      P3   O
ATOM   4701  N   GLU P 515     174.662 100.581 107.234  1.00 14.01      P3   N
ATOM   4702  HN  GLU P 515     174.789  99.668 106.856  0.00  0.00      P3   H
ATOM   4703  CA  GLU P 515     174.944 101.653 106.297  1.00 12.01      P3   C
ATOM   4704  HA  GLU P 515     174.872 102.580 106.852  0.00  0.00      P3   H
ATOM   4705  CB  GLU P 515     176.363 101.450 105.757  1.00 12.01      P3   C
ATOM   4706  HB1 GLU P 515     177.072 101.501 106.615  0.00  0.00      P3   H
ATOM   4707  HB2 GLU P 515     176.464 100.424 105.339  0.00  0.00      P3   H
ATOM   4708  CG  GLU P 515     176.834 102.440 104.715  1.00 12.01      P3   C
ATOM   4709  HG1 GLU P 515     176.178 102.382 103.827  0.00  0.00      P3   H
ATOM   4710  HG2 GLU P 515     176.817 103.474 105.113  0.00  0.00      P3   H
ATOM   4711  CD  GLU P 515     178.235 102.112 104.234  1.00 12.01      P3   C
ATOM   4712  OE1 GLU P 515     178.419 101.043 103.606  1.00 16.00      P3   O
ATOM   4713  OE2 GLU P 515     179.159 102.911 104.493  1.00 16.00      P3   O
ATOM   4714  C   GLU P 515     173.956 101.742 105.134  1.00 12.01      P3   C
ATOM   4715  O   GLU P 515     173.639 100.744 104.492  1.00 16.00      P3   O
ATOM   4716  N   ILE P 516     173.472 102.950 104.871  1.00 14.01      P3   N
ATOM   4717  HN  ILE P 516     173.693 103.772 105.391  0.00  0.00      P3   H
ATOM   4718  CA  ILE P 516     172.552 103.173 103.767  1.00 12.01      P3   C
ATOM   4719  HA  ILE P 516     172.246 102.204 103.394  0.00  0.00      P3   H
ATOM   4720  CB  ILE P 516     171.376 104.058 104.196  1.00 12.01      P3   C
ATOM   4721  HB  ILE P 516     171.856 104.951 104.672  0.00  0.00      P3   H
ATOM   4722  CG2 ILE P 516     170.498 104.381 102.995  1.00 12.01      P3   C
ATOM   4723 HG21 ILE P 516     169.737 105.144 103.261  0.00  0.00      P3   H
ATOM   4724 HG22 ILE P 516     171.105 104.788 102.159  0.00  0.00      P3   H
ATOM   4725 HG23 ILE P 516     169.968 103.474 102.634  0.00  0.00      P3   H
ATOM   4726  CG1 ILE P 516     170.577 103.336 105.283  1.00 12.01      P3   C
ATOM   4727 HG11 ILE P 516     170.229 102.350 104.902  0.00  0.00      P3   H
ATOM   4728 HG12 ILE P 516     171.247 103.136 106.150  0.00  0.00      P3   H
ATOM   4729  CD  ILE P 516     169.389 104.105 105.786  1.00 12.01      P3   C
ATOM   4730  HD1 ILE P 516     168.891 103.550 106.610  0.00  0.00      P3   H
ATOM   4731  HD2 ILE P 516     169.701 105.098 106.174  0.00  0.00      P3   H
ATOM   4732  HD3 ILE P 516     168.644 104.261 104.978  0.00  0.00      P3   H
ATOM   4733  C   ILE P 516     173.320 103.857 102.641  1.00 12.01      P3   C
ATOM   4734  O   ILE P 516     174.022 104.837 102.875  1.00 16.00      P3   O
ATOM   4735  N   ILE P 517     173.190 103.335 101.426  1.00 14.01      P3   N
ATOM   4736  HN  ILE P 517     172.616 102.546 101.214  0.00  0.00      P3   H
ATOM   4737  CA  ILE P 517     173.894 103.888 100.275  1.00 12.01      P3   C
ATOM   4738  HA  ILE P 517     174.479 104.718 100.651  0.00  0.00      P3   H
ATOM   4739  CB  ILE P 517     174.759 102.808  99.587  1.00 12.01      P3   C
ATOM   4740  HB  ILE P 517     174.035 101.997  99.321  0.00  0.00      P3   H
ATOM   4741  CG2 ILE P 517     175.519 103.414  98.414  1.00 12.01      P3   C
ATOM   4742 HG21 ILE P 517     176.019 102.620  97.820  0.00  0.00      P3   H
ATOM   4743 HG22 ILE P 517     174.830 103.959  97.735  0.00  0.00      P3   H
ATOM   4744 HG23 ILE P 517     176.296 104.124  98.768  0.00  0.00      P3   H
ATOM   4745  CG1 ILE P 517     175.746 102.217 100.592  1.00 12.01      P3   C
ATOM   4746 HG11 ILE P 517     176.417 103.017 100.976  0.00  0.00      P3   H
ATOM   4747 HG12 ILE P 517     175.178 101.818 101.463  0.00  0.00      P3   H
ATOM   4748  CD  ILE P 517     176.589 101.096 100.026  1.00 12.01      P3   C
ATOM   4749  HD1 ILE P 517     177.244 100.669 100.816  0.00  0.00      P3   H
ATOM   4750  HD2 ILE P 517     175.944 100.282  99.631  0.00  0.00      P3   H
ATOM   4751  HD3 ILE P 517     177.238 101.462  99.203  0.00  0.00      P3   H
ATOM   4752  C   ILE P 517     172.929 104.460  99.247  1.00 12.01      P3   C
ATOM   4753  O   ILE P 517     172.159 103.722  98.635  1.00 16.00      P3   O
ATOM   4754  N   LEU P 518     172.983 105.776  99.051  1.00 14.01      P3   N
ATOM   4755  HN  LEU P 518     173.609 106.385  99.533  0.00  0.00      P3   H
ATOM   4756  CA  LEU P 518     172.109 106.449  98.092  1.00 12.01      P3   C
ATOM   4757  HA  LEU P 518     171.283 105.775  97.906  0.00  0.00      P3   H
ATOM   4758  CB  LEU P 518     171.616 107.778  98.672  1.00 12.01      P3   C
ATOM   4759  HB1 LEU P 518     172.516 108.403  98.875  0.00  0.00      P3   H
ATOM   4760  HB2 LEU P 518     171.035 108.319  97.893  0.00  0.00      P3   H
ATOM   4761  CG  LEU P 518     170.789 107.779  99.963  1.00 12.01      P3   C
ATOM   4762  HG  LEU P 518     171.281 107.105 100.706  0.00  0.00      P3   H
ATOM   4763  CD1 LEU P 518     170.730 109.194 100.519  1.00 12.01      P3   C
ATOM   4764 HD11 LEU P 518     170.095 109.229 101.430  0.00  0.00      P3   H
ATOM   4765 HD12 LEU P 518     171.747 109.551 100.789  0.00  0.00      P3   H
ATOM   4766 HD13 LEU P 518     170.300 109.892  99.770  0.00  0.00      P3   H
ATOM   4767  CD2 LEU P 518     169.388 107.245  99.698  1.00 12.01      P3   C
ATOM   4768 HD21 LEU P 518     168.797 107.229 100.639  0.00  0.00      P3   H
ATOM   4769 HD22 LEU P 518     168.841 107.874  98.967  0.00  0.00      P3   H
ATOM   4770 HD23 LEU P 518     169.436 106.208  99.300  0.00  0.00      P3   H
ATOM   4771  C   LEU P 518     172.813 106.697  96.756  1.00 12.01      P3   C
ATOM   4772  O   LEU P 518     174.044 106.691  96.677  1.00 16.00      P3   O
ATOM   4773  N   LYS P 519     172.016 106.924  95.715  1.00 14.01      P3   N
ATOM   4774  HN  LYS P 519     171.020 106.943  95.793  0.00  0.00      P3   H
ATOM   4775  CA  LYS P 519     172.538 107.164  94.371  1.00 12.01      P3   C
ATOM   4776  HA  LYS P 519     173.210 106.342  94.157  0.00  0.00      P3   H
ATOM   4777  CB  LYS P 519     171.385 107.194  93.362  1.00 12.01      P3   C
ATOM   4778  HB1 LYS P 519     171.833 107.378  92.358  0.00  0.00      P3   H
ATOM   4779  HB2 LYS P 519     170.918 106.185  93.316  0.00  0.00      P3   H
ATOM   4780  CG  LYS P 519     170.311 108.256  93.612  1.00 12.01      P3   C
ATOM   4781  HG1 LYS P 519     170.805 109.235  93.809  0.00  0.00      P3   H
ATOM   4782  HG2 LYS P 519     169.696 108.374  92.690  0.00  0.00      P3   H
ATOM   4783  CD  LYS P 519     169.417 107.910  94.797  1.00 12.01      P3   C
ATOM   4784  HD1 LYS P 519     168.958 106.912  94.612  0.00  0.00      P3   H
ATOM   4785  HD2 LYS P 519     170.061 107.818  95.702  0.00  0.00      P3   H
ATOM   4786  CE  LYS P 519     168.345 108.965  95.014  1.00 12.01      P3   C
ATOM   4787  HE1 LYS P 519     168.809 109.953  95.232  0.00  0.00      P3   H
ATOM   4788  HE2 LYS P 519     167.708 109.067  94.108  0.00  0.00      P3   H
ATOM   4789  NZ  LYS P 519     167.462 108.609  96.160  1.00 14.01      P3   N
ATOM   4790  HZ1 LYS P 519     166.737 109.343  96.293  0.00  0.00      P3   H
ATOM   4791  HZ2 LYS P 519     166.999 107.697  95.972  0.00  0.00      P3   H
ATOM   4792  HZ3 LYS P 519     168.034 108.530  97.025  0.00  0.00      P3   H
ATOM   4793  C   LYS P 519     173.348 108.455  94.260  1.00 12.01      P3   C
ATOM   4794  O   LYS P 519     172.848 109.540  94.558  1.00 16.00      P3   O
ATOM   4795  N   ASP P 520     174.598 108.320  93.825  1.00 14.01      P3   N
ATOM   4796  HN  ASP P 520     175.017 107.448  93.586  0.00  0.00      P3   H
ATOM   4797  CA  ASP P 520     175.505 109.456  93.649  1.00 12.01      P3   C
ATOM   4798  HA  ASP P 520     176.482 109.030  93.452  0.00  0.00      P3   H
ATOM   4799  CB  ASP P 520     175.044 110.319  92.470  1.00 12.01      P3   C
ATOM   4800  HB1 ASP P 520     174.844 109.667  91.596  0.00  0.00      P3   H
ATOM   4801  HB2 ASP P 520     174.110 110.859  92.723  0.00  0.00      P3   H
ATOM   4802  CG  ASP P 520     176.089 111.346  92.037  1.00 12.01      P3   C
ATOM   4803  OD1 ASP P 520     175.755 112.191  91.181  1.00 16.00      P3   O
ATOM   4804  OD2 ASP P 520     177.238 111.313  92.531  1.00 16.00      P3   O
ATOM   4805  C   ASP P 520     175.646 110.324  94.899  1.00 12.01      P3   C
ATOM   4806  O   ASP P 520     176.209 111.421  94.840  1.00 16.00      P3   O
ATOM   4807  N   GLU P 521     175.136 109.833  96.024  1.00 14.01      P3   N
ATOM   4808  HN  GLU P 521     174.675 108.953  96.090  0.00  0.00      P3   H
ATOM   4809  CA  GLU P 521     175.211 110.559  97.286  1.00 12.01      P3   C
ATOM   4810  HA  GLU P 521     175.587 111.557  97.097  0.00  0.00      P3   H
ATOM   4811  CB  GLU P 521     173.836 110.603  97.956  1.00 12.01      P3   C
ATOM   4812  HB1 GLU P 521     173.518 109.556  98.166  0.00  0.00      P3   H
ATOM   4813  HB2 GLU P 521     173.915 111.102  98.948  0.00  0.00      P3   H
ATOM   4814  CG  GLU P 521     172.749 111.283  97.131  1.00 12.01      P3   C
ATOM   4815  HG1 GLU P 521     172.707 110.824  96.126  0.00  0.00      P3   H
ATOM   4816  HG2 GLU P 521     171.759 111.184  97.619  0.00  0.00      P3   H
ATOM   4817  CD  GLU P 521     173.022 112.757  96.896  1.00 12.01      P3   C
ATOM   4818  OE1 GLU P 521     173.140 113.505  97.890  1.00 16.00      P3   O
ATOM   4819  OE2 GLU P 521     173.120 113.166  95.720  1.00 16.00      P3   O
ATOM   4820  C   GLU P 521     176.210 109.866  98.207  1.00 12.01      P3   C
ATOM   4821  O   GLU P 521     176.678 108.766  97.911  1.00 16.00      P3   O
ATOM   4822  N   ASN P 522     176.539 110.514  99.323  1.00 14.01      P3   N
ATOM   4823  HN  ASN P 522     176.182 111.411  99.582  0.00  0.00      P3   H
ATOM   4824  CA  ASN P 522     177.478 109.938 100.279  1.00 12.01      P3   C
ATOM   4825  HA  ASN P 522     178.165 109.325  99.706  0.00  0.00      P3   H
ATOM   4826  CB  ASN P 522     178.190 111.047 101.061  1.00 12.01      P3   C
ATOM   4827  HB1 ASN P 522     178.865 110.563 101.800  0.00  0.00      P3   H
ATOM   4828  HB2 ASN P 522     178.822 111.654 100.381  0.00  0.00      P3   H
ATOM   4829  CG  ASN P 522     177.225 111.937 101.817  1.00 12.01      P3   C
ATOM   4830  OD1 ASN P 522     176.352 112.571 101.224  1.00 16.00      P3   O
ATOM   4831  ND2 ASN P 522     177.377 111.991 103.135  1.00 14.01      P3   N
ATOM   4832 HD21 ASN P 522     176.742 112.564 103.646  0.00  0.00      P3   H
ATOM   4833 HD22 ASN P 522     178.084 111.449 103.578  0.00  0.00      P3   H
ATOM   4834  C   ASN P 522     176.732 109.019 101.243  1.00 12.01      P3   C
ATOM   4835  O   ASN P 522     175.613 109.320 101.664  1.00 16.00      P3   O
ATOM   4836  N   SER P 523     177.354 107.896 101.589  1.00 14.01      P3   N
ATOM   4837  HN  SER P 523     178.261 107.630 101.263  0.00  0.00      P3   H
ATOM   4838  CA  SER P 523     176.743 106.937 102.498  1.00 12.01      P3   C
ATOM   4839  HA  SER P 523     175.790 106.677 102.057  0.00  0.00      P3   H
ATOM   4840  CB  SER P 523     177.657 105.724 102.685  1.00 12.01      P3   C
ATOM   4841  HB1 SER P 523     177.122 104.982 103.321  0.00  0.00      P3   H
ATOM   4842  HB2 SER P 523     177.855 105.233 101.705  0.00  0.00      P3   H
ATOM   4843  OG  SER P 523     178.865 106.092 103.329  1.00 16.00      P3   O
ATOM   4844  HG1 SER P 523     179.292 105.276 103.618  0.00  0.00      P3   H
ATOM   4845  C   SER P 523     176.458 107.558 103.862  1.00 12.01      P3   C
ATOM   4846  O   SER P 523     177.118 108.512 104.273  1.00 16.00      P3   O
ATOM   4847  N   VAL P 524     175.467 107.005 104.556  1.00 14.01      P3   N
ATOM   4848  HN  VAL P 524     174.924 106.243 104.214  0.00  0.00      P3   H
ATOM   4849  CA  VAL P 524     175.086 107.467 105.884  1.00 12.01      P3   C
ATOM   4850  HA  VAL P 524     175.875 108.096 106.277  0.00  0.00      P3   H
ATOM   4851  CB  VAL P 524     173.721 108.174 105.865  1.00 12.01      P3   C
ATOM   4852  HB  VAL P 524     172.958 107.426 105.536  0.00  0.00      P3   H
ATOM   4853  CG1 VAL P 524     173.376 108.671 107.260  1.00 12.01      P3   C
ATOM   4854 HG11 VAL P 524     172.408 109.218 107.246  0.00  0.00      P3   H
ATOM   4855 HG12 VAL P 524     173.272 107.833 107.980  0.00  0.00      P3   H
ATOM   4856 HG13 VAL P 524     174.158 109.366 107.634  0.00  0.00      P3   H
ATOM   4857  CG2 VAL P 524     173.746 109.327 104.873  1.00 12.01      P3   C
ATOM   4858 HG21 VAL P 524     172.778 109.871 104.879  0.00  0.00      P3   H
ATOM   4859 HG22 VAL P 524     174.553 110.046 105.131  0.00  0.00      P3   H
ATOM   4860 HG23 VAL P 524     173.920 108.964 103.839  0.00  0.00      P3   H
ATOM   4861  C   VAL P 524     174.983 106.246 106.788  1.00 12.01      P3   C
ATOM   4862  O   VAL P 524     174.442 105.213 106.388  1.00 16.00      P3   O
ATOM   4863  N   ILE P 525     175.501 106.360 108.005  1.00 14.01      P3   N
ATOM   4864  HN  ILE P 525     175.940 107.181 108.365  0.00  0.00      P3   H
ATOM   4865  CA  ILE P 525     175.463 105.245 108.941  1.00 12.01      P3   C
ATOM   4866  HA  ILE P 525     174.994 104.429 108.406  0.00  0.00      P3   H
ATOM   4867  CB  ILE P 525     176.880 104.882 109.428  1.00 12.01      P3   C
ATOM   4868  HB  ILE P 525     177.305 105.849 109.799  0.00  0.00      P3   H
ATOM   4869  CG2 ILE P 525     176.808 103.781 110.483  1.00 12.01      P3   C
ATOM   4870 HG21 ILE P 525     177.802 103.622 110.951  0.00  0.00      P3   H
ATOM   4871 HG22 ILE P 525     176.096 104.052 111.290  0.00  0.00      P3   H
ATOM   4872 HG23 ILE P 525     176.479 102.820 110.033  0.00  0.00      P3   H
ATOM   4873  CG1 ILE P 525     177.737 104.440 108.240  1.00 12.01      P3   C
ATOM   4874 HG11 ILE P 525     177.234 103.605 107.703  0.00  0.00      P3   H
ATOM   4875 HG12 ILE P 525     177.824 105.288 107.522  0.00  0.00      P3   H
ATOM   4876  CD  ILE P 525     179.144 104.002 108.619  1.00 12.01      P3   C
ATOM   4877  HD1 ILE P 525     179.728 103.750 107.708  0.00  0.00      P3   H
ATOM   4878  HD2 ILE P 525     179.675 104.815 109.160  0.00  0.00      P3   H
ATOM   4879  HD3 ILE P 525     179.119 103.103 109.270  0.00  0.00      P3   H
ATOM   4880  C   ILE P 525     174.597 105.529 110.156  1.00 12.01      P3   C
ATOM   4881  O   ILE P 525     174.732 106.571 110.786  1.00 16.00      P3   O
ATOM   4882  N   PHE P 526     173.704 104.597 110.477  1.00 14.01      P3   N
ATOM   4883  HN  PHE P 526     173.564 103.750 109.967  0.00  0.00      P3   H
ATOM   4884  CA  PHE P 526     172.837 104.753 111.636  1.00 12.01      P3   C
ATOM   4885  HA  PHE P 526     173.064 105.728 112.049  0.00  0.00      P3   H
ATOM   4886  CB  PHE P 526     171.363 104.644 111.244  1.00 12.01      P3   C
ATOM   4887  HB1 PHE P 526     171.215 103.724 110.637  0.00  0.00      P3   H
ATOM   4888  HB2 PHE P 526     170.716 104.551 112.143  0.00  0.00      P3   H
ATOM   4889  CG  PHE P 526     170.874 105.780 110.401  1.00 12.01      P3   C
ATOM   4890  CD1 PHE P 526     171.252 105.896 109.071  1.00 12.01      P3   C
ATOM   4891  HD1 PHE P 526     171.897 105.148 108.631  0.00  0.00      P3   H
ATOM   4892  CE1 PHE P 526     170.816 106.968 108.295  1.00 12.01      P3   C
ATOM   4893  HE1 PHE P 526     171.114 107.042 107.259  0.00  0.00      P3   H
ATOM   4894  CZ  PHE P 526     169.991 107.941 108.853  1.00 12.01      P3   C
ATOM   4895  HZ  PHE P 526     169.645 108.771 108.254  0.00  0.00      P3   H
ATOM   4896  CD2 PHE P 526     170.047 106.757 110.951  1.00 12.01      P3   C
ATOM   4897  HD2 PHE P 526     169.757 106.697 111.991  0.00  0.00      P3   H
ATOM   4898  CE2 PHE P 526     169.604 107.836 110.185  1.00 12.01      P3   C
ATOM   4899  HE2 PHE P 526     168.964 108.585 110.630  0.00  0.00      P3   H
ATOM   4900  C   PHE P 526     173.149 103.728 112.715  1.00 12.01      P3   C
ATOM   4901  O   PHE P 526     173.740 102.681 112.446  1.00 16.00      P3   O
ATOM   4902  N   SER P 527     172.742 104.042 113.942  1.00 14.01      P3   N
ATOM   4903  HN  SER P 527     172.261 104.891 114.158  0.00  0.00      P3   H
ATOM   4904  CA  SER P 527     172.961 103.173 115.088  1.00 12.01      P3   C
ATOM   4905  HA  SER P 527     173.167 102.183 114.702  0.00  0.00      P3   H
ATOM   4906  CB  SER P 527     174.074 103.740 115.971  1.00 12.01      P3   C
ATOM   4907  HB1 SER P 527     175.024 103.714 115.390  0.00  0.00      P3   H
ATOM   4908  HB2 SER P 527     173.869 104.807 116.216  0.00  0.00      P3   H
ATOM   4909  OG  SER P 527     174.234 102.964 117.146  1.00 16.00      P3   O
ATOM   4910  HG1 SER P 527     175.074 103.223 117.545  0.00  0.00      P3   H
ATOM   4911  C   SER P 527     171.675 103.086 115.889  1.00 12.01      P3   C
ATOM   4912  O   SER P 527     171.038 104.105 116.154  1.00 16.00      P3   O
ATOM   4913  N   ALA P 528     171.299 101.872 116.276  1.00 14.01      P3   N
ATOM   4914  HN  ALA P 528     171.827 101.049 116.069  0.00  0.00      P3   H
ATOM   4915  CA  ALA P 528     170.077 101.655 117.038  1.00 12.01      P3   C
ATOM   4916  HA  ALA P 528     169.429 102.522 116.973  0.00  0.00      P3   H
ATOM   4917  CB  ALA P 528     169.336 100.443 116.483  1.00 12.01      P3   C
ATOM   4918  HB1 ALA P 528     169.077 100.620 115.417  0.00  0.00      P3   H
ATOM   4919  HB2 ALA P 528     169.969  99.530 116.534  0.00  0.00      P3   H
ATOM   4920  HB3 ALA P 528     168.392 100.251 117.038  0.00  0.00      P3   H
ATOM   4921  C   ALA P 528     170.379 101.453 118.521  1.00 12.01      P3   C
ATOM   4922  O   ALA P 528     171.522 101.209 118.899  1.00 16.00      P3   O
ATOM   4923  N   LYS P 529     169.350 101.551 119.357  1.00 14.01      P3   N
ATOM   4924  HN  LYS P 529     168.416 101.746 119.062  0.00  0.00      P3   H
ATOM   4925  CA  LYS P 529     169.521 101.376 120.797  1.00 12.01      P3   C
ATOM   4926  HA  LYS P 529     170.329 102.039 121.083  0.00  0.00      P3   H
ATOM   4927  CB  LYS P 529     168.245 101.772 121.561  1.00 12.01      P3   C
ATOM   4928  HB1 LYS P 529     167.382 101.343 121.002  0.00  0.00      P3   H
ATOM   4929  HB2 LYS P 529     168.250 101.275 122.557  0.00  0.00      P3   H
ATOM   4930  CG  LYS P 529     168.030 103.282 121.718  1.00 12.01      P3   C
ATOM   4931  HG1 LYS P 529     167.237 103.460 122.480  0.00  0.00      P3   H
ATOM   4932  HG2 LYS P 529     168.969 103.744 122.102  0.00  0.00      P3   H
ATOM   4933  CD  LYS P 529     167.613 103.974 120.426  1.00 12.01      P3   C
ATOM   4934  HD1 LYS P 529     167.709 105.075 120.569  0.00  0.00      P3   H
ATOM   4935  HD2 LYS P 529     168.331 103.678 119.627  0.00  0.00      P3   H
ATOM   4936  CE  LYS P 529     166.192 103.596 120.038  1.00 12.01      P3   C
ATOM   4937  HE1 LYS P 529     165.887 104.127 119.109  0.00  0.00      P3   H
ATOM   4938  HE2 LYS P 529     166.114 102.501 119.859  0.00  0.00      P3   H
ATOM   4939  NZ  LYS P 529     165.215 103.958 121.116  1.00 14.01      P3   N
ATOM   4940  HZ1 LYS P 529     164.252 103.692 120.828  0.00  0.00      P3   H
ATOM   4941  HZ2 LYS P 529     165.464 103.457 121.993  0.00  0.00      P3   H
ATOM   4942  HZ3 LYS P 529     165.252 104.983 121.286  0.00  0.00      P3   H
ATOM   4943  C   LYS P 529     169.926  99.966 121.201  1.00 12.01      P3   C
ATOM   4944  O   LYS P 529     170.656  99.787 122.173  1.00 16.00      P3   O
ATOM   4945  N   SER P 530     169.462  98.968 120.460  1.00 14.01      P3   N
ATOM   4946  HN  SER P 530     168.874  99.076 119.659  0.00  0.00      P3   H
ATOM   4947  CA  SER P 530     169.792  97.582 120.776  1.00 12.01      P3   C
ATOM   4948  HA  SER P 530     170.770  97.614 121.237  0.00  0.00      P3   H
ATOM   4949  CB  SER P 530     168.735  96.989 121.711  1.00 12.01      P3   C
ATOM   4950  HB1 SER P 530     169.011  95.930 121.918  0.00  0.00      P3   H
ATOM   4951  HB2 SER P 530     168.736  97.525 122.687  0.00  0.00      P3   H
ATOM   4952  OG  SER P 530     167.450  97.015 121.117  1.00 16.00      P3   O
ATOM   4953  HG1 SER P 530     166.882  96.439 121.644  0.00  0.00      P3   H
ATOM   4954  C   SER P 530     169.908  96.717 119.525  1.00 12.01      P3   C
ATOM   4955  O   SER P 530     169.740  97.198 118.407  1.00 16.00      P3   O
ATOM   4956  N   ALA P 531     170.220  95.441 119.727  1.00 14.01      P3   N
ATOM   4957  HN  ALA P 531     170.385  95.054 120.634  0.00  0.00      P3   H
ATOM   4958  CA  ALA P 531     170.344  94.507 118.617  1.00 12.01      P3   C
ATOM   4959  HA  ALA P 531     170.880  94.942 117.781  0.00  0.00      P3   H
ATOM   4960  CB  ALA P 531     171.052  93.235 119.075  1.00 12.01      P3   C
ATOM   4961  HB1 ALA P 531     172.086  93.480 119.398  0.00  0.00      P3   H
ATOM   4962  HB2 ALA P 531     170.525  92.773 119.938  0.00  0.00      P3   H
ATOM   4963  HB3 ALA P 531     171.116  92.485 118.257  0.00  0.00      P3   H
ATOM   4964  C   ALA P 531     168.944  94.178 118.106  1.00 12.01      P3   C
ATOM   4965  O   ALA P 531     168.752  93.922 116.917  1.00 16.00      P3   O
ATOM   4966  N   GLU P 532     167.973  94.198 119.015  1.00 14.01      P3   N
ATOM   4967  HN  GLU P 532     168.115  94.398 119.981  0.00  0.00      P3   H
ATOM   4968  CA  GLU P 532     166.585  93.922 118.664  1.00 12.01      P3   C
ATOM   4969  HA  GLU P 532     166.541  92.994 118.108  0.00  0.00      P3   H
ATOM   4970  CB  GLU P 532     165.702  93.867 119.913  1.00 12.01      P3   C
ATOM   4971  HB1 GLU P 532     166.055  93.024 120.551  0.00  0.00      P3   H
ATOM   4972  HB2 GLU P 532     165.847  94.790 120.518  0.00  0.00      P3   H
ATOM   4973  CG  GLU P 532     164.227  93.672 119.585  1.00 12.01      P3   C
ATOM   4974  HG1 GLU P 532     163.915  94.417 118.830  0.00  0.00      P3   H
ATOM   4975  HG2 GLU P 532     164.039  92.653 119.191  0.00  0.00      P3   H
ATOM   4976  CD  GLU P 532     163.310  93.896 120.776  1.00 12.01      P3   C
ATOM   4977  OE1 GLU P 532     163.293  95.025 121.313  1.00 16.00      P3   O
ATOM   4978  OE2 GLU P 532     162.599  92.945 121.167  1.00 16.00      P3   O
ATOM   4979  C   GLU P 532     166.064  95.020 117.750  1.00 12.01      P3   C
ATOM   4980  O   GLU P 532     165.364  94.749 116.779  1.00 16.00      P3   O
ATOM   4981  N   GLU P 533     166.397  96.266 118.080  1.00 14.01      P3   N
ATOM   4982  HN  GLU P 533     166.946  96.514 118.873  0.00  0.00      P3   H
ATOM   4983  CA  GLU P 533     165.968  97.403 117.278  1.00 12.01      P3   C
ATOM   4984  HA  GLU P 533     164.899  97.339 117.116  0.00  0.00      P3   H
ATOM   4985  CB  GLU P 533     166.339  98.720 117.966  1.00 12.01      P3   C
ATOM   4986  HB1 GLU P 533     167.450  98.777 118.031  0.00  0.00      P3   H
ATOM   4987  HB2 GLU P 533     166.026  99.579 117.331  0.00  0.00      P3   H
ATOM   4988  CG  GLU P 533     165.740  98.847 119.368  1.00 12.01      P3   C
ATOM   4989  HG1 GLU P 533     164.809  98.255 119.426  0.00  0.00      P3   H
ATOM   4990  HG2 GLU P 533     166.451  98.486 120.138  0.00  0.00      P3   H
ATOM   4991  CD  GLU P 533     165.333 100.266 119.737  1.00 12.01      P3   C
ATOM   4992  OE1 GLU P 533     164.962 100.487 120.911  1.00 16.00      P3   O
ATOM   4993  OE2 GLU P 533     165.372 101.155 118.860  1.00 16.00      P3   O
ATOM   4994  C   GLU P 533     166.636  97.330 115.915  1.00 12.01      P3   C
ATOM   4995  O   GLU P 533     165.988  97.531 114.890  1.00 16.00      P3   O
ATOM   4996  N   LYS P 534     167.934  97.043 115.903  1.00 14.01      P3   N
ATOM   4997  HN  LYS P 534     168.488  96.886 116.719  0.00  0.00      P3   H
ATOM   4998  CA  LYS P 534     168.648  96.938 114.644  1.00 12.01      P3   C
ATOM   4999  HA  LYS P 534     168.530  97.878 114.118  0.00  0.00      P3   H
ATOM   5000  CB  LYS P 534     170.125  96.601 114.859  1.00 12.01      P3   C
ATOM   5001  HB1 LYS P 534     170.577  97.451 115.420  0.00  0.00      P3   H
ATOM   5002  HB2 LYS P 534     170.201  95.712 115.525  0.00  0.00      P3   H
ATOM   5003  CG  LYS P 534     170.855  96.392 113.540  1.00 12.01      P3   C
ATOM   5004  HG1 LYS P 534     170.348  95.583 112.967  0.00  0.00      P3   H
ATOM   5005  HG2 LYS P 534     170.782  97.324 112.934  0.00  0.00      P3   H
ATOM   5006  CD  LYS P 534     172.313  96.010 113.704  1.00 12.01      P3   C
ATOM   5007  HD1 LYS P 534     172.827  96.818 114.273  0.00  0.00      P3   H
ATOM   5008  HD2 LYS P 534     172.361  95.084 114.322  0.00  0.00      P3   H
ATOM   5009  CE  LYS P 534     172.952  95.794 112.338  1.00 12.01      P3   C
ATOM   5010  HE1 LYS P 534     172.445  94.964 111.797  0.00  0.00      P3   H
ATOM   5011  HE2 LYS P 534     172.875  96.716 111.720  0.00  0.00      P3   H
ATOM   5012  NZ  LYS P 534     174.400  95.441 112.409  1.00 14.01      P3   N
ATOM   5013  HZ1 LYS P 534     174.781  95.305 111.450  0.00  0.00      P3   H
ATOM   5014  HZ2 LYS P 534     174.921  96.207 112.882  0.00  0.00      P3   H
ATOM   5015  HZ3 LYS P 534     174.515  94.562 112.954  0.00  0.00      P3   H
ATOM   5016  C   LYS P 534     168.016  95.852 113.782  1.00 12.01      P3   C
ATOM   5017  O   LYS P 534     167.931  96.002 112.564  1.00 16.00      P3   O
ATOM   5018  N   ASN P 535     167.580  94.763 114.414  1.00 14.01      P3   N
ATOM   5019  HN  ASN P 535     167.638  94.611 115.400  0.00  0.00      P3   H
ATOM   5020  CA  ASN P 535     166.960  93.672 113.669  1.00 12.01      P3   C
ATOM   5021  HA  ASN P 535     167.670  93.408 112.892  0.00  0.00      P3   H
ATOM   5022  CB  ASN P 535     166.683  92.458 114.568  1.00 12.01      P3   C
ATOM   5023  HB1 ASN P 535     166.074  92.806 115.431  0.00  0.00      P3   H
ATOM   5024  HB2 ASN P 535     166.084  91.702 114.021  0.00  0.00      P3   H
ATOM   5025  CG  ASN P 535     167.946  91.833 115.108  1.00 12.01      P3   C
ATOM   5026  OD1 ASN P 535     168.985  91.827 114.443  1.00 16.00      P3   O
ATOM   5027  ND2 ASN P 535     167.862  91.268 116.307  1.00 14.01      P3   N
ATOM   5028 HD21 ASN P 535     168.691  90.861 116.681  0.00  0.00      P3   H
ATOM   5029 HD22 ASN P 535     167.003  91.288 116.808  0.00  0.00      P3   H
ATOM   5030  C   ASN P 535     165.674  94.115 112.987  1.00 12.01      P3   C
ATOM   5031  O   ASN P 535     165.455  93.792 111.818  1.00 16.00      P3   O
ATOM   5032  N   ASN P 536     164.829  94.850 113.713  1.00 14.01      P3   N
ATOM   5033  HN  ASN P 536     164.982  95.110 114.665  0.00  0.00      P3   H
ATOM   5034  CA  ASN P 536     163.577  95.342 113.145  1.00 12.01      P3   C
ATOM   5035  HA  ASN P 536     163.049  94.464 112.788  0.00  0.00      P3   H
ATOM   5036  CB  ASN P 536     162.748  96.100 114.194  1.00 12.01      P3   C
ATOM   5037  HB1 ASN P 536     163.386  96.910 114.611  0.00  0.00      P3   H
ATOM   5038  HB2 ASN P 536     161.869  96.581 113.717  0.00  0.00      P3   H
ATOM   5039  CG  ASN P 536     162.298  95.214 115.350  1.00 12.01      P3   C
ATOM   5040  OD1 ASN P 536     161.701  94.156 115.147  1.00 16.00      P3   O
ATOM   5041  ND2 ASN P 536     162.569  95.659 116.572  1.00 14.01      P3   N
ATOM   5042 HD21 ASN P 536     162.292  95.087 117.339  0.00  0.00      P3   H
ATOM   5043 HD22 ASN P 536     163.057  96.518 116.693  0.00  0.00      P3   H
ATOM   5044  C   ASN P 536     163.832  96.252 111.939  1.00 12.01      P3   C
ATOM   5045  O   ASN P 536     163.136  96.155 110.932  1.00 16.00      P3   O
ATOM   5046  N   TRP P 537     164.825  97.134 112.035  1.00 14.01      P3   N
ATOM   5047  HN  TRP P 537     165.408  97.247 112.836  0.00  0.00      P3   H
ATOM   5048  CA  TRP P 537     165.129  98.028 110.917  1.00 12.01      P3   C
ATOM   5049  HA  TRP P 537     164.189  98.473 110.614  0.00  0.00      P3   H
ATOM   5050  CB  TRP P 537     166.101  99.142 111.335  1.00 12.01      P3   C
ATOM   5051  HB1 TRP P 537     166.913  98.678 111.938  0.00  0.00      P3   H
ATOM   5052  HB2 TRP P 537     166.581  99.583 110.434  0.00  0.00      P3   H
ATOM   5053  CG  TRP P 537     165.454 100.194 112.169  1.00 12.01      P3   C
ATOM   5054  CD1 TRP P 537     165.361 100.228 113.531  1.00 12.01      P3   C
ATOM   5055  HD1 TRP P 537     165.870  99.541 114.194  0.00  0.00      P3   H
ATOM   5056  NE1 TRP P 537     164.569 101.278 113.927  1.00 14.01      P3   N
ATOM   5057  HE1 TRP P 537     164.369 101.537 114.847  0.00  0.00      P3   H
ATOM   5058  CE2 TRP P 537     164.133 101.951 112.816  1.00 12.01      P3   C
ATOM   5059  CD2 TRP P 537     164.674 101.297 111.689  1.00 12.01      P3   C
ATOM   5060  CE3 TRP P 537     164.380 101.793 110.412  1.00 12.01      P3   C
ATOM   5061  HE3 TRP P 537     164.767 101.327 109.516  0.00  0.00      P3   H
ATOM   5062  CZ3 TRP P 537     163.558 102.915 110.304  1.00 12.01      P3   C
[truncated: 1,584,034 more chars]
