# Supplementary material for: xMDFF: molecular dynamics flexible fitting of low-resolution X-ray structures
Source: Acta Crystallogr D Biol Crystallogr. 2014 Aug 29;70(Pt 9):2344–55. doi: 10.1107/S1399004714013856 (PMC4157446; doi:10.1107/S1399004714013856)
Supplement: Supplementary file 2 [file d-70-02344-sup2.gz › xmdff_example/extrabonds.txt]

bond 15739 15686 20.0 2.053452968597412
angle 15738 15739 15686 20.0 147.74578857421875
bond 16341 16507 20.0 2.2279443740844727
angle 16340 16341 16507 20.0 163.78395080566406
bond 14317 14266 20.0 2.203535556793213
angle 14316 14317 14266 20.0 173.2357177734375
bond 14380 14315 20.0 2.0854475498199463
angle 14379 14380 14315 20.0 163.02615356445313
bond 15614 15558 20.0 2.423901081085205
angle 15613 15614 15558 20.0 159.9525604248047
bond 15592 15551 20.0 2.1431875228881836
angle 15591 15592 15551 20.0 153.8477325439453
bond 15633 15575 20.0 1.8599581718444824
angle 15632 15633 15575 20.0 159.2194366455078
bond 15763 15705 20.0 1.9673680067062378
angle 15762 15763 15705 20.0 155.9391632080078
bond 15787 15715 20.0 1.8683154582977295
angle 15786 15787 15715 20.0 165.7234344482422
bond 17565 17511 20.0 2.008444309234619
angle 17564 17565 17511 20.0 145.945068359375
bond 15806 15737 20.0 2.150459051132202
angle 15805 15806 15737 20.0 157.4894256591797
bond 17593 17541 20.0 2.152125835418701
angle 17592 17593 17541 20.0 159.8582763671875
bond 17579 17526 20.0 2.178870916366577
angle 17578 17579 17526 20.0 155.15975952148438
bond 17228 17447 20.0 2.321603298187256
angle 17227 17228 17447 20.0 146.16397094726563
bond 16526 16325 20.0 1.8228964805603027
angle 16525 16526 16325 20.0 165.612060546875
bond 16689 16524 20.0 1.6928969621658325
angle 16688 16689 16524 20.0 174.17416381835938
bond 15553 15507 20.0 1.9572272300720215
angle 15552 15553 15507 20.0 157.81161499023438
bond 14361 14303 20.0 1.8724281787872314
angle 14360 14361 14303 20.0 159.13568115234375
bond 14204 14147 20.0 1.8936165571212769
angle 14203 14204 14147 20.0 158.17361450195313
bond 15577 15540 20.0 1.8503011465072632
angle 15576 15577 15540 20.0 154.0095977783203
bond 15560 15523 20.0 1.9347728490829468
angle 15559 15560 15523 20.0 156.54710388183594
bond 15542 15493 20.0 2.008565902709961
angle 15541 15542 15493 20.0 168.62490844726563
bond 15832 15785 20.0 2.17322039604187
angle 15831 15832 15785 20.0 147.9283447265625
bond 17057 17226 20.0 2.528376340866089
angle 17056 17057 17226 20.0 155.76161193847656
bond 17617 17563 20.0 1.9861308336257935
angle 17616 17617 17563 20.0 168.37416076660156
bond 17644 17591 20.0 2.184170961380005
angle 17643 17644 17591 20.0 167.50393676757813
bond 17634 17577 20.0 1.9504754543304443
angle 17633 17634 17577 20.0 154.67599487304688
bond 17429 17246 20.0 2.1527259349823
angle 17428 17429 17246 20.0 158.24383544921875
bond 16565 16303 20.0 1.4888008832931519
angle 16564 16565 16303 20.0 171.24972534179688
bond 16545 16676 20.0 1.902640461921692
angle 16544 16545 16676 20.0 151.40065002441406
bond 14173 14116 20.0 1.9923299551010132
angle 14172 14173 14116 20.0 150.7911834716797
bond 14149 14105 20.0 1.9386789798736572
angle 14148 14149 14105 20.0 154.10055541992188
bond 14185 14137 20.0 1.8481086492538452
angle 14184 14185 14137 20.0 170.2227020263672
bond 14139 14090 20.0 1.8376084566116333
angle 14138 14139 14090 20.0 171.1430206298828
bond 15525 15474 20.0 2.029722213745117
angle 15524 15525 15474 20.0 161.67135620117188
bond 14736 14691 20.0 1.9699617624282837
angle 14735 14736 14691 20.0 172.2658233642578
bond 17248 17041 20.0 1.609864354133606
angle 17247 17248 17041 20.0 166.82945251464844
bond 17673 17632 20.0 1.7771738767623901
angle 17672 17673 17632 20.0 167.17288208007813
bond 17024 17261 20.0 1.793302059173584
angle 17023 17024 17261 20.0 156.08865356445313
bond 17654 17615 20.0 1.7181419134140015
angle 17653 17654 17615 20.0 168.00894165039063
bond 17263 17408 20.0 1.9045217037200928
angle 17262 17263 17408 20.0 169.4735565185547
bond 17394 17280 20.0 2.1412289142608643
angle 17393 17394 17280 20.0 161.2465057373047
bond 16269 16582 20.0 1.7897628545761108
angle 16268 16269 16582 20.0 153.5410919189453
bond 16659 16563 20.0 1.7133179903030396
angle 16658 16659 16563 20.0 164.6292266845703
bond 15984 15934 20.0 2.172475576400757
angle 15983 15984 15934 20.0 152.115234375
bond 13298 13253 20.0 1.6526997089385986
angle 13297 13298 13253 20.0 156.36949157714844
bond 13312 13281 20.0 2.0021812915802
angle 13311 13312 13281 20.0 157.49078369140625
bond 13331 13281 20.0 1.8454039096832275
angle 13330 13331 13281 20.0 171.2438507080078
bond 13283 13239 20.0 1.8636643886566162
angle 13282 13283 13239 20.0 169.92445373535156
bond 14118 14069 20.0 1.8610554933547974
angle 14117 14118 14069 20.0 160.74586486816406
bond 14107 14055 20.0 2.442284107208252
angle 14106 14107 14055 20.0 159.1942901611328
bond 15476 15445 20.0 2.090538501739502
angle 15475 15476 15445 20.0 172.5211639404297
bond 14541 14489 20.0 1.9606260061264038
angle 14540 14541 14489 20.0 161.06654357910156
bond 15457 15431 20.0 2.242795944213867
angle 15456 15457 15431 20.0 151.0066680908203
bond 14560 14499 20.0 2.1571507453918457
angle 14559 14560 14499 20.0 156.6587371826172
bond 14719 14676 20.0 2.1738827228546143
angle 14718 14719 14676 20.0 162.3633575439453
bond 14773 14701 20.0 2.0385019779205322
angle 14772 14773 14701 20.0 150.0120086669922
bond 14757 14701 20.0 1.91154146194458
angle 14756 14757 14701 20.0 150.66390991210938
bond 14849 14790 20.0 1.8620569705963135
angle 14848 14849 14790 20.0 155.43775939941406
bond 14868 14828 20.0 1.9665826559066772
angle 14867 14868 14828 20.0 165.7190399169922
bond 14927 14885 20.0 2.3551347255706787
angle 14926 14927 14885 20.0 152.43185424804688
bond 14887 14847 20.0 1.9677329063415527
angle 14886 14887 14847 20.0 156.98464965820313
bond 14976 14925 20.0 2.061497926712036
angle 14975 14976 14925 20.0 160.28182983398438
bond 14995 14946 20.0 2.1834051609039307
angle 14994 14995 14946 20.0 148.9789276123047
bond 14830 14771 20.0 2.239537477493286
angle 14829 14830 14771 20.0 158.75927734375
bond 17692 17642 20.0 2.2184925079345703
angle 17691 17692 17642 20.0 152.0944061279297
bond 17722 17671 20.0 2.0693390369415283
angle 17721 17722 17671 20.0 156.9483184814453
bond 17703 17652 20.0 2.1304409503936768
angle 17702 17703 17652 20.0 148.14120483398438
bond 13386 13349 20.0 2.154996395111084
angle 13385 13386 13349 20.0 159.02210998535156
bond 14071 14043 20.0 2.1634843349456787
angle 14070 14071 14043 20.0 149.07351684570313
bond 15447 15402 20.0 1.8876816034317017
angle 15446 15447 15402 20.0 172.1287384033203
bond 14577 14518 20.0 2.2152531147003174
angle 14576 14577 14518 20.0 146.43328857421875
bond 15433 15385 20.0 2.0619983673095703
angle 15432 15433 15385 20.0 159.25015258789063
bond 15414 15363 20.0 1.9076638221740723
angle 15413 15414 15363 20.0 169.44505310058594
bond 14965 14909 20.0 1.9694788455963135
angle 14964 14965 14909 20.0 164.47596740722656
bond 14703 14654 20.0 1.794108271598816
angle 14702 14703 14654 20.0 168.4920654296875
bond 14948 14895 20.0 1.9122530221939087
angle 14947 14948 14895 20.0 173.50990295410156
bond 15087 15031 20.0 1.8780007362365723
angle 15086 15087 15031 20.0 166.86480712890625
bond 15164 15104 20.0 2.0483760833740234
angle 15163 15164 15104 20.0 161.00596618652344
bond 15068 15010 20.0 1.8163827657699585
angle 15067 15068 15010 20.0 157.82867431640625
bond 15128 15066 20.0 2.1631131172180176
angle 15127 15128 15066 20.0 163.6979522705078
bond 15179 15126 20.0 2.0936968326568604
angle 15178 15179 15126 20.0 159.36898803710938
bond 17739 17690 20.0 2.129711389541626
angle 17738 17739 17690 20.0 156.71133422851563
bond 13107 13056 20.0 2.1818060874938965
angle 13106 13107 13056 20.0 164.3861541748047
bond 13966 13923 20.0 1.9826923608779907
angle 13965 13966 13923 20.0 154.29483032226563
bond 13433 13384 20.0 2.1026830673217773
angle 13432 13433 13384 20.0 165.95237731933594
bond 13034 12955 20.0 1.9516724348068237
angle 13033 13034 12955 20.0 148.51577758789063
bond 13452 13403 20.0 2.1902432441711426
angle 13451 13452 13403 20.0 145.3046417236328
bond 15404 15344 20.0 1.9160455465316772
angle 15403 15404 15344 20.0 151.4930419921875
bond 15387 15333 20.0 2.0502381324768066
angle 15386 15387 15333 20.0 160.179443359375
bond 14588 14558 20.0 2.271622657775879
angle 14587 14588 14558 20.0 148.5629425048828
bond 15365 15318 20.0 1.952541470527649
angle 15364 15365 15318 20.0 161.25608825683594
bond 15145 15085 20.0 1.9766160249710083
angle 15144 15145 15085 20.0 157.83441162109375
bond 13123 13071 20.0 1.8880717754364014
angle 13122 13123 13071 20.0 152.71646118164063
bond 13469 13419 20.0 2.121654748916626
angle 13468 13469 13419 20.0 154.1938934326172
bond 13484 13431 20.0 1.9123668670654297
angle 13483 13484 13431 20.0 159.66444396972656
bond 13956 13908 20.0 1.9003359079360962
angle 13955 13956 13908 20.0 169.76153564453125
bond 13925 13877 20.0 1.8453317880630493
angle 13924 13925 13877 20.0 174.9686279296875
bond 12976 12917 20.0 1.7238967418670654
angle 12975 12976 12917 20.0 168.62759399414063
bond 13503 13450 20.0 2.00447154045105
angle 13502 13503 13450 20.0 158.7158660888672
bond 13910 13866 20.0 1.9209128618240356
angle 13909 13910 13866 20.0 163.8696746826172
bond 15335 15284 20.0 2.1848180294036865
angle 15334 15335 15284 20.0 162.69326782226563
bond 12998 12936 20.0 1.976400375366211
angle 12997 12998 12936 20.0 148.6429901123047
bond 12957 12903 20.0 1.9370417594909668
angle 12956 12957 12903 20.0 157.67530822753906
bond 12938 12884 20.0 2.020108699798584
angle 12937 12938 12884 20.0 167.28018188476563
bond 12905 12845 20.0 1.9380686283111572
angle 12904 12905 12845 20.0 155.85336303710938
bond 15346 15296 20.0 2.099250555038452
angle 15345 15346 15296 20.0 164.80825805664063
bond 15320 15269 20.0 2.082092046737671
angle 15319 15320 15269 20.0 159.122802734375
bond 12919 12869 20.0 2.049914836883545
angle 12918 12919 12869 20.0 156.19285583496094
bond 12886 12826 20.0 1.8977398872375488
angle 12885 12886 12826 20.0 151.6736297607422
bond 12828 12764 20.0 1.9031169414520264
angle 12827 12828 12764 20.0 157.708984375
bond 12807 12745 20.0 1.9343818426132202
angle 12806 12807 12745 20.0 167.14144897460938
bond 12747 12703 20.0 1.9074316024780273
angle 12746 12747 12703 20.0 163.8988800048828
bond 12732 12683 20.0 2.054361343383789
angle 12731 12732 12683 20.0 154.53472900390625
bond 12685 12635 20.0 1.8117121458053589
angle 12684 12685 12635 20.0 161.22369384765625
bond 13530 13482 20.0 2.103489398956299
angle 13529 13530 13482 20.0 159.58534240722656
bond 13514 13467 20.0 2.052485704421997
angle 13513 13514 13467 20.0 160.10064697265625
bond 13552 13501 20.0 1.8881690502166748
angle 13551 13552 13501 20.0 159.85035705566406
bond 13890 13859 20.0 2.424635171890259
angle 13889 13890 13859 20.0 153.9683837890625
bond 13571 13512 20.0 1.9958099126815796
angle 13570 13571 13512 20.0 172.6674346923828
bond 12847 12788 20.0 2.284001350402832
angle 12846 12847 12788 20.0 150.42074584960938
bond 12790 12730 20.0 2.3134117126464844
angle 12789 12790 12730 20.0 149.19024658203125
bond 12705 12651 20.0 2.0120484828948975
angle 12704 12705 12651 20.0 152.08338928222656
bond 12722 12673 20.0 2.269177198410034
angle 12721 12722 12673 20.0 158.59112548828125
bond 12653 12604 20.0 1.9944157600402832
angle 12652 12653 12604 20.0 157.19029235839844
bond 12637 12583 20.0 2.1474900245666504
angle 12636 12637 12583 20.0 153.44699096679688
bond 12675 12616 20.0 1.8205795288085938
angle 12674 12675 12616 20.0 168.654296875
bond 13590 13528 20.0 2.023984909057617
angle 13589 13590 13528 20.0 158.1935272216797
bond 13597 13550 20.0 2.136432647705078
angle 13596 13597 13550 20.0 163.79660034179688
bond 13614 13569 20.0 2.0953915119171143
angle 13613 13614 13569 20.0 172.22853088378906
bond 13633 13588 20.0 1.9385149478912354
angle 13632 13633 13588 20.0 146.01718139648438
bond 13648 13595 20.0 2.1373658180236816
angle 13647 13648 13595 20.0 157.10321044921875
bond 13660 13612 20.0 1.9516587257385254
angle 13659 13660 13612 20.0 176.61380004882813
bond 13674 13631 20.0 2.100402355194092
angle 13673 13674 13631 20.0 170.14369201660156
bond 20127 20057 20.0 1.8381259441375732
angle 20126 20127 20057 20.0 152.96377563476563
bond 20202 20156 20.0 2.1354308128356934
angle 20201 20202 20156 20.0 148.33474731445313
bond 20158 20125 20.0 2.2908565998077393
angle 20157 20158 20125 20.0 161.34091186523438
bond 20224 20167 20.0 2.4776601791381836
angle 20223 20224 20167 20.0 149.25148010253906
bond 13690 13646 20.0 2.1141624450683594
angle 13689 13690 13646 20.0 169.94241333007813
bond 13705 13658 20.0 1.9445346593856812
angle 13704 13705 13658 20.0 147.4028778076172
bond 20188 20141 20.0 2.343669891357422
angle 20187 20188 20141 20.0 156.58761596679688
bond 20262 20200 20.0 2.083298444747925
angle 20261 20262 20200 20.0 167.31472778320313
bond 20243 20186 20.0 2.2707738876342773
angle 20242 20243 20186 20.0 156.6901092529297
bond 20303 20241 20.0 2.2087531089782715
angle 20302 20303 20241 20.0 150.986328125
bond 20886 20834 20.0 2.1138815879821777
angle 20885 20886 20834 20.0 153.80740356445313
bond 20836 20781 20.0 1.8474844694137573
angle 20835 20836 20781 20.0 170.48312377929688
bond 20812 20766 20.0 2.0670087337493896
angle 20811 20812 20766 20.0 150.3444061279297
bond 22132 22078 20.0 1.8226181268692017
angle 22131 22132 22078 20.0 164.35610961914063
bond 22117 22062 20.0 2.135039806365967
angle 22116 22117 22062 20.0 147.52508544921875
bond 19942 19886 20.0 2.150527000427246
angle 19941 19942 19886 20.0 155.94830322265625
bond 19356 19307 20.0 2.262704372406006
angle 19355 19356 19307 20.0 167.986572265625
bond 19340 19288 20.0 2.1825990676879883
angle 19339 19340 19288 20.0 158.0095977783203
bond 19432 19371 20.0 2.2820401191711426
angle 19431 19432 19371 20.0 155.22047424316406
bond 19392 19338 20.0 2.040879011154175
angle 19391 19392 19338 20.0 162.27099609375
bond 19492 19449 20.0 2.1209616661071777
angle 19491 19492 19449 20.0 153.080322265625
bond 19516 19463 20.0 2.2028679847717285
angle 19515 19516 19463 20.0 158.76258850097656
bond 19588 19531 20.0 1.938708782196045
angle 19587 19588 19531 20.0 169.7825164794922
bond 20950 20903 20.0 1.9666088819503784
angle 20949 20950 20903 20.0 167.3140106201172
bond 21002 20948 20.0 1.8534162044525146
angle 21001 21002 20948 20.0 161.17088317871094
bond 20905 20851 20.0 1.992794156074524
angle 20904 20905 20851 20.0 171.53822326660156
bond 24222 24154 20.0 2.338379383087158
angle 24221 24222 24154 20.0 159.38375854492188
bond 23925 23870 20.0 2.530569553375244
angle 23924 23925 23870 20.0 154.1313934326172
bond 20853 20800 20.0 1.9841303825378418
angle 20852 20853 20800 20.0 158.46131896972656
bond 20802 20747 20.0 2.2771048545837402
angle 20801 20802 20747 20.0 170.86764526367188
bond 22100 22045 20.0 2.027916193008423
angle 22099 22100 22045 20.0 156.9015655517578
bond 22080 22026 20.0 2.106388568878174
angle 22079 22080 22026 20.0 148.78224182128906
bond 22064 22007 20.0 2.206533908843994
angle 22063 22064 22007 20.0 149.2238311767578
bond 23058 22991 20.0 2.2019383907318115
angle 23057 23058 22991 20.0 155.1373291015625
bond 19888 19830 20.0 1.8886487483978271
angle 19887 19888 19830 20.0 153.89547729492188
bond 19923 19871 20.0 1.917176365852356
angle 19922 19923 19871 20.0 161.03399658203125
bond 19903 19854 20.0 2.045851230621338
angle 19902 19903 19854 20.0 151.4469757080078
bond 19873 19813 20.0 1.892207384109497
angle 19872 19873 19813 20.0 149.8712921142578
bond 19416 19354 20.0 2.068142890930176
angle 19415 19416 19354 20.0 161.8966522216797
bond 19481 19430 20.0 2.19400954246521
angle 19480 19481 19430 20.0 155.11383056640625
bond 19557 19490 20.0 1.9884110689163208
angle 19556 19557 19490 20.0 170.17698669433594
bond 19533 19479 20.0 1.888960361480713
angle 19532 19533 19479 20.0 155.4240264892578
bond 18717 18657 20.0 2.235673427581787
angle 18716 18717 18657 20.0 164.5349578857422
bond 18683 18621 20.0 2.173488140106201
angle 18682 18683 18621 20.0 150.3153839111328
bond 21026 20979 20.0 2.5307765007019043
angle 21025 21026 20979 20.0 152.57749938964844
bond 20962 20922 20.0 2.0579729080200195
angle 20961 20962 20922 20.0 171.2510986328125
bond 23891 23848 20.0 2.08131742477417
angle 23890 23891 23848 20.0 158.98977661132813
bond 20981 20937 20.0 2.178903102874756
angle 20980 20981 20937 20.0 149.66603088378906
bond 20924 20870 20.0 1.8538118600845337
angle 20923 20924 20870 20.0 160.89578247070313
bond 23857 23815 20.0 1.9575026035308838
angle 23856 23857 23815 20.0 157.36166381835938
bond 23872 23834 20.0 2.0912668704986572
angle 23871 23872 23834 20.0 157.93580627441406
bond 23034 22981 20.0 2.4683094024658203
angle 23033 23034 22981 20.0 164.5714111328125
bond 23015 22962 20.0 2.0375194549560547
angle 23014 23015 22962 20.0 157.32533264160156
bond 22009 21954 20.0 1.7068549394607544
angle 22008 22009 21954 20.0 158.4927520751953
bond 21956 21903 20.0 2.3413071632385254
angle 21955 21956 21903 20.0 170.66363525390625
bond 22993 22941 20.0 1.9134652614593506
angle 22992 22993 22941 20.0 156.77474975585938
bond 21994 21930 20.0 2.0644454956054688
angle 21993 21994 21930 20.0 148.21115112304688
bond 21932 21887 20.0 2.2494590282440186
angle 21931 21932 21887 20.0 154.25161743164063
bond 22672 22607 20.0 2.2008249759674072
angle 22671 22672 22607 20.0 146.7830810546875
bond 19832 19775 20.0 1.9543167352676392
angle 19831 19832 19775 20.0 173.44619750976563
bond 19815 19754 20.0 2.086315631866455
angle 19814 19815 19754 20.0 160.41232299804688
bond 19663 19620 20.0 2.1806302070617676
angle 19662 19663 19620 20.0 163.52597045898438
bond 18697 18641 20.0 2.0517191886901855
angle 18696 18697 18641 20.0 158.63401794433594
bond 18736 18695 20.0 2.3026299476623535
angle 18735 18736 18695 20.0 147.9888153076172
bond 23850 23800 20.0 1.7485432624816895
angle 23849 23850 23800 20.0 158.00563049316406
bond 23836 23790 20.0 1.9985218048095703
angle 23835 23836 23790 20.0 163.99783325195313
bond 22236 22197 20.0 2.023756980895996
angle 22235 22236 22197 20.0 167.17604064941406
bond 22270 22218 20.0 2.5268964767456055
angle 22269 22270 22218 20.0 153.63092041015625
bond 22286 22234 20.0 1.9217426776885986
angle 22285 22286 22234 20.0 172.66119384765625
bond 22964 22897 20.0 1.847703456878662
angle 22963 22964 22897 20.0 168.47364807128906
bond 21975 21919 20.0 2.3149209022521973
angle 21974 21975 21919 20.0 149.02491760253906
bond 21905 21861 20.0 1.8959604501724243
angle 21904 21905 21861 20.0 160.83380126953125
bond 21889 21837 20.0 1.9560468196868896
angle 21888 21889 21837 20.0 147.99681091308594
bond 21879 21822 20.0 2.198507070541382
angle 21878 21879 21822 20.0 151.17076110839844
bond 22713 22648 20.0 2.1229512691497803
angle 22712 22713 22648 20.0 157.87672424316406
bond 22747 22692 20.0 1.826859951019287
angle 22746 22747 22692 20.0 159.28944396972656
bond 22732 22670 20.0 1.9475215673446655
angle 22731 22732 22670 20.0 155.66943359375
bond 19006 18955 20.0 1.9857341051101685
angle 19005 19006 18955 20.0 154.9281463623047
bond 19025 18966 20.0 1.9445968866348267
angle 19024 19025 18966 20.0 154.5535125732422
bond 18987 18936 20.0 1.9632794857025146
angle 18986 18987 18936 20.0 153.54183959960938
bond 18938 18885 20.0 2.163079261779785
angle 18937 18938 18885 20.0 158.10462951660156
bond 18440 18385 20.0 2.14922833442688
angle 18439 18440 18385 20.0 163.4452362060547
bond 18406 18344 20.0 2.0312931537628174
angle 18405 18406 18344 20.0 161.17919921875
bond 21451 21391 20.0 1.972521185874939
angle 21450 21451 21391 20.0 161.73583984375
bond 23792 23728 20.0 2.1267125606536865
angle 23791 23792 23728 20.0 161.6070098876953
bond 21511 21449 20.0 2.2174556255340576
angle 21510 21511 21449 20.0 159.47329711914063
bond 23754 23682 20.0 1.992316722869873
angle 23753 23754 23682 20.0 151.8196258544922
bond 23258 23209 20.0 2.298468589782715
angle 23257 23258 23209 20.0 153.81129455566406
bond 21553 21509 20.0 2.0341460704803467
angle 21552 21553 21509 20.0 146.35255432128906
bond 21572 21523 20.0 1.979574203491211
angle 21571 21572 21523 20.0 164.59600830078125
bond 21629 21570 20.0 2.083348274230957
angle 21628 21629 21570 20.0 154.72238159179688
bond 21686 21627 20.0 1.962607979774475
angle 21685 21686 21627 20.0 152.01962280273438
bond 22302 22253 20.0 2.0381391048431396
angle 22301 22302 22253 20.0 153.46522521972656
bond 22313 22268 20.0 2.46181583404541
angle 22312 22313 22268 20.0 150.58595275878906
bond 22323 22284 20.0 1.844092607498169
angle 22322 22323 22284 20.0 161.54507446289063
bond 22823 22787 20.0 2.2977685928344727
angle 22822 22823 22787 20.0 149.15704345703125
bond 22804 22770 20.0 2.095557451248169
angle 22803 22804 22770 20.0 164.1448516845703
bond 22789 22745 20.0 2.0980637073516846
angle 22788 22789 22745 20.0 147.926513671875
bond 22772 22730 20.0 1.841245412826538
angle 22771 22772 22730 20.0 156.64834594726563
bond 21863 21807 20.0 2.0632688999176025
angle 21862 21863 21807 20.0 152.0714111328125
bond 18957 18902 20.0 2.3261733055114746
angle 18956 18957 18902 20.0 154.97459411621094
bond 18968 18917 20.0 2.014559268951416
angle 18967 18968 18917 20.0 152.46102905273438
bond 21335 21285 20.0 1.9195170402526855
angle 21334 21335 21285 20.0 163.21856689453125
bond 21393 21344 20.0 2.2218315601348877
angle 21392 21393 21344 20.0 174.9701690673828
bond 21470 21410 20.0 1.8667726516723633
angle 21469 21470 21410 20.0 161.0116729736328
bond 21525 21468 20.0 1.9554754495620728
angle 21524 21525 21468 20.0 167.2621307373047
bond 21539 21492 20.0 2.061842679977417
angle 21538 21539 21492 20.0 148.0869140625
bond 23305 23256 20.0 1.9688936471939087
angle 23304 23305 23256 20.0 153.41574096679688
bond 21586 21537 20.0 2.0531740188598633
angle 21585 21586 21537 20.0 167.41065979003906
bond 23291 23235 20.0 2.0595455169677734
angle 23290 23291 23235 20.0 154.8567352294922
bond 23277 23216 20.0 2.010007381439209
angle 23276 23277 23216 20.0 162.0279541015625
bond 21649 21584 20.0 2.2539584636688232
angle 21648 21649 21584 20.0 159.19476318359375
bond 21664 21603 20.0 1.9282969236373901
angle 21663 21664 21603 20.0 165.8115692138672
bond 21697 21647 20.0 1.9947303533554077
angle 21696 21697 21647 20.0 162.79368591308594
bond 21716 21662 20.0 1.856260061264038
angle 21715 21716 21662 20.0 158.7409210205078
bond 21732 21684 20.0 1.9788068532943726
angle 21731 21732 21684 20.0 150.5727996826172
bond 22340 22300 20.0 1.9890328645706177
angle 22339 22340 22300 20.0 147.99717712402344
bond 22878 22832 20.0 1.771092414855957
angle 22877 22878 22832 20.0 159.09442138671875
bond 10998 10972 20.0 1.662065863609314
angle 10997 10998 10972 20.0 170.8119659423828
bond 21321 21263 20.0 2.0149943828582764
angle 21320 21321 21263 20.0 168.85658264160156
bond 23365 23303 20.0 2.063209056854248
angle 23364 23365 23303 20.0 152.10775756835938
bond 23379 23322 20.0 1.9842673540115356
angle 23378 23379 23322 20.0 161.83157348632813
bond 23324 23275 20.0 1.9769892692565918
angle 23323 23324 23275 20.0 175.4829864501953
bond 23343 23289 20.0 2.0407471656799316
angle 23342 23343 23289 20.0 167.70262145996094
bond 11904 11853 20.0 1.9308019876480103
angle 11903 11904 11853 20.0 167.36106872558594
bond 10950 11018 20.0 2.183319091796875
angle 10949 10950 11018 20.0 168.20860290527344
bond 10909 11052 20.0 1.8853912353515625
angle 10908 10909 11052 20.0 155.87608337402344
bond 11035 10926 20.0 2.098572254180908
angle 11034 11035 10926 20.0 160.1893768310547
bond 23475 23618 20.0 1.8863850831985474
angle 23474 23475 23618 20.0 155.7222137451172
bond 23394 23341 20.0 1.857662320137024
angle 23393 23394 23341 20.0 156.69863891601563
bond 11890 11831 20.0 1.8283694982528687
angle 11889 11890 11831 20.0 166.8118438720703
bond 24503 24454 20.0 2.111361026763916
angle 24502 24503 24454 20.0 153.7825164794922
bond 11976 11914 20.0 1.9415040016174316
angle 11975 11976 11914 20.0 154.97181701660156
bond 11956 11902 20.0 2.1522934436798096
angle 11955 11956 11902 20.0 165.92530822753906
bond 12023 11974 20.0 2.175663709640503
angle 12022 12023 11974 20.0 158.4188232421875
bond 10828 10775 20.0 1.8584977388381958
angle 10827 10828 10775 20.0 156.70953369140625
bond 23601 23492 20.0 2.0983774662017822
angle 23600 23601 23492 20.0 160.02774047851563
bond 10777 10723 20.0 2.0417797565460205
angle 10776 10777 10723 20.0 167.66468811035156
bond 23516 23584 20.0 2.182375431060791
angle 23515 23516 23584 20.0 168.0154266357422
bond 23564 23538 20.0 1.6634951829910278
angle 23563 23564 23538 20.0 170.81768798828125
bond 24456 24397 20.0 1.8291436433792114
angle 24455 24456 24397 20.0 166.9529571533203
bond 24522 24468 20.0 2.1529295444488525
angle 24521 24522 24468 20.0 165.7775115966797
bond 24470 24419 20.0 1.930357813835144
angle 24469 24470 24419 20.0 167.7167510986328
bond 11937 11888 20.0 2.112407922744751
angle 11936 11937 11888 20.0 153.60604858398438
bond 24542 24480 20.0 1.9393117427825928
angle 24541 24542 24480 20.0 155.2858428955078
bond 24589 24540 20.0 2.1758737564086914
angle 24588 24589 24540 20.0 158.31275939941406
bond 8755 8697 20.0 2.0163447856903076
angle 8754 8755 8697 20.0 168.740966796875
bond 8769 8719 20.0 1.919486403465271
angle 8768 8769 8719 20.0 163.43125915527344
bond 10813 10756 20.0 1.9850395917892456
angle 10812 10813 10756 20.0 161.8235626220703
bond 10758 10709 20.0 1.9760738611221313
angle 10757 10758 10709 20.0 175.5160369873047
bond 10799 10737 20.0 2.06330943107605
angle 10798 10799 10737 20.0 152.20550537109375
bond 10711 10650 20.0 2.011591911315918
angle 10710 10711 10650 20.0 162.03590393066406
bond 11188 11116 20.0 1.9880813360214233
angle 11187 11188 11116 20.0 151.7096710205078
bond 8827 8778 20.0 2.2193996906280518
angle 8826 8827 8778 20.0 174.95468139648438
bond 8904 8844 20.0 1.863986611366272
angle 8903 8904 8844 20.0 160.82611083984375
bond 10739 10690 20.0 1.969421148300171
angle 10738 10739 10690 20.0 153.67971801757813
bond 10692 10643 20.0 2.2984440326690674
angle 10691 10692 10643 20.0 153.79908752441406
bond 8973 8926 20.0 2.062974214553833
angle 8972 8973 8926 20.0 148.11712646484375
bond 8959 8902 20.0 1.9549448490142822
angle 8958 8959 8902 20.0 167.1540069580078
bond 10725 10669 20.0 2.0599608421325684
angle 10724 10725 10669 20.0 154.84149169921875
bond 9020 8971 20.0 2.0529887676239014
angle 9019 9020 8971 20.0 167.1916046142578
bond 9098 9037 20.0 1.9270517826080322
angle 9097 9098 9037 20.0 166.06533813476563
bond 9083 9018 20.0 2.2534217834472656
angle 9082 9083 9018 20.0 159.3656005859375
bond 9736 9687 20.0 2.0376157760620117
angle 9735 9736 9687 20.0 153.50709533691406
bond 10312 10266 20.0 1.7720582485198975
angle 10311 10312 10266 20.0 159.1634979248047
bond 9166 9118 20.0 1.9774692058563232
angle 9165 9166 9118 20.0 150.9095458984375
bond 9120 9061 20.0 1.9589128494262695
angle 9119 9120 9061 20.0 152.11509704589844
bond 9150 9096 20.0 1.8551596403121948
angle 9149 9150 9096 20.0 158.94871520996094
bond 9757 9718 20.0 1.844111680984497
angle 9756 9757 9718 20.0 161.54689025878906
bond 9747 9702 20.0 2.4603469371795654
angle 9746 9747 9702 20.0 150.78692626953125
bond 9774 9734 20.0 1.9920097589492798
angle 9773 9774 9734 20.0 147.71139526367188
bond 11226 11162 20.0 2.1250698566436768
angle 11225 11226 11162 20.0 161.7016143798828
bond 11270 11224 20.0 2.001199245452881
angle 11269 11270 11224 20.0 163.79269409179688
bond 8885 8825 20.0 1.970525860786438
angle 8884 8885 8825 20.0 161.75828552246094
bond 8945 8883 20.0 2.21832275390625
angle 8944 8945 8883 20.0 159.53932189941406
bond 8987 8943 20.0 2.033987283706665
angle 8986 8987 8943 20.0 146.34002685546875
bond 9006 8957 20.0 1.9781138896942139
angle 9005 9006 8957 20.0 164.6048126220703
bond 10398 10331 20.0 1.8478628396987915
angle 10397 10398 10331 20.0 168.56922912597656
bond 9063 9004 20.0 2.085658311843872
angle 9062 9063 9004 20.0 154.642578125
bond 9704 9652 20.0 2.5248420238494873
angle 9703 9704 9652 20.0 153.64483642578125
bond 10257 10221 20.0 2.297922134399414
angle 10256 10257 10221 20.0 149.16336059570313
bond 9131 9081 20.0 1.994450569152832
angle 9130 9131 9081 20.0 162.69956970214844
bond 9720 9668 20.0 1.9189608097076416
angle 9719 9720 9668 20.0 172.55580139160156
bond 10238 10204 20.0 2.095304012298584
angle 10237 10238 10204 20.0 164.06150817871094
bond 10206 10164 20.0 1.843101143836975
angle 10205 10206 10164 20.0 156.7456817626953
bond 10223 10179 20.0 2.1025609970092773
angle 10222 10223 10179 20.0 147.60003662109375
bond 9297 9241 20.0 2.063866138458252
angle 9296 9297 9241 20.0 152.315185546875
bond 9339 9295 20.0 1.8951046466827393
angle 9338 9339 9295 20.0 160.80422973632813
bond 11284 11234 20.0 1.7525759935379028
angle 11283 11284 11234 20.0 158.057373046875
bond 11306 11268 20.0 2.092503309249878
angle 11305 11306 11268 20.0 157.80166625976563
bond 11291 11249 20.0 1.9558186531066895
angle 11290 11291 11249 20.0 157.3907928466797
bond 9670 9631 20.0 2.0208005905151367
angle 9669 9670 9631 20.0 167.5045166015625
bond 10449 10396 20.0 2.0356273651123047
angle 10448 10449 10396 20.0 157.60675048828125
bond 10427 10375 20.0 1.9140034914016724
angle 10426 10427 10375 20.0 156.7806854248047
bond 9390 9337 20.0 2.3405723571777344
angle 9389 9390 9337 20.0 170.69944763183594
bond 9409 9353 20.0 2.3139708042144775
angle 9408 9409 9353 20.0 149.07501220703125
bond 10147 10082 20.0 2.1203718185424805
angle 10146 10147 10082 20.0 157.93296813964844
bond 10181 10126 20.0 1.8250035047531128
angle 10180 10181 10126 20.0 159.4913330078125
bond 9323 9271 20.0 1.9566004276275635
angle 9322 9323 9271 20.0 148.2526092529297
bond 10106 10041 20.0 2.197244644165039
angle 10105 10106 10041 20.0 146.9139862060547
bond 10166 10104 20.0 1.949636459350586
angle 10165 10166 10104 20.0 155.64715576171875
bond 9313 9256 20.0 2.201399803161621
angle 9312 9313 9256 20.0 151.007080078125
bond 5840 5778 20.0 2.0316238403320313
angle 5839 5840 5778 20.0 161.08677673339844
bond 5874 5819 20.0 2.1484951972961426
angle 5873 5874 5819 20.0 163.4967498779297
bond 11325 11282 20.0 2.0847275257110596
angle 11324 11325 11282 20.0 158.87413024902344
bond 8460 8413 20.0 2.529526948928833
angle 8459 8460 8413 20.0 152.61546325683594
bond 8396 8356 20.0 2.0567078590393066
angle 8395 8396 8356 20.0 171.3565216064453
bond 8415 8371 20.0 2.1810431480407715
angle 8414 8415 8371 20.0 149.38653564453125
bond 11359 11304 20.0 2.5314667224884033
angle 11358 11359 11304 20.0 153.94252014160156
bond 11656 11588 20.0 2.3375678062438965
angle 11655 11656 11588 20.0 159.403076171875
bond 10492 10425 20.0 2.199650287628174
angle 10491 10492 10425 20.0 155.0355987548828
bond 10468 10415 20.0 2.4690961837768555
angle 10467 10468 10415 20.0 164.8531951904297
bond 9443 9388 20.0 1.7052061557769775
angle 9442 9443 9388 20.0 158.75086975097656
bond 9428 9364 20.0 2.0630714893341064
angle 9427 9428 9364 20.0 148.31118774414063
bond 9366 9321 20.0 2.248802423477173
angle 9365 9366 9321 20.0 154.3822479248047
bond 6402 6351 20.0 2.013939380645752
angle 6401 6402 6351 20.0 152.4618377685547
bond 6151 6091 20.0 2.235208749771118
angle 6150 6151 6091 20.0 164.6300811767578
bond 6170 6129 20.0 2.3025083541870117
angle 6169 6170 6129 20.0 148.02349853515625
bond 6131 6075 20.0 2.051705837249756
angle 6130 6131 6075 20.0 158.71641540527344
bond 6117 6055 20.0 2.172492265701294
angle 6116 6117 6055 20.0 150.30816650390625
bond 8384 8337 20.0 1.9685784578323364
angle 8383 8384 8337 20.0 167.37570190429688
bond 8436 8382 20.0 1.8530064821243286
angle 8435 8436 8382 20.0 161.1478271484375
bond 8339 8285 20.0 1.9928202629089355
angle 8338 8339 8285 20.0 171.54721069335938
bond 8358 8304 20.0 1.8548157215118408
angle 8357 8358 8304 20.0 160.99107360839844
bond 8287 8234 20.0 1.9840186834335327
angle 8286 8287 8234 20.0 158.52676391601563
bond 8236 8181 20.0 2.276433229446411
angle 8235 8236 8181 20.0 171.01229858398438
bond 9514 9460 20.0 2.107428550720215
angle 9513 9514 9460 20.0 148.544921875
bond 9534 9479 20.0 2.0282344818115234
angle 9533 9534 9479 20.0 156.73887634277344
bond 9551 9496 20.0 2.1351330280303955
angle 9550 9551 9496 20.0 147.41030883789063
bond 9498 9441 20.0 2.208761215209961
angle 9497 9498 9441 20.0 149.18670654296875
bond 6391 6336 20.0 2.3249943256378174
angle 6390 6391 6336 20.0 155.2157745361328
bond 6459 6400 20.0 1.945702075958252
angle 6458 6459 6400 20.0 154.35537719726563
bond 6372 6319 20.0 2.163691759109497
angle 6371 6372 6319 20.0 158.2222442626953
bond 6421 6370 20.0 1.9638166427612305
angle 6420 6421 6370 20.0 153.57325744628906
bond 7097 7054 20.0 2.1816720962524414
angle 7096 7097 7054 20.0 163.485107421875
bond 8320 8268 20.0 2.113940715789795
angle 8319 8320 8268 20.0 153.73513793945313
bond 8270 8215 20.0 1.8444929122924805
angle 8269 8270 8215 20.0 170.41282653808594
bond 8246 8200 20.0 2.0654656887054443
angle 8245 8246 8200 20.0 150.28445434570313
bond 9566 9512 20.0 1.821082592010498
angle 9565 9566 9512 20.0 164.6533203125
bond 7266 7209 20.0 1.9537763595581055
angle 7265 7266 7209 20.0 173.3896484375
bond 6440 6389 20.0 1.9861828088760376
angle 6439 6440 6389 20.0 155.09776306152344
bond 7249 7188 20.0 2.088502883911133
angle 7248 7249 7188 20.0 160.24107360839844
bond 7337 7288 20.0 2.0463619232177734
angle 7336 7337 7288 20.0 151.4363250732422
bond 7307 7247 20.0 1.8927584886550903
angle 7306 7307 7247 20.0 149.86441040039063
bond 6790 6741 20.0 2.26370906829834
angle 6789 6790 6741 20.0 167.98094177246094
bond 6991 6924 20.0 1.9884439706802368
angle 6990 6991 6924 20.0 170.08511352539063
bond 6915 6864 20.0 2.1928718090057373
angle 6914 6915 6864 20.0 155.19053649902344
bond 6926 6883 20.0 2.11859393119812
angle 6925 6926 6883 20.0 153.22592163085938
bond 6866 6805 20.0 2.281897783279419
angle 6865 6866 6805 20.0 155.1754150390625
bond 6826 6772 20.0 2.0400094985961914
angle 6825 6826 6772 20.0 162.29568481445313
bond 6850 6788 20.0 2.0677568912506104
angle 6849 6850 6788 20.0 161.7959747314453
bond 6774 6722 20.0 2.1837847232818604
angle 6773 6774 6722 20.0 158.0526123046875
bond 7022 6965 20.0 1.937323808670044
angle 7021 7022 6965 20.0 169.76939392089844
bond 6950 6897 20.0 2.204104423522949
angle 6949 6950 6897 20.0 158.68798828125
bond 6967 6913 20.0 1.8879342079162598
angle 6966 6967 6913 20.0 155.4474334716797
bond 7322 7264 20.0 1.8892215490341187
angle 7321 7322 7264 20.0 153.9395294189453
bond 7357 7305 20.0 1.9174052476882935
angle 7356 7357 7305 20.0 160.9705352783203
bond 7376 7320 20.0 2.1509931087493896
angle 7375 7376 7320 20.0 155.92471313476563
bond 7737 7675 20.0 2.209928274154663
angle 7736 7737 7675 20.0 150.90330505371094
bond 7677 7620 20.0 2.270193099975586
angle 7676 7677 7620 20.0 156.70225524902344
bond 7696 7634 20.0 2.0832393169403076
angle 7695 7696 7634 20.0 167.20982360839844
bond 7622 7575 20.0 2.3445892333984375
angle 7621 7622 7575 20.0 156.5433807373047
bond 1158 1111 20.0 1.9434248208999634
angle 1157 1158 1111 20.0 147.4107666015625
bond 1113 1065 20.0 1.9510014057159424
angle 1112 1113 1065 20.0 176.66842651367188
bond 1101 1048 20.0 2.1354408264160156
angle 1100 1101 1048 20.0 157.16445922851563
bond 1143 1099 20.0 2.1150693893432617
angle 1142 1143 1099 20.0 169.8836669921875
bond 2041 2011 20.0 2.270998239517212
angle 2040 2041 2011 20.0 148.59902954101563
bond 2030 1971 20.0 2.2146048545837402
angle 2029 2030 1971 20.0 146.3166046142578
bond 7561 7491 20.0 1.8387999534606934
angle 7560 7561 7491 20.0 152.90269470214844
bond 7636 7590 20.0 2.1348578929901123
angle 7635 7636 7590 20.0 148.25401306152344
bond 7658 7601 20.0 2.4761533737182617
angle 7657 7658 7601 20.0 149.24203491210938
bond 7592 7559 20.0 2.2921102046966553
angle 7591 7592 7559 20.0 161.35546875
bond 983 935 20.0 2.105900526046753
angle 982 983 935 20.0 159.25576782226563
bond 1067 1022 20.0 2.096801519393921
angle 1066 1067 1022 20.0 172.24737548828125
bond 1050 1003 20.0 2.1364545822143555
angle 1049 1050 1003 20.0 163.7730712890625
bond 1043 981 20.0 2.0250296592712402
angle 1042 1043 981 20.0 158.11814880371094
bond 576 524 20.0 1.8871947526931763
angle 575 576 524 20.0 152.5255889892578
bond 1127 1084 20.0 2.0994439125061035
angle 1126 1127 1084 20.0 170.2656707763672
bond 1086 1041 20.0 1.939612627029419
angle 1085 1086 1041 20.0 145.8927001953125
bond 429 370 20.0 1.7247214317321777
angle 428 429 370 20.0 168.83953857421875
bond 410 356 20.0 1.937048077583313
angle 409 410 356 20.0 157.8516845703125
bond 358 298 20.0 1.936233639717102
angle 357 358 298 20.0 156.04624938964844
bond 372 322 20.0 2.050894260406494
angle 371 372 322 20.0 156.11680603027344
bond 451 389 20.0 1.9783066511154175
angle 450 451 389 20.0 148.60655212402344
bond 391 337 20.0 2.022207498550415
angle 390 391 337 20.0 167.1222381591797
bond 1994 1942 20.0 1.9608367681503296
angle 1993 1994 1942 20.0 160.99978637695313
bond 175 126 20.0 2.270932197570801
angle 174 175 126 20.0 158.3780517578125
bond 243 183 20.0 2.3167505264282227
angle 242 243 183 20.0 148.8944549560547
bond 300 241 20.0 2.2824366092681885
angle 299 300 241 20.0 150.4749298095703
bond 2013 1952 20.0 2.1578283309936523
angle 2012 2013 1952 20.0 156.59814453125
bond 5175 5124 20.0 2.070295810699463
angle 5174 5175 5124 20.0 156.99819946289063
bond 5192 5143 20.0 2.1288938522338867
angle 5191 5192 5143 20.0 156.8646240234375
bond 922 872 20.0 2.121169090270996
angle 921 922 872 20.0 154.2175750732422
bond 937 884 20.0 1.9119758605957031
angle 936 937 884 20.0 159.8203582763672
bond 1005 954 20.0 1.8894450664520264
angle 1004 1005 954 20.0 159.56246948242188
bond 1024 965 20.0 1.9947115182876587
angle 1023 1024 965 20.0 172.64186096191406
bond 967 920 20.0 2.0541489124298096
angle 966 967 920 20.0 160.00082397460938
bond 956 903 20.0 2.0065512657165527
angle 955 956 903 20.0 158.5181427001953
bond 905 856 20.0 2.1898603439331055
angle 904 905 856 20.0 145.34286499023438
bond 560 509 20.0 2.1808316707611084
angle 559 560 509 20.0 164.31707763671875
bond 487 408 20.0 1.9497593641281128
angle 486 487 408 20.0 148.61886596679688
bond 281 217 20.0 1.9018499851226807
angle 280 281 217 20.0 157.66244506835938
bond 339 279 20.0 1.8978135585784912
angle 338 339 279 20.0 151.5230255126953
bond 106 57 20.0 1.9938849210739136
angle 105 106 57 20.0 157.15084838867188
bond 158 104 20.0 2.0147979259490967
angle 157 158 104 20.0 151.80609130859375
bond 138 88 20.0 1.8111103773117065
angle 137 138 88 20.0 161.21954345703125
bond 200 156 20.0 1.9068279266357422
angle 199 200 156 20.0 163.8620147705078
bond 185 136 20.0 2.0536415576934814
angle 184 185 136 20.0 154.45980834960938
bond 260 198 20.0 1.9328932762145996
angle 259 260 198 20.0 167.47801208496094
bond 2156 2107 20.0 1.7954648733139038
angle 2155 2156 2107 20.0 168.24769592285156
bond 128 69 20.0 1.8213096857070923
angle 127 128 69 20.0 168.60769653320313
bond 2172 2129 20.0 2.173065423965454
angle 2171 2172 2129 20.0 162.69090270996094
bond 5156 5105 20.0 2.129948139190674
angle 5155 5156 5105 20.0 148.17877197265625
bond 5145 5095 20.0 2.219219207763672
angle 5144 5145 5095 20.0 152.031494140625
bond 5126 5085 20.0 1.775520920753479
angle 5125 5126 5085 20.0 167.16297912597656
bond 4477 4714 20.0 1.793216347694397
angle 4476 4477 4714 20.0 156.06434631347656
bond 4716 4861 20.0 1.9056469202041626
angle 4715 4716 4861 20.0 169.416015625
bond 4847 4733 20.0 2.1408724784851074
angle 4846 4847 4733 20.0 161.20791625976563
bond 1378 1330 20.0 1.8458058834075928
angle 1377 1378 1330 20.0 174.91049194335938
bond 886 837 20.0 2.1028406620025635
angle 885 886 837 20.0 165.9729461669922
bond 1343 1312 20.0 2.4255688190460205
angle 1342 1343 1312 20.0 153.83436584472656
bond 839 802 20.0 2.153923511505127
angle 838 839 802 20.0 158.90206909179688
bond 90 36 20.0 2.1456103324890137
angle 89 90 36 20.0 153.4554901123047
bond 2226 2154 20.0 2.0402979850769043
angle 2225 2226 2154 20.0 150.0305633544922
bond 2283 2224 20.0 2.2414660453796387
angle 2282 2283 2224 20.0 158.75311279296875
bond 2210 2154 20.0 1.9140963554382324
angle 2209 2210 2154 20.0 150.5483856201172
bond 2189 2144 20.0 1.9694892168045044
angle 2188 2189 2144 20.0 172.11465454101563
bond 5097 5044 20.0 2.1824755668640137
angle 5096 5097 5044 20.0 167.66075134277344
bond 5107 5068 20.0 1.7180602550506592
angle 5106 5107 5068 20.0 168.15353393554688
bond 4701 4494 20.0 1.6118988990783691
angle 4700 4701 4494 20.0 166.6177215576172
bond 3722 4035 20.0 1.7889467477798462
angle 3721 3722 4035 20.0 153.5372772216797
bond 4112 4016 20.0 1.7132904529571533
angle 4111 4112 4016 20.0 164.81002807617188
bond 4018 3756 20.0 1.4886817932128906
angle 4017 4018 3756 20.0 171.1314697265625
bond 3437 3387 20.0 2.1742236614227295
angle 3436 3437 3387 20.0 151.98825073242188
bond 1419 1376 20.0 1.9828020334243774
angle 1418 1419 1376 20.0 154.2164764404297
bond 736 692 20.0 1.8650703430175781
angle 735 736 692 20.0 169.988525390625
bond 2788 2737 20.0 2.184433937072754
angle 2787 2788 2737 20.0 162.83505249023438
bond 1409 1361 20.0 1.8994001150131226
angle 1408 1409 1361 20.0 169.5669708251953
bond 751 706 20.0 1.6536952257156372
angle 750 751 706 20.0 156.40594482421875
bond 2799 2749 20.0 2.1002464294433594
angle 2798 2799 2749 20.0 164.97666931152344
bond 1363 1319 20.0 1.919609785079956
angle 1362 1363 1319 20.0 163.9228057861328
bond 784 734 20.0 1.8452258110046387
angle 783 784 734 20.0 171.25604248046875
bond 765 734 20.0 2.0018370151519775
angle 764 765 734 20.0 157.5509796142578
bond 2401 2348 20.0 1.9125539064407349
angle 2400 2401 2348 20.0 173.2544403076172
bond 2340 2300 20.0 1.9670315980911255
angle 2339 2340 2300 20.0 157.14007568359375
bond 2321 2281 20.0 1.96526038646698
angle 2320 2321 2281 20.0 165.7730255126953
bond 2302 2243 20.0 1.8612961769104004
angle 2301 2302 2243 20.0 155.2973175048828
bond 5087 5030 20.0 1.9515410661697388
angle 5086 5087 5030 20.0 154.60264587402344
bond 5070 5016 20.0 1.9882253408432007
angle 5069 5070 5016 20.0 168.282470703125
bond 5046 4994 20.0 2.1531314849853516
angle 5045 5046 4994 20.0 159.84571838378906
bond 4681 4900 20.0 2.3218815326690674
angle 4680 4681 4900 20.0 146.13169860839844
bond 4510 4679 20.0 2.5283594131469727
angle 4509 4510 4679 20.0 155.7416534423828
bond 4882 4699 20.0 2.1513025760650635
angle 4881 4882 4699 20.0 158.11241149902344
bond 3998 4129 20.0 1.9026856422424316
angle 3997 3998 4129 20.0 151.60153198242188
bond 4142 3977 20.0 1.6927071809768677
angle 4141 4142 3977 20.0 174.35328674316406
bond 2840 2786 20.0 2.0510849952697754
angle 2839 2840 2786 20.0 160.10321044921875
bond 2857 2797 20.0 1.9161767959594727
angle 2856 2857 2797 20.0 151.49627685546875
bond 1524 1496 20.0 2.1635618209838867
angle 1523 1524 1496 20.0 149.0337677001953
bond 1571 1522 20.0 1.8614616394042969
angle 1570 1571 1522 20.0 160.92604064941406
bond 2773 2722 20.0 2.080192804336548
angle 2772 2773 2722 20.0 159.0796661376953
bond 2818 2771 20.0 1.9529603719711304
angle 2817 2818 2771 20.0 161.39337158203125
bond 2598 2538 20.0 1.978108525276184
angle 2597 2598 2538 20.0 157.72007751464844
bond 2617 2557 20.0 2.0494980812072754
angle 2616 2617 2557 20.0 160.8587646484375
bond 2540 2484 20.0 1.8775396347045898
angle 2539 2540 2484 20.0 166.6580810546875
bond 2429 2378 20.0 2.0591323375701904
angle 2428 2429 2378 20.0 160.5160675048828
bond 2418 2362 20.0 1.9717164039611816
angle 2417 2418 2362 20.0 164.31886291503906
bond 1814 1756 20.0 1.8715928792953491
angle 1813 1814 1756 20.0 159.17022705078125
bond 1833 1768 20.0 2.088198661804199
angle 1832 1833 1768 20.0 162.66366577148438
bond 2521 2463 20.0 1.818992018699646
angle 2520 2521 2463 20.0 157.7501983642578
bond 2448 2399 20.0 2.182427406311035
angle 2447 2448 2399 20.0 148.98403930664063
bond 2380 2338 20.0 2.3553836345672607
angle 2379 2380 2338 20.0 152.4619140625
bond 3285 3238 20.0 2.1771602630615234
angle 3284 3285 3238 20.0 147.8107147216797
bond 5032 4979 20.0 2.178356647491455
angle 5031 5032 4979 20.0 155.3453369140625
bond 5018 4964 20.0 2.0042457580566406
angle 5017 5018 4964 20.0 146.23684692382813
bond 3979 3778 20.0 1.8213789463043213
angle 3978 3979 3778 20.0 165.96775817871094
bond 3794 3960 20.0 2.2281036376953125
angle 3793 3794 3960 20.0 163.71957397460938
bond 2900 2855 20.0 1.8865731954574585
angle 2899 2900 2855 20.0 172.2923126220703
bond 2910 2884 20.0 2.240429401397705
angle 2909 2910 2884 20.0 151.0819854736328
bond 1560 1508 20.0 2.4416310787200928
angle 1559 1560 1508 20.0 159.22059631347656
bond 2867 2816 20.0 1.9084776639938354
angle 2866 2867 2816 20.0 169.48728942871094
bond 2886 2838 20.0 2.0625555515289307
angle 2885 2886 2838 20.0 159.16439819335938
bond 1592 1543 20.0 1.837519884109497
angle 1591 1592 1543 20.0 171.0855255126953
bond 1602 1558 20.0 1.9387240409851074
angle 1601 1602 1558 20.0 154.1276092529297
bond 1626 1569 20.0 1.992928147315979
angle 1625 1626 1569 20.0 150.7966766357422
bond 1638 1590 20.0 1.8481718301773071
angle 1637 1638 1590 20.0 170.14346313476563
bond 1657 1600 20.0 1.8955835103988647
angle 1656 1657 1600 20.0 158.0124969482422
bond 2632 2579 20.0 2.0937836170196533
angle 2631 2632 2579 20.0 159.4839630126953
bond 1770 1719 20.0 2.2012312412261963
angle 1769 1770 1719 20.0 173.082763671875
bond 2581 2519 20.0 2.1648786067962646
angle 2580 2581 2519 20.0 163.53704833984375
bond 3240 3168 20.0 1.8682059049606323
angle 3239 3240 3168 20.0 165.58978271484375
bond 3259 3190 20.0 2.1494290828704834
angle 3258 3259 3190 20.0 157.47015380859375
bond 2929 2898 20.0 2.091310501098633
angle 2928 2929 2898 20.0 172.45721435546875
bond 2978 2927 20.0 2.032041311264038
angle 2977 2978 2927 20.0 161.59751892089844
bond 3013 2976 20.0 1.933276653289795
angle 3012 3013 2976 20.0 156.7291717529297
bond 3216 3158 20.0 1.9665344953536987
angle 3215 3216 3158 20.0 155.87777709960938
bond 2995 2946 20.0 2.0075490474700928
angle 2994 2995 2946 20.0 168.6404266357422
bond 3006 2960 20.0 1.9565950632095337
angle 3005 3006 2960 20.0 157.76622009277344
bond 3067 3011 20.0 2.4260470867156982
angle 3066 3067 3011 20.0 159.89060974121094
bond 3030 2993 20.0 1.8541004657745361
angle 3029 3030 2993 20.0 153.8065643310547
bond 3045 3004 20.0 2.1416175365448
angle 3044 3045 3004 20.0 154.0153045654297
bond 3086 3028 20.0 1.8606826066970825
angle 3085 3086 3028 20.0 159.21707153320313
bond 3192 3139 20.0 2.0528249740600586
angle 3191 3192 3139 20.0 147.64036560058594
dihedral 14 16 18 35 200 -55.279998779296875
dihedral 16 18 35 37 200 -42.59086227416992
dihedral 172 174 176 182 200 -67.78590393066406
dihedral 174 176 182 184 200 -39.23740768432617
dihedral 1599 1601 1603 1623 200 -63.07098388671875
dihedral 1601 1603 1623 1625 200 -43.119075775146484
dihedral 16482 16484 16486 16506 200 -93.37814331054688
dihedral 16484 16486 16506 16508 200 140.7779541015625
dihedral 16506 16508 16510 16523 200 -84.76956176757813
dihedral 16508 16510 16523 16525 200 139.12588500976563
dihedral 16523 16525 16527 16542 200 -127.85015869140625
dihedral 16525 16527 16542 16544 200 133.94219970703125
dihedral 16542 16544 16546 16562 200 -108.41185760498047
dihedral 16544 16546 16562 16564 200 122.126708984375
dihedral 16562 16564 16566 16581 200 -106.49418640136719
dihedral 16564 16566 16581 16583 200 120.40377807617188
dihedral 16581 16583 16585 16601 200 -117.44281768798828
dihedral 16583 16585 16601 16603 200 164.04115295410156
dihedral 1623 1625 1627 1635 200 -70.69388580322266
dihedral 1625 1627 1635 1637 200 -46.49856948852539
dihedral 16639 16641 16643 16656 200 -111.53662872314453
dihedral 16641 16643 16656 16658 200 104.82113647460938
dihedral 16656 16658 16660 16675 200 -98.79203033447266
dihedral 16658 16660 16675 16677 200 122.08763885498047
dihedral 16675 16677 16679 16686 200 -103.63790130615234
dihedral 16677 16679 16686 16688 200 117.81682586669922
dihedral 16686 16688 16690 16697 200 -120.72396087646484
dihedral 16688 16690 16697 16699 200 167.71954345703125
dihedral 1635 1637 1639 1654 200 -74.53294372558594
dihedral 1637 1639 1654 1656 200 -31.584779739379883
dihedral 1654 1656 1658 1673 200 -97.17354583740234
dihedral 1656 1658 1673 1675 200 8.681638717651367
dihedral 17004 17006 17008 17021 200 -139.73638916015625
dihedral 17006 17008 17021 17023 200 117.73460388183594
dihedral 17021 17023 17025 17040 200 -112.50709533691406
dihedral 17023 17025 17040 17042 200 143.1503143310547
dihedral 17040 17042 17044 17054 200 -85.19428253173828
dihedral 17042 17044 17054 17056 200 143.5929412841797
dihedral 17054 17056 17058 17066 200 -125.76282501220703
dihedral 17056 17058 17066 17068 200 138.58770751953125
dihedral 17215 17217 17219 17225 200 -119.6180419921875
dihedral 17217 17219 17225 17227 200 164.17848205566406
dihedral 17225 17227 17229 17245 200 -153.2497100830078
dihedral 17227 17229 17245 17247 200 157.18016052246094
dihedral 17245 17247 17249 17260 200 -112.58406066894531
dihedral 17247 17249 17260 17262 200 132.06907653808594
dihedral 17260 17262 17264 17279 200 -104.88927459716797
dihedral 17262 17264 17279 17281 200 130.79608154296875
dihedral 17391 17393 17395 17407 200 -131.2376251220703
dihedral 17393 17395 17407 17409 200 137.2373809814453
dihedral 17407 17409 17411 17426 200 -114.6178970336914
dihedral 17409 17411 17426 17428 200 130.6289825439453
dihedral 17426 17428 17430 17446 200 -113.36135864257813
dihedral 17428 17430 17446 17448 200 158.88235473632813
dihedral 17446 17448 17450 17457 200 -134.48187255859375
dihedral 17448 17450 17457 17459 200 134.02230834960938
dihedral 1711 1713 1715 1718 200 -91.94620513916016
dihedral 1713 1715 1718 1720 200 15.298737525939941
dihedral 17500 17502 17504 17510 200 -73.97052001953125
dihedral 17502 17504 17510 17512 200 -31.22653579711914
dihedral 17510 17512 17514 17525 200 -65.9521255493164
dihedral 17512 17514 17525 17527 200 -42.57492446899414
dihedral 17525 17527 17529 17540 200 -66.1014633178711
dihedral 17527 17529 17540 17542 200 -45.00324249267578
dihedral 17540 17542 17544 17562 200 -59.20241165161133
dihedral 17542 17544 17562 17564 200 -37.55154800415039
dihedral 17562 17564 17566 17576 200 -63.33835983276367
dihedral 17564 17566 17576 17578 200 -44.70722961425781
dihedral 17576 17578 17580 17590 200 -60.499473571777344
dihedral 17578 17580 17590 17592 200 -42.17243194580078
dihedral 17590 17592 17594 17614 200 -67.86871337890625
dihedral 17592 17594 17614 17616 200 -44.46647262573242
dihedral 1718 1720 1722 1738 200 -53.43134689331055
dihedral 1720 1722 1738 1740 200 -57.96295928955078
dihedral 17614 17616 17618 17631 200 -64.90970611572266
dihedral 17616 17618 17631 17633 200 -36.093406677246094
dihedral 17631 17633 17635 17641 200 -59.14122009277344
dihedral 17633 17635 17641 17643 200 -52.34687042236328
dihedral 17641 17643 17645 17651 200 -69.02439880371094
dihedral 17643 17645 17651 17653 200 -43.39141845703125
dihedral 17651 17653 17655 17670 200 -67.90541076660156
dihedral 17653 17655 17670 17672 200 -42.13652801513672
dihedral 17670 17672 17674 17689 200 -68.81488800048828
dihedral 17672 17674 17689 17691 200 -35.705116271972656
dihedral 17689 17691 17693 17700 200 -65.50118255615234
dihedral 17691 17693 17700 17702 200 -38.593299865722656
dihedral 17700 17702 17704 17719 200 -66.92211151123047
dihedral 17702 17704 17719 17721 200 -44.35711669921875
dihedral 17719 17721 17723 17736 200 -62.159488677978516
dihedral 17721 17723 17736 17738 200 -39.081878662109375
dihedral 17736 17738 17740 17757 200 -109.07933807373047
dihedral 17738 17740 17757 17759 200 34.824546813964844
dihedral 1738 1740 1742 1755 200 -59.61874771118164
dihedral 1740 1742 1755 1757 200 -46.89427947998047
dihedral 1755 1757 1759 1767 200 -53.77630615234375
dihedral 1757 1759 1767 1769 200 -50.513145446777344
dihedral 182 184 186 197 200 -65.01487731933594
dihedral 184 186 197 199 200 -48.19641876220703
dihedral 1767 1769 1771 1791 200 -63.208717346191406
dihedral 1769 1771 1791 1793 200 -33.74457550048828
dihedral 1791 1793 1795 1811 200 -62.74034881591797
dihedral 1793 1795 1811 1813 200 -50.27223205566406
dihedral 18327 18329 18331 18343 200 -56.67465591430664
dihedral 18329 18331 18343 18345 200 -30.916595458984375
dihedral 18343 18345 18347 18362 200 -64.25147247314453
dihedral 18345 18347 18362 18364 200 -57.86260223388672
dihedral 18362 18364 18366 18384 200 -65.75533294677734
dihedral 18364 18366 18384 18386 200 -28.784326553344727
dihedral 18384 18386 18388 18403 200 -67.86293029785156
dihedral 18386 18388 18403 18405 200 -47.9698600769043
dihedral 18403 18405 18407 18422 200 -69.01827239990234
dihedral 18405 18407 18422 18424 200 -25.344905853271484
dihedral 1811 1813 1815 1830 200 -60.632503509521484
dihedral 1813 1815 1830 1832 200 -43.2955207824707
dihedral 18422 18424 18426 18437 200 -67.3092269897461
dihedral 18424 18426 18437 18439 200 -50.20229721069336
dihedral 18437 18439 18441 18461 200 -68.5765151977539
dihedral 18439 18441 18461 18463 200 -17.5646915435791
dihedral 18461 18463 18465 18480 200 -80.7372055053711
dihedral 18463 18465 18480 18482 200 -17.363216400146484
dihedral 1830 1832 1834 1841 200 -56.87359619140625
dihedral 1832 1834 1841 1843 200 -33.48781967163086
dihedral 18592 18594 18598 18606 200 -55.9405403137207
dihedral 18594 18598 18606 18608 200 -29.896116256713867
dihedral 18606 18608 18610 18620 200 -75.34276580810547
dihedral 18608 18610 18620 18622 200 -39.94935989379883
dihedral 18620 18622 18624 18640 200 -68.92943572998047
dihedral 18622 18624 18640 18642 200 -29.2768611907959
dihedral 18640 18642 18644 18656 200 -74.61767578125
dihedral 18642 18644 18656 18658 200 -34.1613655090332
dihedral 18656 18658 18660 18680 200 -71.53457641601563
dihedral 18658 18660 18680 18682 200 -37.707374572753906
dihedral 18680 18682 18684 18694 200 -75.60877227783203
dihedral 18682 18684 18694 18696 200 -42.440059661865234
dihedral 18694 18696 18698 18714 200 -63.80886459350586
dihedral 18696 18698 18714 18716 200 -44.56501388549805
dihedral 18714 18716 18718 18733 200 -72.9357681274414
dihedral 18716 18718 18733 18735 200 -8.002060890197754
dihedral 18733 18735 18737 18747 200 -97.70049285888672
dihedral 18735 18737 18747 18749 200 -26.348676681518555
dihedral 18747 18749 18751 18761 200 -126.48670196533203
dihedral 18749 18751 18761 18763 200 9.37094497680664
dihedral 1841 1843 1845 1858 200 -71.61962127685547
dihedral 1843 1845 1858 1860 200 -30.22913932800293
dihedral 18761 18763 18765 18782 200 -71.48113250732422
dihedral 18763 18765 18782 18784 200 -29.175016403198242
dihedral 18870 18872 18876 18884 200 -44.84537887573242
dihedral 18872 18876 18884 18886 200 -45.07857131958008
dihedral 18884 18886 18888 18901 200 -62.22113800048828
dihedral 18886 18888 18901 18903 200 -38.972312927246094
dihedral 18901 18903 18905 18916 200 -69.74496459960938
dihedral 18903 18905 18916 18918 200 -33.03651428222656
dihedral 18916 18918 18920 18935 200 -65.8042221069336
dihedral 18918 18920 18935 18937 200 -47.36149215698242
dihedral 1858 1860 1862 1877 200 -85.52800750732422
dihedral 1860 1862 1877 1879 200 -21.629636764526367
dihedral 18935 18937 18939 18954 200 -61.251155853271484
dihedral 18937 18939 18954 18956 200 -39.35344696044922
dihedral 18954 18956 18958 18965 200 -65.03661346435547
dihedral 18956 18958 18965 18967 200 -42.37925720214844
dihedral 18965 18967 18969 18984 200 -66.98419952392578
dihedral 18967 18969 18984 18986 200 -37.034244537353516
dihedral 18984 18986 18988 19003 200 -65.82233428955078
dihedral 18986 18988 19003 19005 200 -42.70450973510742
dihedral 19003 19005 19007 19022 200 -66.87948608398438
dihedral 19005 19007 19022 19024 200 -40.245487213134766
dihedral 19022 19024 19026 19037 200 -65.98954010009766
dihedral 19024 19026 19037 19039 200 -26.616140365600586
dihedral 19037 19039 19041 19061 200 -78.46758270263672
dihedral 19039 19041 19061 19063 200 -31.506834030151367
dihedral 19061 19063 19065 19081 200 -72.4551773071289
dihedral 19063 19065 19081 19083 200 -48.31401824951172
dihedral 1877 1879 1881 1888 200 -103.83267211914063
dihedral 1879 1881 1888 1890 200 -1.6927834749221802
dihedral 19266 19268 19270 19287 200 -138.6638641357422
dihedral 19268 19270 19287 19289 200 -55.57909393310547
dihedral 19287 19289 19291 19306 200 -71.13426208496094
dihedral 19289 19291 19306 19308 200 -40.4376106262207
dihedral 19306 19308 19310 19323 200 -66.492431640625
dihedral 19308 19310 19323 19325 200 -47.40177917480469
dihedral 19323 19325 19329 19337 200 -73.75276947021484
dihedral 19325 19329 19337 19339 200 -34.23145294189453
dihedral 19337 19339 19341 19353 200 -65.2972183227539
dihedral 19339 19341 19353 19355 200 -46.067962646484375
dihedral 19353 19355 19357 19370 200 -61.63524627685547
dihedral 19355 19357 19370 19372 200 -30.66696548461914
dihedral 19370 19372 19374 19389 200 -67.05879211425781
dihedral 19372 19374 19389 19391 200 -51.560462951660156
dihedral 19389 19391 19393 19413 200 -60.58536148071289
dihedral 19391 19393 19413 19415 200 -39.74837875366211
dihedral 19413 19415 19417 19429 200 -57.450469970703125
dihedral 19415 19417 19429 19431 200 -45.79071044921875
dihedral 19429 19431 19433 19448 200 -70.93697357177734
dihedral 19431 19433 19448 19450 200 -27.575838088989258
dihedral 19448 19450 19452 19462 200 -74.20332336425781
dihedral 19450 19452 19462 19464 200 -25.301071166992188
dihedral 19462 19464 19466 19478 200 -74.7484359741211
dihedral 19464 19466 19478 19480 200 -44.887935638427734
dihedral 19478 19480 19482 19489 200 -58.2596435546875
dihedral 19480 19482 19489 19491 200 -42.64352035522461
dihedral 19489 19491 19493 19513 200 -61.783843994140625
dihedral 19491 19493 19513 19515 200 -47.94864273071289
dihedral 19513 19515 19517 19530 200 -62.04506301879883
dihedral 19515 19517 19530 19532 200 -39.365028381347656
dihedral 19530 19532 19534 19554 200 -62.45283126831055
dihedral 19532 19534 19554 19556 200 -54.44450759887695
dihedral 19554 19556 19558 19570 200 -66.55000305175781
dihedral 19556 19558 19570 19572 200 -29.251880645751953
dihedral 19570 19572 19574 19585 200 -78.68628692626953
dihedral 19572 19574 19585 19587 200 -55.245079040527344
dihedral 19585 19587 19589 19602 200 -95.85651397705078
dihedral 19587 19589 19602 19604 200 -9.459269523620605
dihedral 19602 19604 19606 19619 200 -136.27696228027344
dihedral 19604 19606 19619 19621 200 44.2904167175293
dihedral 19619 19621 19623 19639 200 -61.92112350463867
dihedral 19621 19623 19639 19641 200 -18.704328536987305
dihedral 19639 19641 19643 19660 200 -56.685882568359375
dihedral 19641 19643 19660 19662 200 -29.005237579345703
dihedral 19660 19662 19664 19672 200 -62.1107292175293
dihedral 19662 19664 19672 19674 200 -35.2135124206543
dihedral 19672 19674 19676 19692 200 -86.70835876464844
dihedral 19674 19676 19692 19694 200 -23.69705581665039
dihedral 19692 19694 19696 19707 200 -75.72667694091797
dihedral 19694 19696 19707 19709 200 -26.995319366455078
dihedral 19707 19709 19711 19731 200 -88.49332427978516
dihedral 19709 19711 19731 19733 200 -12.877639770507813
dihedral 19743 19745 19747 19753 200 -51.63859176635742
dihedral 19745 19747 19753 19755 200 -41.05855941772461
dihedral 19753 19755 19757 19774 200 -66.07875061035156
dihedral 19755 19757 19774 19776 200 -32.31048583984375
dihedral 19774 19776 19778 19793 200 -62.38603973388672
dihedral 19776 19778 19793 19795 200 -41.279972076416016
dihedral 19793 19795 19797 19812 200 -66.1402587890625
dihedral 19795 19797 19812 19814 200 -44.231502532958984
dihedral 19812 19814 19816 19829 200 -54.13288497924805
dihedral 19814 19816 19829 19831 200 -54.279205322265625
dihedral 197 199 201 216 200 -68.74928283691406
dihedral 199 201 216 218 200 -22.832351684570313
dihedral 1931 1933 1935 1941 200 -67.28689575195313
dihedral 1933 1935 1941 1943 200 -55.22642517089844
dihedral 19829 19831 19833 19853 200 -55.70512008666992
dihedral 19831 19833 19853 19855 200 -33.7325553894043
dihedral 19853 19855 19857 19870 200 -71.34074401855469
dihedral 19855 19857 19870 19872 200 -41.87709426879883
dihedral 19870 19872 19874 19885 200 -69.52079772949219
dihedral 19872 19874 19885 19887 200 -33.48881149291992
dihedral 19885 19887 19889 19900 200 -70.74781036376953
dihedral 19887 19889 19900 19902 200 -41.461708068847656
dihedral 19900 19902 19904 19920 200 -66.19840240478516
dihedral 19902 19904 19920 19922 200 -44.09868621826172
dihedral 19920 19922 19924 19939 200 -59.41531753540039
dihedral 19922 19924 19939 19941 200 -42.6843147277832
dihedral 19939 19941 19943 19946 200 -72.93603515625
dihedral 19941 19943 19946 19948 200 0.410659521818161
dihedral 1941 1943 1945 1951 200 -55.49269485473633
dihedral 1943 1945 1951 1953 200 -41.1282844543457
dihedral 20007 20009 20011 20029 200 -55.80492401123047
dihedral 20009 20011 20029 20031 200 -33.35133743286133
dihedral 20029 20031 20033 20039 200 -84.16739654541016
dihedral 20031 20033 20039 20041 200 -38.154014587402344
dihedral 20039 20041 20043 20056 200 -62.30313491821289
dihedral 20041 20043 20056 20058 200 -34.85095977783203
dihedral 20056 20058 20060 20078 200 -58.2661018371582
dihedral 20058 20060 20078 20080 200 -44.37052536010742
dihedral 20078 20080 20082 20100 200 -63.92933654785156
dihedral 20080 20082 20100 20102 200 -30.727710723876953
dihedral 20100 20102 20104 20124 200 -79.73789978027344
dihedral 20102 20104 20124 20126 200 -38.45834732055664
dihedral 20124 20126 20128 20140 200 -70.31229400634766
dihedral 20126 20128 20140 20142 200 -12.329296112060547
dihedral 20140 20142 20144 20155 200 -67.56446838378906
dihedral 20142 20144 20155 20157 200 -25.655128479003906
dihedral 20155 20157 20159 20166 200 -67.31922149658203
dihedral 20157 20159 20166 20168 200 -33.41074752807617
dihedral 1951 1953 1955 1970 200 -68.7745590209961
dihedral 1953 1955 1970 1972 200 -36.02021026611328
dihedral 20166 20168 20170 20185 200 -70.83869934082031
dihedral 20168 20170 20185 20187 200 -43.20785140991211
dihedral 20185 20187 20189 20199 200 -60.98343276977539
dihedral 20187 20189 20199 20201 200 -38.56832504272461
dihedral 20199 20201 20203 20221 200 -62.6170768737793
dihedral 20201 20203 20221 20223 200 -40.51532745361328
dihedral 20221 20223 20225 20240 200 -62.71286392211914
dihedral 20223 20225 20240 20242 200 -44.36705017089844
dihedral 20240 20242 20244 20259 200 -58.883243560791016
dihedral 20242 20244 20259 20261 200 -51.4085693359375
dihedral 20259 20261 20263 20276 200 -59.23075866699219
dihedral 20261 20263 20276 20278 200 -31.68462371826172
dihedral 20276 20278 20280 20300 200 -67.37311553955078
dihedral 20278 20280 20300 20302 200 -42.2379150390625
dihedral 20300 20302 20304 20322 200 -70.67669677734375
dihedral 20302 20304 20322 20327 200 8.911038398742676
dihedral 1970 1972 1974 1991 200 -66.77117156982422
dihedral 1972 1974 1991 1993 200 -43.10288619995117
dihedral 1991 1993 1995 2010 200 -61.91148376464844
dihedral 1993 1995 2010 2012 200 -40.42689895629883
dihedral 20564 20566 20568 20583 200 -53.44606399536133
dihedral 20566 20568 20583 20585 200 -47.237876892089844
dihedral 20583 20585 20587 20598 200 -48.1850471496582
dihedral 20585 20587 20598 20600 200 -38.88634490966797
dihedral 20598 20600 20602 20612 200 -77.49517059326172
dihedral 20600 20602 20612 20614 200 -21.1729793548584
dihedral 2010 2012 2014 2027 200 -65.0622787475586
dihedral 2012 2014 2027 2029 200 -35.56966018676758
dihedral 20732 20734 20738 20746 200 -54.1611213684082
dihedral 20734 20738 20746 20748 200 -37.3451042175293
dihedral 20746 20748 20750 20765 200 -65.5826416015625
dihedral 20748 20750 20765 20767 200 -42.16183853149414
dihedral 20765 20767 20769 20780 200 -68.33537292480469
dihedral 20767 20769 20780 20782 200 -32.81479263305664
dihedral 20780 20782 20784 20799 200 -61.021018981933594
dihedral 20782 20784 20799 20801 200 -52.21734619140625
dihedral 20799 20801 20803 20809 200 -61.52193832397461
dihedral 20801 20803 20809 20811 200 -37.15583419799805
dihedral 20809 20811 20813 20833 200 -63.91300582885742
dihedral 20811 20813 20833 20835 200 -51.14437484741211
dihedral 20833 20835 20837 20850 200 -67.82367706298828
dihedral 20835 20837 20850 20852 200 -33.41190719604492
dihedral 2027 2029 2031 2038 200 -67.48812103271484
dihedral 2029 2031 2038 2040 200 -17.95861053466797
dihedral 20850 20852 20854 20869 200 -70.6010971069336
dihedral 20852 20854 20869 20871 200 -29.21179962158203
dihedral 20869 20871 20873 20883 200 -71.76006317138672
dihedral 20871 20873 20883 20885 200 -42.44701385498047
dihedral 20883 20885 20887 20902 200 -62.23113250732422
dihedral 20885 20887 20902 20904 200 -48.113731384277344
dihedral 20902 20904 20906 20921 200 -57.45354080200195
dihedral 20904 20906 20921 20923 200 -50.78258514404297
dihedral 20921 20923 20925 20936 200 -68.37775421142578
dihedral 20923 20925 20936 20938 200 -26.119892120361328
dihedral 20936 20938 20940 20947 200 -75.03913879394531
dihedral 20938 20940 20947 20949 200 -45.406097412109375
dihedral 20947 20949 20951 20959 200 -58.683982849121094
dihedral 20949 20951 20959 20961 200 -49.87317657470703
dihedral 20959 20961 20963 20978 200 -54.93860626220703
dihedral 20961 20963 20978 20980 200 -42.415531158447266
dihedral 20978 20980 20982 20999 200 -67.82344818115234
dihedral 20980 20982 20999 21001 200 -44.3559684753418
dihedral 20999 21001 21003 21023 200 -69.07378387451172
dihedral 21001 21003 21023 21025 200 -12.015287399291992
dihedral 2038 2040 2042 2057 200 -65.83740234375
dihedral 2040 2042 2057 2059 200 -36.73298263549805
dihedral 21023 21025 21027 21033 200 -89.3082275390625
dihedral 21025 21027 21033 21035 200 -9.933095932006836
dihedral 21066 21068 21072 21080 200 -61.43048858642578
dihedral 21068 21072 21080 21082 200 -20.96061134338379
dihedral 21080 21082 21084 21091 200 -73.30150604248047
dihedral 21082 21084 21091 21093 200 -2.9534494876861572
dihedral 21091 21093 21095 21106 200 -99.7964096069336
dihedral 21093 21095 21106 21108 200 -14.648544311523438
dihedral 21250 21252 21254 21262 200 -98.71952056884766
dihedral 21252 21254 21262 21264 200 33.26239013671875
dihedral 21262 21264 21266 21284 200 -64.00190734863281
dihedral 21264 21266 21284 21286 200 -40.091163635253906
dihedral 21284 21286 21288 21299 200 -59.714900970458984
dihedral 21286 21288 21299 21301 200 -32.2219123840332
dihedral 21299 21301 21303 21318 200 -80.29218292236328
dihedral 21301 21303 21318 21320 200 -50.91758728027344
dihedral 21318 21320 21322 21332 200 -81.7392807006836
dihedral 21320 21322 21332 21334 200 -24.004240036010742
dihedral 21332 21334 21336 21343 200 -130.04148864746094
dihedral 21334 21336 21343 21345 200 49.71467590332031
dihedral 21343 21345 21349 21357 200 -61.02615737915039
dihedral 21345 21349 21357 21359 200 -29.341604232788086
dihedral 21357 21359 21361 21371 200 -79.25724029541016
dihedral 21359 21361 21371 21373 200 -39.60429763793945
dihedral 21371 21373 21375 21390 200 -60.22808074951172
dihedral 21373 21375 21390 21392 200 -51.6368293762207
dihedral 21390 21392 21394 21409 200 -63.358604431152344
dihedral 21392 21394 21409 21411 200 -33.09261703491211
dihedral 21409 21411 21413 21431 200 -68.23241424560547
dihedral 21411 21413 21431 21433 200 -32.40534210205078
dihedral 21431 21433 21435 21448 200 -75.7566146850586
dihedral 21433 21435 21448 21450 200 -47.443206787109375
dihedral 21448 21450 21452 21467 200 -63.66300582885742
dihedral 21450 21452 21467 21469 200 -39.88451385498047
dihedral 21467 21469 21471 21491 200 -63.00296401977539
dihedral 21469 21471 21491 21493 200 -27.83942413330078
dihedral 21491 21493 21495 21508 200 -72.64163208007813
dihedral 21493 21495 21508 21510 200 -46.3217887878418
dihedral 216 218 220 240 200 -74.57311248779297
dihedral 218 220 240 242 200 -36.53639602661133
dihedral 21508 21510 21512 21522 200 -56.68730163574219
dihedral 21510 21512 21522 21524 200 -49.12540817260742
dihedral 21522 21524 21526 21536 200 -59.814239501953125
dihedral 21524 21526 21536 21538 200 -42.635379791259766
dihedral 21536 21538 21540 21550 200 -60.69105911254883
dihedral 21538 21540 21550 21552 200 -39.392051696777344
dihedral 21550 21552 21554 21569 200 -76.7544174194336
dihedral 21552 21554 21569 21571 200 -39.36775207519531
dihedral 21569 21571 21573 21583 200 -56.05064010620117
dihedral 21571 21573 21583 21585 200 -45.625308990478516
dihedral 21583 21585 21587 21602 200 -66.27128601074219
dihedral 21585 21587 21602 21604 200 -36.79241943359375
dihedral 21602 21604 21606 21626 200 -66.62677764892578
dihedral 21604 21606 21626 21628 200 -34.02540588378906
dihedral 21626 21628 21630 21646 200 -66.36766052246094
dihedral 21628 21630 21646 21648 200 -46.095829010009766
dihedral 21646 21648 21650 21661 200 -59.38297653198242
dihedral 21648 21650 21661 21663 200 -48.010074615478516
dihedral 21661 21663 21665 21683 200 -60.72801971435547
dihedral 21663 21665 21683 21685 200 -39.890201568603516
dihedral 2086 2088 2090 2106 200 -62.926300048828125
dihedral 2088 2090 2106 2108 200 -49.17060089111328
dihedral 21683 21685 21687 21694 200 -64.39512634277344
dihedral 21685 21687 21694 21696 200 -45.14042663574219
dihedral 21694 21696 21698 21713 200 -64.56072998046875
dihedral 21696 21698 21713 21715 200 -65.08668518066406
dihedral 21713 21715 21717 21729 200 -57.11708068847656
dihedral 21715 21717 21729 21731 200 -30.358562469482422
dihedral 21729 21731 21733 21744 200 -88.9322509765625
dihedral 21731 21733 21744 21746 200 5.301339149475098
dihedral 21787 21789 21791 21806 200 -53.35780715942383
dihedral 21789 21791 21806 21808 200 -42.80453872680664
dihedral 21806 21808 21810 21821 200 -61.66324234008789
dihedral 21808 21810 21821 21823 200 -52.46363830566406
dihedral 21821 21823 21825 21836 200 -61.64738845825195
dihedral 21823 21825 21836 21838 200 -39.146968841552734
dihedral 2106 2108 2110 2128 200 -59.056724548339844
dihedral 2108 2110 2128 2130 200 -40.41476058959961
dihedral 21836 21838 21840 21860 200 -63.181983947753906
dihedral 21838 21840 21860 21862 200 -38.039371490478516
dihedral 21860 21862 21864 21876 200 -64.9850082397461
dihedral 21862 21864 21876 21878 200 -37.295310974121094
dihedral 21876 21878 21880 21886 200 -64.86524963378906
dihedral 21878 21880 21886 21888 200 -40.87490463256836
dihedral 21886 21888 21890 21902 200 -66.29460906982422
dihedral 21888 21890 21902 21904 200 -45.8851432800293
dihedral 21902 21904 21906 21918 200 -65.38050842285156
dihedral 21904 21906 21918 21920 200 -27.125272750854492
dihedral 21918 21920 21922 21929 200 -71.65245056152344
dihedral 21920 21922 21929 21931 200 -45.09856414794922
dihedral 21929 21931 21933 21953 200 -61.59047317504883
dihedral 21931 21933 21953 21955 200 -42.70005416870117
dihedral 21953 21955 21957 21972 200 -57.639591217041016
dihedral 21955 21957 21972 21974 200 -41.409820556640625
dihedral 21972 21974 21976 21991 200 -67.25482940673828
dihedral 21974 21976 21991 21993 200 -34.898033142089844
dihedral 21991 21993 21995 22006 200 -64.98987579345703
dihedral 21993 21995 22006 22008 200 -45.886749267578125
dihedral 2128 2130 2132 2143 200 -71.52603912353516
dihedral 2130 2132 2143 2145 200 -42.89109420776367
dihedral 22006 22008 22010 22025 200 -59.01652908325195
dihedral 22008 22010 22025 22027 200 -34.03617858886719
dihedral 22025 22027 22029 22044 200 -65.97042083740234
dihedral 22027 22029 22044 22046 200 -39.65352249145508
dihedral 22044 22046 22048 22061 200 -60.96903610229492
dihedral 22046 22048 22061 22063 200 -45.33809280395508
dihedral 22061 22063 22065 22077 200 -67.96286010742188
dihedral 22063 22065 22077 22079 200 -31.475698471069336
dihedral 22077 22079 22081 22097 200 -60.827274322509766
dihedral 22079 22081 22097 22099 200 -45.762142181396484
dihedral 22097 22099 22101 22114 200 -60.459590911865234
dihedral 22099 22101 22114 22116 200 -39.523990631103516
dihedral 22114 22116 22118 22129 200 -65.63246154785156
dihedral 22116 22118 22129 22131 200 -46.38984680175781
dihedral 22129 22131 22133 22148 200 -75.97217559814453
dihedral 22131 22133 22148 22150 200 1.0214625597000122
dihedral 2143 2145 2147 2153 200 -62.2912712097168
dihedral 2145 2147 2153 2155 200 -45.12077713012695
dihedral 22176 22178 22180 22196 200 -68.13787078857422
dihedral 22178 22180 22196 22198 200 -31.24610137939453
dihedral 22196 22198 22200 22210 200 -62.31195831298828
dihedral 22198 22200 22210 22212 200 -46.04453659057617
dihedral 22210 22212 22214 22217 200 -67.42631530761719
dihedral 22212 22214 22217 22219 200 -25.199861526489258
dihedral 22217 22219 22221 22233 200 -72.12096405029297
dihedral 22219 22221 22233 22235 200 -55.284725189208984
dihedral 22233 22235 22237 22252 200 -63.92399597167969
dihedral 22235 22237 22252 22254 200 -17.14173126220703
dihedral 22252 22254 22256 22267 200 -67.7789077758789
dihedral 22254 22256 22267 22269 200 -48.13054656982422
dihedral 22267 22269 22271 22283 200 -74.38915252685547
dihedral 22269 22271 22283 22285 200 -46.89215087890625
dihedral 22283 22285 22287 22299 200 -52.60722732543945
dihedral 22285 22287 22299 22301 200 -43.30683135986328
dihedral 22299 22301 22303 22310 200 -63.3691520690918
dihedral 22301 22303 22310 22312 200 -41.73802947998047
dihedral 22310 22312 22314 22320 200 -64.73715209960938
dihedral 22312 22314 22320 22322 200 -42.51484298706055
dihedral 2153 2155 2157 2169 200 -60.00136947631836
dihedral 2155 2157 2169 2171 200 -48.03523635864258
dihedral 22320 22322 22324 22337 200 -61.830501556396484
dihedral 22322 22324 22337 22339 200 -38.95220184326172
dihedral 22337 22339 22341 22351 200 -88.68201446533203
dihedral 22339 22341 22351 22353 200 6.103243350982666
dihedral 22362 22364 22366 22373 200 -55.77470016479492
dihedral 22364 22366 22373 22375 200 -47.22935104370117
dihedral 22373 22375 22379 22387 200 -64.70255279541016
dihedral 22375 22379 22387 22389 200 -33.55970001220703
dihedral 22387 22389 22391 22403 200 -90.90669250488281
dihedral 22389 22391 22403 22405 200 -35.70024108886719
dihedral 22403 22405 22407 22424 200 -53.193355560302734
dihedral 22405 22407 22424 22426 200 -43.2613639831543
dihedral 22424 22426 22428 22448 200 -84.18306732177734
dihedral 22426 22428 22448 22450 200 6.407743453979492
dihedral 22467 22469 22471 22479 200 -45.74251174926758
dihedral 22469 22471 22479 22481 200 -38.658103942871094
dihedral 2169 2171 2173 2186 200 -71.2960433959961
dihedral 2171 2173 2186 2188 200 -43.16342544555664
dihedral 22479 22481 22483 22496 200 -65.95408630371094
dihedral 22481 22483 22496 22498 200 -29.12271499633789
dihedral 22496 22498 22500 22510 200 -77.23102569580078
dihedral 22498 22500 22510 22512 200 -54.12616729736328
dihedral 22510 22512 22514 22530 200 -62.915557861328125
dihedral 22512 22514 22530 22532 200 -22.857637405395508
dihedral 22530 22532 22534 22545 200 -57.043575286865234
dihedral 22532 22534 22545 22547 200 -47.332275390625
dihedral 22545 22547 22549 22562 200 -87.60480499267578
dihedral 22547 22549 22562 22564 200 15.195294380187988
dihedral 22595 22597 22599 22606 200 -59.018558502197266
dihedral 22597 22599 22606 22608 200 -50.77275466918945
dihedral 22606 22608 22610 22630 200 -54.615028381347656
dihedral 22608 22610 22630 22632 200 -41.54301071166992
dihedral 22630 22632 22634 22647 200 -68.15141296386719
dihedral 22632 22634 22647 22649 200 -35.613948822021484
dihedral 2186 2188 2190 2207 200 -104.76367950439453
dihedral 2188 2190 2207 2209 200 -18.601402282714844
dihedral 22647 22649 22651 22669 200 -63.91883850097656
dihedral 22649 22651 22669 22671 200 -34.45592498779297
dihedral 22669 22671 22673 22691 200 -73.82050323486328
dihedral 22671 22673 22691 22693 200 -33.66053009033203
dihedral 22691 22693 22695 22710 200 -64.6320571899414
dihedral 22693 22695 22710 22712 200 -42.74158477783203
dihedral 22710 22712 22714 22729 200 -69.50101470947266
dihedral 22712 22714 22729 22731 200 -44.40657043457031
dihedral 22729 22731 22733 22744 200 -63.254791259765625
dihedral 22731 22733 22744 22746 200 -42.95479202270508
dihedral 22744 22746 22748 22759 200 -59.752105712890625
dihedral 22746 22748 22759 22761 200 -36.201026916503906
dihedral 22759 22761 22763 22769 200 -70.68697357177734
dihedral 22761 22763 22769 22771 200 -45.867557525634766
dihedral 22769 22771 22773 22786 200 -60.63936233520508
dihedral 22771 22773 22786 22788 200 -33.682098388671875
dihedral 22786 22788 22790 22801 200 -67.0728530883789
dihedral 22788 22790 22801 22803 200 -12.566445350646973
dihedral 22801 22803 22805 22820 200 -67.46980285644531
dihedral 22803 22805 22820 22822 200 -33.48238754272461
dihedral 2207 2209 2211 2223 200 -105.8319320678711
dihedral 2209 2211 2223 2225 200 -43.908790588378906
dihedral 22820 22822 22824 22831 200 -75.50035858154297
dihedral 22822 22824 22831 22833 200 -34.881832122802734
dihedral 22831 22833 22835 22846 200 -49.061378479003906
dihedral 22833 22835 22846 22848 200 153.72425842285156
dihedral 22846 22848 22850 22858 200 53.40508270263672
dihedral 22848 22850 22858 22860 200 35.52546691894531
dihedral 22858 22860 22862 22875 200 68.18916320800781
dihedral 22860 22862 22875 22877 200 48.11250686645508
dihedral 22875 22877 22879 22896 200 61.9171142578125
dihedral 22877 22879 22896 22898 200 21.52605438232422
dihedral 22896 22898 22900 22918 200 -49.52977752685547
dihedral 22898 22900 22918 22920 200 -44.5474739074707
dihedral 22918 22920 22922 22940 200 -73.8183822631836
dihedral 22920 22922 22940 22942 200 -36.29222869873047
dihedral 22940 22942 22944 22961 200 -64.69725799560547
dihedral 22942 22944 22961 22963 200 -46.16886520385742
dihedral 22961 22963 22965 22980 200 -60.722354888916016
dihedral 22963 22965 22980 22982 200 -35.819725036621094
dihedral 22980 22982 22984 22990 200 -69.8541488647461
dihedral 22982 22984 22990 22992 200 -44.87568664550781
dihedral 2223 2225 2227 2242 200 -49.56931686401367
dihedral 2225 2227 2242 2244 200 -46.835899353027344
dihedral 22990 22992 22994 23012 200 -66.12088012695313
dihedral 22992 22994 23012 23014 200 -35.811683654785156
dihedral 23012 23014 23016 23031 200 -59.069915771484375
dihedral 23014 23016 23031 23033 200 -48.44705581665039
dihedral 23031 23033 23035 23055 200 -59.984375
dihedral 23033 23035 23055 23057 200 -44.19087600708008
dihedral 23055 23057 23059 23066 200 -69.4957275390625
dihedral 23057 23059 23066 23068 200 -13.783007621765137
dihedral 240 242 244 257 200 -70.55937194824219
dihedral 242 244 257 259 200 -45.146697998046875
dihedral 2242 2244 2248 2256 200 -55.43144226074219
dihedral 2244 2248 2256 2258 200 -28.512664794921875
dihedral 23188 23190 23192 23208 200 -73.7560043334961
dihedral 23190 23192 23208 23210 200 -36.34944152832031
dihedral 23208 23210 23212 23215 200 -41.62130355834961
dihedral 23210 23212 23215 23217 200 -46.871673583984375
dihedral 23215 23217 23219 23234 200 -57.17881393432617
dihedral 23217 23219 23234 23236 200 -41.38298797607422
dihedral 23234 23236 23238 23255 200 -63.15976333618164
dihedral 23236 23238 23255 23257 200 -41.72392654418945
dihedral 23255 23257 23259 23274 200 -59.067081451416016
dihedral 23257 23259 23274 23276 200 -51.36299133300781
dihedral 23274 23276 23278 23288 200 -60.764190673828125
dihedral 23276 23278 23288 23290 200 -38.06121826171875
dihedral 23288 23290 23292 23302 200 -70.15325927734375
dihedral 23290 23292 23302 23304 200 -37.318206787109375
dihedral 23302 23304 23306 23321 200 -69.67816162109375
dihedral 23304 23306 23321 23323 200 -49.989540100097656
dihedral 2256 2258 2260 2280 200 -75.43408966064453
dihedral 2258 2260 2280 2282 200 -48.90558624267578
dihedral 23321 23323 23325 23340 200 -55.56636428833008
dihedral 23323 23325 23340 23342 200 -48.86875534057617
dihedral 23340 23342 23344 23362 200 -67.23048400878906
dihedral 23342 23344 23362 23364 200 -35.44807434082031
dihedral 23362 23364 23366 23376 200 -63.439453125
dihedral 23364 23366 23376 23378 200 -43.40533447265625
dihedral 23376 23378 23380 23391 200 -73.5777359008789
dihedral 23378 23380 23391 23393 200 -39.358497619628906
dihedral 23391 23393 23395 23406 200 -86.11722564697266
dihedral 23393 23395 23406 23408 200 -21.881309509277344
dihedral 23406 23408 23410 23413 200 -92.59185791015625
dihedral 23408 23410 23413 23415 200 1.8101109266281128
dihedral 23456 23458 23460 23472 200 -148.88894653320313
dihedral 23458 23460 23472 23474 200 138.579345703125
dihedral 2280 2282 2284 2299 200 -57.329917907714844
dihedral 2282 2284 2299 2301 200 -36.94408416748047
dihedral 23472 23474 23476 23491 200 -105.21428680419922
dihedral 23474 23476 23491 23493 200 138.97509765625
dihedral 23491 23493 23495 23513 200 -104.50898742675781
dihedral 23493 23495 23513 23515 200 133.58895874023438
dihedral 23513 23515 23517 23537 200 -142.31507873535156
dihedral 23515 23517 23537 23539 200 128.4242401123047
dihedral 23561 23563 23565 23583 200 -103.18415832519531
dihedral 23563 23565 23583 23585 200 151.31332397460938
dihedral 23583 23585 23587 23598 200 -99.75472259521484
dihedral 23585 23587 23598 23600 200 103.24544525146484
dihedral 23598 23600 23602 23617 200 -103.35958099365234
dihedral 23600 23602 23617 23619 200 135.7735595703125
dihedral 23617 23619 23621 23636 200 -73.73432922363281
dihedral 23619 23621 23636 23638 200 126.76215362548828
dihedral 2299 2301 2303 2318 200 -60.89241409301758
dihedral 2301 2303 2318 2320 200 -11.600401878356934
dihedral 23650 23652 23654 23670 200 -79.04668426513672
dihedral 23652 23654 23670 23672 200 -33.48659133911133
dihedral 23670 23672 23674 23681 200 -48.190860748291016
dihedral 23672 23674 23681 23683 200 -41.93479919433594
dihedral 23681 23683 23685 23703 200 -60.03661346435547
dihedral 23683 23685 23703 23705 200 -43.68659591674805
dihedral 23703 23705 23707 23727 200 -68.3943099975586
dihedral 23705 23707 23727 23729 200 -31.213340759277344
dihedral 23727 23729 23731 23751 200 -69.43557739257813
dihedral 23729 23731 23751 23753 200 -40.973087310791016
dihedral 23751 23753 23755 23773 200 -62.381629943847656
dihedral 23753 23755 23773 23775 200 -33.635005950927734
dihedral 23773 23775 23777 23789 200 -69.18628692626953
dihedral 23775 23777 23789 23791 200 -46.29222106933594
dihedral 23789 23791 23793 23799 200 -57.58206558227539
dihedral 23791 23793 23799 23801 200 -32.81294631958008
dihedral 23799 23801 23803 23814 200 -67.43329620361328
dihedral 23801 23803 23814 23816 200 -40.23811340332031
dihedral 23814 23816 23818 23833 200 -68.65421295166016
dihedral 23816 23818 23833 23835 200 -43.84499740600586
dihedral 2318 2320 2322 2337 200 -87.78240203857422
dihedral 2320 2322 2337 2339 200 -19.208087921142578
dihedral 23833 23835 23837 23847 200 -58.3922004699707
dihedral 23835 23837 23847 23849 200 -48.68764877319336
dihedral 23847 23849 23851 23854 200 -55.881343841552734
dihedral 23849 23851 23854 23856 200 -45.76769256591797
dihedral 23854 23856 23858 23869 200 -58.167625427246094
dihedral 23856 23858 23869 23871 200 -42.781227111816406
dihedral 23869 23871 23873 23888 200 -57.238895416259766
dihedral 23871 23873 23888 23890 200 -50.88330841064453
dihedral 23888 23890 23892 23905 200 -61.04249954223633
dihedral 23890 23892 23905 23907 200 -32.70174789428711
dihedral 23905 23907 23909 23922 200 -60.77063751220703
dihedral 23907 23909 23922 23924 200 -43.81873321533203
dihedral 23922 23924 23926 23943 200 -72.63373565673828
dihedral 23924 23926 23943 23945 200 -2.058830976486206
dihedral 2337 2339 2341 2347 200 -44.69971466064453
dihedral 2339 2341 2347 2349 200 -48.472251892089844
dihedral 24111 24113 24115 24122 200 -49.56318664550781
dihedral 24113 24115 24122 24124 200 -41.368839263916016
dihedral 24122 24124 24126 24134 200 -71.44152069091797
dihedral 24124 24126 24134 24136 200 -44.74248123168945
dihedral 24134 24136 24138 24153 200 -64.77793884277344
dihedral 24136 24138 24153 24155 200 -34.42439651489258
dihedral 2347 2349 2353 2361 200 -58.57798385620117
dihedral 2349 2353 2361 2363 200 -32.35401153564453
dihedral 24153 24155 24157 24175 200 -66.93559265136719
dihedral 24155 24157 24175 24177 200 -38.31598663330078
dihedral 24175 24177 24179 24199 200 -70.86489868164063
dihedral 24177 24179 24199 24201 200 -32.54182434082031
dihedral 24199 24201 24203 24219 200 -60.961708068847656
dihedral 24201 24203 24219 24221 200 -51.447635650634766
dihedral 24219 24221 24223 24239 200 -74.38604736328125
dihedral 24221 24223 24239 24241 200 -19.09449005126953
dihedral 24239 24241 24243 24254 200 -80.3345947265625
dihedral 24241 24243 24254 24256 200 -27.24839973449707
dihedral 24254 24256 24258 24268 200 -99.88372802734375
dihedral 24256 24258 24268 24270 200 7.328592300415039
dihedral 2361 2363 2365 2377 200 -68.3565673828125
dihedral 2363 2365 2377 2379 200 -49.861244201660156
dihedral 24381 24383 24385 24396 200 -44.35575485229492
dihedral 24383 24385 24396 24398 200 -66.8136978149414
dihedral 24396 24398 24400 24418 200 -54.13386154174805
dihedral 24398 24400 24418 24420 200 -43.74037170410156
dihedral 24418 24420 24422 24433 200 -58.9409065246582
dihedral 24420 24422 24433 24435 200 -43.941619873046875
dihedral 24433 24435 24437 24453 200 -70.47354888916016
dihedral 24435 24437 24453 24455 200 -47.11608123779297
dihedral 24453 24455 24457 24467 200 -56.278175354003906
dihedral 24455 24457 24467 24469 200 -45.24184036254883
dihedral 24467 24469 24471 24479 200 -63.505653381347656
dihedral 24469 24471 24479 24481 200 -35.551204681396484
dihedral 2377 2379 2381 2398 200 -58.01076889038086
dihedral 2379 2381 2398 2400 200 -46.77975845336914
dihedral 24479 24481 24483 24500 200 -64.37879180908203
dihedral 24481 24483 24500 24502 200 -42.71381759643555
dihedral 24500 24502 24504 24519 200 -61.718936920166016
dihedral 24502 24504 24519 24521 200 -48.83722686767578
dihedral 24519 24521 24523 24539 200 -63.80904769897461
dihedral 24521 24523 24539 24541 200 -37.493953704833984
dihedral 24539 24541 24543 24553 200 -72.17288208007813
dihedral 24541 24543 24553 24555 200 -22.737985610961914
dihedral 24553 24555 24557 24575 200 -76.85426330566406
dihedral 24555 24557 24575 24577 200 -36.058406829833984
dihedral 24575 24577 24579 24586 200 -64.13348388671875
dihedral 24577 24579 24586 24588 200 -43.81318283081055
dihedral 24586 24588 24590 24605 200 -64.31876373291016
dihedral 24588 24590 24605 24607 200 -33.22721481323242
dihedral 24605 24607 24609 24620 200 -71.80506134033203
dihedral 24607 24609 24620 24622 200 -35.43172073364258
dihedral 24620 24622 24624 24639 200 -88.30912017822266
dihedral 24622 24624 24639 24641 200 -19.866565704345703
dihedral 2398 2400 2402 2415 200 -58.20415496826172
dihedral 2400 2402 2415 2417 200 -48.54704284667969
dihedral 257 259 261 278 200 -57.407806396484375
dihedral 259 261 278 280 200 -47.971378326416016
dihedral 2415 2417 2419 2426 200 -69.47689819335938
dihedral 2417 2419 2426 2428 200 -33.81694412231445
dihedral 2426 2428 2430 2445 200 -64.3715591430664
dihedral 2428 2430 2445 2447 200 -36.04103469848633
dihedral 2445 2447 2449 2462 200 -68.38679504394531
dihedral 2447 2449 2462 2464 200 -27.483640670776367
dihedral 2462 2464 2466 2483 200 -55.00025177001953
dihedral 2464 2466 2483 2485 200 -50.17854309082031
dihedral 2483 2485 2487 2503 200 -53.18706130981445
dihedral 2485 2487 2503 2505 200 -41.110836029052734
dihedral 2503 2505 2507 2518 200 -76.04940795898438
dihedral 2505 2507 2518 2520 200 -38.11701583862305
dihedral 2518 2520 2522 2537 200 -59.35314178466797
dihedral 2520 2522 2537 2539 200 -48.81460189819336
dihedral 2537 2539 2541 2556 200 -61.191131591796875
dihedral 2539 2541 2556 2558 200 -37.268558502197266
dihedral 2556 2558 2560 2578 200 -65.1778793334961
dihedral 2558 2560 2578 2580 200 -46.99003601074219
dihedral 2578 2580 2582 2595 200 -63.74462127685547
dihedral 2580 2582 2595 2597 200 -39.38184356689453
dihedral 278 280 282 297 200 -58.626075744628906
dihedral 280 282 297 299 200 -38.85820007324219
dihedral 2595 2597 2599 2614 200 -64.35444641113281
dihedral 2597 2599 2614 2616 200 -43.658695220947266
dihedral 2614 2616 2618 2629 200 -56.955955505371094
dihedral 2616 2618 2629 2631 200 -47.29157257080078
dihedral 2629 2631 2633 2644 200 -67.2144546508789
dihedral 2631 2633 2644 2646 200 -30.21079444885254
dihedral 2644 2646 2648 2666 200 -98.4394760131836
dihedral 2646 2648 2666 2668 200 -7.008667469024658
dihedral 2704 2706 2708 2721 200 -62.95600128173828
dihedral 2706 2708 2721 2723 200 -38.76822280883789
dihedral 2721 2723 2725 2736 200 -68.9007797241211
dihedral 2723 2725 2736 2738 200 -38.13926696777344
dihedral 2736 2738 2740 2748 200 -65.72692108154297
dihedral 2738 2740 2748 2750 200 -45.82502365112305
dihedral 297 299 301 321 200 -64.19132995605469
dihedral 299 301 321 323 200 -39.96127700805664
dihedral 2748 2750 2752 2770 200 -54.91581726074219
dihedral 2750 2752 2770 2772 200 -45.54002380371094
dihedral 2770 2772 2774 2785 200 -58.47659683227539
dihedral 2772 2774 2785 2787 200 -47.8404541015625
dihedral 2785 2787 2789 2796 200 -56.3541374206543
dihedral 2787 2789 2796 2798 200 -46.38143539428711
dihedral 2796 2798 2800 2815 200 -59.89669418334961
dihedral 2798 2800 2815 2817 200 -46.78544616699219
dihedral 2815 2817 2819 2837 200 -55.586334228515625
dihedral 2817 2819 2837 2839 200 -43.80297088623047
dihedral 2837 2839 2841 2854 200 -64.67939758300781
dihedral 2839 2841 2854 2856 200 -41.41399002075195
dihedral 2854 2856 2858 2864 200 -61.83823776245117
dihedral 2856 2858 2864 2866 200 -47.85551452636719
dihedral 2864 2866 2868 2883 200 -52.86027526855469
dihedral 2866 2868 2883 2885 200 -48.45433807373047
dihedral 2883 2885 2887 2897 200 -60.81047058105469
dihedral 2885 2887 2897 2899 200 -50.523929595947266
dihedral 2897 2899 2901 2907 200 -62.52748107910156
dihedral 2899 2901 2907 2909 200 -12.487971305847168
dihedral 321 323 325 336 200 -65.94705963134766
dihedral 323 325 336 338 200 -39.5483283996582
dihedral 2907 2909 2911 2926 200 -104.20002746582031
dihedral 2909 2911 2926 2928 200 -0.5773453116416931
dihedral 2926 2928 2930 2945 200 -55.922569274902344
dihedral 2928 2930 2945 2947 200 -38.558074951171875
dihedral 2945 2947 2949 2959 200 -65.55326843261719
dihedral 2947 2949 2959 2961 200 -48.864593505859375
dihedral 2959 2961 2963 2975 200 -57.551788330078125
dihedral 2961 2963 2975 2977 200 -42.09484100341797
dihedral 2975 2977 2979 2992 200 -65.54664611816406
dihedral 2977 2979 2992 2994 200 -49.52888870239258
dihedral 2992 2994 2996 3003 200 -66.3968505859375
dihedral 2994 2996 3003 3005 200 -33.254417419433594
dihedral 3003 3005 3007 3010 200 -63.403812408447266
dihedral 3005 3007 3010 3012 200 -47.034664154052734
dihedral 3010 3012 3014 3027 200 -69.91844940185547
dihedral 3012 3014 3027 3029 200 -34.24827575683594
dihedral 3027 3029 3031 3042 200 -58.59602737426758
dihedral 3029 3031 3042 3044 200 -43.16316223144531
dihedral 3042 3044 3046 3064 200 -64.86776733398438
dihedral 3044 3046 3064 3066 200 -41.99330520629883
dihedral 336 338 340 355 200 -63.498165130615234
dihedral 338 340 355 357 200 -41.01460266113281
dihedral 3064 3066 3068 3083 200 -65.13864135742188
dihedral 3066 3068 3083 3085 200 -43.4345588684082
dihedral 3083 3085 3087 3094 200 -78.66276550292969
dihedral 3085 3087 3094 3096 200 -17.358903884887695
dihedral 3094 3096 3098 3105 200 -83.50735473632813
dihedral 3096 3098 3105 3107 200 -19.713687896728516
dihedral 3127 3129 3131 3138 200 -45.76268005371094
dihedral 3129 3131 3138 3140 200 -54.86294937133789
dihedral 3138 3140 3142 3157 200 -58.401859283447266
dihedral 3140 3142 3157 3159 200 -53.23454284667969
dihedral 3157 3159 3161 3167 200 -54.282772064208984
dihedral 3159 3161 3167 3169 200 -50.99960708618164
dihedral 3167 3169 3171 3189 200 -51.32247543334961
dihedral 3169 3171 3189 3191 200 -39.98898696899414
dihedral 3189 3191 3193 3213 200 -70.80323028564453
dihedral 3191 3193 3213 3215 200 -39.72584915161133
dihedral 3213 3215 3217 3237 200 -63.311893463134766
dihedral 3215 3217 3237 3239 200 -49.91619873046875
dihedral 35 37 39 56 200 -65.50714111328125
dihedral 37 39 56 58 200 -38.14896774291992
dihedral 355 357 359 369 200 -60.67670440673828
dihedral 357 359 369 371 200 -42.990726470947266
dihedral 3237 3239 3241 3256 200 -59.40764617919922
dihedral 3239 3241 3256 3258 200 -41.84633255004883
dihedral 3256 3258 3260 3267 200 -65.58352661132813
dihedral 3258 3260 3267 3269 200 -35.517860412597656
dihedral 3267 3269 3271 3282 200 -59.608543395996094
dihedral 3269 3271 3282 3284 200 -47.95941162109375
dihedral 3282 3284 3286 3293 200 -102.3485336303711
dihedral 3284 3286 3293 3298 200 24.05231475830078
dihedral 3325 3327 3329 3347 200 -62.6212043762207
dihedral 3327 3329 3347 3349 200 -32.26854705810547
dihedral 3347 3349 3351 3369 200 -72.63509368896484
dihedral 3349 3351 3369 3371 200 -43.52337646484375
dihedral 3369 3371 3373 3386 200 -56.7985954284668
dihedral 3371 3373 3386 3388 200 -45.88047409057617
dihedral 3386 3388 3390 3400 200 -72.54241943359375
dihedral 3388 3390 3400 3402 200 -31.459131240844727
dihedral 369 371 373 388 200 -59.03340148925781
dihedral 371 373 388 390 200 -48.83282470703125
dihedral 3400 3402 3404 3415 200 -70.9080810546875
dihedral 3402 3404 3415 3417 200 -27.93545913696289
dihedral 3415 3417 3419 3434 200 -81.64691162109375
dihedral 3417 3419 3434 3436 200 -37.743080139160156
dihedral 3434 3436 3438 3451 200 -68.20094299316406
dihedral 3436 3438 3451 3453 200 -28.831829071044922
dihedral 3451 3453 3455 3473 200 -78.57393646240234
dihedral 3453 3455 3473 3475 200 1.7107625007629395
dihedral 388 390 392 407 200 -58.667091369628906
dihedral 390 392 407 409 200 -45.99238204956055
dihedral 3605 3607 3609 3624 200 -64.10456085205078
dihedral 3607 3609 3624 3626 200 -38.3614616394043
dihedral 3624 3626 3628 3631 200 -68.2624282836914
dihedral 3626 3628 3631 3633 200 -17.585010528564453
dihedral 3631 3633 3635 3648 200 -87.76112365722656
dihedral 3633 3635 3648 3650 200 15.995198249816895
dihedral 407 409 411 426 200 -73.99041748046875
dihedral 409 411 426 428 200 -52.76214599609375
dihedral 3699 3701 3703 3719 200 -103.49958801269531
dihedral 3701 3703 3719 3721 200 124.30775451660156
dihedral 3719 3721 3723 3738 200 -99.07769775390625
dihedral 3721 3723 3738 3740 200 -67.85740661621094
dihedral 3738 3740 3742 3755 200 -132.97891235351563
dihedral 3740 3742 3755 3757 200 160.895263671875
dihedral 3755 3757 3759 3770 200 -146.2877197265625
dihedral 3757 3759 3770 3772 200 105.8218765258789
dihedral 3770 3772 3774 3777 200 -146.62132263183594
dihedral 3772 3774 3777 3779 200 -161.5479736328125
dihedral 3777 3779 3781 3791 200 -124.33546447753906
dihedral 3779 3781 3791 3793 200 139.51071166992188
dihedral 3791 3793 3795 3810 200 -147.66024780273438
dihedral 3793 3795 3810 3812 200 162.52639770507813
dihedral 426 428 430 448 200 -77.16577911376953
dihedral 428 430 448 450 200 -36.64021301269531
dihedral 3935 3937 3939 3959 200 -93.3844985961914
dihedral 3937 3939 3959 3961 200 140.63429260253906
dihedral 3959 3961 3963 3976 200 -84.77259826660156
dihedral 3961 3963 3976 3978 200 139.00448608398438
dihedral 3976 3978 3980 3995 200 -127.69760131835938
dihedral 3978 3980 3995 3997 200 134.09678649902344
dihedral 3995 3997 3999 4015 200 -108.37283325195313
dihedral 3997 3999 4015 4017 200 122.052734375
dihedral 4015 4017 4019 4034 200 -106.52848815917969
dihedral 4017 4019 4034 4036 200 120.4987564086914
dihedral 448 450 452 464 200 -92.35391235351563
dihedral 450 452 464 466 200 -50.44042205810547
dihedral 4034 4036 4038 4054 200 -117.44772338867188
dihedral 4036 4038 4054 4056 200 164.056884765625
dihedral 4092 4094 4096 4109 200 -111.3156509399414
dihedral 4094 4096 4109 4111 200 104.82335662841797
dihedral 4109 4111 4113 4128 200 -98.937744140625
dihedral 4111 4113 4128 4130 200 122.0220947265625
dihedral 4128 4130 4132 4139 200 -103.50872802734375
dihedral 4130 4132 4139 4141 200 117.78853607177734
dihedral 4139 4141 4143 4150 200 -120.69337463378906
dihedral 4141 4143 4150 4152 200 167.71170043945313
dihedral 464 466 468 484 200 -85.55707550048828
dihedral 466 468 484 486 200 -42.15238571166992
dihedral 484 486 488 508 200 -80.18233489990234
dihedral 486 488 508 510 200 -39.994747161865234
dihedral 4457 4459 4461 4474 200 -139.796142578125
dihedral 4459 4461 4474 4476 200 117.62106323242188
dihedral 4474 4476 4478 4493 200 -112.42991638183594
dihedral 4476 4478 4493 4495 200 143.09658813476563
dihedral 4493 4495 4497 4507 200 -85.22039031982422
dihedral 4495 4497 4507 4509 200 143.547119140625
dihedral 4507 4509 4511 4519 200 -125.78374481201172
dihedral 4509 4511 4519 4521 200 138.5865478515625
dihedral 508 510 512 523 200 -50.196014404296875
dihedral 510 512 523 525 200 -42.612728118896484
dihedral 4668 4670 4672 4678 200 -119.60135650634766
dihedral 4670 4672 4678 4680 200 164.19830322265625
dihedral 4678 4680 4682 4698 200 -153.34288024902344
dihedral 4680 4682 4698 4700 200 157.1289520263672
dihedral 4698 4700 4702 4713 200 -112.51605987548828
dihedral 4700 4702 4713 4715 200 132.08746337890625
dihedral 523 525 529 537 200 -62.7780647277832
dihedral 525 529 537 539 200 -28.350126266479492
dihedral 4713 4715 4717 4732 200 -104.9268569946289
dihedral 4715 4717 4732 4734 200 130.9192657470703
dihedral 4844 4846 4848 4860 200 -131.27581787109375
dihedral 4846 4848 4860 4862 200 137.16534423828125
dihedral 4860 4862 4864 4879 200 -114.54117584228516
dihedral 4862 4864 4879 4881 200 130.57980346679688
dihedral 56 58 60 68 200 -63.11909866333008
dihedral 58 60 68 70 200 -43.41994857788086
dihedral 537 539 541 557 200 -76.11705017089844
dihedral 539 541 557 559 200 -41.04606246948242
dihedral 4879 4881 4883 4899 200 -113.28492736816406
dihedral 4881 4883 4899 4901 200 158.94590759277344
dihedral 4899 4901 4903 4910 200 -134.4953155517578
dihedral 4901 4903 4910 4912 200 134.03433227539063
dihedral 4953 4955 4957 4963 200 -74.0096664428711
dihedral 4955 4957 4963 4965 200 -31.082124710083008
dihedral 4963 4965 4967 4978 200 -65.96997833251953
dihedral 4965 4967 4978 4980 200 -42.627471923828125
dihedral 4978 4980 4982 4993 200 -66.045654296875
dihedral 4980 4982 4993 4995 200 -44.98625183105469
dihedral 4993 4995 4997 5015 200 -59.18304443359375
dihedral 4995 4997 5015 5017 200 -37.634098052978516
dihedral 5015 5017 5019 5029 200 -63.10255432128906
dihedral 5017 5019 5029 5031 200 -44.847007751464844
dihedral 557 559 561 573 200 -62.341522216796875
dihedral 559 561 573 575 200 -39.86091613769531
dihedral 5029 5031 5033 5043 200 -60.36378479003906
dihedral 5031 5033 5043 5045 200 -42.272705078125
dihedral 5043 5045 5047 5067 200 -67.83663177490234
dihedral 5045 5047 5067 5069 200 -44.530826568603516
dihedral 5067 5069 5071 5084 200 -64.91505432128906
dihedral 5069 5071 5084 5086 200 -36.08336639404297
dihedral 5084 5086 5088 5094 200 -59.22209930419922
dihedral 5086 5088 5094 5096 200 -52.386474609375
dihedral 5094 5096 5098 5104 200 -69.01270294189453
dihedral 5096 5098 5104 5106 200 -43.2996826171875
dihedral 5104 5106 5108 5123 200 -67.87236022949219
dihedral 5106 5108 5123 5125 200 -42.127952575683594
dihedral 5123 5125 5127 5142 200 -68.80567169189453
dihedral 5125 5127 5142 5144 200 -35.66737365722656
dihedral 5142 5144 5146 5153 200 -65.5889663696289
dihedral 5144 5146 5153 5155 200 -38.51645278930664
dihedral 5153 5155 5157 5172 200 -66.9504623413086
dihedral 5155 5157 5172 5174 200 -44.3520622253418
dihedral 5172 5174 5176 5189 200 -62.18925476074219
dihedral 5174 5176 5189 5191 200 -39.07890701293945
dihedral 573 575 577 584 200 -65.10730743408203
dihedral 575 577 584 586 200 -30.849010467529297
dihedral 5189 5191 5193 5210 200 -108.97213745117188
dihedral 5191 5193 5210 5212 200 34.759971618652344
dihedral 5761 5763 5765 5777 200 -56.65224075317383
dihedral 5763 5765 5777 5779 200 -30.884672164916992
dihedral 5777 5779 5781 5796 200 -64.28872680664063
dihedral 5779 5781 5796 5798 200 -57.90898132324219
dihedral 5796 5798 5800 5818 200 -65.64225006103516
dihedral 5798 5800 5818 5820 200 -28.906436920166016
dihedral 5818 5820 5822 5837 200 -67.9268798828125
dihedral 5820 5822 5837 5839 200 -47.805419921875
dihedral 5837 5839 5841 5856 200 -69.0691146850586
dihedral 5839 5841 5856 5858 200 -25.313488006591797
dihedral 5856 5858 5860 5871 200 -67.25894165039063
dihedral 5858 5860 5871 5873 200 -50.29371643066406
dihedral 5871 5873 5875 5895 200 -68.54793548583984
dihedral 5873 5875 5895 5897 200 -17.594707489013672
dihedral 5895 5897 5899 5914 200 -80.65312957763672
dihedral 5897 5899 5914 5916 200 -17.376022338867188
dihedral 6026 6028 6032 6040 200 -55.8853874206543
dihedral 6028 6032 6040 6042 200 -30.00320053100586
dihedral 6040 6042 6044 6054 200 -75.32604217529297
dihedral 6042 6044 6054 6056 200 -39.87644577026367
dihedral 6054 6056 6058 6074 200 -68.95504760742188
dihedral 6056 6058 6074 6076 200 -29.320646286010742
dihedral 6074 6076 6078 6090 200 -74.60735321044922
dihedral 6076 6078 6090 6092 200 -34.187801361083984
dihedral 6090 6092 6094 6114 200 -71.53218841552734
dihedral 6092 6094 6114 6116 200 -37.766334533691406
dihedral 6114 6116 6118 6128 200 -75.50983428955078
dihedral 6116 6118 6128 6130 200 -42.504127502441406
dihedral 6128 6130 6132 6148 200 -63.693870544433594
dihedral 6130 6132 6148 6150 200 -44.661415100097656
dihedral 6148 6150 6152 6167 200 -72.88653564453125
dihedral 6150 6152 6167 6169 200 -7.979861259460449
dihedral 6167 6169 6171 6181 200 -97.71560668945313
dihedral 6169 6171 6181 6183 200 -26.371387481689453
dihedral 6181 6183 6185 6195 200 -126.54895782470703
dihedral 6183 6185 6195 6197 200 9.4576997756958
dihedral 6195 6197 6199 6216 200 -71.4825668334961
dihedral 6197 6199 6216 6218 200 -29.164125442504883
dihedral 6304 6306 6310 6318 200 -44.90596389770508
dihedral 6306 6310 6318 6320 200 -45.0316276550293
dihedral 6318 6320 6322 6335 200 -62.206050872802734
dihedral 6320 6322 6335 6337 200 -39.086849212646484
dihedral 6335 6337 6339 6350 200 -69.6797866821289
dihedral 6337 6339 6350 6352 200 -33.0476188659668
dihedral 681 683 685 691 200 -59.85826110839844
dihedral 683 685 691 693 200 -43.54544448852539
dihedral 6350 6352 6354 6369 200 -65.78738403320313
dihedral 6352 6354 6369 6371 200 -47.31657028198242
dihedral 6369 6371 6373 6388 200 -61.17428970336914
dihedral 6371 6373 6388 6390 200 -39.54987335205078
dihedral 6388 6390 6392 6399 200 -64.90213775634766
dihedral 6390 6392 6399 6401 200 -42.34506607055664
dihedral 6399 6401 6403 6418 200 -67.02277374267578
dihedral 6401 6403 6418 6420 200 -36.998329162597656
dihedral 6418 6420 6422 6437 200 -65.8185043334961
dihedral 6420 6422 6437 6439 200 -42.73487091064453
dihedral 6437 6439 6441 6456 200 -66.85716247558594
dihedral 6439 6441 6456 6458 200 -40.1572380065918
dihedral 6456 6458 6460 6471 200 -66.12650299072266
dihedral 6458 6460 6471 6473 200 -26.537277221679688
dihedral 6471 6473 6475 6495 200 -78.5392837524414
dihedral 6473 6475 6495 6497 200 -31.42733383178711
dihedral 6495 6497 6499 6515 200 -72.44972229003906
dihedral 6497 6499 6515 6517 200 -48.25649642944336
dihedral 68 70 72 87 200 -60.33466720581055
dihedral 70 72 87 89 200 -41.315101623535156
dihedral 691 693 695 705 200 -61.97496032714844
dihedral 693 695 705 707 200 -41.066123962402344
dihedral 6700 6702 6704 6721 200 -138.6586456298828
dihedral 6702 6704 6721 6723 200 -55.686553955078125
dihedral 705 707 709 717 200 -55.36143493652344
dihedral 707 709 717 719 200 -48.20565414428711
dihedral 6721 6723 6725 6740 200 -71.01950073242188
dihedral 6723 6725 6740 6742 200 -40.43301773071289
dihedral 6740 6742 6744 6757 200 -66.5218276977539
dihedral 6742 6744 6757 6759 200 -47.49049758911133
dihedral 6757 6759 6763 6771 200 -73.65243530273438
dihedral 6759 6763 6771 6773 200 -34.35436248779297
dihedral 6771 6773 6775 6787 200 -65.24050903320313
dihedral 6773 6775 6787 6789 200 -46.047603607177734
dihedral 6787 6789 6791 6804 200 -61.75264358520508
dihedral 6789 6791 6804 6806 200 -30.551485061645508
dihedral 6804 6806 6808 6823 200 -67.15775299072266
dihedral 6806 6808 6823 6825 200 -51.49299621582031
dihedral 6823 6825 6827 6847 200 -60.58971405029297
dihedral 6825 6827 6847 6849 200 -39.71742630004883
dihedral 6847 6849 6851 6863 200 -57.50729751586914
dihedral 6849 6851 6863 6865 200 -45.72673797607422
dihedral 6863 6865 6867 6882 200 -70.94478607177734
dihedral 6865 6867 6882 6884 200 -27.625228881835938
dihedral 6882 6884 6886 6896 200 -74.22305297851563
dihedral 6884 6886 6896 6898 200 -25.263559341430664
dihedral 717 719 721 733 200 -61.65845489501953
dihedral 719 721 733 735 200 -50.52100372314453
dihedral 6896 6898 6900 6912 200 -74.74490356445313
dihedral 6898 6900 6912 6914 200 -44.95962142944336
dihedral 6912 6914 6916 6923 200 -58.16441345214844
dihedral 6914 6916 6923 6925 200 -42.72201919555664
dihedral 6923 6925 6927 6947 200 -61.76059341430664
dihedral 6925 6927 6947 6949 200 -47.891109466552734
dihedral 6947 6949 6951 6964 200 -62.07356643676758
dihedral 6949 6951 6964 6966 200 -39.401790618896484
dihedral 6964 6966 6968 6988 200 -62.45480728149414
dihedral 6966 6968 6988 6990 200 -54.4223747253418
dihedral 6988 6990 6992 7004 200 -66.57855224609375
dihedral 6990 6992 7004 7006 200 -29.25315284729004
dihedral 7004 7006 7008 7019 200 -78.70204162597656
dihedral 7006 7008 7019 7021 200 -55.215641021728516
dihedral 7019 7021 7023 7036 200 -95.80274200439453
dihedral 7021 7023 7036 7038 200 -9.460935592651367
dihedral 7036 7038 7040 7053 200 -136.29937744140625
dihedral 7038 7040 7053 7055 200 44.215267181396484
dihedral 7053 7055 7057 7073 200 -61.99059295654297
dihedral 7055 7057 7073 7075 200 -18.542953491210938
dihedral 733 735 737 748 200 -50.65704345703125
dihedral 735 737 748 750 200 -46.65355682373047
dihedral 7073 7075 7077 7094 200 -56.76041793823242
dihedral 7075 7077 7094 7096 200 -28.98015785217285
dihedral 7094 7096 7098 7106 200 -62.168121337890625
dihedral 7096 7098 7106 7108 200 -35.1416015625
dihedral 7106 7108 7110 7126 200 -86.84019470214844
dihedral 7108 7110 7126 7128 200 -23.5894832611084
dihedral 7126 7128 7130 7141 200 -75.72441864013672
dihedral 7128 7130 7141 7143 200 -26.969268798828125
dihedral 7141 7143 7145 7165 200 -88.47850799560547
dihedral 7143 7145 7165 7167 200 -12.94652271270752
dihedral 7177 7179 7181 7187 200 -51.67688751220703
dihedral 7179 7181 7187 7189 200 -40.973697662353516
dihedral 7187 7189 7191 7208 200 -66.1392593383789
dihedral 7189 7191 7208 7210 200 -32.30408477783203
dihedral 7208 7210 7212 7227 200 -62.41902160644531
dihedral 7210 7212 7227 7229 200 -41.299354553222656
dihedral 7227 7229 7231 7246 200 -66.01809692382813
dihedral 7229 7231 7246 7248 200 -44.22128677368164
dihedral 748 750 752 762 200 -66.8470687866211
dihedral 750 752 762 764 200 -12.162790298461914
dihedral 7246 7248 7250 7263 200 -54.309478759765625
dihedral 7248 7250 7263 7265 200 -54.15852355957031
dihedral 7263 7265 7267 7287 200 -55.779884338378906
dihedral 7265 7267 7287 7289 200 -33.675079345703125
dihedral 7287 7289 7291 7304 200 -71.3542251586914
dihedral 7289 7291 7304 7306 200 -41.81814193725586
dihedral 7304 7306 7308 7319 200 -69.55486297607422
dihedral 7306 7308 7319 7321 200 -33.471923828125
dihedral 7319 7321 7323 7334 200 -70.76512908935547
dihedral 7321 7323 7334 7336 200 -41.451297760009766
dihedral 7334 7336 7338 7354 200 -66.24163818359375
dihedral 7336 7338 7354 7356 200 -44.090694427490234
dihedral 7354 7356 7358 7373 200 -59.42136001586914
dihedral 7356 7358 7373 7375 200 -42.65385437011719
dihedral 7373 7375 7377 7380 200 -72.91984558105469
dihedral 7375 7377 7380 7382 200 0.40130820870399475
dihedral 762 764 766 781 200 -107.50080108642578
dihedral 764 766 781 783 200 -46.771175384521484
dihedral 7441 7443 7445 7463 200 -55.83161544799805
dihedral 7443 7445 7463 7465 200 -33.332828521728516
dihedral 7463 7465 7467 7473 200 -84.1412353515625
dihedral 7465 7467 7473 7475 200 -38.21136474609375
dihedral 7473 7475 7477 7490 200 -62.31656265258789
dihedral 7475 7477 7490 7492 200 -34.780521392822266
dihedral 7490 7492 7494 7512 200 -58.27617263793945
dihedral 7492 7494 7512 7514 200 -44.34737777709961
dihedral 7512 7514 7516 7534 200 -64.02745056152344
dihedral 7514 7516 7534 7536 200 -30.683454513549805
dihedral 7534 7536 7538 7558 200 -79.75630950927734
dihedral 7536 7538 7558 7560 200 -38.40283203125
dihedral 7558 7560 7562 7574 200 -70.35435485839844
dihedral 7560 7562 7574 7576 200 -12.33279037475586
dihedral 7574 7576 7578 7589 200 -67.60974884033203
dihedral 7576 7578 7589 7591 200 -25.6131534576416
dihedral 781 783 785 801 200 -101.30492401123047
dihedral 783 785 801 803 200 -8.17763900756836
dihedral 7589 7591 7593 7600 200 -67.33513641357422
dihedral 7591 7593 7600 7602 200 -33.357818603515625
dihedral 7600 7602 7604 7619 200 -70.8946762084961
dihedral 7602 7604 7619 7621 200 -43.180335998535156
dihedral 7619 7621 7623 7633 200 -61.05902862548828
dihedral 7621 7623 7633 7635 200 -38.462825775146484
dihedral 7633 7635 7637 7655 200 -62.68691635131836
dihedral 7635 7637 7655 7657 200 -40.52198028564453
dihedral 7655 7657 7659 7674 200 -62.671207427978516
dihedral 7657 7659 7674 7676 200 -44.28004455566406
dihedral 7674 7676 7678 7693 200 -58.9254264831543
dihedral 7676 7678 7693 7695 200 -51.402549743652344
dihedral 7693 7695 7697 7710 200 -59.26630783081055
dihedral 7695 7697 7710 7712 200 -31.733598709106445
dihedral 7710 7712 7714 7734 200 -67.26972961425781
dihedral 7712 7714 7734 7736 200 -42.243431091308594
dihedral 7734 7736 7738 7756 200 -70.7027359008789
dihedral 7736 7738 7756 7761 200 8.855405807495117
dihedral 812 814 816 836 200 -78.4920654296875
dihedral 814 816 836 838 200 19.990596771240234
dihedral 7998 8000 8002 8017 200 -53.664669036865234
dihedral 8000 8002 8017 8019 200 -47.15559768676758
dihedral 8017 8019 8021 8032 200 -48.109928131103516
dihedral 8019 8021 8032 8034 200 -38.960079193115234
dihedral 8032 8034 8036 8046 200 -77.72168731689453
dihedral 8034 8036 8046 8048 200 -20.93997573852539
dihedral 836 838 840 855 200 -46.951534271240234
dihedral 838 840 855 857 200 -41.30375671386719
dihedral 8166 8168 8172 8180 200 -54.18632125854492
dihedral 8168 8172 8180 8182 200 -37.27125930786133
dihedral 8180 8182 8184 8199 200 -65.62144470214844
dihedral 8182 8184 8199 8201 200 -42.13697814941406
dihedral 8199 8201 8203 8214 200 -68.24754333496094
dihedral 8201 8203 8214 8216 200 -32.99925231933594
dihedral 8214 8216 8218 8233 200 -60.817970275878906
dihedral 8216 8218 8233 8235 200 -52.54058837890625
dihedral 8233 8235 8237 8243 200 -61.47465515136719
dihedral 8235 8237 8243 8245 200 -37.1025276184082
dihedral 8243 8245 8247 8267 200 -64.0448989868164
dihedral 8245 8247 8267 8269 200 -51.13203430175781
dihedral 87 89 91 103 200 -65.29104614257813
dihedral 89 91 103 105 200 -40.563228607177734
dihedral 855 857 859 871 200 -65.15181732177734
dihedral 857 859 871 873 200 -45.62322235107422
dihedral 8267 8269 8271 8284 200 -67.76532745361328
dihedral 8269 8271 8284 8286 200 -33.34837341308594
dihedral 8284 8286 8288 8303 200 -70.54849243164063
dihedral 8286 8288 8303 8305 200 -29.26200294494629
dihedral 8303 8305 8307 8317 200 -71.727783203125
dihedral 8305 8307 8317 8319 200 -42.47727584838867
dihedral 8317 8319 8321 8336 200 -62.2658576965332
dihedral 8319 8321 8336 8338 200 -48.015098571777344
dihedral 8336 8338 8340 8355 200 -57.43165969848633
dihedral 8338 8340 8355 8357 200 -50.944244384765625
dihedral 8355 8357 8359 8370 200 -68.22234344482422
dihedral 8357 8359 8370 8372 200 -26.271005630493164
dihedral 8370 8372 8374 8381 200 -74.8621826171875
dihedral 8372 8374 8381 8383 200 -45.563846588134766
dihedral 8381 8383 8385 8393 200 -58.7026481628418
dihedral 8383 8385 8393 8395 200 -49.8687629699707
dihedral 8393 8395 8397 8412 200 -54.933555603027344
dihedral 8395 8397 8412 8414 200 -42.24567413330078
dihedral 8412 8414 8416 8433 200 -67.898681640625
dihedral 8414 8416 8433 8435 200 -44.412960052490234
dihedral 871 873 875 883 200 -61.44288635253906
dihedral 873 875 883 885 200 -42.31306457519531
dihedral 8433 8435 8437 8457 200 -69.1489028930664
dihedral 8435 8437 8457 8459 200 -11.925882339477539
dihedral 8457 8459 8461 8467 200 -89.32003784179688
dihedral 8459 8461 8467 8469 200 -9.93240737915039
dihedral 8500 8502 8506 8514 200 -61.42817306518555
dihedral 8502 8506 8514 8516 200 -21.084861755371094
dihedral 8514 8516 8518 8525 200 -73.14641571044922
dihedral 8516 8518 8525 8527 200 -3.0943093299865723
dihedral 8525 8527 8529 8540 200 -99.84551239013672
dihedral 8527 8529 8540 8542 200 -14.490888595581055
dihedral 883 885 887 902 200 -60.68646240234375
dihedral 885 887 902 904 200 -36.33693313598633
dihedral 8684 8686 8688 8696 200 -98.7489013671875
dihedral 8686 8688 8696 8698 200 33.3590087890625
dihedral 8696 8698 8700 8718 200 -64.13262176513672
dihedral 8698 8700 8718 8720 200 -39.98002243041992
dihedral 8718 8720 8722 8733 200 -59.75017547607422
dihedral 8720 8722 8733 8735 200 -32.32213592529297
dihedral 8733 8735 8737 8752 200 -80.05382537841797
dihedral 8735 8737 8752 8754 200 -50.99266815185547
dihedral 902 904 906 919 200 -67.50536346435547
dihedral 904 906 919 921 200 -41.42823791503906
dihedral 8752 8754 8756 8766 200 -81.76160430908203
dihedral 8754 8756 8766 8768 200 -24.06222152709961
dihedral 8766 8768 8770 8777 200 -129.9400177001953
dihedral 8768 8770 8777 8779 200 49.66651153564453
dihedral 8777 8779 8783 8791 200 -60.848899841308594
dihedral 8779 8783 8791 8793 200 -29.465045928955078
dihedral 8791 8793 8795 8805 200 -79.09761810302734
dihedral 8793 8795 8805 8807 200 -39.80764389038086
dihedral 8805 8807 8809 8824 200 -60.04235076904297
dihedral 8807 8809 8824 8826 200 -51.71176528930664
dihedral 8824 8826 8828 8843 200 -63.37255096435547
dihedral 8826 8828 8843 8845 200 -32.93374252319336
dihedral 8843 8845 8847 8865 200 -68.12825775146484
dihedral 8845 8847 8865 8867 200 -32.409759521484375
dihedral 8865 8867 8869 8882 200 -75.80999755859375
dihedral 8867 8869 8882 8884 200 -47.57457733154297
dihedral 8882 8884 8886 8901 200 -63.57114028930664
dihedral 8884 8886 8901 8903 200 -39.83523941040039
dihedral 8901 8903 8905 8925 200 -62.9445915222168
dihedral 8903 8905 8925 8927 200 -27.958749771118164
dihedral 919 921 923 934 200 -65.70433044433594
dihedral 921 923 934 936 200 -42.301727294921875
dihedral 8925 8927 8929 8942 200 -72.59033203125
dihedral 8927 8929 8942 8944 200 -46.40363311767578
dihedral 8942 8944 8946 8956 200 -56.57831573486328
dihedral 8944 8946 8956 8958 200 -49.197486877441406
dihedral 8956 8958 8960 8970 200 -59.89677047729492
dihedral 8958 8960 8970 8972 200 -42.56863021850586
dihedral 8970 8972 8974 8984 200 -60.68721389770508
dihedral 8972 8974 8984 8986 200 -39.35032653808594
dihedral 8984 8986 8988 9003 200 -76.83586120605469
dihedral 8986 8988 9003 9005 200 -39.34446334838867
dihedral 9003 9005 9007 9017 200 -56.17812728881836
dihedral 9005 9007 9017 9019 200 -45.43423080444336
dihedral 9017 9019 9021 9036 200 -66.18161010742188
dihedral 9019 9021 9036 9038 200 -37.20487976074219
dihedral 9036 9038 9040 9060 200 -66.40611267089844
dihedral 9038 9040 9060 9062 200 -34.08281326293945
dihedral 9060 9062 9064 9080 200 -66.56019592285156
dihedral 9062 9064 9080 9082 200 -45.96706771850586
dihedral 9080 9082 9084 9095 200 -59.264732360839844
dihedral 9082 9084 9095 9097 200 -48.222293853759766
dihedral 934 936 938 953 200 -61.78659439086914
dihedral 936 938 953 955 200 -44.71131134033203
dihedral 9095 9097 9099 9117 200 -60.607357025146484
dihedral 9097 9099 9117 9119 200 -39.88266372680664
dihedral 9117 9119 9121 9128 200 -64.22772979736328
dihedral 9119 9121 9128 9130 200 -45.282188415527344
dihedral 9128 9130 9132 9147 200 -64.57994842529297
dihedral 9130 9132 9147 9149 200 -64.98892211914063
dihedral 9147 9149 9151 9163 200 -57.072723388671875
dihedral 9149 9151 9163 9165 200 -30.58940887451172
dihedral 9163 9165 9167 9178 200 -88.77422332763672
dihedral 9165 9167 9178 9180 200 5.355407238006592
dihedral 9221 9223 9225 9240 200 -53.31941223144531
dihedral 9223 9225 9240 9242 200 -42.81818389892578
dihedral 9240 9242 9244 9255 200 -61.698020935058594
dihedral 9242 9244 9255 9257 200 -52.3318977355957
dihedral 953 955 957 964 200 -63.09492492675781
dihedral 955 957 964 966 200 -43.703643798828125
dihedral 9255 9257 9259 9270 200 -61.633995056152344
dihedral 9257 9259 9270 9272 200 -39.21195602416992
dihedral 9270 9272 9274 9294 200 -63.18427658081055
dihedral 9272 9274 9294 9296 200 -38.15645980834961
dihedral 9294 9296 9298 9310 200 -64.82749938964844
dihedral 9296 9298 9310 9312 200 -37.31904602050781
dihedral 9310 9312 9314 9320 200 -64.97965240478516
dihedral 9312 9314 9320 9322 200 -40.85070037841797
dihedral 9320 9322 9324 9336 200 -66.17012023925781
dihedral 9322 9324 9336 9338 200 -45.882816314697266
dihedral 9336 9338 9340 9352 200 -65.50578308105469
dihedral 9338 9340 9352 9354 200 -27.01120376586914
dihedral 9352 9354 9356 9363 200 -71.65947723388672
dihedral 9354 9356 9363 9365 200 -45.1473388671875
dihedral 9363 9365 9367 9387 200 -61.56317901611328
dihedral 9365 9367 9387 9389 200 -42.67606735229492
dihedral 9387 9389 9391 9406 200 -57.63920211791992
dihedral 9389 9391 9406 9408 200 -41.48316955566406
dihedral 9406 9408 9410 9425 200 -67.21746063232422
dihedral 9408 9410 9425 9427 200 -34.899314880371094
dihedral 964 966 968 980 200 -65.35020446777344
dihedral 966 968 980 982 200 -37.72411346435547
dihedral 9425 9427 9429 9440 200 -64.81756591796875
dihedral 9427 9429 9440 9442 200 -46.163917541503906
dihedral 9440 9442 9444 9459 200 -58.86818313598633
dihedral 9442 9444 9459 9461 200 -33.94766616821289
dihedral 9459 9461 9463 9478 200 -66.07030487060547
dihedral 9461 9463 9478 9480 200 -39.70022964477539
dihedral 9478 9480 9482 9495 200 -60.972694396972656
dihedral 9480 9482 9495 9497 200 -45.374000549316406
dihedral 9495 9497 9499 9511 200 -67.96273803710938
dihedral 9497 9499 9511 9513 200 -31.33769416809082
dihedral 9511 9513 9515 9531 200 -61.01738739013672
dihedral 9513 9515 9531 9533 200 -45.508399963378906
dihedral 9531 9533 9535 9548 200 -60.52534484863281
dihedral 9533 9535 9548 9550 200 -39.52079772949219
dihedral 9548 9550 9552 9563 200 -65.69921875
dihedral 9550 9552 9563 9565 200 -46.47581481933594
dihedral 9563 9565 9567 9582 200 -75.93546295166016
dihedral 9565 9567 9582 9584 200 1.2063380479812622
dihedral 980 982 984 1002 200 -64.30685424804688
dihedral 982 984 1002 1004 200 -46.831233978271484
dihedral 9610 9612 9614 9630 200 -67.89423370361328
dihedral 9612 9614 9630 9632 200 -31.434484481811523
dihedral 9630 9632 9634 9644 200 -62.22256088256836
dihedral 9632 9634 9644 9646 200 -46.074710845947266
dihedral 9644 9646 9648 9651 200 -67.41999053955078
dihedral 9646 9648 9651 9653 200 -25.274316787719727
dihedral 9651 9653 9655 9667 200 -72.16690826416016
dihedral 9653 9655 9667 9669 200 -55.161624908447266
dihedral 9667 9669 9671 9686 200 -64.10246276855469
dihedral 9669 9671 9686 9688 200 -17.0476016998291
dihedral 9686 9688 9690 9701 200 -67.80338287353516
dihedral 9688 9690 9701 9703 200 -48.17400360107422
dihedral 9701 9703 9705 9717 200 -74.37215423583984
dihedral 9703 9705 9717 9719 200 -46.84708786010742
dihedral 9717 9719 9721 9733 200 -52.61493682861328
dihedral 9719 9721 9733 9735 200 -43.29900360107422
dihedral 9733 9735 9737 9744 200 -63.321250915527344
dihedral 9735 9737 9744 9746 200 -41.82174301147461
dihedral 1002 1004 1006 1021 200 -58.8778076171875
dihedral 1004 1006 1021 1023 200 -50.4993896484375
dihedral 9744 9746 9748 9754 200 -64.59937286376953
dihedral 9746 9748 9754 9756 200 -42.49755859375
dihedral 9754 9756 9758 9771 200 -61.8295783996582
dihedral 9756 9758 9771 9773 200 -38.980690002441406
dihedral 9771 9773 9775 9785 200 -88.82904052734375
dihedral 9773 9775 9785 9787 200 6.068118095397949
dihedral 9796 9798 9800 9807 200 -55.93165588378906
dihedral 9798 9800 9807 9809 200 -47.14479064941406
dihedral 9807 9809 9813 9821 200 -64.77094268798828
dihedral 9809 9813 9821 9823 200 -33.50231170654297
dihedral 9821 9823 9825 9837 200 -90.92163848876953
dihedral 9823 9825 9837 9839 200 -35.8284797668457
dihedral 9837 9839 9841 9858 200 -53.05854415893555
dihedral 9839 9841 9858 9860 200 -43.471614837646484
dihedral 9858 9860 9862 9882 200 -84.03523254394531
dihedral 9860 9862 9882 9884 200 6.60017204284668
dihedral 103 105 107 125 200 -64.82856750488281
dihedral 105 107 125 127 200 -45.933284759521484
dihedral 1021 1023 1025 1040 200 -61.32813262939453
dihedral 1023 1025 1040 1042 200 -41.44382858276367
dihedral 9901 9903 9905 9913 200 -45.904541015625
dihedral 9903 9905 9913 9915 200 -38.595340728759766
dihedral 9913 9915 9917 9930 200 -65.84677124023438
dihedral 9915 9917 9930 9932 200 -29.116031646728516
dihedral 9930 9932 9934 9944 200 -77.29554748535156
dihedral 9932 9934 9944 9946 200 -54.20468521118164
dihedral 9944 9946 9948 9964 200 -62.943416595458984
dihedral 9946 9948 9964 9966 200 -22.84122085571289
dihedral 9964 9966 9968 9979 200 -57.13199234008789
dihedral 9966 9968 9979 9981 200 -47.20010757446289
dihedral 9979 9981 9983 9996 200 -87.69708251953125
dihedral 9981 9983 9996 9998 200 15.329877853393555
dihedral 10029 10031 10033 10040 200 -58.95804214477539
dihedral 10031 10033 10040 10042 200 -50.82557678222656
dihedral 10040 10042 10044 10064 200 -54.697418212890625
dihedral 10042 10044 10064 10066 200 -41.43954849243164
dihedral 1040 1042 1044 1047 200 -58.2380256652832
dihedral 1042 1044 1047 1049 200 -47.81157302856445
dihedral 10064 10066 10068 10081 200 -68.15048217773438
dihedral 10066 10068 10081 10083 200 -35.48326110839844
dihedral 10081 10083 10085 10103 200 -63.9847297668457
dihedral 10083 10085 10103 10105 200 -34.56853485107422
dihedral 10103 10105 10107 10125 200 -73.68952178955078
dihedral 10105 10107 10125 10127 200 -33.61748123168945
dihedral 10125 10127 10129 10144 200 -64.72176361083984
dihedral 10127 10129 10144 10146 200 -42.66213607788086
dihedral 10144 10146 10148 10163 200 -69.40463256835938
dihedral 10146 10148 10163 10165 200 -44.5047607421875
dihedral 10163 10165 10167 10178 200 -63.297584533691406
dihedral 10165 10167 10178 10180 200 -42.91733932495117
dihedral 10178 10180 10182 10193 200 -59.78134536743164
dihedral 10180 10182 10193 10195 200 -36.153045654296875
dihedral 10193 10195 10197 10203 200 -70.65872192382813
dihedral 10195 10197 10203 10205 200 -45.77189636230469
dihedral 10203 10205 10207 10220 200 -60.63775634765625
dihedral 10205 10207 10220 10222 200 -33.59181213378906
dihedral 10220 10222 10224 10235 200 -67.23355865478516
dihedral 10222 10224 10235 10237 200 -12.62154483795166
dihedral 1047 1049 1051 1064 200 -62.65542221069336
dihedral 1049 1051 1064 1066 200 -47.28895950317383
dihedral 10235 10237 10239 10254 200 -67.47032928466797
dihedral 10237 10239 10254 10256 200 -33.41991424560547
dihedral 10254 10256 10258 10265 200 -75.55411529541016
dihedral 10256 10258 10265 10267 200 -34.71419906616211
dihedral 10265 10267 10269 10280 200 -49.010520935058594
dihedral 10267 10269 10280 10282 200 153.67401123046875
dihedral 10280 10282 10284 10292 200 53.51231384277344
dihedral 10282 10284 10292 10294 200 35.38474655151367
dihedral 10292 10294 10296 10309 200 68.09881591796875
dihedral 10294 10296 10309 10311 200 48.264801025390625
dihedral 10309 10311 10313 10330 200 61.85945129394531
dihedral 10311 10313 10330 10332 200 21.517486572265625
dihedral 10330 10332 10334 10352 200 -49.64714431762695
dihedral 10332 10334 10352 10354 200 -44.60355758666992
dihedral 10352 10354 10356 10374 200 -73.65983581542969
dihedral 10354 10356 10374 10376 200 -36.29407501220703
dihedral 10374 10376 10378 10395 200 -64.64185333251953
dihedral 10376 10378 10395 10397 200 -46.216861724853516
dihedral 10395 10397 10399 10414 200 -60.545318603515625
dihedral 10397 10399 10414 10416 200 -36.18138122558594
dihedral 1064 1066 1068 1083 200 -59.50416564941406
dihedral 1066 1068 1083 1085 200 -35.65571594238281
dihedral 10414 10416 10418 10424 200 -69.6978988647461
dihedral 10416 10418 10424 10426 200 -44.889652252197266
dihedral 10424 10426 10428 10446 200 -66.13177490234375
dihedral 10426 10428 10446 10448 200 -35.89164352416992
dihedral 10446 10448 10450 10465 200 -58.95965576171875
dihedral 10448 10450 10465 10467 200 -48.483177185058594
dihedral 10465 10467 10469 10489 200 -59.963584899902344
dihedral 10467 10469 10489 10491 200 -44.0330924987793
dihedral 10489 10491 10493 10500 200 -69.50981903076172
dihedral 10491 10493 10500 10502 200 -13.957358360290527
dihedral 1083 1085 1087 1098 200 -67.63353729248047
dihedral 1085 1087 1098 1100 200 -44.57912063598633
dihedral 10622 10624 10626 10642 200 -73.7874755859375
dihedral 10624 10626 10642 10644 200 -36.32817840576172
dihedral 10642 10644 10646 10649 200 -41.591121673583984
dihedral 10644 10646 10649 10651 200 -46.882930755615234
dihedral 10649 10651 10653 10668 200 -57.111019134521484
dihedral 10651 10653 10668 10670 200 -41.337181091308594
dihedral 10668 10670 10672 10689 200 -63.19191360473633
dihedral 10670 10672 10689 10691 200 -41.81110763549805
dihedral 10689 10691 10693 10708 200 -59.054046630859375
dihedral 10691 10693 10708 10710 200 -51.23838424682617
dihedral 10708 10710 10712 10722 200 -60.739315032958984
dihedral 10710 10712 10722 10724 200 -38.17616271972656
dihedral 10722 10724 10726 10736 200 -70.25260925292969
dihedral 10724 10726 10736 10738 200 -37.168792724609375
dihedral 1098 1100 1102 1110 200 -62.856101989746094
dihedral 1100 1102 1110 1112 200 -47.8950080871582
dihedral 10736 10738 10740 10755 200 -69.58980560302734
dihedral 10738 10740 10755 10757 200 -50.026390075683594
dihedral 10755 10757 10759 10774 200 -55.740501403808594
dihedral 10757 10759 10774 10776 200 -48.78936004638672
dihedral 10774 10776 10778 10796 200 -67.25432586669922
dihedral 10776 10778 10796 10798 200 -35.37706756591797
dihedral 10796 10798 10800 10810 200 -63.50617218017578
dihedral 10798 10800 10810 10812 200 -43.299320220947266
dihedral 10810 10812 10814 10825 200 -73.57660675048828
dihedral 10812 10814 10825 10827 200 -39.30577850341797
dihedral 10825 10827 10829 10840 200 -86.1330337524414
dihedral 10827 10829 10840 10842 200 -21.826553344726563
dihedral 10840 10842 10844 10847 200 -92.56432342529297
dihedral 10842 10844 10847 10849 200 1.7348334789276123
dihedral 1110 1112 1114 1124 200 -50.000919342041016
dihedral 1112 1114 1124 1126 200 -53.488311767578125
dihedral 10890 10892 10894 10906 200 -148.82254028320313
dihedral 10892 10894 10906 10908 200 138.50279235839844
dihedral 10906 10908 10910 10925 200 -105.24774932861328
dihedral 10908 10910 10925 10927 200 138.92135620117188
dihedral 10925 10927 10929 10947 200 -104.51639556884766
dihedral 10927 10929 10947 10949 200 133.47364807128906
dihedral 10947 10949 10951 10971 200 -142.1566619873047
dihedral 10949 10951 10971 10973 200 128.3745880126953
dihedral 10995 10997 10999 11017 200 -103.07752227783203
dihedral 10997 10999 11017 11019 200 151.40966796875
dihedral 11017 11019 11021 11032 200 -99.75875091552734
dihedral 11019 11021 11032 11034 200 103.22491455078125
dihedral 11032 11034 11036 11051 200 -103.41224670410156
dihedral 11034 11036 11051 11053 200 135.68849182128906
dihedral 11051 11053 11055 11070 200 -73.67508697509766
dihedral 11053 11055 11070 11072 200 126.76085662841797
dihedral 1124 1126 1128 1140 200 -54.67440414428711
dihedral 1126 1128 1140 1142 200 -51.1530647277832
dihedral 11084 11086 11088 11104 200 -79.02056121826172
dihedral 11086 11088 11104 11106 200 -33.47584533691406
dihedral 11104 11106 11108 11115 200 -48.286922454833984
dihedral 11106 11108 11115 11117 200 -41.82070541381836
dihedral 11115 11117 11119 11137 200 -60.13336944580078
dihedral 11117 11119 11137 11139 200 -43.743228912353516
dihedral 11137 11139 11141 11161 200 -68.34827423095703
dihedral 11139 11141 11161 11163 200 -31.2103214263916
dihedral 11161 11163 11165 11185 200 -69.29500579833984
dihedral 11163 11165 11185 11187 200 -41.071571350097656
dihedral 11185 11187 11189 11207 200 -62.432533264160156
dihedral 11187 11189 11207 11209 200 -33.52344512939453
dihedral 11207 11209 11211 11223 200 -69.212890625
dihedral 11209 11211 11223 11225 200 -46.509334564208984
dihedral 11223 11225 11227 11233 200 -57.45000457763672
dihedral 11225 11227 11233 11235 200 -32.849273681640625
dihedral 11233 11235 11237 11248 200 -67.34793853759766
dihedral 11235 11237 11248 11250 200 -40.22556686401367
dihedral 1140 1142 1144 1155 200 -62.82345962524414
dihedral 1142 1144 1155 1157 200 -32.16349411010742
dihedral 11248 11250 11252 11267 200 -68.67605590820313
dihedral 11250 11252 11267 11269 200 -43.704708099365234
dihedral 11267 11269 11271 11281 200 -58.489906311035156
dihedral 11269 11271 11281 11283 200 -48.75123596191406
dihedral 11281 11283 11285 11288 200 -55.88808822631836
dihedral 11283 11285 11288 11290 200 -45.70943069458008
dihedral 11288 11290 11292 11303 200 -58.06492614746094
dihedral 11290 11292 11303 11305 200 -42.778900146484375
dihedral 11303 11305 11307 11322 200 -57.263145446777344
dihedral 11305 11307 11322 11324 200 -50.97199630737305
dihedral 11322 11324 11326 11339 200 -61.13025665283203
dihedral 11324 11326 11339 11341 200 -32.52684783935547
dihedral 11339 11341 11343 11356 200 -60.912986755371094
dihedral 11341 11343 11356 11358 200 -43.650150299072266
dihedral 11356 11358 11360 11377 200 -72.83302307128906
dihedral 11358 11360 11377 11379 200 -1.799272894859314
dihedral 1155 1157 1159 1172 200 -87.67455291748047
dihedral 1157 1159 1172 1174 200 2.310673475265503
dihedral 11545 11547 11549 11556 200 -49.77838134765625
dihedral 11547 11549 11556 11558 200 -41.355201721191406
dihedral 11556 11558 11560 11568 200 -71.40058898925781
dihedral 11558 11560 11568 11570 200 -44.67295455932617
dihedral 125 127 129 135 200 -60.192806243896484
dihedral 127 129 135 137 200 -45.95484161376953
dihedral 11568 11570 11572 11587 200 -64.85059356689453
dihedral 11570 11572 11587 11589 200 -34.46269226074219
dihedral 11587 11589 11591 11609 200 -66.84984588623047
dihedral 11589 11591 11609 11611 200 -38.306888580322266
dihedral 11609 11611 11613 11633 200 -70.90924835205078
dihedral 11611 11613 11633 11635 200 -32.51750183105469
dihedral 11633 11635 11637 11653 200 -60.95551681518555
dihedral 11635 11637 11653 11655 200 -51.313541412353516
dihedral 11653 11655 11657 11673 200 -74.3822250366211
dihedral 11655 11657 11673 11675 200 -19.23417091369629
dihedral 11673 11675 11677 11688 200 -80.25391387939453
dihedral 11675 11677 11688 11690 200 -27.167760848999023
dihedral 11688 11690 11692 11702 200 -99.95637512207031
dihedral 11690 11692 11702 11704 200 7.234459400177002
dihedral 11815 11817 11819 11830 200 -44.34853744506836
dihedral 11817 11819 11830 11832 200 -66.9129867553711
dihedral 11830 11832 11834 11852 200 -54.12643051147461
dihedral 11832 11834 11852 11854 200 -43.6710319519043
dihedral 11852 11854 11856 11867 200 -58.79563522338867
dihedral 11854 11856 11867 11869 200 -44.13014221191406
dihedral 11867 11869 11871 11887 200 -70.25275421142578
dihedral 11869 11871 11887 11889 200 -47.10647201538086
dihedral 11887 11889 11891 11901 200 -56.49824905395508
dihedral 11889 11891 11901 11903 200 -44.8754997253418
dihedral 11901 11903 11905 11913 200 -63.698890686035156
dihedral 11903 11905 11913 11915 200 -35.70879364013672
dihedral 11913 11915 11917 11934 200 -64.20755767822266
dihedral 11915 11917 11934 11936 200 -42.63039016723633
dihedral 11934 11936 11938 11953 200 -61.85273361206055
dihedral 11936 11938 11953 11955 200 -48.91504669189453
dihedral 11953 11955 11957 11973 200 -63.74042510986328
dihedral 11955 11957 11973 11975 200 -37.25547790527344
dihedral 11973 11975 11977 11987 200 -72.45160675048828
dihedral 11975 11977 11987 11989 200 -22.531482696533203
dihedral 11987 11989 11991 12009 200 -76.93372344970703
dihedral 11989 11991 12009 12011 200 -36.131866455078125
dihedral 12009 12011 12013 12020 200 -64.18878173828125
dihedral 12011 12013 12020 12022 200 -43.74818420410156
dihedral 12020 12022 12024 12039 200 -64.24468994140625
dihedral 12022 12024 12039 12041 200 -33.186763763427734
dihedral 12039 12041 12043 12054 200 -71.85075378417969
dihedral 12041 12043 12054 12056 200 -35.54901123046875
dihedral 12054 12056 12058 12073 200 -88.42465209960938
dihedral 12056 12058 12073 12075 200 -19.66922378540039
dihedral 12561 12563 12565 12582 200 -55.37977981567383
dihedral 12563 12565 12582 12584 200 -42.565284729003906
dihedral 12582 12584 12586 12603 200 -65.46785736083984
dihedral 12584 12586 12603 12605 200 -38.154396057128906
dihedral 12603 12605 12607 12615 200 -63.1295051574707
dihedral 12605 12607 12615 12617 200 -43.424095153808594
dihedral 12615 12617 12619 12634 200 -60.22719955444336
dihedral 12617 12619 12634 12636 200 -41.43498992919922
dihedral 12634 12636 12638 12650 200 -65.2911148071289
dihedral 12636 12638 12650 12652 200 -40.590084075927734
dihedral 12650 12652 12654 12672 200 -64.76798248291016
dihedral 12652 12654 12672 12674 200 -46.036136627197266
dihedral 12672 12674 12676 12682 200 -60.190093994140625
dihedral 12674 12676 12682 12684 200 -45.89925765991211
dihedral 12682 12684 12686 12702 200 -60.69961166381836
dihedral 12684 12686 12702 12704 200 -39.63911437988281
dihedral 12702 12704 12706 12719 200 -63.175323486328125
dihedral 12704 12706 12719 12721 200 -39.80100631713867
dihedral 12719 12721 12723 12729 200 -67.70218658447266
dihedral 12721 12723 12729 12731 200 -39.1741943359375
dihedral 12729 12731 12733 12744 200 -64.91372680664063
dihedral 12731 12733 12744 12746 200 -48.34054946899414
dihedral 12744 12746 12748 12763 200 -68.7464599609375
dihedral 12746 12748 12763 12765 200 -22.8643856048584
dihedral 12763 12765 12767 12787 200 -74.462158203125
dihedral 12765 12767 12787 12789 200 -36.77850341796875
dihedral 12787 12789 12791 12804 200 -70.34086608886719
dihedral 12789 12791 12804 12806 200 -45.1341552734375
dihedral 12804 12806 12808 12825 200 -57.511810302734375
dihedral 12806 12808 12825 12827 200 -48.001502990722656
dihedral 12825 12827 12829 12844 200 -58.594322204589844
dihedral 12827 12829 12844 12846 200 -38.787559509277344
dihedral 12844 12846 12848 12868 200 -64.25660705566406
dihedral 12846 12848 12868 12870 200 -39.92724609375
dihedral 12868 12870 12872 12883 200 -66.0103759765625
dihedral 12870 12872 12883 12885 200 -39.49462890625
dihedral 12883 12885 12887 12902 200 -63.41815185546875
dihedral 12885 12887 12902 12904 200 -41.053775787353516
dihedral 12902 12904 12906 12916 200 -60.811851501464844
dihedral 12904 12906 12916 12918 200 -42.97319793701172
dihedral 12916 12918 12920 12935 200 -59.000118255615234
dihedral 12918 12920 12935 12937 200 -48.84915542602539
dihedral 12935 12937 12939 12954 200 -58.64665222167969
dihedral 12937 12939 12954 12956 200 -45.85776901245117
dihedral 12954 12956 12958 12973 200 -74.0790023803711
dihedral 12956 12958 12973 12975 200 -52.80078125
dihedral 12973 12975 12977 12995 200 -77.11355590820313
dihedral 12975 12977 12995 12997 200 -36.561553955078125
dihedral 12995 12997 12999 13011 200 -92.27019500732422
dihedral 12997 12999 13011 13013 200 -50.46597671508789
dihedral 13011 13013 13015 13031 200 -85.69245910644531
dihedral 13013 13015 13031 13033 200 -42.0694465637207
dihedral 13031 13033 13035 13055 200 -80.20975494384766
dihedral 13033 13035 13055 13057 200 -40.13492202758789
dihedral 13055 13057 13059 13070 200 -50.1158447265625
dihedral 13057 13059 13070 13072 200 -42.62156295776367
dihedral 13070 13072 13076 13084 200 -62.759090423583984
dihedral 13072 13076 13084 13086 200 -28.352519989013672
dihedral 13084 13086 13088 13104 200 -76.12702941894531
dihedral 13086 13088 13104 13106 200 -40.97939682006836
dihedral 13104 13106 13108 13120 200 -62.305240631103516
dihedral 13106 13108 13120 13122 200 -40.04121398925781
dihedral 1295 1297 1299 1311 200 -96.97638702392578
dihedral 1297 1299 1311 1313 200 -0.9094723463058472
dihedral 13120 13122 13124 13131 200 -64.88895416259766
dihedral 13122 13124 13131 13133 200 -30.91717529296875
dihedral 13228 13230 13232 13238 200 -59.87456512451172
dihedral 13230 13232 13238 13240 200 -43.4128532409668
dihedral 13238 13240 13242 13252 200 -62.10519790649414
dihedral 13240 13242 13252 13254 200 -40.90707778930664
dihedral 13252 13254 13256 13264 200 -55.461605072021484
dihedral 13254 13256 13264 13266 200 -48.23015594482422
dihedral 135 137 139 155 200 -60.78075408935547
dihedral 137 139 155 157 200 -39.45136260986328
dihedral 1311 1313 1315 1318 200 -50.85297775268555
dihedral 1313 1315 1318 1320 200 -45.47151184082031
dihedral 13264 13266 13268 13280 200 -61.67820739746094
dihedral 13266 13268 13280 13282 200 -50.51506805419922
dihedral 13280 13282 13284 13295 200 -50.74699020385742
dihedral 13282 13284 13295 13297 200 -46.56669998168945
dihedral 13295 13297 13299 13309 200 -66.7447509765625
dihedral 13297 13299 13309 13311 200 -12.300911903381348
dihedral 13309 13311 13313 13328 200 -107.50572204589844
dihedral 13311 13313 13328 13330 200 -46.671600341796875
dihedral 13328 13330 13332 13348 200 -101.31410217285156
dihedral 13330 13332 13348 13350 200 -8.281610488891602
dihedral 13359 13361 13363 13383 200 -78.46076202392578
dihedral 13361 13363 13383 13385 200 19.947004318237305
dihedral 13383 13385 13387 13402 200 -46.897254943847656
dihedral 13385 13387 13402 13404 200 -41.282188415527344
dihedral 13402 13404 13406 13418 200 -65.29549407958984
dihedral 13404 13406 13418 13420 200 -45.431556701660156
dihedral 13418 13420 13422 13430 200 -61.409576416015625
dihedral 13420 13422 13430 13432 200 -42.297237396240234
dihedral 1318 1320 1322 1329 200 -63.153953552246094
dihedral 1320 1322 1329 1331 200 -36.76653289794922
dihedral 13430 13432 13434 13449 200 -60.71868133544922
dihedral 13432 13434 13449 13451 200 -36.30107879638672
dihedral 13449 13451 13453 13466 200 -67.49263000488281
dihedral 13451 13453 13466 13468 200 -41.4969367980957
dihedral 13466 13468 13470 13481 200 -65.7589340209961
dihedral 13468 13470 13481 13483 200 -42.17339324951172
dihedral 13481 13483 13485 13500 200 -61.8223991394043
dihedral 13483 13485 13500 13502 200 -44.77312088012695
dihedral 13500 13502 13504 13511 200 -63.043304443359375
dihedral 13502 13504 13511 13513 200 -43.69833755493164
dihedral 13511 13513 13515 13527 200 -65.24932861328125
dihedral 13513 13515 13527 13529 200 -37.94247055053711
dihedral 13527 13529 13531 13549 200 -64.05888366699219
dihedral 13529 13531 13549 13551 200 -46.95664978027344
dihedral 13549 13551 13553 13568 200 -58.70615768432617
dihedral 13551 13553 13568 13570 200 -50.5220947265625
dihedral 13568 13570 13572 13587 200 -61.2873420715332
dihedral 13570 13572 13587 13589 200 -41.493019104003906
dihedral 13587 13589 13591 13594 200 -58.15275573730469
dihedral 13589 13591 13594 13596 200 -47.83643341064453
dihedral 1329 1331 1333 1340 200 -54.948081970214844
dihedral 1331 1333 1340 1342 200 -46.03477096557617
dihedral 13594 13596 13598 13611 200 -62.659523010253906
dihedral 13596 13598 13611 13613 200 -47.31092834472656
dihedral 13611 13613 13615 13630 200 -59.53599166870117
dihedral 13613 13615 13630 13632 200 -35.59307098388672
dihedral 13630 13632 13634 13645 200 -67.47193145751953
dihedral 13632 13634 13645 13647 200 -44.67539978027344
dihedral 13645 13647 13649 13657 200 -62.90342712402344
dihedral 13647 13649 13657 13659 200 -47.84074783325195
dihedral 13657 13659 13661 13671 200 -49.9706916809082
dihedral 13659 13661 13671 13673 200 -53.47784423828125
dihedral 13671 13673 13675 13687 200 -54.70611572265625
dihedral 13673 13675 13687 13689 200 -51.20692825317383
dihedral 13687 13689 13691 13702 200 -62.71013259887695
dihedral 13689 13691 13702 13704 200 -32.17014694213867
dihedral 13702 13704 13706 13719 200 -87.71485137939453
dihedral 13704 13706 13719 13721 200 2.338434934616089
dihedral 1340 1342 1344 1360 200 -72.99685668945313
dihedral 1342 1344 1360 1362 200 -44.717185974121094
dihedral 13842 13844 13846 13858 200 -97.0562744140625
dihedral 13844 13846 13858 13860 200 -0.8314786553382874
dihedral 13858 13860 13862 13865 200 -50.91865921020508
dihedral 13860 13862 13865 13867 200 -45.48802185058594
dihedral 13865 13867 13869 13876 200 -63.1683235168457
dihedral 13867 13869 13876 13878 200 -36.76968002319336
dihedral 1360 1362 1364 1375 200 -59.11000061035156
dihedral 1362 1364 1375 1377 200 -44.59343719482422
dihedral 13876 13878 13880 13887 200 -54.80720901489258
dihedral 13878 13880 13887 13889 200 -46.202056884765625
dihedral 13887 13889 13891 13907 200 -72.92294311523438
dihedral 13889 13891 13907 13909 200 -44.709938049316406
dihedral 13907 13909 13911 13922 200 -59.14604187011719
dihedral 13909 13911 13922 13924 200 -44.70362091064453
dihedral 13922 13924 13926 13934 200 -56.43946075439453
dihedral 13924 13926 13934 13936 200 -43.44571304321289
dihedral 13934 13936 13938 13953 200 -71.39826965332031
dihedral 13936 13938 13953 13955 200 -45.39433670043945
dihedral 13953 13955 13957 13963 200 -62.163002014160156
dihedral 13955 13957 13963 13965 200 -33.994964599609375
dihedral 13963 13965 13967 13978 200 -67.58992767333984
dihedral 13965 13967 13978 13980 200 -27.161659240722656
dihedral 13978 13980 13982 13993 200 -95.03948211669922
dihedral 13980 13982 13993 13995 200 16.10222053527832
dihedral 1375 1377 1379 1387 200 -56.59209060668945
dihedral 1377 1379 1387 1389 200 -43.4000358581543
dihedral 14022 14024 14026 14042 200 -90.88605499267578
dihedral 14024 14026 14042 14044 200 -0.16662319004535675
dihedral 14042 14044 14046 14054 200 -53.803096771240234
dihedral 14044 14046 14054 14056 200 -40.803245544433594
dihedral 14054 14056 14060 14068 200 -50.15707015991211
dihedral 14056 14060 14068 14070 200 -30.571290969848633
dihedral 14068 14070 14072 14089 200 -65.29779052734375
dihedral 14070 14072 14089 14091 200 -35.78047180175781
dihedral 14089 14091 14093 14104 200 -67.95482635498047
dihedral 14091 14093 14104 14106 200 -45.862396240234375
dihedral 14104 14106 14108 14115 200 -60.7123908996582
dihedral 14106 14108 14115 14117 200 -44.91001892089844
dihedral 14115 14117 14119 14136 200 -58.353275299072266
dihedral 14117 14119 14136 14138 200 -53.376129150390625
dihedral 14136 14138 14140 14146 200 -57.253265380859375
dihedral 14138 14140 14146 14148 200 -39.414188385009766
dihedral 14146 14148 14150 14170 200 -63.13439178466797
dihedral 14148 14150 14170 14172 200 -43.02540588378906
dihedral 14170 14172 14174 14182 200 -70.64427185058594
dihedral 14172 14174 14182 14184 200 -46.54959487915039
dihedral 1387 1389 1391 1406 200 -71.3938980102539
dihedral 1389 1391 1406 1408 200 -45.30616760253906
dihedral 14182 14184 14186 14201 200 -74.42511749267578
dihedral 14184 14186 14201 14203 200 -31.699831008911133
dihedral 14201 14203 14205 14220 200 -97.08171081542969
dihedral 14203 14205 14220 14222 200 8.62921142578125
dihedral 14258 14260 14262 14265 200 -91.75813293457031
dihedral 14260 14262 14265 14267 200 15.107840538024902
dihedral 14265 14267 14269 14285 200 -53.431663513183594
dihedral 14267 14269 14285 14287 200 -57.89037322998047
dihedral 14285 14287 14289 14302 200 -59.7612190246582
dihedral 14287 14289 14302 14304 200 -46.79628372192383
dihedral 14302 14304 14306 14314 200 -53.794158935546875
dihedral 14304 14306 14314 14316 200 -50.60171127319336
dihedral 14314 14316 14318 14338 200 -63.035919189453125
dihedral 14316 14318 14338 14340 200 -33.832191467285156
dihedral 14338 14340 14342 14358 200 -62.865806579589844
dihedral 14340 14342 14358 14360 200 -50.076656341552734
dihedral 1406 1408 1410 1416 200 -62.23955154418945
dihedral 1408 1410 1416 1418 200 -34.00890350341797
dihedral 14358 14360 14362 14377 200 -60.708885192871094
dihedral 14360 14362 14377 14379 200 -43.425689697265625
dihedral 14377 14379 14381 14388 200 -56.56444549560547
dihedral 14379 14381 14388 14390 200 -33.556766510009766
dihedral 14388 14390 14392 14405 200 -71.66031646728516
dihedral 14390 14392 14405 14407 200 -30.27233123779297
dihedral 14405 14407 14409 14424 200 -85.42047119140625
dihedral 14407 14409 14424 14426 200 -21.709993362426758
dihedral 14424 14426 14428 14435 200 -103.72113800048828
dihedral 14426 14428 14435 14437 200 -1.8295986652374268
dihedral 14478 14480 14482 14488 200 -67.18756866455078
dihedral 14480 14482 14488 14490 200 -55.34473419189453
dihedral 14488 14490 14492 14498 200 -55.45283508300781
dihedral 14490 14492 14498 14500 200 -41.081729888916016
dihedral 1416 1418 1420 1431 200 -67.6628646850586
dihedral 1418 1420 1431 1433 200 -27.068073272705078
dihedral 14498 14500 14502 14517 200 -68.88938903808594
dihedral 14500 14502 14517 14519 200 -36.03376770019531
dihedral 14517 14519 14521 14538 200 -66.61505889892578
dihedral 14519 14521 14538 14540 200 -43.33987045288086
dihedral 14538 14540 14542 14557 200 -61.77253341674805
dihedral 14540 14542 14557 14559 200 -40.45575714111328
dihedral 14557 14559 14561 14574 200 -65.0252685546875
dihedral 14559 14561 14574 14576 200 -35.59978485107422
dihedral 14574 14576 14578 14585 200 -67.49598693847656
dihedral 14576 14578 14585 14587 200 -17.918651580810547
dihedral 14585 14587 14589 14604 200 -65.85575866699219
dihedral 14587 14589 14604 14606 200 -36.73466110229492
dihedral 14633 14635 14637 14653 200 -62.848968505859375
dihedral 14635 14637 14653 14655 200 -49.2292594909668
dihedral 1431 1433 1435 1446 200 -95.08663177490234
dihedral 1433 1435 1446 1448 200 16.192968368530273
dihedral 14653 14655 14657 14675 200 -58.98786163330078
dihedral 14655 14657 14675 14677 200 -40.55929183959961
dihedral 14675 14677 14679 14690 200 -71.44853973388672
dihedral 14677 14679 14690 14692 200 -42.78750991821289
dihedral 14690 14692 14694 14700 200 -62.34343338012695
dihedral 14692 14694 14700 14702 200 -45.22158432006836
dihedral 14700 14702 14704 14716 200 -59.90275955200195
dihedral 14702 14704 14716 14718 200 -47.90645980834961
dihedral 14716 14718 14720 14733 200 -71.54621887207031
dihedral 14718 14720 14733 14735 200 -43.09831619262695
dihedral 14733 14735 14737 14754 200 -104.68041229248047
dihedral 14735 14737 14754 14756 200 -18.5506591796875
dihedral 14754 14756 14758 14770 200 -105.99303436279297
dihedral 14756 14758 14770 14772 200 -43.893028259277344
dihedral 14770 14772 14774 14789 200 -49.629249572753906
dihedral 14772 14774 14789 14791 200 -46.7867317199707
dihedral 14789 14791 14795 14803 200 -55.520790100097656
dihedral 14791 14795 14803 14805 200 -28.43978500366211
dihedral 14803 14805 14807 14827 200 -75.51605987548828
dihedral 14805 14807 14827 14829 200 -48.8675651550293
dihedral 155 157 159 172 200 -63.323204040527344
dihedral 157 159 172 174 200 -39.67146301269531
dihedral 14827 14829 14831 14846 200 -57.11640548706055
dihedral 14829 14831 14846 14848 200 -37.13842010498047
dihedral 14846 14848 14850 14865 200 -60.76018142700195
dihedral 14848 14850 14865 14867 200 -11.732756614685059
dihedral 14865 14867 14869 14884 200 -87.68685913085938
dihedral 14867 14869 14884 14886 200 -19.304534912109375
dihedral 14884 14886 14888 14894 200 -44.67072296142578
dihedral 14886 14888 14894 14896 200 -48.33282470703125
dihedral 14894 14896 14900 14908 200 -58.604103088378906
dihedral 14896 14900 14908 14910 200 -32.43016052246094
dihedral 14908 14910 14912 14924 200 -68.40097045898438
dihedral 14910 14912 14924 14926 200 -49.81865692138672
dihedral 14924 14926 14928 14945 200 -57.98381805419922
dihedral 14926 14928 14945 14947 200 -46.902435302734375
dihedral 14945 14947 14949 14962 200 -58.01837158203125
dihedral 14947 14949 14962 14964 200 -48.65230941772461
dihedral 14962 14964 14966 14973 200 -69.45448303222656
dihedral 14964 14966 14973 14975 200 -33.56859588623047
dihedral 14973 14975 14977 14992 200 -64.47694396972656
dihedral 14975 14977 14992 14994 200 -36.0972785949707
dihedral 14992 14994 14996 15009 200 -68.31369018554688
dihedral 14994 14996 15009 15011 200 -27.49776840209961
dihedral 15009 15011 15013 15030 200 -55.05111312866211
dihedral 15011 15013 15030 15032 200 -50.308013916015625
dihedral 15030 15032 15034 15050 200 -53.1363410949707
dihedral 15032 15034 15050 15052 200 -41.12413787841797
dihedral 15050 15052 15054 15065 200 -76.05985260009766
dihedral 15052 15054 15065 15067 200 -38.19979476928711
dihedral 15065 15067 15069 15084 200 -59.257408142089844
dihedral 15067 15069 15084 15086 200 -48.86197280883789
dihedral 15084 15086 15088 15103 200 -61.01945495605469
dihedral 15086 15088 15103 15105 200 -37.319236755371094
dihedral 15103 15105 15107 15125 200 -65.17333221435547
dihedral 15105 15107 15125 15127 200 -46.98869705200195
dihedral 15125 15127 15129 15142 200 -63.66789627075195
dihedral 15127 15129 15142 15144 200 -39.44858932495117
dihedral 15142 15144 15146 15161 200 -64.33208465576172
dihedral 15144 15146 15161 15163 200 -43.62473678588867
dihedral 15161 15163 15165 15176 200 -56.81903839111328
dihedral 15163 15165 15176 15178 200 -47.36229705810547
dihedral 1475 1477 1479 1495 200 -90.84420776367188
dihedral 1477 1479 1495 1497 200 -0.21163371205329895
dihedral 15176 15178 15180 15191 200 -67.24906921386719
dihedral 15178 15180 15191 15193 200 -30.16366195678711
dihedral 15191 15193 15195 15213 200 -98.43851470947266
dihedral 15193 15195 15213 15215 200 -7.1542840003967285
dihedral 15251 15253 15255 15268 200 -62.80176544189453
dihedral 15253 15255 15268 15270 200 -38.77029037475586
dihedral 15268 15270 15272 15283 200 -69.01441955566406
dihedral 15270 15272 15283 15285 200 -38.052757263183594
dihedral 15283 15285 15287 15295 200 -65.6552505493164
dihedral 15285 15287 15295 15297 200 -45.98757553100586
dihedral 15295 15297 15299 15317 200 -54.848915100097656
dihedral 15297 15299 15317 15319 200 -45.537879943847656
dihedral 15317 15319 15321 15332 200 -58.421051025390625
dihedral 15319 15321 15332 15334 200 -47.852901458740234
dihedral 1495 1497 1499 1507 200 -53.86151885986328
dihedral 1497 1499 1507 1509 200 -40.72868347167969
dihedral 15332 15334 15336 15343 200 -56.47116470336914
dihedral 15334 15336 15343 15345 200 -46.2497673034668
dihedral 15343 15345 15347 15362 200 -60.03962326049805
dihedral 15345 15347 15362 15364 200 -46.65876388549805
dihedral 15362 15364 15366 15384 200 -55.572147369384766
dihedral 15364 15366 15384 15386 200 -43.8101921081543
dihedral 15384 15386 15388 15401 200 -64.60223388671875
dihedral 15386 15388 15401 15403 200 -41.545528411865234
dihedral 15401 15403 15405 15411 200 -61.88400650024414
dihedral 15403 15405 15411 15413 200 -47.70109176635742
dihedral 15411 15413 15415 15430 200 -52.750186920166016
dihedral 15413 15415 15430 15432 200 -48.58147048950195
dihedral 15430 15432 15434 15444 200 -60.784454345703125
dihedral 15432 15434 15444 15446 200 -50.410160064697266
dihedral 15444 15446 15448 15454 200 -62.558502197265625
dihedral 15446 15448 15454 15456 200 -12.562955856323242
dihedral 15454 15456 15458 15473 200 -104.10841369628906
dihedral 15456 15458 15473 15475 200 -0.6250752806663513
dihedral 15473 15475 15477 15492 200 -55.76762771606445
dihedral 15475 15477 15492 15494 200 -38.76451110839844
dihedral 1507 1509 1513 1521 200 -50.17714309692383
dihedral 1509 1513 1521 1523 200 -30.581140518188477
dihedral 15492 15494 15496 15506 200 -65.3613052368164
dihedral 15494 15496 15506 15508 200 -48.83098220825195
dihedral 15506 15508 15510 15522 200 -57.713470458984375
dihedral 15508 15510 15522 15524 200 -42.0572509765625
dihedral 15522 15524 15526 15539 200 -65.43968963623047
dihedral 15524 15526 15539 15541 200 -49.66050720214844
dihedral 15539 15541 15543 15550 200 -66.34873962402344
dihedral 15541 15543 15550 15552 200 -33.2986946105957
dihedral 15550 15552 15554 15557 200 -63.39647674560547
dihedral 15552 15554 15557 15559 200 -46.96780014038086
dihedral 15557 15559 15561 15574 200 -70.0277328491211
dihedral 15559 15561 15574 15576 200 -34.274627685546875
dihedral 15574 15576 15578 15589 200 -58.418216705322266
dihedral 15576 15578 15589 15591 200 -43.16802215576172
dihedral 15589 15591 15593 15611 200 -64.93724822998047
dihedral 15591 15593 15611 15613 200 -42.03240966796875
dihedral 15611 15613 15615 15630 200 -65.07088470458984
dihedral 15613 15615 15630 15632 200 -43.402809143066406
dihedral 15630 15632 15634 15641 200 -78.66608428955078
dihedral 15632 15634 15641 15643 200 -17.29488754272461
dihedral 1521 1523 1525 1542 200 -65.26295471191406
dihedral 1523 1525 1542 1544 200 -35.8850212097168
dihedral 15641 15643 15645 15652 200 -83.4664077758789
dihedral 15643 15645 15652 15654 200 -19.71160125732422
dihedral 15674 15676 15678 15685 200 -45.66156005859375
dihedral 15676 15678 15685 15687 200 -54.92744827270508
dihedral 15685 15687 15689 15704 200 -58.36656951904297
dihedral 15687 15689 15704 15706 200 -53.25891876220703
dihedral 15704 15706 15708 15714 200 -54.224517822265625
dihedral 15706 15708 15714 15716 200 -50.9788932800293
dihedral 15714 15716 15718 15736 200 -51.4796257019043
dihedral 15716 15718 15736 15738 200 -39.901885986328125
dihedral 15736 15738 15740 15760 200 -70.70922088623047
dihedral 15738 15740 15760 15762 200 -39.84549331665039
dihedral 15760 15762 15764 15784 200 -63.36011505126953
dihedral 15762 15764 15784 15786 200 -49.95620346069336
dihedral 15784 15786 15788 15803 200 -59.23618698120117
dihedral 15786 15788 15803 15805 200 -41.93641662597656
dihedral 15803 15805 15807 15814 200 -65.47612762451172
dihedral 15805 15807 15814 15816 200 -35.69236373901367
dihedral 1542 1544 1546 1557 200 -67.837890625
dihedral 1544 1546 1557 1559 200 -45.882606506347656
dihedral 15814 15816 15818 15829 200 -59.593605041503906
dihedral 15816 15818 15829 15831 200 -47.89975357055664
dihedral 15829 15831 15833 15840 200 -102.24860382080078
dihedral 15831 15833 15840 15845 200 24.100446701049805
dihedral 15872 15874 15876 15894 200 -62.426719665527344
dihedral 15874 15876 15894 15896 200 -32.51713562011719
dihedral 15894 15896 15898 15916 200 -72.43124389648438
dihedral 15896 15898 15916 15918 200 -43.690185546875
dihedral 15916 15918 15920 15933 200 -56.76274871826172
dihedral 15918 15920 15933 15935 200 -45.88597106933594
dihedral 15933 15935 15937 15947 200 -72.56538391113281
dihedral 15935 15937 15947 15949 200 -31.451915740966797
dihedral 15947 15949 15951 15962 200 -70.88760375976563
dihedral 15949 15951 15962 15964 200 -28.072237014770508
dihedral 15962 15964 15966 15981 200 -81.58189392089844
dihedral 15964 15966 15981 15983 200 -37.7742919921875
dihedral 1557 1559 1561 1568 200 -60.66633987426758
dihedral 1559 1561 1568 1570 200 -44.940181732177734
dihedral 15981 15983 15985 15998 200 -68.14649963378906
dihedral 15983 15985 15998 16000 200 -28.769968032836914
dihedral 15998 16000 16002 16020 200 -78.21720886230469
dihedral 16000 16002 16020 16022 200 0.9428016543388367
dihedral 1568 1570 1572 1589 200 -58.23711013793945
dihedral 1570 1572 1589 1591 200 -53.34835433959961
dihedral 16152 16154 16156 16171 200 -64.04155731201172
dihedral 16154 16156 16171 16173 200 -38.212371826171875
dihedral 16171 16173 16175 16178 200 -68.34671783447266
dihedral 16173 16175 16178 16180 200 -17.663604736328125
dihedral 16178 16180 16182 16195 200 -87.65499114990234
dihedral 16180 16182 16195 16197 200 15.889383316040039
dihedral 16246 16248 16250 16266 200 -103.60182189941406
dihedral 16248 16250 16266 16268 200 124.41364288330078
dihedral 16266 16268 16270 16285 200 -99.07051086425781
dihedral 16268 16270 16285 16287 200 -67.78377532958984
dihedral 1589 1591 1593 1599 200 -57.312957763671875
dihedral 1591 1593 1599 1601 200 -39.389259338378906
dihedral 16285 16287 16289 16302 200 -133.12136840820313
dihedral 16287 16289 16302 16304 200 160.99124145507813
dihedral 16302 16304 16306 16317 200 -146.37657165527344
dihedral 16304 16306 16317 16319 200 105.81820678710938
dihedral 16317 16319 16321 16324 200 -146.61068725585938
dihedral 16319 16321 16324 16326 200 -161.473388671875
dihedral 16324 16326 16328 16338 200 -124.30101776123047
dihedral 16326 16328 16338 16340 200 139.52650451660156
dihedral 16338 16340 16342 16357 200 -147.75965881347656
dihedral 16340 16342 16357 16359 200 162.47698974609375
