# Supplementary material for: xMDFF: molecular dynamics flexible fitting of low-resolution X-ray structures
Source: Acta Crystallogr D Biol Crystallogr. 2014 Aug 29;70(Pt 9):2344–55. doi: 10.1107/S1399004714013856 (PMC4157446; doi:10.1107/S1399004714013856)
Supplement: Supplementary file 2 [file d-70-02344-sup2.gz › xmdff_example/README]

This directory contains all of the files needed to run an xMDFF refinement on
PDB ID: 1XDV.  You will need the latest version of:
 VMD (1.9.1): http://www.ks.uiuc.edu/Development/Download/download.cgi?PackageName=VMD
 NAMD (2.9): http://www.ks.uiuc.edu/Development/Download/download.cgi?PackageName=NAMD
 Phenix (1.8.4-1496 ) http://www.phenix-online.org/download/

 xMDFF will work best on Linux systems, but may work on Mac OSX with little or no
 modification to the xmdff_phenix.tcl script.  To run, call namd as normal using the
 supplied configuration file:

 namd2 xmdff-step1.namd
