# Supplementary material for: xMDFF: molecular dynamics flexible fitting of low-resolution X-ray structures
Source: Acta Crystallogr D Biol Crystallogr. 2014 Aug 29;70(Pt 9):2344–55. doi: 10.1107/S1399004714013856 (PMC4157446; doi:10.1107/S1399004714013856)
Supplement: Supplementary file 2 [file d-70-02344-sup2.gz › xmdff_example/xmdff_phenix.tcl]

package require mdff
#psf file
set psf [lindex $argv 0]   
#OUTPUTNAME,INPUTNAME or PDB
set coord [lindex $argv 1]
#GRIDFILE, WARNING WILL OVERWRITE FILE
set map [lindex $argv 2]
#diffraction data
set refs [lindex $argv 3]
#Do we want to use individual adp refinement?
set bfs [lindex $argv 4]
#Do we want to mask the map?
set mask [lindex $argv 5]
#pdb which never changes that contains a valid CRYST1 line for symmetry information
set crystpdb [lindex $argv 6]

mol new $psf waitfor all

if ([file exists "$coord.restart.coor"]) {
  mol addfile "$coord.restart.coor" waitfor all
} else {
  mol addfile "$coord" waitfor all
}

set sel [atomselect top "protein and noh"]

$sel frame last
$sel set occupancy 1
$sel writepdb "betainitial.pdb"

exec sed -i "s/HSD/HIS/g" "betainitial.pdb"
exec sed -i "s/HSE/HIS/g" "betainitial.pdb"
exec sed -i "s/URA/  U/g" "betainitial.pdb"
exec sed -i "s/ADE/  A/g" "betainitial.pdb"
exec sed -i "s/CYT/  C/g" "betainitial.pdb"
exec sed -i "s/GUA/  G/g" "betainitial.pdb"
exec sed -i "s/CYN/CYS/g" "betainitial.pdb"

if ($bfs) {
  puts "calculating beta factors..."
  #may not like symmetry format in cif/mtz.  may have to add a --symmetry="pdbwithCRYST1line.pdb" that never gets changed
  if ([info exists crystpdb]) {
    exec phenix.refine "betainitial.pdb" "$refs" refinement.refine.strategy=individual_adp --symmetry=$crystpdb --overwrite
  } else {
    exec phenix.refine "betainitial.pdb" "$refs" refinement.refine.strategy=individual_adp --overwrite
  }
  exec cp "betainitial_refine_001.pdb" "mapinput.pdb"
} else {
  exec cp "betainitial.pdb" "mapinput.pdb"
}  
exec sed -i -e "1d" "mapinput.pdb" 
puts "computing density map..."
exec phenix.maps "maps.params"

#in case of crashes due to R-frees
#  exec phenix.remove_free_from_map mapinput_map_coeffs.mtz 3p5Af_f.mtz
#  exec phenix.mtz2map mtz_file=map_coeffs_without_freer_set.mtz pdb_file=mapinput.pdb
#  mdff griddx -i map_coeffs_without_freer_set_2mFo-DFc.ccp4 -o "$map"

mdff griddx -i map.ccp4 -o "$map"

#masking begin
if ($mask) {
  puts "masking map..."
  mdff griddx -i "$map" -o "$map"
  volmap mask $sel -o "mask.dx" 
  volutil -mult "$map" "mask.dx" -o "$map"
  mdff griddx -i "$map" -o "$map"
}
#masking end

exit
