# Supplementary material for: xMDFF: molecular dynamics flexible fitting of low-resolution X-ray structures
Source: Acta Crystallogr D Biol Crystallogr. 2014 Aug 29;70(Pt 9):2344–55. doi: 10.1107/S1399004714013856 (PMC4157446; doi:10.1107/S1399004714013856)
Supplement: Supplementary file 2 [file d-70-02344-sup2.gz › xmdff_example/maps.params]

 maps {
   input {
     pdb_file_name = mapinput.pdb
     reflection_data {
       file_name = 1xdv-sf.cif
       labels = None
       high_resolution = None
       low_resolution = None
       outliers_rejection = True
       french_wilson_scale = True
       french_wilson {
         max_bins = 60
         min_bin_size = 40
       }
       sigma_fobs_rejection_criterion = None
       sigma_iobs_rejection_criterion = None
       r_free_flags {
         file_name = None
         label = None
         test_flag_value = None
         ignore_r_free_flags = False
       }
     }
   }
   output {
     directory = None
     prefix = None
     title = None
     fmodel_data_file_format = mtz
   }
   scattering_table = wk1995 it1992 *n_gaussian neutron
   wavelength = None
   bulk_solvent_correction = True
   anisotropic_scaling = True
   skip_twin_detection = False
   omit {
     method = *simple
     selection = None
   }
   map_coefficients {
     map_type = 2mFo-DFc
     format = *mtz phs
     mtz_label_amplitudes = 2FOFCWT
     mtz_label_phases = PH2FOFCWT
     kicked = False
     fill_missing_f_obs = False
     sharpening = False
     sharpening_b_factor = None
     exclude_free_r_reflections = False
     isotropize = True
   }
   map_coefficients {
     map_type = 2mFo-DFc
     format = *mtz phs
     mtz_label_amplitudes = 2FOFCWT_fill
     mtz_label_phases = PH2FOFCWT_fill
     kicked = False
     fill_missing_f_obs = True
     sharpening = False
     sharpening_b_factor = None
     exclude_free_r_reflections = False
     isotropize = True
   }
   map_coefficients {
     map_type = mFo-DFc
     format = *mtz phs
     mtz_label_amplitudes = FOFCWT
     mtz_label_phases = PHFOFCWT
     kicked = False
     fill_missing_f_obs = False
     sharpening = False
     sharpening_b_factor = None
     exclude_free_r_reflections = False
     isotropize = True
   }
   map_coefficients {
     map_type = anomalous
     format = *mtz phs
     mtz_label_amplitudes = ANOM
     mtz_label_phases = PHANOM
     kicked = False
     fill_missing_f_obs = False
     sharpening = False
     sharpening_b_factor = None
     exclude_free_r_reflections = False
     isotropize = True
   }
   map {
     map_type = 2mFo-DFc
     format = xplor *ccp4
     file_name = map.ccp4
     kicked = False
     fill_missing_f_obs = False
     grid_resolution_factor = 1/4.
     region = *selection cell
     atom_selection = None
     atom_selection_buffer = 3
     sharpening = True
     sharpening_b_factor = None
     exclude_free_r_reflections = True
     isotropize = True
   }
 }
