# Supplementary material for: xMDFF: molecular dynamics flexible fitting of low-resolution X-ray structures
Source: Acta Crystallogr D Biol Crystallogr. 2014 Aug 29;70(Pt 9):2344–55. doi: 10.1107/S1399004714013856 (PMC4157446; doi:10.1107/S1399004714013856)
Supplement: Supplementary file 2 [file d-70-02344-sup2.gz › xmdff_example/1xdv-sf.cif]

data_r1xdvsf
#
_audit.revision_id      1_0
_audit.creation_date 2004-11-02
_audit.update_record    'Initial release'
#
_cell.entry_id      1xdv 
_cell.length_a      80.033 
_cell.length_b      124.710 
_cell.length_c      245.384 
_cell.angle_alpha   90.000
_cell.angle_beta    90.000 
_cell.angle_gamma   90.000 
_symmetry.entry_id               1xdv 
_symmetry.space_group_name_H-M   'P 21 21 21' 

loop_
_refln.wavelength_id
_refln.crystal_id
_refln.index_h
_refln.index_k
_refln.index_l
_refln.F_meas_au
_refln.F_meas_sigma_au
_refln.fom
_refln.phase_meas
_refln.status
1 1    0    0    8     1785.700        46.740        0.972       180.000 0
1 1    0    0   10     1322.800        32.220        0.517       180.000 0
1 1    0    0   12     2420.600        68.440        0.754       180.000 1
1 1    0    0   14     1493.800        44.970        0.748         0.000 1
1 1    0    0   16     1652.400        47.080        0.993         0.000 0
1 1    0    0   18      225.600         9.000        0.999       180.000 0
1 1    0    0   20     1018.100        33.570        1.000       180.000 0
1 1    0    0   24     1333.400        36.710        0.962       180.000 0
1 1    0    0   26     1257.900        34.610        0.926       180.000 0
1 1    0    0   28     1027.500        30.680        0.188         0.000 0
1 1    0    0   30      430.500        15.800        1.000         0.000 1
1 1    0    0   32     1629.500        43.440        0.942       180.000 0
1 1    0    0   34      614.300        18.020        0.710         0.000 0
1 1    0    0   36      860.600        27.530        0.970         0.000 0
1 1    0    0   38      375.200        21.080        0.717         0.000 0
1 1    0    0   40      455.500        21.640        0.961       180.000 1
1 1    0    0   42      414.000        24.430        0.996       180.000 0
1 1    0    0   44      500.100        24.350        1.000       180.000 1
1 1    0    0   46      836.500        23.560        1.000       180.000 0
1 1    0    0   48      277.300        55.410        0.749       180.000 0
1 1    0    0   50      788.900        26.590        1.000       180.000 0
1 1    0    0   52     1809.000        50.780        1.000       180.000 0
1 1    0    0   54      312.500        86.460        0.878       180.000 0
1 1    0    0   56      380.600        73.790        0.601         0.000 0
1 1    0    0   58      286.900       113.830        0.276         0.000 0
1 1    0    1    6     1392.300        30.190        0.068        90.000 0
1 1    0    1    7      447.900         9.240        1.000        90.000 0
1 1    0    1    8      355.900         7.930        0.088       270.000 0
1 1    0    1    9      571.100        11.540        0.977       270.000 0
1 1    0    1   10      186.500         4.360        0.986       270.000 0
1 1    0    1   11     2103.000        40.630        0.982        90.000 0
1 1    0    1   12      322.900         6.310        1.000       270.000 0
1 1    0    1   13      946.700        21.630        0.764       270.000 0
1 1    0    1   14     1966.400        42.630        0.444        90.000 0
1 1    0    1   16      793.300        14.770        0.646        90.000 0
1 1    0    1   17     1160.200        22.190        0.940       270.000 0
1 1    0    1   20     1661.800        72.780        1.000       270.000 0
1 1    0    1   21     1245.500        36.210        0.994       270.000 0
1 1    0    1   24      802.200        17.730        0.992        90.000 0
1 1    0    1   25      580.500        12.400        0.405       270.000 0
1 1    0    1   26      570.800        12.500        0.907        90.000 0
1 1    0    1   27      303.100         9.410        0.830       270.000 0
1 1    0    1   28      459.400        10.970        0.739       270.000 0
1 1    0    1   29       63.700        34.070        0.206        90.000 0
1 1    0    1   30      826.500        18.500        0.997       270.000 0
1 1    0    1   31      894.200        25.880        1.000       270.000 0
1 1    0    1   32       49.200        33.100        0.225        90.000 0
1 1    0    1   33      647.100        19.630        0.764        90.000 0
1 1    0    1   34      182.500        26.420        1.000       270.000 0
1 1    0    1   35      164.900        26.610        0.720        90.000 0
1 1    0    1   36      147.000        33.780        1.000        90.000 0
1 1    0    1   37      474.600        15.710        0.930       270.000 0
1 1    0    1   38      461.800        14.250        1.000       270.000 0
1 1    0    1   39      766.900        15.730        1.000        90.000 0
1 1    0    1   40      316.900        22.890        0.999       270.000 0
1 1    0    1   41       82.100        49.820        0.996       270.000 1
1 1    0    1   42      456.500        15.740        1.000        90.000 0
1 1    0    1   43      716.200        14.860        1.000        90.000 0
1 1    0    1   44      572.700        18.040        1.000       270.000 0
1 1    0    1   45       48.100        34.830        0.992        90.000 0
1 1    0    1   46      421.700        22.520        0.076       270.000 0
1 1    0    1   47      602.700        18.360        0.947        90.000 0
1 1    0    1   48      403.900        26.050        0.686        90.000 0
1 1    0    1   49      135.100        71.210        1.000       270.000 0
1 1    0    1   50      231.700        72.830        0.052        90.000 0
1 1    0    1   51      285.600        60.700        1.000       270.000 0
1 1    0    1   52      256.000        64.270        0.993        90.000 0
1 1    0    1   53       84.600        58.270        0.331       270.000 1
1 1    0    1   54       77.400        54.870        0.764       270.000 0
1 1    0    1   55      287.900        68.300        0.981        90.000 0
1 1    0    1   56       95.400        66.280        0.670       270.000 0
1 1    0    1   57      130.900        80.040        0.025       270.000 0
1 1    0    1   58      140.200        91.820        0.281       270.000 1
1 1    0    1   59      164.200        94.200        0.272       270.000 0
1 1    0    2    5      386.300         8.390        1.000         0.000 0
1 1    0    2    6      954.800        19.550        1.000         0.000 1
1 1    0    2    7      277.600         7.000        0.965       180.000 0
1 1    0    2   10      328.800         5.980        0.470       180.000 0
1 1    0    2   11      117.300         5.680        0.976       180.000 0
1 1    0    2   12      664.500        11.100        0.991         0.000 0
1 1    0    2   13     1375.200        26.150        0.895         0.000 0
1 1    0    2   14      188.200         7.840        0.847       180.000 0
1 1    0    2   15      762.100        14.090        0.161       180.000 0
1 1    0    2   16      505.200        13.430        0.348         0.000 0
1 1    0    2   17      328.700         8.510        0.643       180.000 0
1 1    0    2   18      380.300         9.770        1.000       180.000 0
1 1    0    2   19      898.500        16.340        0.999         0.000 0
1 1    0    2   20     2214.900        39.740        1.000         0.000 0
1 1    0    2   21      423.900        12.400        0.702         0.000 0
1 1    0    2   22      752.600        13.640        1.000       180.000 0
1 1    0    2   23     1809.500        33.780        1.000       180.000 0
1 1    0    2   24     2202.700        47.840        1.000         0.000 0
1 1    0    2   26     1989.600        47.580        1.000       180.000 0
1 1    0    2   27      131.900        24.370        0.975       180.000 0
1 1    0    2   28      541.200        16.900        0.087       180.000 0
1 1    0    2   29     1223.900        50.800        0.999       180.000 0
1 1    0    2   30      541.300        24.490        0.914         0.000 0
1 1    0    2   31      314.700        13.060        1.000         0.000 0
1 1    0    2   32      688.500        19.710        0.962         0.000 0
1 1    0    2   33      219.800        16.330        0.791         0.000 1
1 1    0    2   34      706.200        18.160        1.000       180.000 0
1 1    0    2   35       41.100        29.000        0.417         0.000 0
1 1    0    2   36      426.300        12.480        1.000       180.000 0
1 1    0    2   37      416.100        14.070        0.998       180.000 0
1 1    0    2   38       67.300        41.690        0.886         0.000 0
1 1    0    2   39      346.900        19.540        0.979       180.000 0
1 1    0    2   40      375.700        16.810        1.000         0.000 0
1 1    0    2   41       58.600        39.420        1.000       180.000 0
1 1    0    2   42      807.800        20.730        1.000       180.000 0
1 1    0    2   43      457.200        16.680        1.000         0.000 0
1 1    0    2   44      590.900        16.650        1.000         0.000 0
1 1    0    2   45      239.900        37.950        0.987         0.000 0
1 1    0    2   46      900.700        19.140        0.884         0.000 0
1 1    0    2   47       66.700        46.900        0.641       180.000 0
1 1    0    2   48      202.900        66.170        0.641         0.000 0
1 1    0    2   49      129.000        67.640        0.517         0.000 0
1 1    0    2   50      628.800        21.850        0.991         0.000 1
1 1    0    2   51      111.600        66.640        1.000         0.000 0
1 1    0    2   52      348.300        47.330        0.983         0.000 1
1 1    0    2   53      184.400        88.560        1.000         0.000 0
1 1    0    2   54      517.100        38.340        0.998         0.000 0
1 1    0    2   55      142.900        89.170        0.527         0.000 0
1 1    0    2   56      440.600        46.890        0.550       180.000 0
1 1    0    2   57      125.400        83.100        0.180         0.000 0
1 1    0    2   58      260.400        96.670        0.723       180.000 0
1 1    0    2   59      397.800       101.100        0.634         0.000 0
1 1    0    3    2      207.700         3.270        0.203        90.000 0
1 1    0    3    3      625.200         8.990        0.496        90.000 1
1 1    0    3    4      225.500         6.480        0.724        90.000 0
1 1    0    3    5      353.900         6.970        0.233        90.000 1
1 1    0    3    6      703.600        16.370        0.975       270.000 0
1 1    0    3    7     1295.400        27.120        0.730       270.000 0
1 1    0    3    8      210.000         4.960        1.000        90.000 0
1 1    0    3    9     2612.300        52.940        0.861        90.000 0
1 1    0    3   10      213.100         4.790        0.611        90.000 0
1 1    0    3   11      173.500         6.010        0.831       270.000 0
1 1    0    3   12      980.600        20.980        1.000        90.000 0
1 1    0    3   14     1878.600        72.150        1.000        90.000 0
1 1    0    3   15      218.600         6.590        0.053        90.000 0
1 1    0    3   16      942.300        17.140        0.971        90.000 0
1 1    0    3   17     1409.700        28.720        0.991       270.000 0
1 1    0    3   18      183.400         9.550        0.891        90.000 0
1 1    0    3   19      597.600        13.590        0.999       270.000 0
1 1    0    3   20       81.700        25.770        0.774        90.000 1
1 1    0    3   21     1841.100        37.640        1.000        90.000 0
1 1    0    3   22     1469.600        26.850        0.931        90.000 0
1 1    0    3   23     1626.800        36.680        1.000        90.000 0
1 1    0    3   24      730.600        17.940        0.276       270.000 1
1 1    0    3   25      623.100        12.370        1.000        90.000 0
1 1    0    3   26      919.500        19.300        1.000       270.000 0
1 1    0    3   27      373.000         9.580        1.000        90.000 0
1 1    0    3   28     1008.700        20.330        1.000       270.000 0
1 1    0    3   29      230.400        13.670        0.939        90.000 0
1 1    0    3   30      400.100        10.840        0.835        90.000 1
1 1    0    3   31     1201.000        21.780        1.000        90.000 0
1 1    0    3   32       52.800        33.170        0.003        90.000 0
1 1    0    3   33      670.600        14.240        0.880       270.000 0
1 1    0    3   34     1446.700        30.550        1.000        90.000 0
1 1    0    3   35      496.700        18.380        0.957       270.000 0
1 1    0    3   36      602.100        20.590        1.000       270.000 1
1 1    0    3   37       53.200        37.080        0.192       270.000 0
1 1    0    3   38      473.900        14.750        0.997        90.000 0
1 1    0    3   39      111.200        52.670        0.558       270.000 0
1 1    0    3   40     1219.100        20.830        0.999        90.000 0
1 1    0    3   41     1023.200        20.380        1.000        90.000 1
1 1    0    3   42       58.200        40.190        0.958        90.000 0
1 1    0    3   43      483.900        17.520        0.994        90.000 0
1 1    0    3   44       72.600        48.430        0.134       270.000 0
1 1    0    3   45     1134.000        20.500        1.000        90.000 0
1 1    0    3   46      106.900        63.080        0.894       270.000 0
1 1    0    3   47      837.600        17.880        1.000        90.000 0
1 1    0    3   48      407.500        33.790        1.000        90.000 0
1 1    0    3   49      486.800        23.550        0.997       270.000 0
1 1    0    3   50      182.000        71.750        0.989       270.000 0
1 1    0    3   51       98.100        62.910        0.556       270.000 0
1 1    0    3   52      288.900        57.900        1.000        90.000 0
1 1    0    3   53      680.200        30.100        0.450       270.000 0
1 1    0    3   54      510.600        32.500        0.996        90.000 0
1 1    0    3   55      123.500        82.190        0.072       270.000 0
1 1    0    3   56      161.900        89.960        0.329       270.000 0
1 1    0    3   57      104.400        71.300        0.367        90.000 0
1 1    0    3   58      188.400       101.990        0.869        90.000 0
1 1    0    3   59      126.500        86.010        0.135        90.000 0
1 1    0    4    0      888.000        15.730        0.998         0.000 0
1 1    0    4    1      942.600        12.200        0.989         0.000 0
1 1    0    4    2     1704.900        20.530        0.179         0.000 0
1 1    0    4    3     1351.100        18.250        0.991       180.000 0
1 1    0    4    4     1547.500        19.320        0.902         0.000 0
1 1    0    4    5      407.900         5.990        1.000         0.000 0
1 1    0    4    6     2485.300        50.850        1.000       180.000 0
1 1    0    4    7     1203.200        24.650        0.913         0.000 0
1 1    0    4    8      941.400        18.180        0.999         0.000 0
1 1    0    4    9     1019.800        18.800        0.169         0.000 0
1 1    0    4   10     1023.000        18.100        0.587       180.000 1
1 1    0    4   11      386.000         7.440        0.274       180.000 0
1 1    0    4   12     1443.700        25.850        1.000       180.000 1
1 1    0    4   13      770.400        15.690        0.952         0.000 0
1 1    0    4   14     1434.800        25.030        1.000       180.000 0
1 1    0    4   15     2325.000        50.840        0.976       180.000 0
1 1    0    4   19     1359.800        23.010        0.999       180.000 0
1 1    0    4   20     1658.700        81.730        0.676         0.000 0
1 1    0    4   21     1168.200        27.220        0.958       180.000 0
1 1    0    4   22      773.700        17.080        1.000         0.000 0
1 1    0    4   23     2561.500        55.360        1.000       180.000 0
1 1    0    4   24      984.800        23.270        0.599         0.000 0
1 1    0    4   25     1456.200        29.100        0.996       180.000 0
1 1    0    4   26     1213.200        23.900        0.979       180.000 0
1 1    0    4   27      108.500        27.730        0.219       180.000 1
1 1    0    4   28      655.800        12.750        0.999       180.000 0
1 1    0    4   29      608.700        13.500        0.999       180.000 0
1 1    0    4   30      851.400        16.940        0.997       180.000 0
1 1    0    4   31      769.400        20.330        0.994       180.000 0
1 1    0    4   32     1133.700        23.910        1.000       180.000 0
1 1    0    4   33      381.700        11.630        0.984         0.000 0
1 1    0    4   34      634.700        14.770        1.000       180.000 0
1 1    0    4   35       68.800        43.580        0.626       180.000 0
1 1    0    4   36       63.700        39.510        1.000       180.000 0
1 1    0    4   37      180.200        30.650        1.000         0.000 1
1 1    0    4   38      282.500        20.700        0.998       180.000 1
1 1    0    4   39       67.600        43.650        0.063         0.000 0
1 1    0    4   40      288.600        52.980        0.703         0.000 0
1 1    0    4   41      289.700        35.730        0.712       180.000 0
1 1    0    4   42      176.000        64.970        1.000       180.000 0
1 1    0    4   43      251.600        35.720        0.194         0.000 0
1 1    0    4   44      559.600        20.620        0.889         0.000 0
1 1    0    4   45      135.100        58.940        0.146         0.000 0
1 1    0    4   46     1014.500        19.420        1.000       180.000 0
1 1    0    4   47      290.500        38.850        0.493       180.000 0
1 1    0    4   48      101.000        65.590        1.000         0.000 0
1 1    0    4   49      417.400        27.590        0.078         0.000 0
1 1    0    4   50       66.500        47.510        0.753       180.000 0
1 1    0    4   51      780.200        25.510        0.966         0.000 1
1 1    0    4   52      514.700        29.820        0.999       180.000 0
1 1    0    4   53       92.600        64.280        0.268         0.000 1
1 1    0    4   54      363.700        45.590        0.887       180.000 0
1 1    0    4   55      104.700        71.490        0.994       180.000 0
1 1    0    4   56      435.100        45.060        0.999       180.000 1
1 1    0    4   57      141.100        86.320        0.057         0.000 0
1 1    0    4   58      144.600       100.050        0.026       180.000 0
1 1    0    4   59      131.500        87.220        0.371         0.000 0
1 1    0    5    1     2125.200        25.720        0.885        90.000 0
1 1    0    5    2     1549.800        19.320        1.000        90.000 0
1 1    0    5    3     1981.200        23.810        0.998        90.000 0
1 1    0    5    4     1676.200        21.270        0.279        90.000 0
1 1    0    5    5     2922.600        41.160        0.679        90.000 1
1 1    0    5    6      510.900         7.710        0.168       270.000 0
1 1    0    5    7     1223.700        28.220        0.299        90.000 0
1 1    0    5    8     1641.000        32.710        0.933       270.000 0
1 1    0    5    9     1395.500        27.320        0.949       270.000 0
1 1    0    5   10      106.000         7.980        0.943       270.000 0
1 1    0    5   11     1828.600        33.190        0.978        90.000 0
1 1    0    5   12      540.100        10.500        0.936        90.000 0
1 1    0    5   13     1550.100        30.350        0.992        90.000 0
1 1    0    5   14      207.900         9.230        1.000       270.000 0
1 1    0    5   15     1004.500        19.220        0.983       270.000 0
1 1    0    5   16     1267.800        25.150        0.891        90.000 0
1 1    0    5   17     2177.000        39.600        1.000        90.000 1
1 1    0    5   18      405.800         8.220        0.563        90.000 0
1 1    0    5   19     1355.900        22.880        1.000        90.000 0
1 1    0    5   20     1655.200        27.200        1.000        90.000 0
1 1    0    5   23      203.700        14.750        0.130        90.000 0
1 1    0    5   24      998.900        19.540        1.000       270.000 0
1 1    0    5   25     1062.800        25.630        1.000       270.000 0
1 1    0    5   26      688.400        17.240        1.000        90.000 0
1 1    0    5   27      319.700        10.180        1.000       270.000 0
1 1    0    5   28      896.500        21.410        1.000       270.000 0
1 1    0    5   29      559.500        14.560        0.992        90.000 0
1 1    0    5   30      225.800        15.240        0.991       270.000 0
1 1    0    5   31      644.200        13.230        0.976       270.000 0
1 1    0    5   32       39.200        27.870        0.580       270.000 0
1 1    0    5   33      378.200        12.660        0.586       270.000 0
1 1    0    5   34       91.000        43.230        0.946       270.000 1
1 1    0    5   35      483.200        13.550        1.000       270.000 0
1 1    0    5   36     1374.500        24.680        1.000        90.000 0
1 1    0    5   37      418.800        14.140        0.546        90.000 0
1 1    0    5   38      843.300        16.820        0.840       270.000 0
1 1    0    5   39      170.800        46.360        0.542        90.000 0
1 1    0    5   40      969.700        17.910        1.000       270.000 0
1 1    0    5   41       76.500        48.430        0.184       270.000 0
1 1    0    5   42      520.100        19.100        0.995        90.000 0
1 1    0    5   43      226.400        44.020        0.689        90.000 0
1 1    0    5   44      367.000        28.190        1.000        90.000 1
1 1    0    5   45      813.200        23.610        0.473       270.000 0
1 1    0    5   46      291.000        58.620        0.810        90.000 0
1 1    0    5   47      410.200        53.720        0.761        90.000 0
1 1    0    5   48      626.500        27.930        0.935       270.000 0
1 1    0    5   49       80.900        55.630        0.047        90.000 0
1 1    0    5   50      265.800        53.130        0.920       270.000 0
1 1    0    5   51      629.200        28.550        0.976        90.000 0
1 1    0    5   52      157.700        77.670        0.971       270.000 0
1 1    0    5   53      542.700        36.820        0.968        90.000 0
1 1    0    5   54       93.100        62.770        0.361        90.000 0
1 1    0    5   55      607.300        39.830        1.000       270.000 0
1 1    0    5   56      140.400        85.770        0.136        90.000 0
1 1    0    5   57      148.600       101.670        0.225        90.000 1
1 1    0    5   58      491.400        63.790        1.000       270.000 0
1 1    0    5   59      170.900       105.280        0.443       270.000 0
1 1    0    6    0      345.800         6.880        1.000       180.000 0
1 1    0    6    1     1384.800        17.530        0.970         0.000 0
1 1    0    6    2      827.700        10.680        0.965         0.000 0
1 1    0    6    3      915.300        11.880        0.102       180.000 0
1 1    0    6    4      799.100        11.630        0.892         0.000 0
1 1    0    6    5      262.400         4.790        1.000       180.000 0
1 1    0    6    6     1516.900        19.810        0.581         0.000 0
1 1    0    6    7     1734.600        23.810        0.958         0.000 0
1 1    0    6    8      170.300         5.110        0.965       180.000 0
1 1    0    6    9     1680.700        39.690        1.000         0.000 0
1 1    0    6   10     1768.900        29.410        0.924       180.000 0
1 1    0    6   11      355.600         6.200        0.999         0.000 0
1 1    0    6   12     1076.000        19.790        0.695       180.000 1
1 1    0    6   13     1311.800        21.680        0.981       180.000 1
1 1    0    6   14     1630.900        31.030        1.000         0.000 0
1 1    0    6   15     1380.100        25.810        1.000       180.000 0
1 1    0    6   16      769.300        13.010        1.000         0.000 0
1 1    0    6   17     2537.200        60.200        1.000       180.000 0
1 1    0    6   18     1358.400        33.630        0.851       180.000 0
1 1    0    6   19     1165.400        29.120        1.000         0.000 0
1 1    0    6   20      326.700         9.640        0.989         0.000 0
1 1    0    6   21      378.900         7.630        0.405         0.000 0
1 1    0    6   22      926.900        18.560        0.181         0.000 0
1 1    0    6   23      495.400        12.690        0.927         0.000 1
1 1    0    6   24      351.500         9.680        1.000         0.000 0
1 1    0    6   25      330.600        14.470        1.000         0.000 0
1 1    0    6   27       87.900        42.860        0.060       180.000 0
1 1    0    6   28      402.800         9.740        0.993         0.000 0
1 1    0    6   29      812.000        24.760        1.000         0.000 0
1 1    0    6   30      228.600        16.100        0.922         0.000 0
1 1    0    6   31     1577.100        29.340        1.000       180.000 0
1 1    0    6   32      356.700        14.140        0.990       180.000 0
1 1    0    6   33      741.600        15.140        1.000       180.000 0
1 1    0    6   34      257.600        21.760        0.949       180.000 0
1 1    0    6   35      232.100        21.000        0.949       180.000 0
1 1    0    6   36      428.700        15.360        0.051         0.000 0
1 1    0    6   37      248.000        31.550        1.000       180.000 0
1 1    0    6   38      236.200        25.750        0.447         0.000 1
1 1    0    6   39      210.000        31.830        1.000       180.000 0
1 1    0    6   40      111.500        55.830        0.963       180.000 0
1 1    0    6   41     1406.300        21.260        1.000       180.000 0
1 1    0    6   43      299.600        28.000        0.981       180.000 0
1 1    0    6   44       91.800        55.140        0.069       180.000 0
1 1    0    6   45      464.400        21.240        0.997         0.000 0
1 1    0    6   46      836.600        17.230        0.999       180.000 0
1 1    0    6   47       58.800        42.340        0.550         0.000 0
1 1    0    6   48      668.400        22.900        0.633         0.000 0
1 1    0    6   49      448.900        60.760        0.972         0.000 0
1 1    0    6   50      955.600        37.950        1.000       180.000 0
1 1    0    6   51     1142.600        26.810        1.000         0.000 0
1 1    0    6   52      106.200        72.560        0.028       180.000 0
1 1    0    6   53      684.100        31.950        1.000       180.000 0
1 1    0    6   54      121.800        74.740        0.054       180.000 0
1 1    0    6   55      144.800        83.470        0.721         0.000 0
1 1    0    6   56      185.500        99.370        0.234         0.000 0
1 1    0    6   57      181.100       104.920        0.547         0.000 0
1 1    0    6   58      136.200        88.160        0.502         0.000 0
1 1    0    7    1     1949.600        24.860        0.241        90.000 0
1 1    0    7    2     1893.800        24.680        0.739       270.000 0
1 1    0    7    3     2278.800        27.930        0.994        90.000 0
1 1    0    7    4      410.400         5.290        0.096       270.000 0
1 1    0    7    5      836.000        11.150        1.000        90.000 0
1 1    0    7    6     1511.100        19.400        0.017        90.000 0
1 1    0    7    7     1424.600        20.160        0.054        90.000 0
1 1    0    7    8     1195.700        16.340        0.967        90.000 0
1 1    0    7    9      202.300         4.650        0.824        90.000 0
1 1    0    7   10     1825.200        33.780        0.951        90.000 0
1 1    0    7   11     1102.600        19.650        0.998        90.000 0
1 1    0    7   12     2162.700        35.380        0.379       270.000 0
1 1    0    7   13      775.200        12.340        0.982       270.000 0
1 1    0    7   15      435.300         7.880        1.000       270.000 1
1 1    0    7   16     1126.000        17.730        0.992        90.000 0
1 1    0    7   17      220.100         8.160        0.998       270.000 0
1 1    0    7   18      221.600        12.070        1.000       270.000 0
1 1    0    7   19      171.800        12.110        0.378       270.000 0
1 1    0    7   20       49.600        28.850        0.994       270.000 0
1 1    0    7   21      235.600        10.910        0.938        90.000 0
1 1    0    7   22      271.800         9.740        0.352        90.000 1
1 1    0    7   23      856.900        15.730        1.000        90.000 0
1 1    0    7   24     1495.700        27.530        0.999        90.000 0
1 1    0    7   25     1609.800        29.990        1.000        90.000 0
1 1    0    7   26      982.600        18.970        0.937        90.000 0
1 1    0    7   27      492.100        21.510        0.998       270.000 0
1 1    0    7   28      368.100        11.310        1.000        90.000 0
1 1    0    7   29      437.500        13.860        1.000       270.000 0
1 1    0    7   32       39.300        27.670        0.778       270.000 0
1 1    0    7   33      168.100        30.120        0.966       270.000 0
1 1    0    7   34       64.400        38.990        0.409        90.000 0
1 1    0    7   35      431.700        14.320        0.980       270.000 0
1 1    0    7   36      167.400        38.230        0.801        90.000 0
1 1    0    7   37       70.900        43.030        0.149       270.000 0
1 1    0    7   38      208.400        29.830        0.949       270.000 0
1 1    0    7   39      458.500        18.410        0.994        90.000 0
1 1    0    7   40       73.500        46.270        0.168        90.000 0
1 1    0    7   41      744.000        15.830        0.980       270.000 0
1 1    0    7   42       75.000        49.250        0.690        90.000 0
1 1    0    7   43       74.900        48.540        0.948       270.000 0
1 1    0    7   44      425.100        23.190        0.999       270.000 0
1 1    0    7   45      824.200        17.750        0.898       270.000 1
1 1    0    7   46       65.100        45.860        0.946       270.000 0
1 1    0    7   47      462.000        25.930        0.030       270.000 0
1 1    0    7   48      208.500        76.330        0.068       270.000 0
1 1    0    7   49      112.500        69.330        0.040       270.000 0
1 1    0    7   50      296.700        65.610        0.356       270.000 0
1 1    0    7   51      348.400        53.170        0.311       270.000 0
1 1    0    7   52      461.600        53.020        0.507       270.000 1
1 1    0    7   53      293.800       121.820        0.869        90.000 0
1 1    0    7   56      201.200       117.190        0.010        90.000 0
1 1    0    7   57      143.900        99.880        0.565        90.000 0
1 1    0    7   58      282.200       115.620        0.677       270.000 0
1 1    0    8    0     1075.800        19.300        0.050       180.000 0
1 1    0    8    1      676.000         8.280        0.155         0.000 0
1 1    0    8    2      202.200         3.620        0.407       180.000 0
1 1    0    8    3      220.500         4.330        0.468       180.000 0
1 1    0    8    4     2013.900        25.220        0.298         0.000 1
1 1    0    8    5      196.000         4.160        0.961       180.000 0
1 1    0    8    6      740.500         9.740        0.999       180.000 0
1 1    0    8    7     1801.900        22.080        1.000         0.000 1
1 1    0    8    8     1409.500        17.940        0.999       180.000 0
1 1    0    8    9     1609.900        19.650        1.000       180.000 1
1 1    0    8   10     2182.600        32.150        0.433         0.000 0
1 1    0    8   11      165.900         7.160        1.000       180.000 0
1 1    0    8   12      446.900         8.150        1.000       180.000 0
1 1    0    8   13     2128.900        35.510        1.000         0.000 0
1 1    0    8   14     1923.200        36.990        1.000       180.000 0
1 1    0    8   15     1323.100        25.100        0.887       180.000 0
1 1    0    8   16      466.700         9.690        0.998         0.000 0
1 1    0    8   17      221.800         8.810        0.869         0.000 0
1 1    0    8   18     1628.000        26.730        0.997         0.000 0
1 1    0    8   19     2012.300        33.960        1.000         0.000 0
1 1    0    8   20      717.000        14.080        1.000         0.000 0
1 1    0    8   21     2296.600        39.600        1.000         0.000 0
1 1    0    8   23      712.600        13.950        1.000         0.000 0
1 1    0    8   24     1699.800        32.200        1.000         0.000 1
1 1    0    8   25      343.700        11.950        0.998         0.000 0
1 1    0    8   26      563.700        18.950        1.000       180.000 0
1 1    0    8   27     1122.900        20.900        0.245       180.000 1
1 1    0    8   28      611.500        11.530        1.000       180.000 1
1 1    0    8   29      583.200        13.300        0.960         0.000 1
1 1    0    8   30      381.300        18.580        0.999         0.000 0
1 1    0    8   31      520.300        11.520        0.995         0.000 0
1 1    0    8   32     1261.300        22.990        1.000         0.000 0
1 1    0    8   33       46.000        32.320        0.757         0.000 0
1 1    0    8   36      213.900        48.520        0.793         0.000 0
1 1    0    8   37      452.300        14.550        1.000         0.000 0
1 1    0    8   38       93.300        49.830        0.333       180.000 0
1 1    0    8   39      377.900        23.260        1.000       180.000 1
1 1    0    8   40      152.500        58.700        0.581       180.000 0
1 1    0    8   41       82.900        51.290        0.560       180.000 0
1 1    0    8   42      229.700        39.150        0.363       180.000 0
1 1    0    8   43      131.600        61.200        0.706       180.000 0
1 1    0    8   44      269.200        37.830        0.066         0.000 1
1 1    0    8   45      615.900        18.980        0.071         0.000 0
1 1    0    8   46      651.500        20.700        1.000       180.000 0
1 1    0    8   47      518.400        24.480        0.938       180.000 0
1 1    0    8   48       87.600        59.300        0.247         0.000 0
1 1    0    8   49      110.700        70.090        0.205         0.000 0
1 1    0    8   50      258.000        71.760        0.923         0.000 0
1 1    0    8   51       98.100        65.550        0.833       180.000 0
1 1    0    8   52      226.300        83.890        0.569         0.000 0
1 1    0    8   53      211.400        88.620        0.706       180.000 1
1 1    0    8   54      410.400        90.440        0.692         0.000 0
1 1    0    9    1      723.600         9.730        0.953       270.000 0
1 1    0    9    2     1107.400        15.050        0.477        90.000 1
1 1    0    9    3      116.400         5.580        0.807        90.000 0
1 1    0    9    4      595.800         7.280        1.000        90.000 1
1 1    0    9    5     1256.100        15.020        0.800        90.000 0
1 1    0    9    6     1865.700        22.800        0.991        90.000 0
1 1    0    9    7      723.500        10.110        0.969       270.000 0
1 1    0    9    8     2042.200        23.530        1.000        90.000 0
1 1    0    9    9     2580.300        35.140        1.000        90.000 0
1 1    0    9   10      465.000         5.850        1.000        90.000 0
1 1    0    9   11     1248.900        21.740        0.285       270.000 0
1 1    0    9   12     1732.400        22.890        1.000        90.000 0
1 1    0    9   13     2098.400        33.310        1.000       270.000 0
1 1    0    9   14     1948.100        32.770        1.000        90.000 0
1 1    0    9   15       56.300        28.390        0.999       270.000 1
1 1    0    9   17     1878.400        40.510        1.000       270.000 0
1 1    0    9   18      492.100        10.560        1.000       270.000 0
1 1    0    9   19      832.200        21.470        0.905       270.000 0
1 1    0    9   20     1856.700        30.510        1.000        90.000 0
1 1    0    9   21     1679.700        32.360        1.000        90.000 0
1 1    0    9   24     1749.300        33.530        1.000       270.000 0
1 1    0    9   25      349.600        13.790        1.000       270.000 0
1 1    0    9   26      668.100        16.310        0.956       270.000 0
1 1    0    9   27      586.000        16.030        0.999       270.000 0
1 1    0    9   28     1067.100        18.470        1.000        90.000 0
1 1    0    9   29     1144.800        20.260        1.000       270.000 0
1 1    0    9   30     1342.500        23.430        1.000       270.000 0
1 1    0    9   31      277.700        22.770        1.000        90.000 0
1 1    0    9   32      920.100        16.940        1.000        90.000 0
1 1    0    9   33       69.000        40.860        0.212       270.000 0
1 1    0    9   34      104.800        47.010        0.056        90.000 0
1 1    0    9   35      250.500        22.370        1.000       270.000 0
1 1    0    9   36       96.000        49.060        1.000        90.000 0
1 1    0    9   37      259.000        30.150        1.000        90.000 0
1 1    0    9   38      963.500        22.760        1.000       270.000 0
1 1    0    9   40      611.200        18.370        1.000       270.000 0
1 1    0    9   41      148.900        64.210        0.992        90.000 0
1 1    0    9   42       77.000        50.400        0.080       270.000 0
1 1    0    9   43      146.100        67.560        0.619        90.000 0
1 1    0    9   44      163.600        64.670        0.979       270.000 0
1 1    0    9   45      408.200        28.150        0.341       270.000 0
1 1    0    9   46      538.000        23.380        1.000        90.000 0
1 1    0    9   47       94.200        64.820        0.070        90.000 0
1 1    0    9   48       90.500        61.910        0.045       270.000 0
1 1    0    9   49      512.700        30.830        0.936       270.000 0
1 1    0    9   50      562.600        29.800        1.000        90.000 0
1 1    0    9   51      593.700        35.130        0.996        90.000 0
1 1    0    9   52      881.000        24.080        0.885        90.000 0
1 1    0    9   53      122.600        82.520        0.192        90.000 0
1 1    0   10    0      318.600         5.710        1.000       180.000 0
1 1    0   10    1      708.800         8.550        0.470       180.000 0
1 1    0   10    2     1157.400        13.880        0.959       180.000 0
1 1    0   10    3     2282.300        28.280        1.000         0.000 0
1 1    0   10    4     1339.100        15.940        0.999         0.000 0
1 1    0   10    5     2196.100        26.570        1.000         0.000 0
1 1    0   10    6      668.600         8.500        0.939       180.000 0
1 1    0   10    7     2878.800        40.410        1.000         0.000 0
1 1    0   10    8      136.900         7.910        0.068       180.000 0
1 1    0   10    9     1882.700        21.270        1.000         0.000 0
1 1    0   10   10      630.800         7.530        0.711         0.000 0
1 1    0   10   11      432.100         7.210        0.861         0.000 0
1 1    0   10   12     1053.700        14.710        0.890         0.000 0
1 1    0   10   13     1360.300        19.320        1.000         0.000 1
1 1    0   10   14      325.800         6.630        0.267       180.000 0
1 1    0   10   15      604.300        10.700        1.000       180.000 0
1 1    0   10   16     1712.400        29.800        1.000         0.000 0
1 1    0   10   17      392.400         7.680        0.887         0.000 0
1 1    0   10   18      881.900        16.410        0.999         0.000 0
1 1    0   10   19      267.300         9.700        0.076       180.000 0
1 1    0   10   20     1533.200        25.870        1.000       180.000 1
1 1    0   10   21      684.800        13.990        1.000       180.000 0
1 1    0   10   22     1014.500        22.400        0.999       180.000 0
1 1    0   10   23      644.200        11.520        1.000       180.000 0
1 1    0   10   24     1147.800        19.680        0.542       180.000 0
1 1    0   10   25      123.400        30.850        1.000         0.000 0
1 1    0   10   26       96.200        38.310        0.903       180.000 0
1 1    0   10   27      843.600        22.900        1.000         0.000 0
1 1    0   10   28      360.000        12.800        0.765         0.000 0
1 1    0   10   29     1345.800        23.190        1.000         0.000 0
1 1    0   10   30       88.500        44.910        0.999       180.000 0
1 1    0   10   31       69.400        41.000        0.997       180.000 0
1 1    0   10   32      162.700        39.280        0.993         0.000 0
1 1    0   10   33      606.100        12.800        0.991         0.000 0
1 1    0   10   34      295.700        18.970        0.969         0.000 0
1 1    0   10   35      713.100        13.060        1.000         0.000 0
1 1    0   10   36      441.100        15.540        0.992         0.000 1
1 1    0   10   37      453.500        16.800        0.936       180.000 0
1 1    0   10   38      211.600        46.290        0.958       180.000 0
1 1    0   10   39       98.900        54.140        0.622         0.000 1
1 1    0   10   40      309.900        31.210        0.664         0.000 0
1 1    0   10   41       84.700        52.910        0.852       180.000 0
1 1    0   10   42      300.000        37.770        0.868       180.000 0
1 1    0   10   44      158.800        91.060        0.441       180.000 0
1 1    0   10   45      117.100        68.910        0.438       180.000 0
1 1    0   10   46     1165.600        23.390        1.000       180.000 0
1 1    0   10   47       92.600        61.670        0.272       180.000 0
1 1    0   10   48      499.100        32.680        0.948       180.000 0
1 1    0   10   49       99.600        65.250        0.059       180.000 0
1 1    0   10   50      672.600        27.980        1.000       180.000 0
1 1    0   10   51      793.900        25.950        1.000       180.000 1
1 1    0   10   52      102.700        70.740        0.202         0.000 0
1 1    0   11    1      831.400        10.540        0.998        90.000 0
1 1    0   11    2      925.100        10.430        0.732       270.000 0
1 1    0   11    3     1114.500        13.590        0.978       270.000 0
1 1    0   11    4     2703.400        30.960        1.000        90.000 0
1 1    0   11    5     2153.500        25.530        0.991       270.000 0
1 1    0   11    6     1897.700        22.080        0.999       270.000 0
1 1    0   11    7     1212.400        14.130        1.000        90.000 0
1 1    0   11    8     1498.900        17.810        1.000        90.000 0
1 1    0   11    9     3055.100        48.540        1.000        90.000 0
1 1    0   11   10     1155.000        12.670        0.999       270.000 0
1 1    0   11   11     3284.300        54.990        1.000        90.000 0
1 1    0   11   12     1600.500        19.780        0.999       270.000 0
1 1    0   11   13     1036.700        14.020        1.000        90.000 0
1 1    0   11   14     2272.500        29.720        1.000        90.000 0
1 1    0   11   15     1427.000        19.040        1.000        90.000 0
1 1    0   11   16     1592.300        25.300        0.996       270.000 0
1 1    0   11   17      371.100        13.300        0.305       270.000 0
1 1    0   11   18     1252.800        24.140        0.620       270.000 0
1 1    0   11   19      973.500        18.260        0.998       270.000 1
1 1    0   11   20      328.400        10.080        0.949        90.000 0
1 1    0   11   21       39.600        26.880        1.000        90.000 0
1 1    0   11   22     1726.600        34.000        0.974        90.000 0
1 1    0   11   23      617.300        12.130        1.000        90.000 0
1 1    0   11   24      735.400        15.460        0.248       270.000 0
1 1    0   11   25      294.900        12.620        0.880        90.000 0
1 1    0   11   26      719.700        12.880        1.000       270.000 0
1 1    0   11   27      175.000        23.000        1.000        90.000 0
1 1    0   11   28      246.700        17.470        1.000       270.000 0
1 1    0   11   29       65.200        38.600        1.000        90.000 0
1 1    0   11   30      891.900        15.790        1.000        90.000 0
1 1    0   11   31      873.700        16.850        1.000       270.000 1
1 1    0   11   32      162.700        43.900        1.000       270.000 0
1 1    0   11   33      344.700        16.640        1.000        90.000 1
1 1    0   11   34      713.600        14.630        1.000        90.000 0
1 1    0   11   35      317.400        20.220        1.000       270.000 0
1 1    0   11   36      563.600        15.190        1.000        90.000 0
1 1    0   11   37      708.000        13.770        0.803       270.000 0
1 1    0   11   38      333.300        25.200        0.561        90.000 0
1 1    0   11   39      587.600        16.560        0.989        90.000 0
1 1    0   11   40      185.100        54.160        1.000       270.000 0
1 1    0   11   41      223.800        48.520        1.000       270.000 0
1 1    0   11   42     1156.900        17.950        1.000        90.000 0
1 1    0   11   43      716.800        17.740        1.000        90.000 0
1 1    0   11   44       97.700        63.050        0.500        90.000 1
1 1    0   11   45      564.700        23.740        1.000        90.000 0
1 1    0   11   46      361.600        45.480        0.972       270.000 0
1 1    0   11   49      167.200        84.950        1.000       270.000 0
1 1    0   11   50       93.400        63.960        0.627        90.000 0
1 1    0   11   51      100.400        67.830        0.165       270.000 0
1 1    0   12    0      283.800         6.640        1.000         0.000 0
1 1    0   12    1      955.100        11.970        0.981         0.000 0
1 1    0   12    2     2128.400        24.640        1.000         0.000 0
1 1    0   12    3     1549.400        18.070        1.000       180.000 0
1 1    0   12    4     2110.200        25.330        1.000         0.000 0
1 1    0   12    5      978.600        11.710        0.996       180.000 0
1 1    0   12    6     1552.700        19.470        1.000       180.000 0
1 1    0   12    7     1258.400        15.260        1.000         0.000 0
1 1    0   12    8      170.100         7.050        0.996         0.000 0
1 1    0   12    9     1937.700        22.660        1.000         0.000 0
1 1    0   12   10     2529.700        36.760        1.000         0.000 0
1 1    0   12   11      487.500         7.460        0.908         0.000 0
1 1    0   12   12      355.300         7.450        1.000         0.000 0
1 1    0   12   13     2286.200        34.450        1.000         0.000 0
1 1    0   12   14     1365.200        17.870        1.000       180.000 0
1 1    0   12   15      705.900        15.030        1.000         0.000 1
1 1    0   12   16     1327.700        20.150        1.000         0.000 1
1 1    0   12   17     1015.900        15.210        0.376       180.000 1
1 1    0   12   18     1694.500        27.120        1.000       180.000 0
1 1    0   12   19      458.900         9.390        1.000         0.000 0
1 1    0   12   20     1395.300        22.340        1.000       180.000 0
1 1    0   12   21      945.600        16.410        1.000         0.000 0
1 1    0   12   22      151.800        22.910        0.996       180.000 0
1 1    0   12   23      411.300        12.470        1.000       180.000 0
1 1    0   12   24      306.500        12.420        0.936       180.000 0
1 1    0   12   25      303.200        14.220        0.975         0.000 0
1 1    0   12   26      393.700        13.580        1.000         0.000 0
1 1    0   12   27     1673.100        30.370        1.000         0.000 0
1 1    0   12   28     1062.000        22.550        0.999       180.000 0
1 1    0   12   29      332.500        14.790        1.000         0.000 0
1 1    0   12   30     1143.100        20.000        1.000       180.000 0
1 1    0   12   31      361.200        15.790        0.994         0.000 0
1 1    0   12   32      275.000        21.450        0.112         0.000 0
1 1    0   12   33      441.400        15.440        0.919         0.000 0
1 1    0   12   34      495.600        15.690        1.000         0.000 0
1 1    0   12   35      616.800        13.940        0.991       180.000 0
1 1    0   12   36      356.700        22.400        0.646         0.000 0
1 1    0   12   37      919.000        16.140        0.997         0.000 0
1 1    0   12   38      160.700        56.410        0.977       180.000 0
1 1    0   12   39      628.300        17.400        0.999       180.000 0
1 1    0   12   40       67.400        47.140        0.356       180.000 0
1 1    0   12   41       89.000        55.850        1.000         0.000 1
1 1    0   12   42      104.700        62.330        1.000         0.000 1
1 1    0   12   43      519.200        24.620        0.286         0.000 0
1 1    0   12   44      292.900        46.160        0.458         0.000 0
1 1    0   12   45      685.100        22.430        0.994       180.000 0
1 1    0   12   46      412.500        37.800        0.067         0.000 0
1 1    0   12   47      156.300        79.980        0.919       180.000 1
1 1    0   12   48      544.800        32.120        0.986         0.000 0
1 1    0   12   49      113.800        72.670        0.535       180.000 0
1 1    0   12   50      383.400        63.320        0.997       180.000 1
1 1    0   13    1      778.700         8.990        0.804       270.000 0
1 1    0   13    2     2752.500        32.740        1.000       270.000 1
1 1    0   13    3     2509.200        28.960        1.000        90.000 0
1 1    0   13    4      540.800         6.750        0.998        90.000 0
1 1    0   13    5      435.200         6.090        0.492        90.000 0
1 1    0   13    6     1146.900        13.480        1.000        90.000 0
1 1    0   13    7     2655.400        34.660        1.000       270.000 0
1 1    0   13    8     1667.800        20.270        0.533        90.000 1
1 1    0   13    9      888.900        11.160        0.645       270.000 0
1 1    0   13   10     2018.600        22.580        0.966        90.000 1
1 1    0   13   11      206.100         7.550        0.718        90.000 0
1 1    0   13   12      139.700        11.010        0.994       270.000 0
1 1    0   13   13      625.300         7.920        0.975       270.000 0
1 1    0   13   14      233.300         8.950        0.221       270.000 0
1 1    0   13   15     1084.200        17.190        0.986       270.000 0
1 1    0   13   16     2263.000        34.340        1.000       270.000 0
1 1    0   13   17       69.600        33.420        0.349        90.000 0
1 1    0   13   18      532.500         8.720        1.000        90.000 1
1 1    0   13   19      345.500         9.130        1.000       270.000 0
1 1    0   13   20     1099.400        19.610        1.000       270.000 0
1 1    0   13   21     1232.100        22.900        1.000        90.000 0
1 1    0   13   22      773.900        15.060        1.000       270.000 0
1 1    0   13   23      312.200        12.260        1.000        90.000 0
1 1    0   13   24      491.000        10.910        1.000       270.000 0
1 1    0   13   25      278.000        15.380        0.502        90.000 0
1 1    0   13   26      205.900        22.950        1.000       270.000 0
1 1    0   13   27      225.100        23.490        0.734        90.000 0
1 1    0   13   28      751.000        14.270        1.000       270.000 0
1 1    0   13   29      905.800        17.510        1.000        90.000 0
1 1    0   13   30      472.900        13.330        0.999       270.000 0
1 1    0   13   31      121.800        51.140        0.714        90.000 0
1 1    0   13   32      758.600        14.400        1.000        90.000 1
1 1    0   13   33      545.500        17.180        0.997       270.000 0
1 1    0   13   34       77.000        47.870        1.000       270.000 0
1 1    0   13   35      262.200        29.630        0.999        90.000 0
1 1    0   13   36      293.800        28.750        1.000       270.000 0
1 1    0   13   37      918.200        20.100        0.625       270.000 0
1 1    0   13   38      591.600        18.280        1.000        90.000 0
1 1    0   13   39      724.200        19.200        1.000       270.000 0
1 1    0   13   40      293.800        35.930        0.298       270.000 0
1 1    0   13   41      120.100        73.570        0.119       270.000 1
1 1    0   13   42      401.400        32.380        0.599       270.000 0
1 1    0   13   43      133.800        71.040        1.000       270.000 0
1 1    0   13   44      359.400        39.460        0.208       270.000 0
1 1    0   13   45      467.500        45.430        0.211        90.000 0
1 1    0   13   46      721.800        24.150        0.795        90.000 1
1 1    0   13   47      183.300        84.400        0.890        90.000 0
1 1    0   13   48      529.900        35.510        0.980        90.000 0
1 1    0   13   49      154.900        90.820        0.848        90.000 0
1 1    0   14    0      209.800         9.430        0.108         0.000 0
1 1    0   14    1      437.500         5.950        0.248         0.000 0
1 1    0   14    2     1725.000        19.900        1.000         0.000 1
1 1    0   14    3      203.300         7.030        0.513         0.000 1
1 1    0   14    4     3475.000        51.370        1.000         0.000 0
1 1    0   14    5      463.400         5.990        0.926         0.000 0
1 1    0   14    6     1976.000        23.550        1.000         0.000 1
1 1    0   14    7      187.100         8.030        0.789       180.000 1
1 1    0   14    8      695.700         8.680        1.000         0.000 0
1 1    0   14    9      112.200        14.710        0.878         0.000 0
1 1    0   14   10     1183.000        14.420        0.961         0.000 0
1 1    0   14   11     2310.000        26.750        1.000       180.000 0
1 1    0   14   12     1685.300        19.380        1.000       180.000 0
1 1    0   14   13      597.700         8.070        1.000         0.000 0
1 1    0   14   14     1095.000        13.820        1.000       180.000 0
1 1    0   14   15       79.000        29.730        0.302         0.000 0
1 1    0   14   16     1331.400        19.860        1.000         0.000 0
1 1    0   14   17     1061.200        16.870        1.000       180.000 0
1 1    0   14   18      559.100        10.030        1.000       180.000 0
1 1    0   14   19     1336.500        17.870        1.000         0.000 0
1 1    0   14   20      558.400        10.550        0.992       180.000 0
1 1    0   14   21      497.600        15.420        1.000         0.000 0
1 1    0   14   22      164.900        25.620        0.932       180.000 0
1 1    0   14   23      500.600        11.660        1.000         0.000 0
1 1    0   14   24      165.600        26.890        1.000         0.000 0
1 1    0   14   25      390.700        12.600        0.941         0.000 0
1 1    0   14   26       79.600        43.590        0.882       180.000 0
1 1    0   14   27      455.100        14.010        1.000       180.000 0
1 1    0   14   28      685.600        12.270        1.000       180.000 0
1 1    0   14   29      891.600        22.490        1.000       180.000 0
1 1    0   14   30      187.000        48.360        1.000         0.000 0
1 1    0   14   31      451.200        15.900        1.000         0.000 0
1 1    0   14   32       82.000        50.000        0.794       180.000 0
1 1    0   14   33      527.900        15.520        0.240         0.000 0
1 1    0   14   34       97.700        53.970        0.765         0.000 0
1 1    0   14   35     1033.200        20.880        0.999         0.000 0
1 1    0   14   36      327.200        27.030        0.605         0.000 0
1 1    0   14   37     1192.000        22.730        1.000       180.000 0
1 1    0   14   38      872.300        17.390        0.998       180.000 0
1 1    0   14   39      347.800        31.010        1.000       180.000 1
1 1    0   14   40      704.900        23.720        1.000         0.000 0
1 1    0   14   41      762.000        19.640        0.998         0.000 0
1 1    0   14   42      240.300        63.970        0.569         0.000 0
1 1    0   14   43      831.000        20.690        1.000       180.000 0
1 1    0   14   44      261.500        70.920        0.990         0.000 0
1 1    0   14   45      367.800        46.130        0.707         0.000 1
1 1    0   14   46      110.200        70.570        1.000       180.000 0
1 1    0   14   47      506.600        38.700        0.917         0.000 0
1 1    0   14   48      798.600        32.410        1.000         0.000 0
1 1    0   15    1      213.700         7.520        0.344        90.000 0
1 1    0   15    2     1097.300        12.010        1.000       270.000 0
1 1    0   15    3      289.700         6.580        1.000        90.000 0
1 1    0   15    4      100.800        15.140        1.000        90.000 0
1 1    0   15    5      510.500         6.880        1.000       270.000 0
1 1    0   15    6      695.500         8.710        1.000        90.000 0
1 1    0   15    7      445.400         5.890        0.975       270.000 0
1 1    0   15    8      936.100        11.060        1.000       270.000 0
1 1    0   15    9      951.000        12.020        0.833        90.000 0
1 1    0   15   10      306.700         7.170        1.000        90.000 0
1 1    0   15   11      596.900         8.790        1.000       270.000 1
1 1    0   15   12     2464.800        33.370        1.000       270.000 0
1 1    0   15   13      163.300        13.250        1.000       270.000 0
1 1    0   15   14      935.600        12.930        1.000       270.000 0
1 1    0   15   15      217.500        10.580        0.942        90.000 0
1 1    0   15   16     1638.600        21.100        1.000        90.000 0
1 1    0   15   17      704.000        13.700        1.000        90.000 0
1 1    0   15   18      162.000        17.820        1.000        90.000 0
1 1    0   15   19      339.400        10.390        0.981        90.000 1
1 1    0   15   20      267.500        12.130        0.858        90.000 0
1 1    0   15   21      324.700        10.870        1.000       270.000 0
1 1    0   15   22       86.000        38.440        0.270        90.000 0
1 1    0   15   23      245.300        17.420        0.906        90.000 0
1 1    0   15   24      961.900        16.560        1.000       270.000 0
1 1    0   15   25      312.400        17.430        1.000       270.000 0
1 1    0   15   26      491.200        12.960        0.638        90.000 0
1 1    0   15   27     1089.800        18.040        1.000        90.000 0
1 1    0   15   28       59.200        38.830        0.999       270.000 0
1 1    0   15   29       74.900        45.000        1.000       270.000 0
1 1    0   15   30       88.400        49.440        1.000       270.000 0
1 1    0   15   31      507.200        14.820        1.000       270.000 0
1 1    0   15   32      765.800        16.040        0.999       270.000 0
1 1    0   15   33       96.600        60.400        1.000       270.000 0
1 1    0   15   34       83.200        51.600        0.877        90.000 0
1 1    0   15   35      508.300        19.410        0.969       270.000 0
1 1    0   15   36      189.400        63.170        1.000       270.000 1
1 1    0   15   37      118.100        65.650        0.305        90.000 0
1 1    0   15   38      114.800        63.840        0.241       270.000 1
1 1    0   15   39      125.900        74.710        0.888        90.000 0
1 1    0   15   40      606.600        22.950        1.000       270.000 0
1 1    0   15   41      322.700        41.670        0.785       270.000 0
1 1    0   15   42      390.500        38.180        0.801        90.000 0
1 1    0   15   43     1016.500        21.680        0.968        90.000 0
1 1    0   15   44      118.700        74.900        0.490        90.000 0
1 1    0   15   45      330.600        56.800        1.000        90.000 0
1 1    0   15   46      455.600        43.370        1.000       270.000 0
1 1    0   15   47      989.200        24.170        1.000       270.000 0
1 1    0   16    0      529.700        10.640        1.000         0.000 0
1 1    0   16    1     1051.800        12.020        0.995       180.000 0
1 1    0   16    2     1221.500        14.500        1.000         0.000 1
1 1    0   16    3      308.100         6.950        0.789         0.000 1
1 1    0   16    4      299.600         6.650        0.992       180.000 0
1 1    0   16    5      154.400        11.610        0.051       180.000 0
1 1    0   16    6     1627.100        19.070        0.780       180.000 0
1 1    0   16    7      498.000         7.710        1.000         0.000 0
1 1    0   16    8      566.800         7.070        1.000         0.000 1
1 1    0   16    9      147.400        13.110        1.000         0.000 0
1 1    0   16   10      232.100         9.270        1.000       180.000 0
1 1    0   16   11     1001.400        12.480        1.000         0.000 0
1 1    0   16   12      374.400         8.840        1.000       180.000 0
1 1    0   16   13      213.800        11.120        0.879       180.000 0
1 1    0   16   14      359.200         9.390        1.000       180.000 0
1 1    0   16   15      604.500         9.020        0.993       180.000 0
1 1    0   16   16     1476.700        17.920        1.000         0.000 0
1 1    0   16   17      513.200         8.860        0.995       180.000 0
1 1    0   16   18      704.400        11.040        1.000         0.000 0
1 1    0   16   19      740.300        13.470        1.000       180.000 0
1 1    0   16   20      589.200         9.810        1.000         0.000 1
1 1    0   16   21      340.600        11.680        1.000       180.000 0
1 1    0   16   22      493.700        10.500        0.992       180.000 0
1 1    0   16   23       62.200        36.440        0.980         0.000 0
1 1    0   16   24      145.800        38.770        1.000         0.000 0
1 1    0   16   25      545.900        13.590        1.000       180.000 0
1 1    0   16   26      559.900        13.220        1.000         0.000 0
1 1    0   16   27      601.200        12.990        1.000       180.000 0
1 1    0   16   28      329.700        19.680        1.000       180.000 0
1 1    0   16   29       96.100        51.960        0.725       180.000 1
1 1    0   16   30      724.200        14.350        1.000       180.000 0
1 1    0   16   31      177.600        58.960        0.993       180.000 0
1 1    0   16   32      324.600        26.080        0.965         0.000 0
1 1    0   16   33      390.700        24.020        0.898       180.000 0
1 1    0   16   34      648.400        17.010        0.971       180.000 0
1 1    0   16   35      378.300        26.450        1.000       180.000 0
1 1    0   16   36      669.900        18.320        0.996       180.000 0
1 1    0   16   37      133.200        75.420        1.000         0.000 0
1 1    0   16   38       82.000        55.580        0.039         0.000 0
1 1    0   16   39      164.100        86.380        0.903         0.000 0
1 1    0   16   40      137.500        72.640        0.992         0.000 1
1 1    0   16   41       96.800        62.830        0.713         0.000 0
1 1    0   16   42      712.300        23.420        0.959         0.000 0
1 1    0   16   43      161.600        83.780        0.401       180.000 0
1 1    0   16   44      267.800        76.830        0.977       180.000 0
1 1    0   16   45      108.700        73.130        0.666       180.000 1
1 1    0   16   46      241.700        92.760        1.000         0.000 0
1 1    0   17    1     1715.700        19.000        1.000       270.000 0
1 1    0   17    2     1308.000        15.180        1.000       270.000 0
1 1    0   17    3       54.300        28.100        0.977       270.000 0
1 1    0   17    4     1612.600        18.640        1.000       270.000 0
1 1    0   17    5      281.000         7.760        1.000        90.000 0
1 1    0   17    6      270.100         8.480        0.517       270.000 0
1 1    0   17    7      326.700         7.610        0.983        90.000 0
1 1    0   17    8      511.200         7.180        1.000       270.000 0
1 1    0   17    9      551.900         7.470        1.000       270.000 0
1 1    0   17   10      272.100         9.060        1.000        90.000 1
1 1    0   17   11      159.100        16.920        0.126        90.000 0
1 1    0   17   12      618.100         8.140        1.000       270.000 0
1 1    0   17   13      173.100        15.080        1.000        90.000 0
1 1    0   17   14      105.600        29.160        1.000        90.000 0
1 1    0   17   15      779.000        11.080        0.978        90.000 0
1 1    0   17   16     1057.800        13.030        1.000       270.000 0
1 1    0   17   17      287.900        11.160        1.000        90.000 0
1 1    0   17   18      586.300        10.030        1.000        90.000 0
1 1    0   17   19      427.000         9.870        0.998        90.000 0
1 1    0   17   20      307.100        17.180        0.929        90.000 0
1 1    0   17   21      387.500        11.010        0.975       270.000 1
1 1    0   17   22      594.300        10.590        0.866        90.000 0
1 1    0   17   23      471.400        12.100        0.989       270.000 0
1 1    0   17   24     1331.700        19.250        1.000        90.000 0
1 1    0   17   25      736.600        13.110        1.000       270.000 0
1 1    0   17   26      484.600        12.970        0.998        90.000 0
1 1    0   17   27       91.800        52.930        0.545       270.000 0
1 1    0   17   28      679.100        16.930        1.000        90.000 0
1 1    0   17   29      265.900        29.710        0.251        90.000 1
1 1    0   17   30      271.000        36.410        1.000       270.000 1
1 1    0   17   31       64.900        44.450        0.691       270.000 0
1 1    0   17   32      447.600        21.370        0.977        90.000 0
1 1    0   17   33      122.600        62.290        0.284       270.000 0
1 1    0   17   34      192.100        60.360        0.456       270.000 0
1 1    0   17   35      166.000        67.540        0.331        90.000 1
1 1    0   17   36      614.800        21.950        0.999       270.000 0
1 1    0   17   37      109.900        67.230        0.301        90.000 0
1 1    0   17   38      220.100        70.840        0.923       270.000 0
1 1    0   17   39      118.900        71.020        0.361       270.000 0
1 1    0   17   40      797.300        24.320        0.999       270.000 0
1 1    0   17   41      323.600        57.650        0.010       270.000 0
1 1    0   17   42      481.400        41.180        0.978        90.000 1
1 1    0   17   43      122.100        75.480        0.860       270.000 0
1 1    0   17   44      871.000        26.500        0.991        90.000 0
1 1    0   17   45      106.600        71.840        1.000       270.000 0
1 1    0   17   46      235.800       169.470        0.782        90.000 0
1 1    0   18    0     1366.900        22.420        1.000       180.000 0
1 1    0   18    1     1372.000        16.670        0.998         0.000 0
1 1    0   18    2      596.500         8.030        0.951         0.000 1
1 1    0   18    3      577.100         7.660        0.933         0.000 0
1 1    0   18    4     1151.300        13.420        1.000         0.000 0
1 1    0   18    5      921.800        11.010        1.000         0.000 0
1 1    0   18    6      586.600         7.480        1.000       180.000 0
1 1    0   18    7      626.000         8.450        1.000         0.000 0
1 1    0   18    8      204.700        11.890        1.000       180.000 0
1 1    0   18    9     1174.100        13.350        0.984         0.000 0
1 1    0   18   10      317.800         8.890        0.222         0.000 0
1 1    0   18   11     1079.600        12.470        1.000         0.000 1
1 1    0   18   12      860.300        10.400        1.000       180.000 0
1 1    0   18   13      109.400        29.780        0.950         0.000 0
1 1    0   18   14     1070.800        12.190        1.000       180.000 0
1 1    0   18   15     1188.500        13.700        1.000         0.000 0
1 1    0   18   16      538.800         8.830        1.000       180.000 0
1 1    0   18   17       86.100        38.630        0.242       180.000 0
1 1    0   18   18       52.300        32.750        0.984       180.000 0
1 1    0   18   19      692.800        10.300        1.000         0.000 1
1 1    0   18   20      347.400        13.520        0.973         0.000 0
1 1    0   18   21      249.500        19.820        0.994       180.000 0
1 1    0   18   22     1004.900        13.100        1.000       180.000 0
1 1    0   18   23      332.200        18.590        1.000       180.000 0
1 1    0   18   24      507.400        11.960        0.992         0.000 0
1 1    0   18   25       83.400        46.260        0.121         0.000 0
1 1    0   18   26      830.500        15.200        1.000       180.000 0
1 1    0   18   27      162.100        43.250        0.995         0.000 0
1 1    0   18   28      183.800        52.170        1.000         0.000 0
1 1    0   18   29       93.500        57.990        1.000       180.000 0
1 1    0   18   30      681.400        19.940        1.000       180.000 0
1 1    0   18   31      188.100        61.130        1.000         0.000 0
1 1    0   18   32      397.100        30.670        0.826       180.000 0
1 1    0   18   33      462.400        24.980        1.000       180.000 0
1 1    0   18   34      802.000        18.190        1.000       180.000 0
1 1    0   18   35      268.900        51.020        0.048       180.000 0
1 1    0   18   36      979.200        18.220        0.999       180.000 0
1 1    0   18   37      210.300        74.210        0.071         0.000 1
1 1    0   18   38      191.900        78.900        0.583       180.000 0
1 1    0   18   39      367.900        45.160        0.173         0.000 0
1 1    0   18   40      451.500        37.560        0.718         0.000 1
1 1    0   18   41      150.900        83.190        0.657       180.000 1
1 1    0   18   42     1494.100        26.360        1.000       180.000 0
1 1    0   18   43      711.000        31.600        1.000       180.000 0
1 1    0   18   44      525.300        41.980        0.762       180.000 0
1 1    0   19    1      745.700         9.540        1.000       270.000 0
1 1    0   19    2     1467.500        16.870        1.000        90.000 0
1 1    0   19    3      206.400        12.610        0.873       270.000 0
1 1    0   19    4      332.400         8.640        1.000        90.000 0
1 1    0   19    5     1012.200        12.430        1.000       270.000 0
1 1    0   19    6      281.300         9.930        0.978       270.000 0
1 1    0   19    7      341.200         8.520        1.000       270.000 0
1 1    0   19    8      486.700         9.070        1.000        90.000 0
1 1    0   19    9      117.100        31.220        0.400        90.000 0
1 1    0   19   10      713.500         8.780        0.988       270.000 0
1 1    0   19   11      864.600        10.330        0.815        90.000 0
1 1    0   19   12      462.800         8.540        1.000        90.000 0
1 1    0   19   13     1007.700        11.000        1.000       270.000 0
1 1    0   19   14      120.600        37.660        0.922       270.000 0
1 1    0   19   15     1028.800        12.500        1.000       270.000 0
1 1    0   19   16       63.000        39.720        0.251       270.000 0
1 1    0   19   17      166.400        28.080        0.852       270.000 0
1 1    0   19   18      448.900        10.540        0.957        90.000 0
1 1    0   19   19      472.300        10.470        0.193        90.000 1
1 1    0   19   20       86.900        46.370        0.526        90.000 0
1 1    0   19   21     1337.000        17.700        0.640       270.000 0
1 1    0   19   22      136.100        47.890        0.147        90.000 0
1 1    0   19   23      363.500        16.480        0.998       270.000 0
1 1    0   19   24      671.300        15.870        1.000       270.000 0
1 1    0   19   25      322.000        22.350        0.766       270.000 0
1 1    0   19   26      151.000        49.490        1.000       270.000 0
1 1    0   19   27       73.700        47.580        0.720        90.000 0
1 1    0   19   28      317.300        24.630        0.997        90.000 0
1 1    0   19   29      216.100        48.930        0.993       270.000 0
1 1    0   19   30      110.600        68.880        0.162        90.000 0
1 1    0   19   31      220.000        69.770        0.045        90.000 0
1 1    0   19   32      597.300        23.460        1.000       270.000 0
1 1    0   19   33     1089.000        18.890        1.000       270.000 0
1 1    0   19   34      326.900        42.830        0.971       270.000 0
1 1    0   19   35      118.700        72.040        0.829        90.000 0
1 1    0   19   36      134.000        74.080        0.508       270.000 0
1 1    0   19   37      166.500        80.360        0.999        90.000 0
1 1    0   19   38      406.400        42.640        1.000       270.000 0
1 1    0   19   39     1608.800        27.910        1.000       270.000 0
1 1    0   19   40      824.200        29.760        1.000        90.000 0
1 1    0   19   41      459.800        51.690        0.882        90.000 0
1 1    0   19   42      175.000        90.300        0.992       270.000 0
1 1    0   19   43      281.500        89.590        0.416        90.000 0
1 1    0   20    0     1146.800        17.060        1.000         0.000 1
1 1    0   20    1      418.300         7.930        0.651       180.000 0
1 1    0   20    2      481.400         7.700        1.000         0.000 0
1 1    0   20    3     1239.200        13.140        0.984       180.000 0
1 1    0   20    4      965.200        11.630        1.000         0.000 0
1 1    0   20    5      452.600         8.390        0.998       180.000 0
1 1    0   20    6      373.400         8.860        0.999       180.000 0
1 1    0   20    7      509.000         8.330        1.000         0.000 0
1 1    0   20    8      226.900        14.010        1.000       180.000 0
1 1    0   20    9      363.300        10.140        0.591         0.000 1
1 1    0   20   10      417.600         9.810        1.000         0.000 1
1 1    0   20   11     1071.500        11.820        1.000         0.000 1
1 1    0   20   12      317.700        12.520        0.823       180.000 0
1 1    0   20   13      835.300        10.320        1.000         0.000 0
1 1    0   20   14      141.900        37.250        0.999         0.000 0
1 1    0   20   15      970.300        11.650        0.995         0.000 0
1 1    0   20   16      144.300        41.130        0.301         0.000 1
1 1    0   20   17      991.100        13.440        0.314         0.000 0
1 1    0   20   18      476.800        12.180        1.000       180.000 0
1 1    0   20   19      479.900        14.940        0.837       180.000 0
1 1    0   20   20      686.400        15.240        0.996       180.000 0
1 1    0   20   21     1126.600        17.780        1.000       180.000 0
1 1    0   20   22      754.100        13.720        1.000       180.000 0
1 1    0   20   23      472.900        16.170        1.000       180.000 0
1 1    0   20   24      554.200        13.820        1.000       180.000 1
1 1    0   20   25      321.800        22.690        1.000         0.000 0
1 1    0   20   26      445.900        18.680        0.020         0.000 0
1 1    0   20   27      533.900        16.920        0.887       180.000 0
1 1    0   20   28     1026.600        20.300        1.000       180.000 0
1 1    0   20   29       87.700        55.090        0.341       180.000 0
1 1    0   20   30      256.600        41.210        0.074       180.000 0
1 1    0   20   31       73.200        50.800        0.102       180.000 0
1 1    0   20   32      471.600        28.630        0.859       180.000 0
1 1    0   20   33      155.700        75.630        1.000       180.000 0
1 1    0   20   34      697.100        23.870        0.902       180.000 0
1 1    0   20   35      137.600        76.800        0.958       180.000 0
1 1    0   20   36      759.400        26.930        0.924         0.000 0
1 1    0   20   37      138.000        78.740        0.016       180.000 0
1 1    0   20   38      731.800        26.660        0.820       180.000 0
1 1    0   20   39      851.100        26.780        0.993       180.000 0
1 1    0   20   40      398.900        65.850        0.555       180.000 0
1 1    0   20   41      145.100        88.880        0.301       180.000 0
1 1    0   20   42      520.000        45.520        0.021       180.000 0
1 1    0   21    1      306.000        12.690        0.431       270.000 0
1 1    0   21    2      205.000        17.000        0.957        90.000 0
1 1    0   21    3      830.900        10.590        0.999       270.000 0
1 1    0   21    4     1023.500        12.010        1.000       270.000 0
1 1    0   21    5      199.100        18.430        1.000        90.000 0
1 1    0   21    6      514.500         9.750        1.000       270.000 0
1 1    0   21    7      109.700        38.280        0.282       270.000 0
1 1    0   21    8      985.700        11.960        0.952        90.000 0
1 1    0   21    9      465.400         9.720        1.000        90.000 1
1 1    0   21   10      340.300        12.560        1.000       270.000 0
1 1    0   21   11      304.200        14.580        1.000        90.000 1
1 1    0   21   12      160.300        33.510        0.965       270.000 0
1 1    0   21   13      666.900         9.810        1.000        90.000 1
1 1    0   21   14      378.400        12.920        0.972        90.000 0
1 1    0   21   15      441.600        13.530        1.000        90.000 0
1 1    0   21   16      785.400        11.120        1.000       270.000 0
1 1    0   21   17     1077.300        13.370        0.948        90.000 0
1 1    0   21   18      914.500        12.320        1.000       270.000 0
1 1    0   21   19     1165.900        15.770        1.000        90.000 0
1 1    0   21   20      663.400        13.140        0.999       270.000 0
1 1    0   21   21      309.400        25.100        0.304       270.000 0
1 1    0   21   22       66.500        45.130        0.814       270.000 1
1 1    0   21   23      288.600        27.350        0.995       270.000 0
1 1    0   21   24      717.000        19.230        1.000       270.000 0
1 1    0   21   25      764.100        16.320        1.000       270.000 0
1 1    0   21   26     1715.000        24.010        1.000       270.000 0
1 1    0   21   27      103.100        62.730        0.184       270.000 0
1 1    0   21   28      683.900        20.720        0.776        90.000 0
1 1    0   21   29     1092.100        29.810        0.999       270.000 0
1 1    0   21   30     1034.900        20.290        0.999        90.000 0
1 1    0   21   31      323.400        40.450        0.992        90.000 0
1 1    0   21   32     1117.400        27.800        1.000       270.000 1
1 1    0   21   33      358.400        38.590        0.528        90.000 0
1 1    0   21   34      850.600        23.660        1.000        90.000 0
1 1    0   21   35      167.000        96.700        0.596        90.000 0
1 1    0   21   36      137.200        82.300        0.747       270.000 0
1 1    0   21   37      368.400        53.050        0.512       270.000 0
1 1    0   21   38      117.200        75.390        0.528       270.000 0
1 1    0   21   39      188.000        91.630        0.522       270.000 0
1 1    0   21   40      281.500        91.880        0.740       270.000 0
1 1    0   21   41      176.800       100.450        0.872       270.000 0
1 1    0   22    0     1735.800        23.360        0.999       180.000 0
1 1    0   22    1      356.400        11.300        1.000         0.000 1
1 1    0   22    2      450.000         9.670        1.000         0.000 0
1 1    0   22    3      181.400        22.930        0.922         0.000 0
1 1    0   22    4      955.200        11.610        1.000       180.000 0
1 1    0   22    5       64.300        39.710        0.257       180.000 0
1 1    0   22    6      855.600        10.070        0.289         0.000 0
1 1    0   22    7      403.600        11.200        0.996         0.000 0
1 1    0   22    8      388.800        12.490        1.000         0.000 0
1 1    0   22    9     1038.100        12.000        1.000         0.000 0
1 1    0   22   10     1041.000        12.490        1.000       180.000 0
1 1    0   22   11      216.400        23.330        1.000       180.000 0
1 1    0   22   12     1511.600        17.280        1.000       180.000 0
1 1    0   22   13      656.600        12.170        1.000       180.000 1
1 1    0   22   14      650.200        11.840        0.451       180.000 0
1 1    0   22   15      662.800        11.570        1.000       180.000 0
1 1    0   22   16      296.200        19.800        0.973       180.000 0
1 1    0   22   17      357.800        21.410        0.360       180.000 1
1 1    0   22   18      439.600        20.730        0.999       180.000 0
1 1    0   22   19     1336.800        19.660        1.000       180.000 0
1 1    0   22   20      431.900        21.450        1.000       180.000 0
1 1    0   22   21     1138.700        21.050        1.000       180.000 0
1 1    0   22   22      912.700        16.950        0.998       180.000 0
1 1    0   22   23     1972.100        25.870        0.789       180.000 1
1 1    0   22   24     1084.400        18.030        0.379       180.000 1
1 1    0   22   25      260.500        52.090        0.240         0.000 0
1 1    0   22   26      124.100        64.350        0.728       180.000 0
1 1    0   22   27      184.500        62.320        0.999       180.000 1
1 1    0   22   28      665.000        18.010        0.369       180.000 0
1 1    0   22   29      116.500        65.490        0.837       180.000 0
1 1    0   22   30      143.400        72.640        0.401       180.000 0
1 1    0   22   31      109.100        65.320        0.018         0.000 0
1 1    0   22   32      388.200        37.770        0.725       180.000 0
1 1    0   22   33      371.900        37.120        0.990         0.000 0
1 1    0   22   34      495.900        31.520        0.298         0.000 1
1 1    0   22   35      125.700        77.940        0.931         0.000 0
1 1    0   22   36     1082.000        30.760        1.000       180.000 0
1 1    0   22   37      528.500        40.690        0.704         0.000 0
1 1    0   22   38      161.800        91.140        0.192         0.000 0
1 1    0   22   39      512.400        46.620        1.000         0.000 0
1 1    0   22   40      416.900        58.910        0.948         0.000 0
1 1    0   23    1     1131.400        11.910        1.000       270.000 1
1 1    0   23    2      165.300        29.350        0.272       270.000 0
1 1    0   23    3      529.100        10.740        0.996       270.000 0
1 1    0   23    4      339.000        16.480        0.920       270.000 1
1 1    0   23    5      735.100        11.090        0.952        90.000 0
1 1    0   23    6      798.700        12.190        1.000       270.000 0
1 1    0   23    7      491.900        12.350        1.000        90.000 0
1 1    0   23    8      409.300        15.490        1.000       270.000 0
1 1    0   23    9      362.100        17.770        0.939       270.000 0
1 1    0   23   10      718.400        10.760        1.000        90.000 0
1 1    0   23   11      270.600        22.790        0.966        90.000 0
1 1    0   23   12      248.600        26.230        1.000        90.000 0
1 1    0   23   13      102.100        53.350        0.356       270.000 0
1 1    0   23   14      755.900        12.770        0.897        90.000 0
1 1    0   23   15      863.500        15.270        1.000        90.000 0
1 1    0   23   16      785.800        12.570        0.993        90.000 0
1 1    0   23   17      107.700        59.610        0.476        90.000 0
1 1    0   23   18      445.900        20.540        1.000       270.000 1
1 1    0   23   19      110.200        61.140        0.997        90.000 0
1 1    0   23   20      845.200        15.170        0.998        90.000 0
1 1    0   23   21      510.900        20.050        1.000        90.000 0
1 1    0   23   22      130.400        64.040        0.262        90.000 0
1 1    0   23   23      100.500        61.840        0.246       270.000 1
1 1    0   23   24      849.800        17.820        0.997       270.000 0
1 1    0   23   25      198.800        70.820        1.000       270.000 0
1 1    0   23   26     1579.200        22.040        1.000       270.000 0
1 1    0   23   27      370.100        34.010        0.983       270.000 0
1 1    0   23   28      792.100        17.810        0.994       270.000 0
1 1    0   23   29       93.400        62.360        0.868       270.000 0
1 1    0   23   30     1296.300        21.120        1.000       270.000 0
1 1    0   23   31      678.000        23.520        1.000        90.000 0
1 1    0   23   32      426.900        36.500        1.000       270.000 0
1 1    0   23   33      101.600        66.160        0.913        90.000 0
1 1    0   23   34      179.300        84.780        0.075        90.000 0
1 1    0   23   35      447.400        37.770        1.000        90.000 0
1 1    0   23   36      250.900        78.980        0.424        90.000 0
1 1    0   23   37      545.100        38.930        0.942        90.000 0
1 1    0   23   38      271.700        98.860        0.048       270.000 1
1 1    0   23   39      139.700        88.200        0.118       270.000 0
1 1    0   24    0      146.200        54.400        0.989         0.000 0
1 1    0   24    1      889.200        10.510        1.000       180.000 0
1 1    0   24    2      371.100        14.760        0.467         0.000 0
1 1    0   24    3     1060.900        12.430        1.000       180.000 0
1 1    0   24    4      261.700        22.310        0.890       180.000 0
1 1    0   24    5      884.200        12.370        0.958         0.000 0
1 1    0   24    6      288.500        22.510        0.958         0.000 0
1 1    0   24    7      198.000        39.820        0.742       180.000 0
1 1    0   24    8      639.200        14.390        1.000         0.000 0
1 1    0   24    9      374.900        20.650        0.999       180.000 0
1 1    0   24   10       63.500        42.260        0.121         0.000 0
1 1    0   24   11      281.500        31.270        0.978         0.000 0
1 1    0   24   12       86.100        50.420        0.158       180.000 0
1 1    0   24   13      237.500        37.200        1.000       180.000 0
1 1    0   24   14      820.200        13.160        1.000         0.000 0
1 1    0   24   15      424.500        19.730        0.982         0.000 0
1 1    0   24   16      262.700        35.560        0.885       180.000 0
1 1    0   24   17      707.000        16.590        0.884       180.000 0
1 1    0   24   18      119.300        68.320        0.989       180.000 0
1 1    0   24   19      926.200        17.450        0.983         0.000 0
1 1    0   24   20      285.300        43.140        1.000       180.000 0
1 1    0   24   21      231.900        55.340        0.826       180.000 0
1 1    0   24   22      893.100        17.960        1.000         0.000 0
1 1    0   24   23      359.100        32.570        0.792       180.000 0
1 1    0   24   24      484.500        27.040        0.555         0.000 0
1 1    0   24   25      282.800        52.670        0.590         0.000 0
1 1    0   24   26      254.000        69.950        1.000         0.000 0
1 1    0   24   27      647.200        26.630        0.796       180.000 0
1 1    0   24   28     1021.000        21.760        0.973       180.000 0
1 1    0   24   29      155.000        83.260        0.523         0.000 0
1 1    0   24   30      471.900        36.650        0.993       180.000 0
1 1    0   24   31      256.700        72.750        0.988       180.000 0
1 1    0   24   32      106.500        70.360        0.004       180.000 0
1 1    0   24   33      238.400        91.130        0.541         0.000 0
1 1    0   24   34     1440.000        27.420        1.000       180.000 0
1 1    0   24   35      189.900        89.640        0.251       180.000 0
1 1    0   24   36      785.100        30.170        0.998       180.000 0
1 1    0   25    1      756.000        12.030        1.000       270.000 0
1 1    0   25    2     1104.200        13.500        0.939       270.000 0
1 1    0   25    3      160.800        49.390        0.991       270.000 0
1 1    0   25    4     1410.700        16.590        0.999       270.000 0
1 1    0   25    5      731.500        12.840        1.000       270.000 0
1 1    0   25    6     1037.500        13.920        0.430        90.000 0
1 1    0   25    7      431.100        17.890        1.000       270.000 0
1 1    0   25    8      329.800        26.260        1.000        90.000 1
1 1    0   25    9      517.400        18.750        1.000        90.000 0
1 1    0   25   10      904.900        13.520        1.000       270.000 0
1 1    0   25   11      119.900        63.680        0.419       270.000 0
1 1    0   25   12      252.300        33.620        1.000        90.000 0
1 1    0   25   13      878.700        15.650        1.000        90.000 0
1 1    0   25   14      211.600        56.370        0.998       270.000 0
1 1    0   25   15      389.600        27.440        0.390        90.000 0
1 1    0   25   16      316.400        34.740        0.986       270.000 0
1 1    0   25   17      114.000        65.730        0.007        90.000 1
1 1    0   25   18      320.800        37.750        0.462       270.000 0
1 1    0   25   19      845.300        19.660        0.996       270.000 0
1 1    0   25   20      226.400        63.150        0.654        90.000 0
1 1    0   25   21      660.200        24.420        0.587       270.000 0
1 1    0   25   22      271.800        54.570        0.131        90.000 0
1 1    0   25   23      149.800        73.910        0.150       270.000 0
1 1    0   25   24      129.100        74.230        0.998       270.000 0
1 1    0   25   25      678.900        29.040        0.990        90.000 0
1 1    0   25   26     1116.200        22.580        1.000       270.000 0
1 1    0   25   27      109.900        69.130        0.907        90.000 0
1 1    0   25   28      133.000        77.110        0.045        90.000 0
1 1    0   25   29      687.300        30.480        1.000       270.000 0
1 1    0   25   30      125.000        76.890        0.340        90.000 1
1 1    0   25   31      176.100        87.640        0.216        90.000 0
1 1    0   25   32      242.100        82.470        0.611       270.000 0
1 1    0   25   33      701.300        28.130        0.915        90.000 0
1 1    0   25   34      389.300        52.700        0.644        90.000 0
1 1    0   26    0      700.100        18.000        0.697         0.000 0
1 1    0   26    1      116.600        54.630        0.394         0.000 0
1 1    0   26    2      179.900        53.820        0.756         0.000 1
1 1    0   26    3      277.600        28.500        0.602         0.000 0
1 1    0   26    4      205.800        46.000        0.997         0.000 0
1 1    0   26    5      468.600        19.240        0.966         0.000 0
1 1    0   26    6      146.300        62.460        0.106         0.000 0
1 1    0   26    7     1070.400        17.110        0.809         0.000 0
1 1    0   26    8     1492.800        17.730        1.000       180.000 0
1 1    0   26    9     1134.700        17.440        1.000       180.000 0
1 1    0   26   10      148.900        67.950        0.933       180.000 0
1 1    0   26   11      327.800        30.120        0.948       180.000 0
1 1    0   26   12      974.800        15.760        1.000         0.000 0
1 1    0   26   13      117.100        63.350        0.546       180.000 0
1 1    0   26   14      383.900        30.990        1.000       180.000 0
1 1    0   26   15       81.000        55.430        0.396         0.000 0
1 1    0   26   16     1191.000        19.890        1.000         0.000 0
1 1    0   26   17     1052.900        18.700        0.999       180.000 0
1 1    0   26   18      680.900        23.460        1.000         0.000 0
1 1    0   26   19      135.400        75.620        0.749       180.000 0
1 1    0   26   20      536.700        28.070        1.000       180.000 0
1 1    0   26   21     1117.100        24.580        1.000       180.000 0
1 1    0   26   22      485.300        33.170        0.984       180.000 0
1 1    0   26   23      315.800        64.630        0.994       180.000 0
1 1    0   26   24      124.700        73.890        0.081         0.000 0
1 1    0   26   25      824.300        30.180        1.000       180.000 1
1 1    0   26   26     1834.900        25.080        1.000       180.000 0
1 1    0   26   27      371.500        58.520        0.999       180.000 1
1 1    0   26   28      330.500        61.680        0.996       180.000 0
1 1    0   26   29      418.100        46.100        0.933         0.000 0
1 1    0   26   30      443.800        45.950        0.638         0.000 0
1 1    0   26   31      488.800        44.330        0.299         0.000 0
1 1    0   27    1     1737.700        17.020        1.000       270.000 0
1 1    0   27    2      216.700        44.190        0.264        90.000 1
1 1    0   27    3      136.900        63.220        1.000        90.000 0
1 1    0   27    4      564.900        19.490        0.969        90.000 0
1 1    0   27    5     1302.400        16.180        1.000        90.000 0
1 1    0   27    6      285.000        40.370        0.984       270.000 0
1 1    0   27    7     1575.800        17.780        1.000       270.000 0
1 1    0   27    8      109.600        62.380        0.516        90.000 0
1 1    0   27    9      550.600        20.440        0.999       270.000 0
1 1    0   27   10     1300.300        18.060        1.000       270.000 0
1 1    0   27   11      262.700        49.340        0.561        90.000 0
1 1    0   27   12      709.500        18.160        1.000       270.000 0
1 1    0   27   13      107.400        63.870        0.987        90.000 0
1 1    0   27   14      770.400        19.440        0.999        90.000 0
1 1    0   27   15     1511.200        18.240        1.000        90.000 0
1 1    0   27   16      823.600        20.550        1.000       270.000 0
1 1    0   27   17     1050.300        21.820        1.000        90.000 0
1 1    0   27   18      337.700        54.840        0.747       270.000 0
1 1    0   27   19      572.700        31.570        0.994        90.000 0
1 1    0   27   20      642.200        27.540        1.000       270.000 0
1 1    0   27   21     1538.500        23.340        1.000        90.000 0
1 1    0   27   22       84.200        59.040        0.416       270.000 0
1 1    0   27   23      379.800        47.420        1.000        90.000 0
1 1    0   27   24      713.800        28.050        1.000       270.000 0
1 1    0   27   25      312.300        68.410        0.776       270.000 0
1 1    0   27   26      232.800        62.000        0.945        90.000 1
1 1    0   27   27      274.100        82.080        0.858       270.000 0
1 1    0   28    0      852.800        20.290        1.000       180.000 0
1 1    0   28    1       74.800        50.020        0.354       180.000 0
1 1    0   28    2      244.100        47.610        0.857         0.000 0
1 1    0   28    3      129.400        66.720        0.002         0.000 0
1 1    0   28    4      449.500        27.170        0.782         0.000 0
1 1    0   28    5     1217.300        18.170        1.000       180.000 0
1 1    0   28    6     1251.200        16.540        1.000       180.000 0
1 1    0   28    7      350.100        39.110        0.587       180.000 0
1 1    0   28    8      715.500        19.120        1.000       180.000 0
1 1    0   28    9      861.700        17.360        0.996         0.000 1
1 1    0   28   10     1232.100        16.800        1.000         0.000 0
1 1    0   28   11      314.700        41.120        1.000         0.000 0
1 1    0   28   12      843.900        18.480        0.746         0.000 1
1 1    0   28   13      466.700        37.460        0.999         0.000 0
1 1    0   28   14      855.000        19.340        1.000         0.000 0
1 1    0   28   15       84.900        58.660        0.667       180.000 0
1 1    0   28   16      757.800        24.390        1.000         0.000 1
1 1    0   28   17      426.300        48.490        0.996         0.000 1
1 1    0   28   18      169.800        85.720        0.822         0.000 0
1 1    0   28   19     1381.200        22.810        1.000         0.000 0
1 1    0   28   20     1843.900        25.840        1.000       180.000 1
1 1    0   28   21      128.300        78.660        0.832         0.000 0
1 1    0   28   22       94.500        65.710        0.114       180.000 0
1 1    0   28   23       86.800        61.700        0.083         0.000 0
1 1    0   29    1      256.700        54.010        0.294        90.000 0
1 1    0   29    2      412.300        32.260        0.999       270.000 1
1 1    0   29    3      400.500        34.670        0.871        90.000 0
1 1    0   29    4     1006.900        17.220        1.000       270.000 0
1 1    0   29    5      540.800        26.090        1.000        90.000 0
1 1    0   29    6      597.600        23.620        0.670       270.000 0
1 1    0   29    7     1050.400        17.240        1.000        90.000 0
1 1    0   29    8      636.600        23.320        1.000       270.000 0
1 1    0   29    9      157.400        76.830        0.299        90.000 0
1 1    0   29   10      940.800        19.370        1.000        90.000 0
1 1    0   29   11     1142.000        18.360        1.000        90.000 0
1 1    0   29   12      906.300        23.060        1.000        90.000 1
1 1    0   29   13     1103.400        18.640        1.000        90.000 0
1 1    0   29   14      126.200        74.360        0.005       270.000 0
1 1    0   29   15      431.700        43.130        0.987        90.000 0
1 1    0   29   16      838.300        22.400        0.999       270.000 0
1 1    0   29   17      111.400        72.950        0.239        90.000 0
1 1    0   29   18     1264.400        22.730        1.000       270.000 0
1 1    0   30    0      371.300        52.780        0.755         0.000 0
1 1    0   30    1      204.200        75.790        0.015         0.000 0
1 1    0   30    2      498.000        30.650        0.998         0.000 0
1 1    0   30    3      507.200        34.030        0.999       180.000 0
1 1    0   30    4      501.500        31.290        0.947         0.000 0
1 1    0   30    5     1403.300        18.440        1.000       180.000 0
1 1    0   30    6     1178.900        21.420        1.000         0.000 0
1 1    0   30    7      716.700        26.670        1.000       180.000 0
1 1    0   30    8     1022.200        20.060        1.000         0.000 0
1 1    0   30    9      733.800        23.830        0.861         0.000 0
1 1    1    0    4     1457.700        30.970        0.065         0.000 0
1 1    1    0    6      122.900         3.520        0.893         0.000 0
1 1    1    0    7     2026.000        36.470        0.856       270.000 0
1 1    1    0    8      647.600        12.580        0.449       180.000 0
1 1    1    0    9      630.500        11.260        0.014        90.000 0
1 1    1    0   10      127.400         4.820        0.659       180.000 0
1 1    1    0   11      420.200         8.190        1.000       270.000 0
1 1    1    0   12     1095.400        18.150        0.950       180.000 0
1 1    1    0   13      686.900        12.890        0.945       270.000 0
1 1    1    0   14      403.100         9.060        0.833       180.000 0
1 1    1    0   15       83.600        10.830        1.000        90.000 0
1 1    1    0   16      615.000        12.830        0.919         0.000 1
1 1    1    0   17     1475.000        27.800        0.875       270.000 0
1 1    1    0   18      160.400        10.060        0.247         0.000 0
1 1    1    0   19      205.600         9.770        0.745       270.000 0
1 1    1    0   20     3140.400       120.020        1.000         0.000 0
1 1    1    0   23      255.500        12.520        0.155       270.000 0
1 1    1    0   24      213.500        10.900        0.517         0.000 0
1 1    1    0   25     1687.800        30.860        0.998       270.000 0
1 1    1    0   26     1184.400        23.460        0.999       180.000 0
1 1    1    0   27      545.400        11.730        0.035       270.000 0
1 1    1    0   28     1742.700        37.980        0.999       180.000 0
1 1    1    0   29      250.900        16.440        0.295        90.000 0
1 1    1    0   30      449.700        11.200        1.000       180.000 0
1 1    1    0   31     1948.400        36.150        1.000       270.000 0
1 1    1    0   32      536.200        11.310        0.033         0.000 0
1 1    1    0   33     1424.900        24.360        1.000       270.000 0
1 1    1    0   34     1686.200        44.810        0.999       180.000 1
1 1    1    0   35       48.200        33.490        0.999       270.000 0
1 1    1    0   36      673.800        17.350        1.000       180.000 0
1 1    1    0   37      336.800        21.070        0.284        90.000 0
1 1    1    0   38       78.700        48.000        0.996       180.000 0
1 1    1    0   39      137.600        48.880        1.000        90.000 0
1 1    1    0   40      319.900        18.820        1.000         0.000 0
1 1    1    0   41      843.500        17.470        1.000       270.000 0
1 1    1    0   42      607.100        13.760        1.000       180.000 0
1 1    1    0   43      370.200        19.540        0.514        90.000 0
1 1    1    0   44     1215.400        24.860        1.000         0.000 0
1 1    1    0   45      623.300        17.570        1.000        90.000 0
1 1    1    0   46      119.200        60.940        0.219       180.000 0
1 1    1    0   47      194.500        58.380        0.747       270.000 0
1 1    1    0   48      158.600        65.530        0.953         0.000 0
1 1    1    0   49      245.700        61.760        0.635        90.000 0
1 1    1    0   50      132.800        74.720        0.003       180.000 0
1 1    1    0   51       82.400        56.150        0.542        90.000 0
1 1    1    0   52      130.300        73.650        0.577         0.000 0
1 1    1    0   53       83.400        57.130        0.103       270.000 0
1 1    1    0   54      118.900        75.580        1.000         0.000 0
1 1    1    0   55       77.400        55.990        1.000       270.000 0
1 1    1    0   56      119.200        74.900        0.999         0.000 0
1 1    1    0   57      188.000        97.930        0.702        90.000 0
1 1    1    0   58      287.200        95.010        0.884         0.000 0
1 1    1    0   59      571.700        41.100        0.999        90.000 0
1 1    1    1    4     1639.300        28.090        0.955       208.900 0
1 1    1    1    5     2009.000        24.940        0.959       213.500 0
1 1    1    1    6     2120.300        25.960        0.884         5.500 0
1 1    1    1    7     2910.700        57.780        0.787       172.500 0
1 1    1    1    8      748.200        15.120        0.558        53.200 0
1 1    1    1    9     1218.300        14.790        0.748       104.100 0
1 1    1    1   10      616.100         8.570        0.743        23.300 0
1 1    1    1   11     1361.100        16.820        0.689       126.400 1
1 1    1    1   12     1627.000        20.810        0.890       179.100 0
1 1    1    1   13     1149.000        15.010        0.918        53.200 0
1 1    1    1   14     1250.900        16.990        0.928       137.300 0
1 1    1    1   15     2172.700        30.310        0.770       331.800 0
1 1    1    1   16      728.200         9.840        0.120       215.200 0
1 1    1    1   17      294.700         6.440        0.739       314.100 1
1 1    1    1   18     1059.200        14.110        0.917       243.100 1
1 1    1    1   19     1585.400        21.220        0.895       120.200 1
1 1    1    1   20     1011.600        14.560        0.697        71.300 0
1 1    1    1   21     1451.300        18.910        0.873       264.100 0
1 1    1    1   22      934.000        12.710        0.937       247.000 0
1 1    1    1   23     2082.100        29.280        0.945        97.600 0
1 1    1    1   24     1014.100        19.500        0.869        29.600 0
1 1    1    1   25     1960.200        27.630        0.957       311.000 0
1 1    1    1   26     1300.000        24.340        0.964       227.400 0
1 1    1    1   27      667.600         9.450        0.858       203.000 0
1 1    1    1   28      688.800        10.760        0.659       137.400 0
1 1    1    1   29     1541.600        22.020        0.955       177.200 0
1 1    1    1   30      680.300        11.460        0.925        55.000 1
1 1    1    1   31      646.900        10.680        0.946       128.900 0
1 1    1    1   32      668.000        12.530        0.906       286.400 0
1 1    1    1   33      549.400         8.270        0.927       190.300 0
1 1    1    1   34      218.000        12.700        0.941       293.300 0
1 1    1    1   35      677.400        10.830        0.870       268.000 0
1 1    1    1   36      276.000        11.720        0.890       182.700 0
1 1    1    1   37      488.600         8.870        0.904       155.900 0
1 1    1    1   38      131.400        24.880        0.813       116.800 1
1 1    1    1   39      400.800        10.210        0.941       161.100 0
1 1    1    1   40      558.500        10.420        0.489       312.700 0
1 1    1    1   41      289.500        17.240        0.866       305.800 0
1 1    1    1   42      230.600        28.300        0.160       324.700 0
1 1    1    1   43      853.200        14.630        0.754        57.200 0
1 1    1    1   44      148.600        36.980        0.338        31.200 0
1 1    1    1   45      266.200        24.990        0.896       105.500 0
1 1    1    1   46      567.000        12.100        0.905       331.600 0
1 1    1    1   47      190.500        35.680        0.508       151.400 0
1 1    1    1   48      130.200        37.860        0.388       225.600 0
1 1    1    1   49      678.400        14.270        0.865       233.400 0
1 1    1    1   50      577.800        18.520        0.934        55.500 0
1 1    1    1   51      829.100        14.250        0.866       151.900 0
1 1    1    1   52      688.800        17.830        0.920        10.400 0
1 1    1    1   53      175.900        45.730        0.840       123.800 0
1 1    1    1   54      388.500        33.950        0.856       193.200 0
1 1    1    1   55      462.400        27.810        0.852       113.600 0
1 1    1    1   56      129.500        43.370        0.656       218.900 0
1 1    1    1   57      175.500        52.080        0.408       320.200 0
1 1    1    1   58      236.200        52.660        0.477        60.900 0
1 1    1    1   59      182.500        55.030        0.360       195.000 0
1 1    1    2    0     1916.900        72.500        0.922       270.000 0
1 1    1    2    1     1774.700        24.400        0.767       299.100 0
1 1    1    2    2       12.600         5.410        0.890       260.000 0
1 1    1    2    3     1616.700        21.380        0.935       257.500 0
1 1    1    2    4      669.600        14.150        0.579       344.300 0
1 1    1    2    5      776.200        11.650        0.331        36.100 0
1 1    1    2    6     2152.400        41.070        0.648       230.400 0
1 1    1    2    7     1843.400        21.240        0.796       229.100 0
1 1    1    2    8     2121.700        24.730        0.857       107.600 1
1 1    1    2    9      756.000        12.780        0.570       321.700 1
1 1    1    2   10      792.000        10.630        0.445       104.200 0
1 1    1    2   11     1786.500        24.150        0.465       164.400 0
1 1    1    2   12      433.400         8.230        0.828       204.500 0
1 1    1    2   13     1355.500        18.830        0.830        71.900 0
1 1    1    2   14     1966.800        24.140        0.869       171.400 0
1 1    1    2   15      676.900        11.860        0.889       280.400 0
1 1    1    2   16     1869.000        25.600        0.860       328.600 0
1 1    1    2   17     1116.700        16.240        0.581       287.300 0
1 1    1    2   18      808.600        10.580        0.792       286.000 0
1 1    1    2   19      639.900        10.190        0.773         4.900 0
1 1    1    2   20     1121.300        15.460        0.917       158.900 0
1 1    1    2   21      120.500        13.280        0.514       273.800 0
1 1    1    2   22     1561.600        24.770        0.933        12.700 0
1 1    1    2   23     1818.800        26.360        0.953       280.500 0
1 1    1    2   24      982.400        12.870        0.881       101.500 0
1 1    1    2   25     2084.100        29.910        0.981       237.300 0
1 1    1    2   26      932.700        20.990        0.943        92.800 1
1 1    1    2   27      624.800         9.390        0.922       215.000 0
1 1    1    2   28      584.200        10.710        0.317        99.700 0
1 1    1    2   29      343.300         7.490        0.855       149.500 0
1 1    1    2   30      836.000        12.230        0.938       294.900 0
1 1    1    2   31      609.800         9.440        0.900        33.900 1
1 1    1    2   32      525.600         9.840        0.809       339.400 0
1 1    1    2   33      707.100        10.930        0.934       227.000 1
1 1    1    2   34      440.800        12.260        0.973       130.300 0
1 1    1    2   35      700.100        10.620        0.947       359.700 0
1 1    1    2   36      265.100        11.940        0.894       179.900 0
1 1    1    2   37      105.000        23.620        0.576       173.200 0
1 1    1    2   38      406.600        13.250        0.853       328.100 0
1 1    1    2   39      492.200        10.480        0.952       211.600 0
1 1    1    2   40      442.200        10.260        0.652       189.200 0
1 1    1    2   41      295.100        15.310        0.466        76.300 0
1 1    1    2   42      365.400        14.370        0.966        53.100 0
1 1    1    2   43      488.400        13.420        0.843       318.500 0
1 1    1    2   44      658.400        13.580        0.927        74.000 0
1 1    1    2   45      326.800        19.570        0.858       264.900 0
1 1    1    2   46      144.800        37.430        0.789        21.100 0
1 1    1    2   47      405.200        20.550        0.899       187.700 0
1 1    1    2   48      540.800        19.540        0.790        63.800 0
1 1    1    2   49      127.200        38.660        0.671         9.700 0
1 1    1    2   50      465.900        25.310        0.855       295.400 0
1 1    1    2   51      804.200        15.310        0.862        91.700 0
1 1    1    2   52      133.000        42.160        0.376       306.800 0
1 1    1    2   53      173.400        44.340        0.669       263.200 0
1 1    1    2   54      158.300        47.730        0.329       283.600 0
1 1    1    2   55      206.000        60.240        0.714        97.900 0
1 1    1    2   56      150.800        47.470        0.196        41.800 0
1 1    1    2   57      283.300        50.290        0.602       150.200 0
1 1    1    2   58      166.200        50.260        0.598       156.500 0
1 1    1    2   59      261.500        69.090        0.785       272.100 0
1 1    1    3    0      436.800         7.860        0.985       270.000 0
1 1    1    3    1     1678.300        20.940        0.792       169.300 0
1 1    1    3    2     2101.900        26.610        0.838       208.000 0
1 1    1    3    3     1698.100        19.740        0.664       265.600 0
1 1    1    3    4     2438.400        27.860        0.924       206.000 0
1 1    1    3    5     1043.300        15.120        0.797        49.400 0
1 1    1    3    6      581.800         9.190        0.563       266.200 0
1 1    1    3    7     1357.900        16.510        0.344        56.900 0
1 1    1    3    8     1205.900        23.400        0.786       280.100 0
1 1    1    3    9     1748.700        28.060        0.838       217.400 0
1 1    1    3   10     1450.000        22.920        0.492        87.000 0
1 1    1    3   11     1132.100        13.990        0.469       235.700 0
1 1    1    3   12     1709.300        21.210        0.398        28.700 0
1 1    1    3   13      727.500        13.400        0.883       113.900 0
1 1    1    3   14      740.400        10.710        0.889        99.400 0
1 1    1    3   15     1602.500        20.930        0.806       213.000 0
1 1    1    3   16     2385.700        37.980        0.955        57.900 0
1 1    1    3   17     1746.300        37.000        0.880       233.800 0
1 1    1    3   18      540.100         7.520        0.929       327.400 0
1 1    1    3   19     1629.500        22.040        0.917       261.300 0
1 1    1    3   20      686.700         9.850        0.907         3.900 0
1 1    1    3   21      802.700        12.140        0.831       117.800 0
1 1    1    3   22     1495.600        20.970        0.965        42.500 0
1 1    1    3   23     1990.200        38.760        0.973       262.000 0
1 1    1    3   24      542.000         8.660        0.373        19.000 0
1 1    1    3   25      765.700        13.370        0.924       326.600 0
1 1    1    3   26     1026.500        13.720        0.887       184.200 1
1 1    1    3   27      853.500        12.420        0.949         6.100 0
1 1    1    3   28     1236.100        18.150        0.944       183.600 0
1 1    1    3   29      909.000        14.570        0.943        63.100 0
1 1    1    3   30      551.000        10.180        0.837       236.400 0
1 1    1    3   31      471.800         8.550        0.947       228.400 0
1 1    1    3   32      470.300         8.870        0.817       153.000 0
1 1    1    3   33      204.700        18.120        0.627       165.000 0
1 1    1    3   34      877.300        13.530        0.933       218.400 0
1 1    1    3   35      668.800        10.770        0.903       191.300 0
1 1    1    3   36      346.800         9.980        0.598       197.300 0
1 1    1    3   37      432.600        10.710        0.925       187.400 0
1 1    1    3   38      159.800        23.110        0.785       343.200 0
1 1    1    3   39      486.100        10.390        0.515       174.800 0
1 1    1    3   40      409.700        11.260        0.828        86.400 0
1 1    1    3   41      269.100        17.970        0.850       163.000 0
1 1    1    3   42      232.200        25.910        0.637       343.300 0
1 1    1    3   43      102.600        30.520        0.602       325.200 0
1 1    1    3   44      161.300        32.920        0.768       262.300 0
1 1    1    3   45      456.000        15.150        0.754        75.600 0
1 1    1    3   46      126.200        35.610        0.643       253.600 0
1 1    1    3   47      639.000        13.530        0.908        73.200 0
1 1    1    3   48      500.600        15.770        0.551        17.900 0
1 1    1    3   49      118.700        36.350        0.794         9.900 0
1 1    1    3   50      549.000        21.820        0.900       125.600 0
1 1    1    3   51      204.600        46.320        0.813        70.400 1
1 1    1    3   52      221.400        47.710        0.172       217.400 0
1 1    1    3   53      431.200        29.640        0.779        96.100 0
1 1    1    3   54      181.000        52.170        0.777        52.100 1
1 1    1    3   55      441.700        30.740        0.755       258.500 0
1 1    1    3   56      182.800        52.140        0.440       345.500 0
1 1    1    3   57      188.300        54.340        0.388       202.700 0
1 1    1    3   58      208.400        57.610        0.737       191.600 0
1 1    1    3   59      263.100        68.070        0.713       175.000 0
1 1    1    4    0     2261.400        37.650        1.000       270.000 0
1 1    1    4    1     1352.300        13.540        0.292       208.800 0
1 1    1    4    2      443.100         4.670        0.362       252.800 1
1 1    1    4    3       10.800         4.600        0.889       317.600 0
1 1    1    4    4     1497.800        16.450        0.686       247.200 0
1 1    1    4    5     1276.100        13.860        0.367       172.900 0
1 1    1    4    6     2240.900        26.000        0.326       160.100 0
1 1    1    4    7      539.400         9.940        0.090        99.700 0
1 1    1    4    8      588.800         7.740        0.291       336.500 0
1 1    1    4    9     1192.600        16.350        0.939       126.900 0
1 1    1    4   10     1133.500        15.170        0.793       161.800 0
1 1    1    4   11     1439.500        19.070        0.947       332.800 0
1 1    1    4   12      448.700         7.850        0.640        56.300 0
1 1    1    4   13     1362.800        26.490        0.948       211.200 0
1 1    1    4   14     2104.900        46.920        0.876       345.900 0
1 1    1    4   15      920.000        11.130        0.824       281.000 0
1 1    1    4   16     1143.700        15.680        0.771       190.100 0
1 1    1    4   17     1312.000        19.220        0.961       201.500 0
1 1    1    4   18     1269.200        20.720        0.902       179.800 0
1 1    1    4   19     2357.200        48.750        0.955       118.400 0
1 1    1    4   20      739.100        16.430        0.365       298.800 0
1 1    1    4   21     1813.000        34.950        0.919        49.300 0
1 1    1    4   22     1815.800        81.540        0.931       273.700 0
1 1    1    4   23     1545.900        22.550        0.961       227.700 0
1 1    1    4   24      448.700         7.660        0.932       350.800 0
1 1    1    4   25      906.400        13.240        0.895       154.600 0
1 1    1    4   26     1521.400        21.340        0.946       113.200 0
1 1    1    4   27      281.700         8.540        0.887       163.800 0
1 1    1    4   28      423.700         8.010        0.937       345.600 0
1 1    1    4   29     1369.100        17.810        0.946       101.000 0
1 1    1    4   30      764.800        10.150        0.958        62.500 0
1 1    1    4   31      875.400        13.150        0.962       160.300 0
1 1    1    4   32      231.300        12.390        0.865        58.700 1
1 1    1    4   33      299.100        10.070        0.905       321.400 0
1 1    1    4   34      331.300         9.540        0.841       160.100 0
1 1    1    4   35      482.300        10.060        0.912       266.400 0
1 1    1    4   36      476.900         9.500        0.960       243.500 0
1 1    1    4   37      749.600        12.280        0.945        41.300 0
1 1    1    4   38      397.100        10.410        0.777       248.700 0
1 1    1    4   39      412.900        11.820        0.835        27.900 1
1 1    1    4   40      314.700        16.550        0.132       115.800 1
1 1    1    4   41      328.600        15.070        0.893       117.100 0
1 1    1    4   42      191.400        27.300        0.404       261.600 0
1 1    1    4   43      262.500        22.440        0.851        78.200 0
1 1    1    4   44      307.700        18.570        0.880        54.600 1
1 1    1    4   45      115.800        32.960        0.573        38.200 1
1 1    1    4   46      141.600        38.360        0.299        26.100 0
1 1    1    4   47      269.900        26.190        0.697       313.700 0
1 1    1    4   48      506.100        16.180        0.722        77.600 0
1 1    1    4   49      808.800        13.860        0.939       227.200 0
1 1    1    4   50      158.600        42.240        0.084        44.900 1
1 1    1    4   51      203.300        44.490        0.440       134.800 0
1 1    1    4   52      697.200        16.740        0.962       240.100 0
1 1    1    4   53      164.300        45.650        0.251        93.400 0
1 1    1    4   54      196.400        49.370        0.207       354.800 0
1 1    1    4   55      246.400        53.290        0.511       215.900 0
1 1    1    4   56      274.500        64.180        0.431        98.400 0
1 1    1    4   57      209.600        60.590        0.330       347.100 0
1 1    1    4   58      468.300        55.690        0.931       319.600 0
1 1    1    4   59      156.900        52.390        0.208       269.500 0
1 1    1    5    0      388.100         5.230        0.996       270.000 0
1 1    1    5    1     1488.700        19.320        0.847       216.700 0
1 1    1    5    2     1559.900        14.450        0.674       169.400 0
1 1    1    5    3     1320.000        17.850        0.720        57.800 0
1 1    1    5    4     1372.300        13.580        0.355       114.900 0
1 1    1    5    5     1098.100        11.740        0.292        20.500 0
1 1    1    5    6      962.300         9.970        0.376       202.900 0
1 1    1    5    7     1048.300        12.010        0.900       296.200 1
1 1    1    5    8     2221.000        29.040        0.494       217.400 0
1 1    1    5    9      754.700        11.150        0.881       296.700 0
1 1    1    5   10     1275.400        16.670        0.409        57.800 0
1 1    1    5   11     2203.500        27.400        0.867       188.300 0
1 1    1    5   12     1100.600        15.470        0.484       111.600 0
1 1    1    5   13     1534.600        19.850        0.822       166.700 0
1 1    1    5   14      611.100         8.180        0.755       151.400 0
1 1    1    5   15     1234.300        14.940        0.865       263.000 0
1 1    1    5   16     1497.600        16.820        0.937        34.500 0
1 1    1    5   17     1960.700        30.990        0.938       251.800 0
1 1    1    5   18      801.300        15.190        0.885       242.900 0
1 1    1    5   19      468.000        10.150        0.713       113.400 0
1 1    1    5   20     1916.400        23.570        0.964       204.900 0
1 1    1    5   21     1559.200        21.780        0.936       171.300 0
1 1    1    5   22     2058.300        32.170        0.876       153.500 0
1 1    1    5   23     1010.200        12.610        0.466       261.000 0
1 1    1    5   24     1102.400        14.130        0.901        13.900 0
1 1    1    5   25      931.500        17.850        0.838       159.400 1
1 1    1    5   26     1529.500        28.470        0.945        59.300 0
1 1    1    5   27      460.400        10.350        0.936       306.900 0
1 1    1    5   28     1995.300        27.270        0.974       179.200 0
1 1    1    5   29      880.900        13.610        0.943       133.600 0
1 1    1    5   30      398.400         9.050        0.636       344.400 0
1 1    1    5   31      332.100         8.770        0.438         8.900 0
1 1    1    5   32       88.300        23.460        0.410       339.600 1
1 1    1    5   33      589.700         9.240        0.822       338.600 0
1 1    1    5   34      318.800        10.120        0.816       264.100 0
1 1    1    5   35      318.400        11.860        0.927        73.900 0
1 1    1    5   36      388.200        10.980        0.917       206.600 0
1 1    1    5   37      914.000        23.400        0.966       156.100 0
1 1    1    5   38      218.800        18.080        0.586       333.800 0
1 1    1    5   39      111.500        28.320        0.239       313.700 0
1 1    1    5   40      105.700        28.670        0.398        14.300 0
1 1    1    5   41      467.400        11.600        0.573       124.200 0
1 1    1    5   42      867.300        11.880        0.941       144.100 0
1 1    1    5   43      330.500        17.460        0.848        93.500 0
1 1    1    5   44      329.900        19.160        0.380       112.600 0
1 1    1    5   45      884.000        12.030        0.821       171.600 0
1 1    1    5   46      947.000        12.440        0.946       348.200 0
1 1    1    5   47      892.700        12.220        0.926       328.400 0
1 1    1    5   48      215.800        38.540        0.850        44.200 0
1 1    1    5   49      371.500        25.700        0.838       137.800 0
1 1    1    5   50      245.100        39.600        0.282       253.500 0
1 1    1    5   51      379.300        27.050        0.804        72.900 1
1 1    1    5   52      603.300        19.630        0.891       246.800 1
1 1    1    5   53      228.800        48.860        0.732       268.300 1
1 1    1    5   54      133.700        44.380        0.553       107.500 0
1 1    1    5   55      503.200        28.070        0.937       111.100 1
1 1    1    5   56      277.300        51.550        0.537       261.500 0
1 1    1    5   57      188.200        60.710        0.488        45.600 0
1 1    1    5   58      262.400        74.080        0.283       229.600 0
1 1    1    6    0     2226.600        28.400        1.000        90.000 1
1 1    1    6    1      948.400         8.880        0.792       255.500 1
1 1    1    6    2      260.200         2.890        0.939        47.500 0
1 1    1    6    3     1420.800        25.530        0.956       169.500 0
1 1    1    6    4     1668.700        14.940        0.902        59.400 0
1 1    1    6    5      910.800         8.790        0.927       198.200 0
1 1    1    6    6      721.400         7.000        0.674        41.300 0
1 1    1    6    7      755.700         8.220        0.818       155.500 0
1 1    1    6    8      373.400         4.340        0.464        90.500 0
1 1    1    6    9      363.700         4.620        0.847       164.100 0
1 1    1    6   10     1770.600        21.060        0.813       247.100 0
1 1    1    6   11     1206.400        16.990        0.722        11.000 0
1 1    1    6   12     1475.500        19.500        0.861       323.200 0
1 1    1    6   13     2103.400        26.880        0.889        74.100 0
1 1    1    6   14      686.100         8.360        0.852       269.100 0
1 1    1    6   15     1518.500        19.140        0.913       338.700 0
1 1    1    6   16     1220.400        17.720        0.923        31.600 0
1 1    1    6   17     1448.400        18.240        0.937        96.400 0
1 1    1    6   18     2367.000        28.610        0.972        53.900 0
1 1    1    6   19     1082.800        13.940        0.883        82.400 0
1 1    1    6   20     1329.100        16.910        0.920       258.300 0
1 1    1    6   21      886.000        11.880        0.950         2.700 0
1 1    1    6   22     2533.700        54.680        0.977       321.200 0
1 1    1    6   23     1058.500        22.890        0.945       144.800 0
1 1    1    6   24      255.000         8.410        0.939       354.900 0
1 1    1    6   25      720.500        10.290        0.947       137.600 0
1 1    1    6   26      793.400        13.300        0.959       119.000 0
1 1    1    6   27     1802.600        25.640        0.938        50.200 0
1 1    1    6   28      919.200        12.270        0.967        79.300 0
1 1    1    6   29      193.700        18.880        0.852        59.600 0
1 1    1    6   30      244.800        16.380        0.894        63.800 0
1 1    1    6   31     1033.200        12.060        0.945       220.100 0
1 1    1    6   32      130.600        21.600        0.884       351.500 0
1 1    1    6   33      493.300        10.190        0.926        34.500 1
1 1    1    6   34      666.500        10.870        0.177        42.800 0
1 1    1    6   35      793.000        11.930        0.940       356.200 1
1 1    1    6   36      410.100        11.300        0.742       207.500 0
1 1    1    6   37      343.000        12.560        0.770       349.700 0
1 1    1    6   38      648.100        10.100        0.951       245.200 0
1 1    1    6   39      310.100        14.660        0.644       241.300 0
1 1    1    6   40       92.500        28.820        0.346       347.500 0
1 1    1    6   41      203.700        26.520        0.238       359.700 0
1 1    1    6   42      576.600        12.640        0.519       309.500 0
1 1    1    6   43      217.600        27.840        0.908        41.800 0
1 1    1    6   44      215.300        29.640        0.591       208.600 0
1 1    1    6   45      227.300        30.030        0.897         4.600 0
1 1    1    6   46      364.400        19.890        0.908       314.600 0
1 1    1    6   47      496.500        16.580        0.183       225.100 0
1 1    1    6   48      364.300        23.100        0.438       169.700 1
1 1    1    6   49      322.400        29.230        0.302       277.300 1
1 1    1    6   50      175.600        43.550        0.548        83.300 0
1 1    1    6   51      195.400        46.280        0.447       307.400 0
1 1    1    6   52      202.000        47.520        0.132       256.700 0
1 1    1    6   53      520.000        26.770        0.820       245.200 1
1 1    1    6   54      264.500        47.180        0.418       183.100 0
1 1    1    6   55      440.800        34.910        0.860       255.200 0
1 1    1    6   56      199.500        88.640        0.306        88.500 0
1 1    1    6   57      213.900        66.320        0.217       161.100 0
1 1    1    6   58      350.800        81.280        0.789       318.800 0
1 1    1    7    0      206.900         3.570        1.000       270.000 0
1 1    1    7    1      992.400        13.290        0.942        62.000 0
1 1    1    7    2     1346.200        11.910        0.735       291.000 0
1 1    1    7    3     1126.900         9.850        0.807       143.300 0
1 1    1    7    4     1699.200        14.760        0.455       358.300 0
1 1    1    7    5      636.700         5.560        0.877       252.600 0
1 1    1    7    6     1195.100         9.990        0.775       273.900 0
1 1    1    7    7     1894.100        16.370        0.683        57.400 0
1 1    1    7    8      214.100         4.160        0.798       141.900 0
1 1    1    7    9     1555.500        16.140        0.665        75.000 0
1 1    1    7   10     1543.700        17.060        0.777        28.400 0
1 1    1    7   11     1892.000        24.030        0.954       187.300 0
1 1    1    7   12      448.600         5.980        0.890       152.200 0
1 1    1    7   13     1902.000        23.740        0.935        98.500 0
1 1    1    7   14      653.600         8.250        0.722       113.700 0
1 1    1    7   15     1075.500        13.830        0.960        63.900 0
1 1    1    7   16     2339.900        28.380        0.956        40.800 0
1 1    1    7   17     2022.400        32.340        0.955       263.000 0
1 1    1    7   18      891.900        11.410        0.816       187.600 0
1 1    1    7   19     2346.600        35.710        0.967       150.900 0
1 1    1    7   20     2273.900        82.950        0.961       125.100 0
1 1    1    7   22      716.300         9.250        0.807        41.400 0
1 1    1    7   23     1138.800        15.910        0.701       348.800 0
1 1    1    7   24      793.200        10.000        0.896        58.600 0
1 1    1    7   25     1574.700        25.700        0.962       210.000 0
1 1    1    7   26      921.300        15.110        0.925       215.000 0
1 1    1    7   27     1993.400        36.920        0.968       227.500 0
1 1    1    7   28      583.000         8.890        0.941       247.400 0
1 1    1    7   29      819.200        12.290        0.837        48.300 0
1 1    1    7   30     1019.000        15.470        0.957        98.100 0
1 1    1    7   31      736.900        12.370        0.969       282.600 0
1 1    1    7   32      182.800        18.150        0.920       253.700 0
1 1    1    7   33      950.900        18.820        0.922       221.300 0
1 1    1    7   34      543.200        14.300        0.872       190.000 0
1 1    1    7   35      595.700         9.610        0.820       130.900 0
1 1    1    7   36      351.200        11.790        0.746        99.300 0
1 1    1    7   37      748.300        10.580        0.871       258.700 0
1 1    1    7   38      378.700        15.240        0.841       115.900 0
1 1    1    7   39      222.800        24.150        0.986       155.000 0
1 1    1    7   40      627.200        12.210        0.822       179.700 0
1 1    1    7   41      267.400        22.440        0.976       191.100 0
1 1    1    7   42      562.600        12.710        0.804       279.800 0
1 1    1    7   43      146.900        37.530        0.417        85.200 0
1 1    1    7   44      329.500        21.180        0.583       288.400 0
1 1    1    7   45      456.000        15.810        0.904       289.500 0
1 1    1    7   46      611.900        15.250        0.442       316.800 0
1 1    1    7   47      493.800        17.130        0.617        55.100 0
1 1    1    7   48      147.000        38.430        0.186       245.800 0
1 1    1    7   49      522.200        18.740        0.644        65.900 0
1 1    1    7   50      493.200        21.630        0.786       204.800 0
1 1    1    7   51      134.400        43.710        0.428        39.500 0
1 1    1    7   52      528.700        24.910        0.865        53.300 0
1 1    1    7   53      250.300        46.630        0.641       222.900 0
1 1    1    7   54      173.000        49.390        0.381       352.700 0
1 1    1    7   55      263.400        62.890        0.584       102.700 0
1 1    1    7   56      258.200        68.160        0.687       167.300 0
1 1    1    7   57      215.800        68.070        0.181       235.200 1
1 1    1    7   58      242.400        98.060        0.567        10.300 0
1 1    1    8    0      601.500         7.960        0.521       270.000 0
1 1    1    8    1      360.900         3.290        0.643        49.900 1
1 1    1    8    2     1861.600        16.290        0.783       100.200 0
1 1    1    8    3     1717.000        14.490        0.941        25.200 0
1 1    1    8    4     2474.000        21.690        0.676       355.100 0
1 1    1    8    5      541.800         4.560        0.924       170.700 0
1 1    1    8    6     2806.100        23.490        0.951        57.600 0
1 1    1    8    7      835.600         7.370        0.900       123.700 0
1 1    1    8    8     1769.100        16.640        0.955       112.700 0
1 1    1    8    9      439.700         4.330        0.571       203.900 0
1 1    1    8   10      600.600         6.940        0.945       299.300 0
1 1    1    8   11     3406.200        35.850        0.969        71.600 0
1 1    1    8   12     1701.900        20.370        0.946       154.400 0
1 1    1    8   13     3700.500        74.230        0.982        59.600 0
1 1    1    8   14     1423.200        17.510        0.899        94.700 0
1 1    1    8   15     1365.100        15.650        0.929        68.100 0
1 1    1    8   16     1036.600        11.990        0.891        14.600 1
1 1    1    8   17     1366.400        20.050        0.971        65.000 0
1 1    1    8   18      604.200         8.910        0.756       125.600 0
1 1    1    8   19     1832.900        23.580        0.970        82.800 0
1 1    1    8   20      312.300         8.980        0.368       284.400 0
1 1    1    8   21     1025.700        12.370        0.851       351.000 0
1 1    1    8   22     1539.400        21.360        0.945        94.500 0
1 1    1    8   23     1038.500        14.340        0.688       107.600 0
1 1    1    8   24     1076.900        13.440        0.958        76.400 1
1 1    1    8   25     1309.800        17.390        0.976       156.100 1
1 1    1    8   26      541.000         8.670        0.758       140.700 0
1 1    1    8   27      404.100         7.770        0.894       289.900 0
1 1    1    8   28      219.000        12.090        0.912       238.800 0
1 1    1    8   29      371.800         9.280        0.572       142.600 0
1 1    1    8   30     1327.900        17.320        0.962       332.400 1
1 1    1    8   31      666.600        13.960        0.966       223.200 0
1 1    1    8   32      444.900        12.760        0.909       175.900 0
1 1    1    8   33      156.700        21.270        0.922       119.300 0
1 1    1    8   34      119.100        25.440        0.897        93.900 0
1 1    1    8   35      202.700        20.840        0.685        13.400 0
1 1    1    8   36      136.300        27.660        0.651       218.600 0
1 1    1    8   37      178.400        26.500        0.798       249.500 0
1 1    1    8   38      612.500        14.860        0.984         1.300 0
1 1    1    8   39      333.600        17.150        0.836       212.900 0
1 1    1    8   40      222.200        25.820        0.732       146.900 0
1 1    1    8   41      162.500        34.810        0.565       185.400 0
1 1    1    8   42      119.500        33.340        0.524       203.300 0
1 1    1    8   43      126.100        35.730        0.434       229.100 0
1 1    1    8   44      562.100        15.640        0.761       131.700 0
1 1    1    8   45      554.600        17.370        0.725       130.000 0
1 1    1    8   46      429.200        20.800        0.845       261.800 0
1 1    1    8   47      392.900        24.420        0.580        19.200 0
1 1    1    8   48      430.200        21.260        0.542       337.600 0
1 1    1    8   49      395.900        25.250        0.775         4.900 0
1 1    1    8   50      488.900        24.460        0.386       103.100 0
1 1    1    8   51      206.200        53.340        0.422       299.500 0
1 1    1    8   52      314.400        44.000        0.744       335.900 0
1 1    1    8   53      277.500        49.900        0.369       259.100 0
1 1    1    8   54      203.200        56.110        0.402        95.000 0
1 1    1    8   55      644.300        44.290        0.930        51.900 0
1 1    1    8   56      259.200        73.130        0.071       144.800 0
1 1    1    8   57      361.200        79.150        0.714       222.200 0
1 1    1    9    0     1538.700        20.710        0.997        90.000 1
1 1    1    9    1     1056.400         9.660        0.930         7.900 0
1 1    1    9    2      268.700         2.760        0.311       350.800 0
1 1    1    9    3     1659.700        13.950        0.950        53.700 0
1 1    1    9    4      435.400         4.140        0.866       201.800 1
1 1    1    9    5     2085.200        17.200        0.879       100.300 0
1 1    1    9    6     1581.900        13.120        0.774        82.200 0
1 1    1    9    7     2723.100        22.870        0.978        50.200 0
1 1    1    9    8     1258.600        10.280        0.845        94.700 0
1 1    1    9    9      898.200         8.020        0.941       275.800 0
1 1    1    9   10     1368.800        13.310        0.935       156.500 0
1 1    1    9   11     2311.100        21.540        0.972       161.100 0
1 1    1    9   12     1027.700        11.410        0.889       149.300 0
1 1    1    9   13     3047.500        32.640        0.983        69.700 0
1 1    1    9   14      682.500         9.640        0.455       132.600 1
1 1    1    9   15      553.800         6.940        0.746       249.100 0
1 1    1    9   16      959.000        11.910        0.891        24.900 0
1 1    1    9   17     1236.000        14.500        0.950       217.300 0
1 1    1    9   18     1639.800        19.720        0.952        95.600 0
1 1    1    9   19      887.800        11.820        0.928        90.200 0
1 1    1    9   20      928.500        13.310        0.601        20.500 0
1 1    1    9   21      818.100        10.520        0.642       137.700 0
1 1    1    9   22     1366.700        22.390        0.952       347.900 0
1 1    1    9   23     1517.500        19.660        0.972       214.100 0
1 1    1    9   24      373.200         7.800        0.397       225.800 0
1 1    1    9   25     1047.300        13.200        0.941       170.000 0
1 1    1    9   26      983.100        13.250        0.939        52.400 0
1 1    1    9   27     1067.700        12.720        0.966        75.600 0
1 1    1    9   28      256.700        10.810        0.769       104.400 0
1 1    1    9   29      506.000         7.940        0.968        44.600 0
1 1    1    9   30      549.300         9.030        0.973       250.600 0
1 1    1    9   31      595.700         9.280        0.869       294.100 0
1 1    1    9   32      411.700         9.180        0.960       149.700 0
1 1    1    9   33      133.800        27.130        0.816        70.200 0
1 1    1    9   34      818.200        10.610        0.949       136.100 0
1 1    1    9   35      323.600        17.650        0.575       222.700 0
1 1    1    9   36      646.600        15.190        0.903       122.600 0
1 1    1    9   37      132.200        30.990        0.407        97.600 0
1 1    1    9   38      127.100        30.930        0.614        87.000 0
1 1    1    9   39      125.500        33.060        0.663       243.800 0
1 1    1    9   40      215.300        28.620        0.630       136.400 0
1 1    1    9   41      498.200        14.430        0.931       234.400 0
1 1    1    9   42      597.600        16.930        0.877        90.100 0
1 1    1    9   43      327.900        30.700        0.699        82.400 0
1 1    1    9   44      703.700        13.900        0.902       326.600 0
1 1    1    9   45      172.900        40.900        0.575       105.400 0
1 1    1    9   46      354.300        24.260        0.792       326.600 0
1 1    1    9   47      213.000        47.880        0.309       187.500 0
1 1    1    9   48      445.800        25.870        0.389       274.200 0
1 1    1    9   49      536.200        27.090        0.861       284.400 0
1 1    1    9   50      403.800        31.330        0.669       327.700 0
1 1    1    9   51      271.200        46.980        0.042        54.600 0
1 1    1    9   52      146.600        45.140        0.711       327.600 0
1 1    1    9   53      191.200        54.300        0.706       122.100 1
1 1    1    9   54      214.200        65.120        0.569       127.900 0
1 1    1    9   55      536.600        67.710        0.804       240.400 0
1 1    1    9   56      430.900        70.940        0.781       118.600 0
1 1    1    9   57      227.300        98.170        0.180       153.700 0
1 1    1   10    0      455.900         5.720        0.696       270.000 0
1 1    1   10    1     1270.700        11.370        0.846        89.900 0
1 1    1   10    2     1905.600        16.280        0.921       310.000 0
1 1    1   10    3      736.400         6.600        0.636       308.400 0
1 1    1   10    4     1844.800        15.950        0.935       139.200 0
1 1    1   10    5      904.200         7.540        0.844       336.900 0
1 1    1   10    6     2271.000        18.380        0.919        93.300 0
1 1    1   10    7      721.200         7.680        0.919       209.700 0
1 1    1   10    8     2622.000        21.650        0.955       350.700 0
1 1    1   10    9     2040.800        17.120        0.951       103.400 0
1 1    1   10   10     1034.900         9.680        0.924       342.400 0
1 1    1   10   11     3216.700        37.210        0.980       101.300 0
1 1    1   10   12      972.700         9.640        0.914        31.000 0
1 1    1   10   13     1231.400        13.200        0.868       321.800 0
1 1    1   10   14      537.000         6.530        0.842       146.100 0
1 1    1   10   15     1044.600        11.790        0.736       200.400 0
1 1    1   10   16     2390.000        27.500        0.949       167.700 0
1 1    1   10   17      953.400        12.100        0.969       116.100 0
1 1    1   10   18      319.200         8.860        0.981       285.700 0
1 1    1   10   19     1452.800        16.980        0.931        42.300 0
1 1    1   10   20      833.300        11.520        0.960       111.900 0
1 1    1   10   21      408.300         7.910        0.635        46.300 0
1 1    1   10   22     1009.600        12.180        0.940       188.600 0
1 1    1   10   23      694.200         9.040        0.957       187.700 0
1 1    1   10   24      938.900        14.850        0.940        22.700 0
1 1    1   10   25      167.200        19.000        0.880       149.000 0
1 1    1   10   26      746.300        10.190        0.940        82.400 0
1 1    1   10   27     1471.400        19.020        0.971        39.100 0
1 1    1   10   28      386.000         9.430        0.926       202.800 0
1 1    1   10   29      619.000         9.560        0.952       208.500 0
1 1    1   10   30      323.200        11.000        0.901        38.300 0
1 1    1   10   31      536.800         8.850        0.987        77.800 0
1 1    1   10   32      327.700        12.260        0.952       204.700 0
1 1    1   10   33      148.400        24.790        0.515       100.500 0
1 1    1   10   34      586.000        10.670        0.926       318.800 0
1 1    1   10   35      236.900        21.110        0.838       348.000 0
1 1    1   10   36      553.600        11.510        0.916        94.700 1
1 1    1   10   37      521.400        10.830        0.969       299.900 0
1 1    1   10   38      419.500        12.780        0.381       307.400 0
1 1    1   10   39      139.800        36.140        0.407        35.800 0
1 1    1   10   40      171.700        39.860        0.535       152.800 0
1 1    1   10   41      241.600        30.650        0.704        24.700 0
1 1    1   10   42      386.400        18.240        0.790       144.700 0
1 1    1   10   43      552.900        15.900        0.939       164.800 0
1 1    1   10   44      129.800        37.360        0.850       331.600 0
1 1    1   10   45      317.200        27.210        0.888       213.800 0
1 1    1   10   46      464.600        26.150        0.455        32.200 1
1 1    1   10   47      655.500        23.300        0.675       147.600 0
1 1    1   10   48      387.500        31.420        0.644        80.300 0
1 1    1   10   49      415.600        27.400        0.868        62.200 0
1 1    1   10   50      316.700        44.820        0.739       233.200 0
1 1    1   10   51      615.700        26.070        0.951       193.400 1
1 1    1   10   52      147.700        48.680        0.485       146.500 0
1 1    1   10   53      475.400        67.810        0.884       108.800 0
1 1    1   10   54      215.000        94.710        0.115       306.300 0
1 1    1   10   55      242.800       101.930        0.504        74.300 1
1 1    1   10   56      233.400        71.140        0.319       186.200 0
1 1    1   11    0     2018.900        24.250        0.997        90.000 0
1 1    1   11    1     1465.300        12.770        0.927       325.100 1
1 1    1   11    2     1934.100        16.210        0.928       333.400 0
1 1    1   11    3     2308.300        19.910        0.975       200.100 0
1 1    1   11    4     3682.400        33.560        0.988        26.900 0
1 1    1   11    5      978.100        10.450        0.960       147.900 0
1 1    1   11    6      989.100         8.530        0.896         4.000 0
1 1    1   11    7     1213.300        10.590        0.968       126.900 0
1 1    1   11    8      413.600         4.810        0.907       298.300 0
1 1    1   11    9     1738.000        14.970        0.973       136.400 0
1 1    1   11   10     1742.300        14.040        0.961        60.200 0
1 1    1   11   11     1129.300        10.210        0.772       147.800 0
1 1    1   11   12     1904.200        21.790        0.978        41.800 0
1 1    1   11   13     2163.600        19.020        0.966        78.600 0
1 1    1   11   14     1668.200        17.380        0.915       326.100 0
1 1    1   11   15     1501.300        15.970        0.977       353.300 0
1 1    1   11   16      934.900         9.570        0.891       115.200 0
1 1    1   11   17     1772.600        18.540        0.975       211.100 1
1 1    1   11   18      911.400        14.810        0.971       206.400 0
1 1    1   11   19      364.500         6.540        0.907        28.900 0
1 1    1   11   20     1000.800        12.000        0.949       215.100 1
1 1    1   11   21      753.200         9.790        0.831       331.200 0
1 1    1   11   22      428.900         6.830        0.939       186.200 0
1 1    1   11   23      436.600         7.130        0.963       338.900 0
1 1    1   11   24      566.600         8.600        0.945       343.700 0
1 1    1   11   25      447.000         8.130        0.964       200.100 0
1 1    1   11   26      811.400        10.370        0.970       351.900 0
1 1    1   11   27      633.700         9.860        0.915       107.900 0
1 1    1   11   28      661.600         9.520        0.925       281.300 0
1 1    1   11   29      338.300        10.060        0.981        46.500 0
1 1    1   11   30      566.100         8.640        0.862       225.600 0
1 1    1   11   31      566.200        10.250        0.972        75.200 0
1 1    1   11   32      508.400         9.810        0.857         0.400 1
1 1    1   11   33      433.000        10.320        0.811         8.800 1
1 1    1   11   34      233.200        20.240        0.469       139.200 0
1 1    1   11   35      613.400        10.140        0.922       151.900 0
1 1    1   11   36      699.800        11.000        0.900        70.700 0
1 1    1   11   37      176.700        31.310        0.300       173.100 0
1 1    1   11   38      433.600        15.000        0.908        80.400 0
1 1    1   11   39      113.900        34.740        0.551        51.300 0
1 1    1   11   40      230.000        28.020        0.168        37.700 0
1 1    1   11   41      371.000        18.690        0.792       148.600 0
1 1    1   11   42      235.900        31.520        0.858       348.300 0
1 1    1   11   43      281.100        31.870        0.193       176.800 1
1 1    1   11   44      284.700        50.970        0.717       135.000 1
1 1    1   11   45      501.400        25.390        0.727       211.900 0
1 1    1   11   46      118.700        37.910        0.399       265.400 0
1 1    1   11   47      243.600        44.100        0.770       218.100 0
1 1    1   11   48      474.300        23.830        0.295       106.100 0
1 1    1   11   49      226.100        50.330        0.838       309.600 0
1 1    1   11   50      406.800        35.110        0.780       163.500 0
1 1    1   11   51      284.500        64.450        0.278       127.200 0
1 1    1   12    0     2457.700        30.050        1.000        90.000 0
1 1    1   12    1     1007.800        11.260        0.952       209.200 1
1 1    1   12    2     1775.400        15.100        0.954        96.900 0
1 1    1   12    3     1528.800        13.490        0.967       106.100 0
1 1    1   12    4     1814.100        15.520        0.956       124.900 0
1 1    1   12    5      985.200         8.200        0.430        58.200 0
1 1    1   12    6     2331.200        19.190        0.975        72.000 1
1 1    1   12    7     2175.300        17.920        0.959       325.600 0
1 1    1   12    8     1225.600        10.750        0.946       216.400 0
1 1    1   12    9     1376.200        11.350        0.973       186.600 0
1 1    1   12   10      743.100         6.300        0.779       245.600 0
1 1    1   12   11     1985.500        16.720        0.969       151.200 0
1 1    1   12   12     1541.100        12.780        0.933        53.700 0
1 1    1   12   13      815.800         7.580        0.900        58.500 0
1 1    1   12   14      696.400         6.440        0.929        71.000 0
1 1    1   12   15      530.500         7.830        0.978       325.400 0
1 1    1   12   16      929.200        10.450        0.935        89.400 0
1 1    1   12   17      512.600         7.080        0.934        11.900 0
1 1    1   12   18      935.300        11.510        0.939        19.700 0
1 1    1   12   19     1110.600        13.640        0.980       319.200 0
1 1    1   12   20      588.800         7.830        0.848       161.300 0
1 1    1   12   21      829.100        11.050        0.952       122.000 0
1 1    1   12   22     1054.000        14.270        0.970       275.700 0
1 1    1   12   23      541.500         7.700        0.952       338.800 0
1 1    1   12   24      258.500        10.320        0.956        81.100 0
1 1    1   12   25     1003.600        11.910        0.975       181.000 0
1 1    1   12   26      395.900         8.430        0.897       351.800 0
1 1    1   12   27      435.700         8.110        0.547       248.300 0
1 1    1   12   28      322.300        10.450        0.644       105.200 0
1 1    1   12   29      366.000         9.820        0.884       250.600 0
1 1    1   12   30      548.100         9.450        0.877       111.800 0
1 1    1   12   31      401.400        10.310        0.957       339.000 0
1 1    1   12   32      331.000        12.700        0.308       220.500 1
1 1    1   12   33      552.900         9.760        0.978       119.400 0
1 1    1   12   34      376.300        13.510        0.977       172.500 0
1 1    1   12   35      256.800        19.020        0.767       164.200 0
1 1    1   12   36      145.000        32.000        0.688       186.200 0
1 1    1   12   37      423.300        14.980        0.546       175.200 1
1 1    1   12   38      691.300        12.920        0.931       191.700 0
1 1    1   12   39      279.700        25.780        0.761       202.300 0
1 1    1   12   40      625.500        12.660        0.900       126.900 0
1 1    1   12   41      323.100        23.570        0.479       198.200 0
1 1    1   12   42      680.200        13.730        0.702       177.100 0
1 1    1   12   43      235.800        38.810        0.412       319.200 1
1 1    1   12   44      181.100        43.270        0.291       244.700 0
1 1    1   12   45      162.600        44.870        0.119        24.700 0
1 1    1   12   46      277.100        42.800        0.626         9.600 0
1 1    1   12   47      505.300        22.770        0.815       206.000 1
1 1    1   12   48      181.800        54.260        0.393       305.900 0
1 1    1   12   49      215.100        62.350        0.785        66.800 0
1 1    1   12   50      231.500        50.580        0.727       235.300 0
1 1    1   13    0     1575.600        18.830        1.000       270.000 0
1 1    1   13    1     2843.600        24.300        0.984       359.200 0
1 1    1   13    2     1148.700         9.960        0.938       107.600 0
1 1    1   13    3     1505.800        12.730        0.816       342.100 0
1 1    1   13    4      835.600        10.640        0.977        34.200 0
1 1    1   13    5      976.100         8.800        0.965       305.700 1
1 1    1   13    6     1959.400        16.010        0.962         7.000 0
1 1    1   13    7     1967.100        16.390        0.970       333.000 0
1 1    1   13    8      641.200         5.760        0.951       333.400 0
1 1    1   13    9      928.900         7.680        0.842        30.800 0
1 1    1   13   10     1527.300        12.930        0.973       348.000 0
1 1    1   13   11      777.300         6.650        0.963       300.300 0
1 1    1   13   12     2864.200        32.320        0.987       322.700 0
1 1    1   13   13     1137.500        10.080        0.942        39.500 0
1 1    1   13   14      432.300         5.610        0.944       310.100 0
1 1    1   13   15     1514.800        15.480        0.973       182.800 0
1 1    1   13   16     1549.500        14.670        0.973       186.900 0
1 1    1   13   17      335.600         5.800        0.463       246.700 0
1 1    1   13   18     1065.300        10.840        0.980       213.900 0
1 1    1   13   19     1274.000        14.400        0.983        79.500 0
1 1    1   13   20      730.500         8.580        0.886       174.200 1
1 1    1   13   21     1519.600        18.090        0.977        81.900 0
1 1    1   13   22      359.600         8.020        0.903       304.200 0
1 1    1   13   23      784.100        10.250        0.987        27.800 0
1 1    1   13   24      463.800         7.840        0.936       198.200 0
1 1    1   13   25      332.500         9.450        0.864       343.400 0
1 1    1   13   26      504.000         8.110        0.963       283.400 0
1 1    1   13   27      519.400         9.050        0.880       119.100 0
1 1    1   13   28       99.900        26.020        0.569       143.700 0
1 1    1   13   29      904.800        10.770        0.547        93.700 0
1 1    1   13   30      300.200        13.420        0.740       126.700 0
1 1    1   13   31      807.800        12.100        0.955         1.100 0
1 1    1   13   32       90.100        27.490        0.557       268.700 0
1 1    1   13   33      818.600        10.020        0.908       153.500 0
1 1    1   13   34      955.000        11.450        0.977        89.200 0
1 1    1   13   35      329.500        17.660        0.741        26.200 1
1 1    1   13   36      420.700        15.900        0.920       270.900 0
1 1    1   13   37      671.900        12.080        0.928       305.900 0
1 1    1   13   38      357.100        18.650        0.619       337.100 0
1 1    1   13   39      563.800        14.070        0.946       163.200 0
1 1    1   13   40      703.700        12.940        0.861       245.600 0
1 1    1   13   41      565.300        15.810        0.905       247.500 1
1 1    1   13   42      428.900        21.810        0.904       286.200 0
1 1    1   13   43      402.200        23.620        0.702       216.700 0
1 1    1   13   44      719.000        15.600        0.837        22.100 0
1 1    1   13   45      461.500        23.870        0.920       347.000 0
1 1    1   13   46      150.500        44.430        0.474       322.900 0
1 1    1   13   47      399.800        30.530        0.642       243.100 0
1 1    1   13   48      541.300        27.230        0.878        67.700 0
1 1    1   13   49      200.100        52.410        0.367       106.700 0
1 1    1   14    0      301.500         5.490        0.294       270.000 0
1 1    1   14    1     2542.400        20.870        0.984       123.500 0
1 1    1   14    2     2660.700        22.050        0.986       356.300 0
1 1    1   14    3      875.400         7.470        0.948        96.100 0
1 1    1   14    4      417.500         6.250        0.947        83.500 0
1 1    1   14    5      140.200         8.440        0.971       279.600 0
1 1    1   14    6      223.800         5.530        0.928       111.300 0
1 1    1   14    7     1475.800        12.310        0.966       325.200 0
1 1    1   14    8      207.000         5.480        0.943       144.000 0
1 1    1   14    9      959.300         8.000        0.894       154.400 0
1 1    1   14   10      448.000         4.330        0.441       180.900 1
1 1    1   14   11     1486.300        12.730        0.979        51.500 0
1 1    1   14   12     1417.900        11.240        0.947        12.300 1
1 1    1   14   13      843.300         7.230        0.872       114.000 0
1 1    1   14   14      781.000         7.070        0.936        22.300 0
1 1    1   14   15     1018.100         9.860        0.861       231.400 0
1 1    1   14   16     1196.600        10.890        0.978       315.100 0
1 1    1   14   17      673.400         7.380        0.948       260.200 0
1 1    1   14   18      841.800        10.090        0.913       213.100 0
1 1    1   14   19       81.800        20.200        0.573       180.300 0
1 1    1   14   20      787.300         8.630        0.945        81.000 0
1 1    1   14   21      209.200        11.140        0.965       252.500 0
1 1    1   14   22      115.200        21.180        0.271       313.200 0
1 1    1   14   23      688.600         8.280        0.963       242.700 0
1 1    1   14   24      905.500        10.660        0.974        57.500 0
1 1    1   14   25      216.800        15.810        0.429         3.200 0
1 1    1   14   26      100.200        23.600        0.563       277.300 0
1 1    1   14   27      627.700         8.900        0.918       231.900 0
1 1    1   14   28      219.700        17.650        0.617       337.000 0
1 1    1   14   29      647.100         8.880        0.809       227.400 0
1 1    1   14   30      197.000        23.360        0.875       346.700 0
1 1    1   14   31      557.800         9.940        0.941       150.400 0
1 1    1   14   32      631.900        10.210        0.947       107.300 0
1 1    1   14   33      609.400        11.360        0.937       168.900 0
1 1    1   14   34      565.900        12.230        0.909       245.400 0
1 1    1   14   35      410.700        15.280        0.933       183.900 0
1 1    1   14   36      523.900        13.360        0.539       347.600 0
1 1    1   14   37      480.500        16.090        0.842        95.000 0
1 1    1   14   38      177.000        38.830        0.405       285.900 0
1 1    1   14   39      141.600        40.150        0.298       298.800 0
1 1    1   14   40      789.300        12.990        0.624       185.700 0
1 1    1   14   41      406.200        21.880        0.847         9.000 0
1 1    1   14   42      418.800        24.800        0.906       117.600 0
1 1    1   14   43      408.400        27.360        0.826        92.300 0
1 1    1   14   44      880.700        15.160        0.943       223.600 0
1 1    1   14   45      798.400        16.450        0.798        92.600 0
1 1    1   14   46      296.800        42.310        0.841        13.400 0
1 1    1   14   47      555.100        24.720        0.598       144.900 0
1 1    1   14   48      534.000        26.900        0.856       169.100 0
1 1    1   15    0     1304.300        15.080        1.000       270.000 0
1 1    1   15    1     2125.800        17.270        0.983         9.500 0
1 1    1   15    2      865.000         7.380        0.948       242.300 0
1 1    1   15    3      991.100         8.150        0.907        34.400 0
1 1    1   15    4      586.300         5.950        0.949       236.200 0
1 1    1   15    5     1250.700        10.360        0.978        20.500 0
1 1    1   15    6      889.900         7.510        0.979        15.100 0
1 1    1   15    7      719.600         6.860        0.981        42.800 0
1 1    1   15    8      390.100         4.500        0.743        78.900 0
1 1    1   15    9      793.500         6.770        0.969       351.300 0
1 1    1   15   10     1077.800         9.790        0.969       102.800 0
1 1    1   15   11      786.500         6.640        0.980       248.600 0
1 1    1   15   12      954.200        11.240        0.990        10.500 0
1 1    1   15   13      159.400         9.210        0.868       157.500 0
1 1    1   15   14      437.400         5.120        0.976       174.100 0
1 1    1   15   15      871.600        13.790        0.978        42.800 0
1 1    1   15   16     1319.200        11.770        0.963       103.200 0
1 1    1   15   17      920.300         9.950        0.978       231.600 0
1 1    1   15   18      953.500        10.200        0.919       139.800 0
1 1    1   15   19      258.300         8.410        0.971        17.300 0
1 1    1   15   20      398.800         6.720        0.843       146.400 0
1 1    1   15   21      563.200         7.050        0.941       302.400 0
1 1    1   15   22      383.000         8.110        0.958        23.900 0
1 1    1   15   23      180.600        17.600        0.921       313.500 0
1 1    1   15   24      366.700         9.840        0.611       259.700 0
1 1    1   15   25      710.800        10.710        0.910        56.800 0
1 1    1   15   26      583.000         9.200        0.713       140.400 0
1 1    1   15   27      326.700        13.340        0.770       288.800 0
1 1    1   15   28      498.300        11.320        0.975       261.100 0
1 1    1   15   29      745.300         9.530        0.948       315.200 0
1 1    1   15   30      544.300        10.410        0.972       195.700 0
1 1    1   15   31      133.200        30.980        0.323        63.300 0
1 1    1   15   32      102.800        31.700        0.436       226.800 0
1 1    1   15   33      247.400        26.190        0.530       329.100 0
1 1    1   15   34      381.600        18.410        0.923       255.300 0
1 1    1   15   35      295.900        21.520        0.431       246.700 0
1 1    1   15   36      325.700        21.360        0.798       204.000 0
1 1    1   15   37      568.900        14.780        0.947       268.000 0
1 1    1   15   38      387.600        20.850        0.927       243.000 0
1 1    1   15   39      414.200        22.460        0.964       276.700 0
1 1    1   15   40      301.100        31.260        0.360       124.200 1
1 1    1   15   41      579.500        17.630        0.351       122.900 0
1 1    1   15   42      246.200        41.640        0.643        28.700 0
1 1    1   15   43      415.700        30.050        0.306       143.900 0
1 1    1   15   44      640.500        23.230        0.892       191.400 0
1 1    1   15   45      423.800        29.460        0.845        38.600 0
1 1    1   15   46      196.100        50.970        0.204        62.600 0
1 1    1   15   47      273.100        50.240        0.572       115.700 0
1 1    1   16    0     2156.000        24.020        1.000        90.000 0
1 1    1   16    1     1193.600        10.090        0.930        30.000 1
1 1    1   16    2      384.300         4.700        0.884       339.700 1
1 1    1   16    3      795.900         7.000        0.950        12.600 0
1 1    1   16    4      836.500         6.750        0.892        43.700 0
1 1    1   16    5     1282.600        10.750        0.972       225.200 0
1 1    1   16    6      645.600         8.670        0.983       303.200 0
1 1    1   16    7      266.500         5.910        0.970        34.500 0
1 1    1   16    8     1058.700         8.700        0.983        34.900 0
1 1    1   16    9      347.000         4.830        0.857         6.200 0
1 1    1   16   10      210.900         6.890        0.768       196.300 0
1 1    1   16   11     1058.000         9.070        0.929       196.700 0
1 1    1   16   12      655.600         5.870        0.974       359.200 0
1 1    1   16   13      569.500         9.290        0.978       150.900 0
1 1    1   16   14      410.400         5.430        0.973       272.800 0
1 1    1   16   15      980.600         8.390        0.857       212.100 0
1 1    1   16   16      589.600         6.030        0.884       330.400 0
1 1    1   16   17     1158.300        10.350        0.979       157.300 0
1 1    1   16   18      916.400         9.330        0.976       301.100 0
1 1    1   16   19      867.100         9.560        0.891       176.000 0
1 1    1   16   20      736.000         7.850        0.971       314.100 0
1 1    1   16   21      432.100         7.910        0.564       192.900 0
1 1    1   16   22      480.800         6.920        0.901       341.800 0
1 1    1   16   23      352.400         9.950        0.504       124.400 0
1 1    1   16   24      505.600         8.640        0.968       254.400 0
1 1    1   16   25      673.600         9.060        0.927       106.700 0
1 1    1   16   26      218.200        19.320        0.720       212.900 0
1 1    1   16   27      222.600        19.130        0.909        28.000 0
1 1    1   16   28      767.500        10.170        0.903       189.700 0
1 1    1   16   29      242.900        21.670        0.845       238.700 0
1 1    1   16   30      681.500         9.990        0.951       202.800 0
1 1    1   16   31      273.700        20.810        0.947        73.800 0
1 1    1   16   32      415.400        14.960        0.620       227.300 0
1 1    1   16   33      357.500        17.690        0.863        37.900 0
1 1    1   16   34      615.600        12.380        0.865       218.400 0
1 1    1   16   35      591.400        13.240        0.876        97.400 0
1 1    1   16   36      646.900        13.930        0.782        62.000 0
1 1    1   16   37      613.200        14.610        0.911       330.700 0
1 1    1   16   38      369.900        24.070        0.797       183.600 0
1 1    1   16   39      248.300        36.770        0.272       203.400 0
1 1    1   16   40      130.500        40.130        0.704       172.900 0
1 1    1   16   41      241.400        45.770        0.816        72.900 0
1 1    1   16   42      548.600        20.890        0.773       320.400 0
1 1    1   16   43      376.600        33.460        0.806       135.400 0
1 1    1   16   44      416.200        31.010        0.866       183.300 0
1 1    1   16   45      295.400        47.390        0.716       191.700 0
1 1    1   16   46      624.800        24.330        0.878       160.900 0
1 1    1   16   47      532.200        89.940        0.854        41.800 0
1 1    1   17    0     1379.700        14.590        1.000        90.000 0
1 1    1   17    1      479.700         4.730        0.968       181.800 0
1 1    1   17    2      404.000         4.730        0.334       169.200 0
1 1    1   17    3      150.400         9.430        0.857       125.900 0
1 1    1   17    4      740.500         6.470        0.952       332.200 0
1 1    1   17    5      600.300         5.440        0.971        17.200 0
1 1    1   17    6      514.200         5.130        0.925        86.900 0
1 1    1   17    7      358.900        13.140        0.971        66.900 0
1 1    1   17    8      474.000         4.960        0.964        51.700 0
1 1    1   17    9      625.400         5.930        0.915        37.200 0
1 1    1   17   10      512.200         8.600        0.979       286.000 0
1 1    1   17   11      612.400         5.730        0.932       122.400 1
1 1    1   17   12      655.000         6.380        0.842        48.800 0
1 1    1   17   13      616.500         8.190        0.983       291.400 0
1 1    1   17   14      932.100         8.060        0.975        12.400 0
1 1    1   17   15      961.000         7.820        0.949       154.900 0
1 1    1   17   16      198.200        11.530        0.566       350.800 0
1 1    1   17   17      111.300        20.280        0.880       331.500 0
1 1    1   17   18     1053.000         9.170        0.970        68.000 0
1 1    1   17   19      529.100         6.830        0.910       339.300 1
1 1    1   17   20      595.700         7.130        0.945        35.500 0
1 1    1   17   21      275.900        11.300        0.958         4.800 0
1 1    1   17   22      327.500         9.950        0.858       232.000 0
1 1    1   17   23      471.600         8.150        0.983       142.000 0
1 1    1   17   24      788.400         9.690        0.947        72.000 0
1 1    1   17   25      369.100        10.960        0.950       336.100 0
1 1    1   17   26      135.100        27.000        0.694       117.900 0
1 1    1   17   27      669.100        10.030        0.903       277.900 0
1 1    1   17   28      535.100        12.580        0.771       215.400 1
1 1    1   17   29      417.300        13.610        0.772       243.800 0
1 1    1   17   30      173.700        32.030        0.698       213.900 1
1 1    1   17   31      116.700        34.200        0.701       232.700 0
1 1    1   17   32      279.300        22.650        0.165       165.200 0
1 1    1   17   33      614.800        13.700        0.963        40.500 0
1 1    1   17   34      321.300        23.920        0.818       150.200 0
1 1    1   17   35      164.500        40.000        0.743       321.000 0
1 1    1   17   36      833.000        14.230        0.921       284.300 0
1 1    1   17   37      170.800        42.330        0.442        99.900 0
1 1    1   17   38      486.200        19.820        0.836       206.700 0
1 1    1   17   39      661.900        17.930        0.925        39.800 0
1 1    1   17   40      686.700        18.880        0.850       137.200 0
1 1    1   17   41      383.600        31.030        0.866       119.800 0
1 1    1   17   42     1414.500        17.830        0.959       228.000 0
1 1    1   17   43      488.500        28.880        0.890       107.700 0
1 1    1   17   44      454.600        33.770        0.777       196.000 0
1 1    1   17   45      224.800        55.060        0.750       270.100 0
1 1    1   17   46      266.400        88.860        0.470       272.700 0
1 1    1   18    0     1314.600        14.530        0.999       270.000 0
1 1    1   18    1      216.400         7.690        0.929       208.400 0
1 1    1   18    2      702.700         6.380        0.975       268.600 0
1 1    1   18    3      419.000         5.530        0.961       275.300 0
1 1    1   18    4      605.200         6.870        0.932       330.000 0
1 1    1   18    5      888.100         7.410        0.932        55.700 0
1 1    1   18    6      545.400         5.820        0.811        88.800 0
1 1    1   18    7      964.800         7.750        0.924       265.200 0
1 1    1   18    8      538.000         6.080        0.930       150.300 0
1 1    1   18    9      192.700         9.550        0.839       205.000 0
1 1    1   18   10      436.400         5.440        0.970       128.500 0
1 1    1   18   11      643.800         6.670        0.982        93.700 0
1 1    1   18   12      572.300         5.830        0.988       268.000 1
1 1    1   18   13      724.100         6.370        0.963        17.300 0
1 1    1   18   14      246.600         8.880        0.736       240.300 0
1 1    1   18   15      416.400         6.200        0.960        97.900 0
1 1    1   18   16      988.200         8.290        0.909        25.800 0
1 1    1   18   17       65.700        20.410        0.618        89.100 0
1 1    1   18   18      474.900         6.660        0.914         0.500 0
1 1    1   18   19      652.800         6.490        0.854       311.100 0
1 1    1   18   20      477.900         8.360        0.799       306.100 0
1 1    1   18   21      339.500        13.400        0.980       122.700 1
1 1    1   18   22      155.100        22.120        0.810        78.300 0
1 1    1   18   23      612.900         8.070        0.629        48.500 0
1 1    1   18   24      555.700         8.840        0.145       126.000 0
1 1    1   18   25      270.700        15.460        0.813       136.200 0
1 1    1   18   26      318.900        15.100        0.304       205.800 0
1 1    1   18   27      161.000        34.840        0.142        70.300 0
1 1    1   18   28      155.700        30.710        0.891        36.400 0
1 1    1   18   29      224.200        29.150        0.904       115.500 0
1 1    1   18   30      536.500        13.360        0.953       301.900 1
1 1    1   18   31     1067.100        13.390        0.825       121.900 0
1 1    1   18   32      496.800        16.850        0.749       106.500 0
1 1    1   18   33      705.800        13.510        0.938        51.300 0
1 1    1   18   34      359.800        23.120        0.488        58.800 0
1 1    1   18   35      564.600        16.810        0.902        75.200 1
1 1    1   18   36     1134.400        14.770        0.943       299.900 1
1 1    1   18   37      177.000        45.830        0.687       195.900 0
1 1    1   18   38      861.900        14.980        0.940        56.900 0
1 1    1   18   39      844.600        17.160        0.950        19.300 1
1 1    1   18   40      662.600        20.360        0.643       143.600 0
1 1    1   18   41      238.500        52.890        0.511       249.300 0
1 1    1   18   42      309.400        47.510        0.662       236.000 0
1 1    1   18   43      453.600        32.040        0.909       215.600 0
1 1    1   18   44      495.200        32.320        0.840       223.500 0
1 1    1   18   45      194.500        64.630        0.275       311.700 1
1 1    1   19    0      173.600        15.090        0.998       270.000 0
1 1    1   19    1      692.100         5.970        0.965       300.800 0
1 1    1   19    2      461.300         5.280        0.907       249.600 1
1 1    1   19    3      588.400         5.940        0.912       278.100 1
1 1    1   19    4      757.600         6.410        0.972        40.900 0
1 1    1   19    5      438.600         5.460        0.942       218.000 0
1 1    1   19    6      122.600        15.820        0.779       201.500 0
1 1    1   19    7      571.400         5.710        0.935       294.400 0
1 1    1   19    8      526.200         5.650        0.973       287.900 0
1 1    1   19    9      536.800         6.760        0.964       152.600 0
1 1    1   19   10      250.700         9.390        0.958        41.000 0
1 1    1   19   11      907.000         8.090        0.926       116.000 0
1 1    1   19   12      448.800         6.340        0.970       203.600 0
1 1    1   19   13      188.200        12.760        0.953        88.400 0
1 1    1   19   14      590.600         5.830        0.945       356.700 0
1 1    1   19   15      693.900         6.730        0.914       172.100 0
1 1    1   19   16      808.300         6.890        0.984       343.200 0
1 1    1   19   17      864.700         7.160        0.886       118.700 0
1 1    1   19   18      236.200        14.000        0.697        70.300 0
1 1    1   19   19      206.700        17.820        0.892        59.800 0
1 1    1   19   20      191.500        18.380        0.924        27.900 0
1 1    1   19   21      923.700        10.630        0.930       294.000 0
1 1    1   19   22      883.400         9.000        0.930       352.100 0
1 1    1   19   23      500.800        10.020        0.959       147.800 0
1 1    1   19   24      882.800         9.940        0.782       321.200 0
1 1    1   19   25      442.700        11.090        0.454       330.200 0
1 1    1   19   26      549.200        10.000        0.907        47.800 1
1 1    1   19   27      159.800        30.700        0.209        96.500 0
1 1    1   19   28      132.200        32.600        0.579       101.000 0
1 1    1   19   29      365.500        17.250        0.897       101.700 0
1 1    1   19   30      299.300        24.170        0.665       219.200 0
1 1    1   19   31      777.000        12.780        0.985       166.400 0
1 1    1   19   32      363.300        24.360        0.802       240.000 0
1 1    1   19   33      660.200        16.820        0.847       234.500 0
1 1    1   19   34      282.300        32.250        0.551       337.500 0
1 1    1   19   35      673.500        16.150        0.967        56.700 1
1 1    1   19   36      203.500        47.230        0.732       267.600 0
1 1    1   19   37      607.000        21.670        0.845       260.900 0
1 1    1   19   38      424.800        27.550        0.727       287.600 0
1 1    1   19   39      433.200        28.990        0.804       238.300 0
1 1    1   19   40      178.300        49.720        0.452       240.200 0
1 1    1   19   41      170.900        49.800        0.513       213.400 0
1 1    1   19   42      188.900        53.460        0.415       234.600 0
1 1    1   19   43      340.500        46.710        0.758       280.400 0
1 1    1   19   44      725.200        35.610        0.953       281.900 0
1 1    1   20    0      638.100         8.140        1.000       270.000 0
1 1    1   20    1      689.200         6.030        0.924        32.200 0
1 1    1   20    2      216.300        10.360        0.939       227.800 0
1 1    1   20    3      693.600         6.300        0.168       220.900 0
1 1    1   20    4      170.700        13.040        0.949        98.700 0
1 1    1   20    5      347.000         6.760        0.961        41.900 0
1 1    1   20    6      618.700         5.880        0.877       329.900 0
1 1    1   20    7      209.000        10.870        0.857        73.800 1
1 1    1   20    8      242.400        10.150        0.338       327.200 0
1 1    1   20    9      649.000        10.190        0.969        89.600 0
1 1    1   20   10      469.100         6.320        0.960       150.600 0
1 1    1   20   11      237.800        11.280        0.829       358.600 0
1 1    1   20   12      401.000         7.190        0.813        89.500 0
1 1    1   20   13      652.800         6.390        0.953       336.100 0
1 1    1   20   14      414.300         7.840        0.884       244.700 0
1 1    1   20   15      967.800         9.050        0.961        39.700 0
1 1    1   20   16      229.400        14.260        0.765       356.200 0
1 1    1   20   17      267.600        14.290        0.947       271.600 0
1 1    1   20   18      707.700         7.450        0.933       162.400 0
1 1    1   20   19      656.500         8.210        0.952       215.600 0
1 1    1   20   20      490.800        10.550        0.675         1.700 0
1 1    1   20   21     1515.200        14.820        0.920       173.900 0
1 1    1   20   22      354.800        16.820        0.933        30.900 0
1 1    1   20   23      324.200        15.680        0.833       108.500 0
1 1    1   20   24      332.700        14.710        0.637       249.100 0
1 1    1   20   25      426.600        12.250        0.769       160.700 0
1 1    1   20   26      794.700        11.400        0.920        30.200 0
1 1    1   20   27      778.200        11.350        0.911       174.100 0
1 1    1   20   28      795.100        13.040        0.829       161.800 0
1 1    1   20   29      916.200        13.630        0.915       354.800 0
1 1    1   20   30      610.600        13.480        0.738       212.200 1
1 1    1   20   31      173.000        42.140        0.578       131.900 0
1 1    1   20   32      255.700        38.200        0.782       238.300 0
1 1    1   20   33      804.200        14.870        0.675       238.400 1
1 1    1   20   34      571.200        18.590        0.885       224.900 0
1 1    1   20   35     1199.000        16.610        0.960       290.900 0
1 1    1   20   36      798.100        16.110        0.684       145.400 0
1 1    1   20   37      948.500        17.990        0.942       105.900 0
1 1    1   20   38      429.900        33.590        0.579        31.600 0
1 1    1   20   39      490.800        28.450        0.809        93.700 0
1 1    1   20   40      641.300        23.520        0.794        31.100 0
1 1    1   20   41      188.100        52.940        0.566       285.900 0
1 1    1   20   42      643.500        26.120        0.944       241.000 0
1 1    1   20   43      674.400        38.200        0.763        37.600 1
1 1    1   21    0      317.400        11.410        1.000       270.000 0
1 1    1   21    1      689.100         6.950        0.973        79.000 0
1 1    1   21    2      370.500         6.850        0.588       184.400 0
1 1    1   21    3      503.800         6.050        0.907        73.200 0
1 1    1   21    4      284.900         9.130        0.322       112.800 0
1 1    1   21    5      682.600         5.950        0.917       322.600 0
1 1    1   21    6      603.600         6.610        0.806       266.300 0
1 1    1   21    7      406.800         7.150        0.990       334.200 0
1 1    1   21    8      317.900         8.610        0.869         4.400 1
1 1    1   21    9      336.700         8.360        0.919        79.700 1
1 1    1   21   10      262.600        11.150        0.744       168.800 1
1 1    1   21   11      175.100        17.550        0.865        62.800 0
1 1    1   21   12      838.300         7.430        0.565        88.800 0
1 1    1   21   13      328.100        10.560        0.867        33.400 0
1 1    1   21   14      405.000         8.960        0.835       151.300 1
1 1    1   21   15      442.400         8.790        0.864       213.000 0
1 1    1   21   16      413.300         9.600        0.881        62.400 0
1 1    1   21   17      601.200         8.320        0.907       198.400 0
1 1    1   21   18      525.400         9.370        0.937         2.300 0
1 1    1   21   19      135.700        27.930        0.702       333.100 0
1 1    1   21   20      448.900        13.220        0.606       131.100 0
1 1    1   21   21      367.200        14.470        0.869       300.800 0
1 1    1   21   22      688.600        10.180        0.700        46.600 0
1 1    1   21   23      594.500        11.960        0.906       303.800 0
1 1    1   21   24      383.400        16.020        0.812       132.500 0
1 1    1   21   25      835.200        12.490        0.942       162.400 0
1 1    1   21   26      515.600        14.490        0.600        46.500 0
1 1    1   21   27      542.200        13.270        0.583       104.800 0
1 1    1   21   28      416.700        17.710        0.585       126.900 0
1 1    1   21   29      179.900        41.660        0.421       252.400 0
1 1    1   21   30      204.100        39.480        0.303        72.700 0
1 1    1   21   31      582.000        14.150        0.722       250.500 0
1 1    1   21   32      156.700        42.610        0.640         4.600 0
1 1    1   21   33      522.600        21.260        0.505       129.700 0
1 1    1   21   34      265.100        42.010        0.582        34.100 0
1 1    1   21   35      827.600        17.200        0.927       276.200 0
1 1    1   21   36      608.300        27.770        0.855       295.600 0
1 1    1   21   37      190.500        48.390        0.652       341.100 0
1 1    1   21   38      143.700        45.820        0.583       330.500 0
1 1    1   21   39      406.100        42.400        0.927       190.200 0
1 1    1   21   40      269.900        55.950        0.701       228.100 0
1 1    1   21   41      591.100        34.270        0.945       287.800 0
1 1    1   21   42      308.900       117.090        0.427       257.100 0
1 1    1   22    0      152.700        32.180        0.999        90.000 0
1 1    1   22    1      314.300         9.200        0.891       324.000 1
1 1    1   22    2     1018.800         8.180        0.962       171.300 0
1 1    1   22    3      367.900         8.250        0.838       221.100 0
1 1    1   22    4      978.700         8.050        0.980       279.900 0
1 1    1   22    5      812.400         7.310        0.948       349.800 0
1 1    1   22    6      267.000        12.430        0.942       314.200 0
1 1    1   22    7      635.000         7.310        0.970       155.600 1
1 1    1   22    8      590.800         7.020        0.898       358.400 0
1 1    1   22    9      368.800         9.660        0.770        62.800 0
1 1    1   22   10      153.500        24.900        0.185       114.100 0
1 1    1   22   11      163.600        21.480        0.131       142.200 0
1 1    1   22   12      556.200         8.730        0.957        98.600 0
1 1    1   22   13      532.100         9.050        0.938       285.100 0
1 1    1   22   14      403.600        10.580        0.908       125.000 0
1 1    1   22   15      454.300         9.710        0.729       199.900 0
1 1    1   22   16     1035.100         9.300        0.843       249.500 0
1 1    1   22   17      536.700        10.000        0.955       232.300 0
1 1    1   22   18      174.000        28.250        0.654       328.200 0
1 1    1   22   19     1278.900        14.940        0.941       278.600 0
1 1    1   22   20      166.400        37.440        0.242       324.500 1
1 1    1   22   21      593.100        13.260        0.928       269.700 1
1 1    1   22   22      480.100        14.880        0.819       272.700 0
1 1    1   22   23      255.400        29.960        0.472       310.000 0
1 1    1   22   24      632.000        12.360        0.948       101.200 0
1 1    1   22   25      470.800        16.680        0.795        86.100 0
1 1    1   22   26      624.800        13.120        0.700         5.000 0
1 1    1   22   27     1113.000        12.900        0.940       345.300 0
1 1    1   22   28      830.000        13.250        0.942       140.000 0
1 1    1   22   29      796.000        15.970        0.978       331.700 0
1 1    1   22   30     1055.900        13.600        0.914       183.000 0
1 1    1   22   31      700.000        15.200        0.912       171.600 0
1 1    1   22   32      373.600        27.740        0.923       268.000 0
1 1    1   22   33      715.800        17.280        0.956        85.400 0
1 1    1   22   34      141.300        43.310        0.424       191.400 0
1 1    1   22   35      346.100        40.660        0.501       203.400 0
1 1    1   22   36      358.800        38.180        0.801       208.200 0
1 1    1   22   37      180.300        51.590        0.430        73.500 0
1 1    1   22   38      182.200        54.050        0.564        83.900 0
1 1    1   22   39      440.900        38.010        0.846         1.800 0
1 1    1   22   40      271.700        69.580        0.646       215.300 0
1 1    1   22   41      263.200        76.660        0.501        35.200 0
1 1    1   23    0      853.400        11.120        0.821        90.000 0
1 1    1   23    1      243.900        14.100        0.742       331.900 0
1 1    1   23    2      299.600        12.010        0.966       324.600 0
1 1    1   23    3      588.500         7.470        0.964       130.100 0
1 1    1   23    4      614.900         6.920        0.860       198.800 0
1 1    1   23    5      351.000        10.720        0.912        28.200 0
1 1    1   23    6      281.600        12.780        0.885       334.100 0
1 1    1   23    7     1172.500         9.970        0.954        90.600 0
1 1    1   23    8      316.100        14.430        0.875       178.900 0
1 1    1   23    9      788.800         8.050        0.893        99.700 0
1 1    1   23   10      915.100         8.820        0.966       254.700 0
1 1    1   23   11     1019.600         9.500        0.938       144.700 0
1 1    1   23   12      384.600        12.160        0.900       309.100 0
1 1    1   23   13      410.600        11.640        0.974       220.400 1
1 1    1   23   14      577.300         9.930        0.881       303.500 0
1 1    1   23   15      145.100        31.780        0.603       110.800 0
1 1    1   23   16      616.000        10.660        0.943       348.700 0
1 1    1   23   17      124.700        33.860        0.190       341.500 0
1 1    1   23   18      239.700        25.930        0.693        48.000 1
1 1    1   23   19     1109.800        12.950        0.917        98.500 0
1 1    1   23   20      258.300        25.450        0.028       204.600 0
1 1    1   23   21     1266.100        13.880        0.891        46.200 0
1 1    1   23   22      420.600        19.400        0.562       248.200 0
1 1    1   23   23      502.400        16.110        0.678       169.600 0
1 1    1   23   24      601.800        14.960        0.913       125.000 0
1 1    1   23   25      226.700        37.370        0.696       165.800 0
1 1    1   23   26      172.800        40.760        0.776       214.900 0
1 1    1   23   27      949.900        14.530        0.939       204.000 0
1 1    1   23   28      260.400        38.050        0.380       212.600 0
1 1    1   23   29      272.700        38.030        0.700       346.100 0
1 1    1   23   30      612.700        17.480        0.804       260.200 0
1 1    1   23   31      683.100        17.590        0.942        39.300 0
1 1    1   23   32      207.100        43.600        0.790       310.300 1
1 1    1   23   33      301.200        40.300        0.909       350.600 0
1 1    1   23   34      566.500        21.560        0.955       267.600 0
1 1    1   23   35      758.400        19.110        0.959        45.800 0
1 1    1   23   36      380.500        36.780        0.902       257.600 0
1 1    1   23   37      387.000        38.490        0.719        77.500 0
1 1    1   23   38      251.200        58.370        0.685       244.300 0
1 1    1   23   39      694.600        35.320        0.915        44.500 0
1 1    1   24    0      280.600        19.310        0.997        90.000 0
1 1    1   24    1      561.000         8.020        0.573        50.700 0
1 1    1   24    2     1119.000         8.930        0.933       292.700 0
1 1    1   24    3      422.900        10.300        0.919       173.800 0
1 1    1   24    4     1168.600         9.720        0.961       314.400 0
1 1    1   24    5      824.200         8.510        0.978       258.800 0
1 1    1   24    6      380.300        12.920        0.954       204.300 0
1 1    1   24    7      948.300         8.740        0.893       234.000 0
1 1    1   24    8      857.700         8.780        0.872       251.400 0
1 1    1   24    9      246.300        19.260        0.765       238.700 1
1 1    1   24   10      271.700        18.600        0.869       314.900 0
1 1    1   24   11      761.100         9.370        0.867       236.800 0
1 1    1   24   12      589.700        10.530        0.939       192.400 0
1 1    1   24   13      672.500        10.160        0.960       290.200 0
1 1    1   24   14      674.200        10.690        0.943       308.200 1
1 1    1   24   15      479.800        13.420        0.952       284.300 0
1 1    1   24   16     1141.800        11.040        0.962       175.700 0
1 1    1   24   17      339.700        21.000        0.215       324.000 0
1 1    1   24   18      648.400        11.700        0.957       240.200 0
1 1    1   24   19      366.400        22.380        0.794       332.200 0
1 1    1   24   20      384.500        22.090        0.828        32.200 1
1 1    1   24   21      600.000        13.880        0.881       145.400 1
1 1    1   24   22      304.000        30.770        0.832       208.000 0
1 1    1   24   23      165.100        41.210        0.806       227.400 0
1 1    1   24   24      246.000        40.820        0.564       314.300 0
1 1    1   24   25      463.900        21.830        0.723        72.500 0
1 1    1   24   26      869.200        15.940        0.980       342.300 0
1 1    1   24   27      412.700        26.140        0.912        66.700 0
1 1    1   24   28      493.800        22.620        0.862        20.600 0
1 1    1   24   29      184.100        44.340        0.915        58.600 0
1 1    1   24   30      651.100        18.750        0.938        74.400 0
1 1    1   24   31      385.100        28.330        0.750       170.200 0
1 1    1   24   32      353.400        34.920        0.842        52.500 0
1 1    1   24   33      165.100        47.930        0.211       198.200 0
1 1    1   24   34      464.100        27.960        0.871        57.800 0
1 1    1   24   35      583.200        27.420        0.890        24.300 0
1 1    1   24   36      159.000        48.090        0.368        26.200 0
1 1    1   25    0     1495.100        14.670        0.999        90.000 0
1 1    1   25    1      372.600        12.420        0.868        75.700 0
1 1    1   25    2      701.600         8.420        0.839       142.500 0
1 1    1   25    3      404.300        12.330        0.879       314.000 0
1 1    1   25    4      444.700        11.680        0.872        85.200 0
1 1    1   25    5      700.300        10.380        0.736       161.600 0
1 1    1   25    6      910.400         9.980        0.928        21.900 0
1 1    1   25    7     1054.300        10.000        0.964       267.800 0
1 1    1   25    8      232.200        26.890        0.687       345.200 0
1 1    1   25    9      437.600        12.960        0.772       246.600 0
1 1    1   25   10      899.800         9.940        0.960       147.200 0
1 1    1   25   11      933.800        10.210        0.873       264.100 1
1 1    1   25   12      393.200        18.860        0.724       128.200 0
1 1    1   25   13      966.600        10.560        0.955       221.700 0
1 1    1   25   14      352.600        20.990        0.599       255.700 1
1 1    1   25   15      293.700        30.250        0.808       138.600 0
1 1    1   25   16      583.400        16.330        0.957        52.600 0
1 1    1   25   17      989.800        12.110        0.928        45.000 0
1 1    1   25   18      671.400        13.640        0.958        69.500 1
1 1    1   25   19      730.700        13.750        0.539       132.400 0
1 1    1   25   20      656.600        14.800        0.844       305.500 0
1 1    1   25   21      597.400        16.240        0.937       231.700 0
1 1    1   25   22      490.900        19.620        0.963        63.700 1
1 1    1   25   23      325.200        31.750        0.790        56.000 1
1 1    1   25   24      144.700        44.120        0.211       322.900 0
1 1    1   25   25      461.800        23.070        0.884       198.400 1
1 1    1   25   26      778.900        16.350        0.868       227.900 0
1 1    1   25   27      719.400        17.250        0.907       169.800 1
1 1    1   25   28      589.000        23.180        0.954       214.900 1
1 1    1   25   29      186.500        60.170        0.558       178.200 0
1 1    1   25   30      322.500        46.150        0.772       184.000 0
1 1    1   25   31      650.500        21.160        0.908       204.900 0
1 1    1   25   32      185.900        50.990        0.313       230.700 0
1 1    1   25   33      202.800        49.690        0.470       126.400 0
1 1    1   26    0      540.000        15.260        0.999       270.000 0
1 1    1   26    1     1084.900         9.230        0.954       327.600 0
1 1    1   26    2      244.100        23.520        0.342       243.100 0
1 1    1   26    3      574.000        11.060        0.820       206.600 0
1 1    1   26    4      809.300        10.100        0.954       221.500 0
1 1    1   26    5      824.300        10.470        0.965        91.100 0
1 1    1   26    6      672.300        11.110        0.927        67.100 0
1 1    1   26    7      825.100        10.490        0.983       304.300 1
1 1    1   26    8     1151.600        10.800        0.963        84.000 0
1 1    1   26    9      339.900        19.240        0.846       178.200 0
1 1    1   26   10      612.500        12.530        0.870       327.200 0
1 1    1   26   11      470.100        16.510        0.956       125.800 0
1 1    1   26   12      435.600        17.560        0.923        96.000 0
1 1    1   26   13      446.800        17.580        0.888       243.900 0
1 1    1   26   14      849.000        12.150        0.941        86.100 0
1 1    1   26   15      517.900        17.130        0.899       245.500 0
1 1    1   26   16      333.400        28.290        0.724         2.600 0
1 1    1   26   17      323.000        30.580        0.952        80.000 0
1 1    1   26   18      535.500        19.440        0.940       105.700 1
1 1    1   26   19      760.000        16.310        0.903       276.000 0
1 1    1   26   20      495.300        22.560        0.843       260.900 0
1 1    1   26   21      422.900        27.390        0.900       167.800 0
1 1    1   26   22      900.900        15.340        0.938       253.100 0
1 1    1   26   23      416.400        29.610        0.837       131.800 0
1 1    1   26   24      957.600        18.020        0.968       330.500 0
1 1    1   26   25      382.900        32.980        0.742       222.300 0
1 1    1   26   26     1159.300        17.040        0.981       312.100 0
1 1    1   26   27      838.500        20.310        0.923       311.700 0
1 1    1   26   28      859.200        19.050        0.967       261.100 0
1 1    1   26   29      255.800        53.190        0.480       264.800 1
1 1    1   26   30      388.000        36.440        0.844       323.300 0
1 1    1   27    0     1039.300        13.890        1.000       270.000 0
1 1    1   27    1     1014.500         9.520        0.931        23.000 0
1 1    1   27    2      310.600        21.940        0.688       292.800 0
1 1    1   27    3      345.000        19.790        0.852       109.600 0
1 1    1   27    4      282.400        25.090        0.844       113.800 0
1 1    1   27    5      275.500        30.730        0.877       238.400 0
1 1    1   27    6     1117.500        10.570        0.909         1.800 0
1 1    1   27    7     1251.600        11.170        0.983       141.700 1
1 1    1   27    8      773.900        12.170        0.953       132.000 0
1 1    1   27    9     1442.100        11.950        0.980       186.900 0
1 1    1   27   10     1019.400        12.500        0.976       143.700 1
1 1    1   27   11      387.000        21.330        0.949       251.700 0
1 1    1   27   12      669.000        13.460        0.876       187.700 0
1 1    1   27   13      661.800        15.360        0.949        43.900 1
1 1    1   27   14     1208.700        13.090        0.959       299.400 0
1 1    1   27   15      775.100        14.940        0.929       281.600 0
1 1    1   27   16     1404.800        13.720        0.983        44.400 0
1 1    1   27   17      371.700        28.580        0.900       173.400 0
1 1    1   27   18      721.300        19.170        0.939        99.600 0
1 1    1   27   19      508.900        30.050        0.874       227.600 0
1 1    1   27   20      865.800        16.670        0.972       271.800 0
1 1    1   27   21      539.000        23.120        0.675        36.400 0
1 1    1   27   22      778.100        17.800        0.960       198.700 0
1 1    1   27   23      397.500        34.500        0.895       210.300 0
1 1    1   27   24     1319.100        16.810        0.987       125.100 0
1 1    1   27   25     1032.400        18.880        0.978       161.800 0
1 1    1   27   26      798.000        20.680        0.916       216.500 0
1 1    1   27   27      322.600        47.310        0.787       145.400 0
1 1    1   28    0      781.200        15.010        0.999        90.000 0
1 1    1   28    1      794.400        11.810        0.964         0.000 0
1 1    1   28    2      215.800        34.470        0.631       125.900 0
1 1    1   28    3      567.800        14.210        0.898       318.700 0
1 1    1   28    4     1301.300        11.050        0.964       101.000 0
1 1    1   28    5      312.700        26.820        0.719       251.000 0
1 1    1   28    6      672.300        14.090        0.913       192.900 0
1 1    1   28    7      927.800        11.860        0.982       329.800 0
1 1    1   28    8      577.300        15.860        0.943       134.000 0
1 1    1   28    9      945.200        11.810        0.977       265.700 0
1 1    1   28   10      743.400        13.450        0.928       166.300 0
1 1    1   28   11      386.600        27.740        0.942       215.100 1
1 1    1   28   12      651.800        15.280        0.948       193.300 0
1 1    1   28   13      214.000        47.650        0.677       202.000 0
1 1    1   28   14      406.600        27.160        0.826        15.300 0
1 1    1   28   15     1029.800        14.380        0.982       201.600 1
1 1    1   28   16     1159.200        14.360        0.973         8.400 0
1 1    1   28   17      841.800        15.650        0.952       194.500 0
1 1    1   28   18      735.100        17.930        0.963       350.600 1
1 1    1   28   19      405.400        36.490        0.873       197.900 0
1 1    1   28   20      767.300        19.930        0.972       332.200 1
1 1    1   28   21      230.700        60.760        0.796       205.400 0
1 1    1   28   22      949.300        21.280        0.858       340.700 0
1 1    1   28   23      349.700        51.780        0.655       212.300 1
1 1    1   29    0      105.300        64.900        0.009       270.000 0
1 1    1   29    1      455.800        21.570        0.891        29.100 0
1 1    1   29    2      366.100        24.970        0.953       156.600 0
1 1    1   29    3      473.700        19.090        0.925        50.100 0
1 1    1   29    4      616.000        15.570        0.954       169.300 0
1 1    1   29    5      499.300        20.230        0.889        58.100 0
1 1    1   29    6     1422.900        13.530        0.970       181.600 0
1 1    1   29    7      477.100        21.130        0.907       125.400 0
1 1    1   29    8      836.200        14.200        0.967       223.700 0
1 1    1   29    9      334.700        32.650        0.884        55.500 0
1 1    1   29   10      183.700        45.870        0.119       139.900 0
1 1    1   29   11      372.700        29.030        0.877        68.600 0
1 1    1   29   12      641.500        18.350        0.902       138.300 0
1 1    1   29   13      332.500        36.830        0.849       213.800 0
1 1    1   29   14      194.100        47.230        0.675       153.000 0
1 1    1   29   15      767.700        16.320        0.930       124.100 0
1 1    1   29   16      330.500        47.360        0.805       108.000 0
1 1    1   29   17      336.900        43.590        0.808       101.900 0
1 1    1   30    0      478.700        29.820        0.497       270.000 0
1 1    1   30    1     1143.500        11.890        0.964       357.200 0
1 1    1   30    2      441.100        24.690        0.874        54.900 0
1 1    1   30    3      615.800        20.010        0.930       325.300 0
1 1    1   30    4      236.700        46.240        0.595       212.200 0
1 1    1   30    5      220.300        46.190        0.862       274.300 1
1 1    1   30    6      579.700        21.140        0.967       165.300 0
1 1    1   30    7     1296.700        14.240        0.973       239.300 0
1 1    1   30    8      297.900        40.830        0.888       160.200 0
1 1    1   30    9      329.100        36.890        0.827        14.200 1
1 1    2    0    1     2799.300        44.390        1.000        90.000 0
1 1    2    0    2     2127.500        30.370        0.975         0.000 0
1 1    2    0    4      331.300         5.360        0.595         0.000 0
1 1    2    0    5      185.800         3.420        1.000        90.000 0
1 1    2    0    6     1486.500        22.700        0.400         0.000 0
1 1    2    0    7     2588.200        40.990        0.853       270.000 0
1 1    2    0    8      668.400        11.270        0.170         0.000 0
1 1    2    0    9      256.600         4.450        0.212        90.000 0
1 1    2    0   10     1969.700        32.020        0.714       180.000 0
1 1    2    0   11     1796.300        34.090        0.185       270.000 0
1 1    2    0   12     1705.900        27.820        0.292       180.000 0
1 1    2    0   13      728.000        13.960        0.040        90.000 0
1 1    2    0   14     1041.200        20.450        0.092         0.000 0
1 1    2    0   15     3162.400        62.810        0.376        90.000 0
1 1    2    0   16      411.000         8.690        0.588       180.000 0
1 1    2    0   17      199.700         6.610        1.000        90.000 0
1 1    2    0   18     2132.900        35.950        1.000         0.000 1
1 1    2    0   19      273.000         8.700        0.968        90.000 0
1 1    2    0   20     1762.400        31.120        1.000         0.000 0
1 1    2    0   21      508.300        12.590        0.378        90.000 0
1 1    2    0   22       92.500        22.360        0.920       180.000 0
1 1    2    0   23      867.800        15.410        0.670        90.000 0
1 1    2    0   24      535.300        14.320        0.210         0.000 0
1 1    2    0   25     1448.600        26.900        0.928       270.000 1
1 1    2    0   26     1062.700        22.970        0.892       180.000 0
1 1    2    0   27      842.200        20.240        0.476       270.000 0
1 1    2    0   28     1239.500        21.900        0.998       180.000 1
1 1    2    0   29      296.000        14.410        0.993       270.000 0
1 1    2    0   30       69.600        35.000        0.595       180.000 0
1 1    2    0   31      172.600        22.440        0.953        90.000 0
1 1    2    0   32      859.100        16.370        0.999       180.000 0
1 1    2    0   33       53.100        34.730        0.998        90.000 0
1 1    2    0   34      650.900        14.810        0.985       180.000 0
1 1    2    0   35      104.600        40.260        0.999        90.000 0
1 1    2    0   36      428.400        12.650        1.000         0.000 0
1 1    2    0   37      813.200        15.320        0.960       270.000 0
1 1    2    0   38       63.000        39.570        0.341       180.000 0
1 1    2    0   39      193.000        26.910        1.000       270.000 0
1 1    2    0   40      478.100        13.590        0.986         0.000 0
1 1    2    0   41      134.600        57.320        0.200       270.000 1
1 1    2    0   42      237.200        30.300        1.000         0.000 0
1 1    2    0   43      150.500        52.870        0.633        90.000 0
1 1    2    0   44      342.900        22.650        0.985       180.000 0
1 1    2    0   45      412.900        20.000        0.820       270.000 0
1 1    2    0   46      380.400        23.960        1.000         0.000 0
1 1    2    0   47      106.700        61.790        0.572       270.000 0
1 1    2    0   48      611.000        21.810        0.994       180.000 1
1 1    2    0   49      887.300        20.640        0.086       270.000 0
1 1    2    0   50       97.400        68.000        0.150       180.000 0
1 1    2    0   51      886.300        26.450        1.000       270.000 0
1 1    2    0   52      366.700        59.600        0.427       180.000 0
1 1    2    0   53      125.100        79.670        0.976       270.000 0
1 1    2    0   54      423.500        47.540        0.997         0.000 0
1 1    2    0   55      472.600        38.740        0.981        90.000 0
1 1    2    0   56      405.800        49.310        0.255         0.000 0
1 1    2    0   57      258.100        90.530        0.324       270.000 0
1 1    2    0   58      137.900        85.320        0.593       180.000 0
1 1    2    0   59      205.500       121.970        0.308       270.000 0
1 1    2    1    0      722.600         8.420        0.961       180.000 0
1 1    2    1    1      675.900         6.260        0.286       307.700 0
1 1    2    1    2     1507.200        22.060        0.646        54.300 0
1 1    2    1    3      265.000         4.610        0.608       212.600 0
1 1    2    1    4      523.200         8.460        0.141       241.600 0
1 1    2    1    5      959.300        14.220        0.857       266.000 0
1 1    2    1    6     1202.700        18.640        0.343       253.500 0
1 1    2    1    7     1199.200        15.040        0.894        61.500 0
1 1    2    1    8      602.800        10.540        0.703         3.900 1
1 1    2    1    9      800.200        12.590        0.552        97.100 0
1 1    2    1   10      925.200        14.920        0.798       130.300 0
1 1    2    1   11      509.200        10.560        0.934       129.100 0
1 1    2    1   12      928.900        11.620        0.752       102.700 0
1 1    2    1   13      893.800        10.270        0.910        95.700 0
1 1    2    1   14      204.700         7.610        0.620       204.900 0
1 1    2    1   15     1102.700        14.330        0.599       124.300 0
1 1    2    1   16     1946.700        23.740        0.827        96.900 0
1 1    2    1   17     1065.900        13.800        0.424       356.000 0
1 1    2    1   18      761.900        13.980        0.970        20.200 1
1 1    2    1   19      930.700        11.400        0.881       339.000 0
1 1    2    1   20     1683.800        20.360        0.887       164.100 0
1 1    2    1   21     1263.800        16.360        0.458        48.600 0
1 1    2    1   22      864.700        14.480        0.835        61.900 0
1 1    2    1   23      879.500        13.320        0.881       251.100 0
1 1    2    1   24     1009.100        14.040        0.924       160.300 0
1 1    2    1   25     2622.500        31.290        0.975       312.400 1
1 1    2    1   26      841.600        10.950        0.894       191.600 0
1 1    2    1   27     1375.500        18.430        0.963       295.300 0
1 1    2    1   28     2470.200        61.070        0.982       277.400 0
1 1    2    1   29      791.400        12.510        0.915       115.800 0
1 1    2    1   30      332.400         7.920        0.945       215.800 0
1 1    2    1   31      680.900        19.470        0.978       259.400 0
1 1    2    1   32      401.500         8.310        0.799       175.200 0
1 1    2    1   33     1312.000        17.450        0.955        27.000 0
1 1    2    1   34      722.000        12.090        0.951       288.800 0
1 1    2    1   35     1046.800        14.360        0.938       267.000 0
1 1    2    1   36      211.800        15.240        0.892       311.800 0
1 1    2    1   37      170.900        20.200        0.836       330.600 0
1 1    2    1   38      419.200        10.550        0.850       280.800 0
1 1    2    1   39      250.900        16.940        0.906        80.400 0
1 1    2    1   40      380.400        11.720        0.894        46.100 0
1 1    2    1   41      522.000         9.910        0.821       248.800 0
1 1    2    1   42      128.000        33.870        0.693       300.300 0
1 1    2    1   43      212.300        25.010        0.371        82.000 0
1 1    2    1   44      242.800        21.590        0.659       334.900 0
1 1    2    1   45      170.900        33.850        0.569       150.700 0
1 1    2    1   46      591.000        13.260        0.848        72.800 0
1 1    2    1   47      343.500        23.620        0.819       164.400 0
1 1    2    1   48      264.500        32.880        0.702        60.300 0
1 1    2    1   49      209.800        39.570        0.670       143.600 0
1 1    2    1   50      312.300        32.200        0.259       230.700 0
1 1    2    1   51      149.500        43.050        0.456       253.500 0
1 1    2    1   52      329.000        34.970        0.710        46.200 0
1 1    2    1   53      177.000        45.360        0.866       271.300 1
1 1    2    1   54      495.200        27.700        0.761       214.400 0
1 1    2    1   55      203.200        53.110        0.754       352.200 0
1 1    2    1   56      166.200        51.460        0.206        38.700 0
1 1    2    1   57      354.100        54.720        0.867       274.400 0
1 1    2    1   58      160.800        49.910        0.654       180.200 0
1 1    2    1   59      188.200        55.800        0.553        55.200 0
1 1    2    2    0      182.500         4.330        0.887         0.000 0
1 1    2    2    1     1298.900        16.580        0.516       235.400 0
1 1    2    2    2     1451.800        19.900        0.957        24.000 0
1 1    2    2    3     2023.800        20.770        0.944       244.600 0
1 1    2    2    4     1020.200        10.120        0.869        43.200 0
1 1    2    2    5      426.700         4.810        0.765       229.600 0
1 1    2    2    6      730.300        10.460        0.467       216.700 0
1 1    2    2    7      252.800         4.690        0.302       207.200 0
1 1    2    2    8     1967.000        21.180        0.724       292.500 0
1 1    2    2    9      570.100         6.750        0.770        68.200 0
1 1    2    2   10     1002.500        12.080        0.740        24.500 0
1 1    2    2   11     1880.300        22.000        0.742       339.200 0
1 1    2    2   12      993.200        11.540        0.697        64.900 0
1 1    2    2   13     1110.800        18.600        0.955         6.000 0
1 1    2    2   14     1010.300        20.730        0.940       179.100 0
1 1    2    2   15      685.000         9.060        0.155       278.800 0
1 1    2    2   16      174.400         8.220        0.930       293.000 0
1 1    2    2   17     1132.300        14.230        0.777        80.900 0
1 1    2    2   18      355.400         5.220        0.792       129.800 0
1 1    2    2   19      989.100        12.590        0.697       304.100 0
1 1    2    2   20     1208.100        15.010        0.925       133.300 0
1 1    2    2   21     1085.900        15.830        0.946       158.800 0
1 1    2    2   22     1224.100        16.810        0.929       343.500 0
1 1    2    2   23     1757.800        24.450        0.949       287.200 0
1 1    2    2   24      729.900        10.290        0.551       188.000 0
1 1    2    2   25     1462.800        20.800        0.950       147.600 0
1 1    2    2   26      100.100        16.800        0.366       191.700 0
1 1    2    2   27      388.000         6.470        0.830       145.700 0
1 1    2    2   28      704.400         9.910        0.831       307.400 0
1 1    2    2   29      334.400         7.460        0.722       281.800 0
1 1    2    2   30      383.500         7.580        0.830       252.700 1
1 1    2    2   31      700.900        10.400        0.675       102.400 0
1 1    2    2   32      855.500        11.490        0.728       263.900 0
1 1    2    2   33      398.700         7.880        0.899       280.900 0
1 1    2    2   34      630.700         9.170        0.923       320.300 0
1 1    2    2   35      277.100        11.300        0.939        32.400 1
1 1    2    2   36       98.800        25.410        0.883       322.300 0
1 1    2    2   37      383.600         9.750        0.462         7.100 0
1 1    2    2   38      196.100        21.750        0.475       296.600 0
1 1    2    2   39      127.900        27.110        0.468       354.500 0
1 1    2    2   40      336.700        13.460        0.896        16.400 0
1 1    2    2   41      336.800        14.950        0.795       112.000 0
1 1    2    2   42      496.000        12.710        0.935        38.700 0
1 1    2    2   43      127.500        33.490        0.144       276.300 0
1 1    2    2   44      153.500        34.290        0.649       172.800 0
1 1    2    2   45      888.700        11.910        0.895       273.400 0
1 1    2    2   46      224.100        30.500        0.677       357.800 0
1 1    2    2   47      290.300        25.780        0.407       226.700 0
1 1    2    2   48      154.200        40.390        0.123        38.200 0
1 1    2    2   49      153.300        42.740        0.736       314.500 0
1 1    2    2   50      372.300        23.960        0.868       106.000 0
1 1    2    2   51      245.200        41.620        0.853       166.500 0
1 1    2    2   52      173.500        46.730        0.472       334.400 0
1 1    2    2   53      524.500        22.420        0.667       155.100 0
1 1    2    2   54      405.500        31.410        0.903       298.200 0
1 1    2    2   55      325.300        40.800        0.853       323.400 1
1 1    2    2   56      181.200        49.800        0.619       193.500 0
1 1    2    2   57      622.600        27.390        0.927        89.300 0
1 1    2    2   58      241.100        68.040        0.613       220.500 1
1 1    2    2   59      170.000        55.800        0.230       314.700 1
1 1    2    3    0      985.500        17.890        0.997         0.000 0
1 1    2    3    1     1267.400        18.910        0.501        54.700 0
1 1    2    3    2     1445.300        13.470        0.830       250.200 0
1 1    2    3    3     1620.200        17.240        0.876       198.800 0
1 1    2    3    4     1210.000        13.470        0.762       105.900 0
1 1    2    3    5     1464.900        15.330        0.897       173.700 0
1 1    2    3    6      886.000        11.120        0.711       151.300 1
1 1    2    3    7      695.700         9.010        0.603       131.000 0
1 1    2    3    8     1537.200        16.230        0.757       165.200 0
1 1    2    3    9      240.900         5.210        0.927        64.600 1
1 1    2    3   10      838.300        12.480        0.936        95.600 0
1 1    2    3   11      253.900         3.820        0.447         2.300 0
1 1    2    3   12     1097.300        14.850        0.712       227.600 0
1 1    2    3   13      605.000         7.990        0.886        41.100 0
1 1    2    3   14     2534.300        29.970        0.916       128.500 0
1 1    2    3   15     1458.100        18.510        0.668       247.300 0
1 1    2    3   16      517.900         6.910        0.771        72.100 0
1 1    2    3   17     2124.100        25.870        0.940       275.800 0
1 1    2    3   18     1749.600        41.720        0.938       274.900 0
1 1    2    3   19      924.300        11.590        0.592       305.800 0
1 1    2    3   20      645.000        13.070        0.941       225.000 0
1 1    2    3   21     2004.800        27.050        0.944       202.300 0
1 1    2    3   23      664.800        10.980        0.384       243.100 0
1 1    2    3   24      710.900        10.340        0.932        67.300 0
1 1    2    3   25     1964.700        24.850        0.968       309.500 0
1 1    2    3   26     1829.500        41.200        0.958       241.500 1
1 1    2    3   27     1514.500        21.970        0.965       299.400 0
1 1    2    3   28      970.300        17.330        0.954       227.200 0
1 1    2    3   29     1822.400        22.820        0.970       152.000 0
1 1    2    3   30      751.300        10.080        0.763       234.200 0
1 1    2    3   31      712.800         9.870        0.891       247.000 0
1 1    2    3   32      572.700         8.670        0.939       110.500 0
1 1    2    3   33      158.600        17.190        0.269       118.500 0
1 1    2    3   34      569.200         9.800        0.703       159.200 0
1 1    2    3   35      321.300        10.890        0.931       125.300 0
1 1    2    3   36      518.100         9.900        0.738        66.800 0
1 1    2    3   37      585.500        10.340        0.968       125.900 0
1 1    2    3   38      547.800        10.390        0.927       105.500 0
1 1    2    3   39      234.000        18.650        0.916        31.800 0
1 1    2    3   40      286.100        16.390        0.768       358.900 0
1 1    2    3   41      219.900        26.740        0.131       311.300 0
1 1    2    3   42      182.300        29.570        0.399       156.300 0
1 1    2    3   43      479.300        13.740        0.839       114.900 0
1 1    2    3   44      199.100        28.190        0.805       352.100 0
1 1    2    3   45      201.500        30.600        0.640       103.400 0
1 1    2    3   46      683.700        12.890        0.660       344.000 0
1 1    2    3   47      450.500        17.370        0.892       302.800 1
1 1    2    3   48      357.400        21.940        0.688        16.600 0
1 1    2    3   49      213.400        41.010        0.504       156.400 0
1 1    2    3   50      229.900        41.500        0.635        73.100 0
1 1    2    3   51      278.200        37.590        0.709       170.800 0
1 1    2    3   52      391.400        30.120        0.928       240.800 0
1 1    2    3   53      448.000        26.570        0.779       273.000 0
1 1    2    3   54      158.800        46.370        0.356        71.000 0
1 1    2    3   55      311.700        43.220        0.788       258.400 0
1 1    2    3   56      368.800        37.000        0.869       120.500 0
1 1    2    3   57      309.600        57.230        0.807        80.400 0
1 1    2    3   58      233.800        61.060        0.808        15.900 0
1 1    2    3   59      322.400        77.530        0.522       304.000 0
1 1    2    4    0      181.800         4.800        0.690         0.000 0
1 1    2    4    1     1415.800        17.770        0.522       136.200 0
1 1    2    4    2      910.300        11.690        0.752       288.400 0
1 1    2    4    3      840.000        11.400        0.494       180.900 0
1 1    2    4    4     2620.000        33.270        0.743        51.400 0
1 1    2    4    5     1026.600        12.370        0.921       173.000 0
1 1    2    4    6     1127.000        12.670        0.634        77.400 0
1 1    2    4    7     3194.000        48.870        0.894        50.300 0
1 1    2    4    8      375.700         6.200        0.807       181.900 0
1 1    2    4    9     1874.900        21.000        0.860         5.200 0
1 1    2    4   10      430.400         6.670        0.884         4.500 0
1 1    2    4   11     1279.600        19.070        0.688       263.300 0
1 1    2    4   12     1106.700        12.480        0.471       309.100 0
1 1    2    4   13      430.100         6.700        0.340        56.700 0
1 1    2    4   14     1191.000        14.530        0.890       213.300 0
1 1    2    4   15     1088.800        14.780        0.605       298.400 0
1 1    2    4   16     1425.400        16.060        0.944        97.900 0
1 1    2    4   17      989.500        12.300        0.708       244.900 0
1 1    2    4   18     1296.500        17.040        0.945       312.800 0
1 1    2    4   19     1519.200        19.470        0.927        54.100 0
1 1    2    4   20     1992.600        31.300        0.963       338.700 0
1 1    2    4   23     1812.700        32.160        0.965       143.100 1
1 1    2    4   24     1118.400        14.230        0.609        40.400 0
1 1    2    4   25      936.200        13.640        0.916        60.700 1
1 1    2    4   26     1060.400        13.990        0.968        36.800 0
1 1    2    4   27      794.200        11.370        0.363        30.800 1
1 1    2    4   28      551.200        11.000        0.808        70.600 1
1 1    2    4   29      904.400        13.130        0.967       103.900 0
1 1    2    4   30       78.100        22.800        0.596       120.500 0
1 1    2    4   31     1179.100        17.010        0.971       134.200 0
1 1    2    4   32      939.500        13.420        0.961       298.100 0
1 1    2    4   33      678.500         9.760        0.933        55.700 0
1 1    2    4   34      149.200        25.350        0.956       307.100 1
1 1    2    4   35      603.000         8.810        0.869       259.500 0
1 1    2    4   36      279.300        12.730        0.587        93.300 0
1 1    2    4   37      407.000         9.810        0.957       133.700 1
1 1    2    4   38      384.700        11.140        0.947        88.400 0
1 1    2    4   39      131.400        28.230        0.861       130.300 0
1 1    2    4   40      339.400        13.480        0.813       145.200 0
1 1    2    4   41      399.200        12.980        0.931       311.400 0
1 1    2    4   42      327.100        17.220        0.897       145.500 0
1 1    2    4   43      404.100        14.460        0.398       161.300 0
1 1    2    4   44      224.400        26.370        0.910       257.400 0
1 1    2    4   45      409.300        16.810        0.925        23.400 0
1 1    2    4   46      780.000        12.800        0.808       162.400 0
1 1    2    4   47      202.600        36.450        0.730        27.500 0
1 1    2    4   48      652.800        14.160        0.959       103.900 0
1 1    2    4   49      343.100        26.380        0.370       145.100 0
1 1    2    4   50      404.400        23.940        0.688        12.000 0
1 1    2    4   51      678.300        16.970        0.871       135.300 1
1 1    2    4   52      335.400        32.620        0.870       288.700 0
1 1    2    4   53      435.700        29.160        0.717       299.200 0
1 1    2    4   54      340.400        40.550        0.539       126.100 0
1 1    2    4   55      180.600        53.580        0.417       335.100 0
1 1    2    4   56      457.000        34.700        0.922        65.400 0
1 1    2    4   57      406.500        43.620        0.799        84.500 0
1 1    2    4   58      309.000        77.280        0.669       304.400 1
1 1    2    4   59      222.800        70.930        0.124       260.400 0
1 1    2    5    0     1637.100        30.270        0.625         0.000 0
1 1    2    5    1      245.800         5.530        0.348       316.800 0
1 1    2    5    2     1046.000        13.590        0.161       278.300 0
1 1    2    5    3      902.800        14.780        0.873       159.700 0
1 1    2    5    4     1283.800        15.030        0.742       142.700 0
1 1    2    5    5     1567.300        17.690        0.892        57.800 1
1 1    2    5    6      539.800         6.370        0.914       112.800 0
1 1    2    5    7     1132.600        11.910        0.382       317.100 0
1 1    2    5    8      362.200         6.000        0.877        85.400 0
1 1    2    5    9      824.500        13.930        0.920       349.800 0
1 1    2    5   10     3005.500        42.320        0.920       256.900 0
1 1    2    5   11     2509.000        33.900        0.861       104.900 0
1 1    2    5   12      999.300        11.360        0.548       268.500 0
1 1    2    5   13      893.000        15.890        0.947       215.300 0
1 1    2    5   14     1464.900        24.760        0.906        68.200 0
1 1    2    5   15     1291.500        20.840        0.906        16.700 0
1 1    2    5   16      277.000         5.330        0.844       198.700 1
1 1    2    5   17     2130.600        27.170        0.958       321.500 0
1 1    2    5   18     1537.200        22.120        0.922         7.400 1
1 1    2    5   19     2339.500        30.210        0.959       303.000 0
1 1    2    5   20      406.900         9.190        0.947       268.800 1
1 1    2    5   21     1351.100        21.770        0.901        77.400 0
1 1    2    5   22     1685.800        21.390        0.962        61.000 0
1 1    2    5   23     1722.400        24.880        0.954       243.800 0
1 1    2    5   24      945.900        12.110        0.936        13.600 0
1 1    2    5   25     1983.100        29.410        0.964       247.100 0
1 1    2    5   26      764.600        12.710        0.954       151.200 0
1 1    2    5   27     1386.200        21.290        0.951       123.600 0
1 1    2    5   28      953.700        17.080        0.953       180.100 0
1 1    2    5   29      367.800         9.990        0.895       187.800 0
1 1    2    5   30     1082.700        16.920        0.926       232.700 0
1 1    2    5   31      354.300         9.160        0.966        75.600 0
1 1    2    5   32      493.700         8.470        0.942       149.300 0
1 1    2    5   33      297.000        10.000        0.767       116.400 0
1 1    2    5   34      310.500        10.190        0.803       270.600 0
1 1    2    5   35      301.800        11.360        0.933         4.700 0
1 1    2    5   36      384.100        10.030        0.883       282.600 0
1 1    2    5   37      249.000        16.130        0.553       322.000 0
1 1    2    5   38      409.400        12.090        0.823       328.800 0
1 1    2    5   39      187.700        22.460        0.753       176.800 0
1 1    2    5   40      488.900        11.620        0.810       136.200 0
1 1    2    5   41      374.800        15.470        0.924       317.100 1
1 1    2    5   42      424.700        12.710        0.859       122.000 0
1 1    2    5   43      171.300        32.960        0.476        62.100 1
1 1    2    5   44      362.600        19.270        0.867       111.600 0
1 1    2    5   45      530.600        13.410        0.612       247.800 0
1 1    2    5   46      311.300        31.490        0.792        10.900 0
1 1    2    5   47      329.300        24.350        0.868       178.600 0
1 1    2    5   48      161.100        39.250        0.429       149.400 0
1 1    2    5   49      260.000        35.500        0.502         6.400 0
1 1    2    5   50      275.900        35.860        0.693       263.500 0
1 1    2    5   51      127.600        40.840        0.235        81.700 0
1 1    2    5   52     1435.200        14.910        0.969       339.300 0
1 1    2    5   53      575.100        23.740        0.795       355.200 0
1 1    2    5   54      133.900        43.070        0.590        24.100 0
1 1    2    5   55      330.100        46.930        0.817       323.500 0
1 1    2    5   56      164.400        54.400        0.179       143.900 0
1 1    2    5   57      299.200        76.230        0.581       277.300 1
1 1    2    5   58      302.200       100.530        0.781        68.300 0
1 1    2    6    0      521.100         8.630        0.988         0.000 1
1 1    2    6    1     1715.600        17.680        0.663        16.500 0
1 1    2    6    2     1036.200        11.560        0.929       222.600 1
1 1    2    6    3     1232.100        13.730        0.890         2.600 0
1 1    2    6    4      178.000         3.610        0.894        78.700 0
1 1    2    6    5     1730.300        18.560        0.807       231.700 0
1 1    2    6    6     1980.400        21.170        0.906        65.700 0
1 1    2    6    7     1007.100        11.070        0.620       208.300 0
1 1    2    6    8     1237.500        12.940        0.464       309.800 0
1 1    2    6    9     1086.300        11.410        0.838        81.900 0
1 1    2    6   10     1273.200        14.490        0.955       354.300 0
1 1    2    6   11      251.900         5.710        0.574       251.700 0
1 1    2    6   12      692.700         8.150        0.943       265.600 1
1 1    2    6   13     1123.800        12.780        0.822        51.200 0
1 1    2    6   14     1509.500        17.890        0.945       245.700 0
1 1    2    6   15      760.400        11.670        0.929        52.100 0
1 1    2    6   16     1129.500        14.670        0.891        95.900 0
1 1    2    6   17     1468.700        19.190        0.968        45.200 0
1 1    2    6   18     1419.900        21.980        0.959        67.100 0
1 1    2    6   19     1381.100        35.820        0.903       195.800 1
1 1    2    6   20     1827.400        31.760        0.939       269.000 0
1 1    2    6   21     1566.200        21.860        0.933       153.100 0
1 1    2    6   22     1376.400        18.790        0.958       279.700 0
1 1    2    6   23     1661.900        23.040        0.951       111.300 0
1 1    2    6   24     1695.800        30.220        0.932        27.000 0
1 1    2    6   25      995.500        12.950        0.942       286.300 1
1 1    2    6   26      922.900        12.340        0.917       210.000 0
1 1    2    6   27     1521.500        18.270        0.955       350.100 0
1 1    2    6   28     1524.300        23.120        0.974       200.300 0
1 1    2    6   29      372.300         8.640        0.874       325.100 0
1 1    2    6   30      562.600         7.620        0.707       160.000 0
1 1    2    6   31      604.800         8.660        0.888       310.100 0
1 1    2    6   32      605.900         9.880        0.952       236.000 0
1 1    2    6   33      285.000        12.310        0.767        98.000 0
1 1    2    6   34      168.900        21.540        0.819       126.000 0
1 1    2    6   35      481.000         8.930        0.959       147.900 1
1 1    2    6   36      425.000        10.840        0.949       195.700 0
1 1    2    6   37      327.700        11.910        0.900       159.700 0
1 1    2    6   38      436.500        11.570        0.927       223.800 0
1 1    2    6   39      559.200        10.150        0.976       302.300 0
1 1    2    6   40      345.100        15.030        0.950       129.000 0
1 1    2    6   41      143.000        30.450        0.428        67.100 0
1 1    2    6   42      193.400        26.200        0.953        36.100 0
1 1    2    6   43      128.200        34.920        0.745       216.300 0
1 1    2    6   44      463.700        14.230        0.891       321.500 1
1 1    2    6   45      715.000        12.020        0.944       171.700 0
1 1    2    6   46      257.300        31.730        0.667       334.200 1
1 1    2    6   47      364.200        29.200        0.207        33.100 0
1 1    2    6   48      154.700        41.970        0.328        56.100 0
1 1    2    6   49      161.600        41.000        0.529        47.600 0
1 1    2    6   50      392.100        28.520        0.781       292.900 0
1 1    2    6   51      366.600        29.940        0.627       143.100 0
1 1    2    6   52      322.000        36.780        0.698       250.000 0
1 1    2    6   53      328.300        36.690        0.847       304.400 0
1 1    2    6   54      440.400        30.770        0.760        31.300 0
1 1    2    6   55      181.600        53.370        0.451       189.700 0
1 1    2    6   56      215.600        94.870        0.621       321.200 0
1 1    2    6   57      404.200        93.800        0.691       131.400 0
1 1    2    6   58      185.700        62.360        0.274       286.300 0
1 1    2    7    0     1203.300        15.210        1.000       180.000 0
1 1    2    7    1     1788.900        15.530        0.931       270.700 0
1 1    2    7    2     1168.900        10.230        0.580        60.200 0
1 1    2    7    3      921.600         8.770        0.914       125.100 0
1 1    2    7    4      937.100         9.170        0.743        64.400 0
1 1    2    7    5      353.800         5.240        0.876       313.400 0
1 1    2    7    6     1212.300        11.360        0.336         1.500 0
1 1    2    7    7      844.500        17.060        0.911       265.800 0
1 1    2    7    8      976.000        10.820        0.770       156.100 0
1 1    2    7    9     2204.400        23.900        0.955        37.600 0
1 1    2    7   10     1741.700        18.570        0.964       312.000 0
1 1    2    7   11     2178.600        24.950        0.934        19.500 0
1 1    2    7   12     2213.700        28.720        0.962       269.400 0
1 1    2    7   13      881.900        12.150        0.598        67.300 0
1 1    2    7   14      476.900         9.640        0.585       254.500 0
1 1    2    7   15     2818.300        36.710        0.973        48.300 0
1 1    2    7   18     1801.000        31.420        0.961       188.400 0
1 1    2    7   19      501.300         7.140        0.908        78.000 0
1 1    2    7   20      685.500         8.650        0.649       113.600 0
1 1    2    7   21     1730.800        19.110        0.978       111.800 0
1 1    2    7   22      977.500        11.350        0.920       131.900 0
1 1    2    7   23     1076.000        22.580        0.967       196.400 0
1 1    2    7   24     1503.900        32.590        0.966        75.200 0
1 1    2    7   25      539.900         7.500        0.962       264.400 0
1 1    2    7   26      999.400        13.500        0.935        15.100 0
1 1    2    7   27      784.400        10.520        0.909       273.000 0
1 1    2    7   28      608.900         9.310        0.947       204.900 0
1 1    2    7   29      538.600         8.890        0.979       307.500 0
1 1    2    7   30     1286.000        14.940        0.964        54.000 0
1 1    2    7   31      329.500         9.960        0.739       357.400 0
1 1    2    7   32      611.800         9.560        0.971       230.700 0
1 1    2    7   33      709.700         9.720        0.964        18.400 0
1 1    2    7   34      766.600        11.900        0.924       250.200 0
1 1    2    7   35      264.500        13.780        0.774        62.700 0
1 1    2    7   36      543.800        10.410        0.945       107.800 0
1 1    2    7   37      631.400        10.260        0.825       117.800 0
1 1    2    7   38      455.900        15.520        0.930       234.900 0
1 1    2    7   39      205.100        22.430        0.883       217.800 0
1 1    2    7   40      221.700        23.460        0.172       308.800 0
1 1    2    7   41      272.500        19.360        0.773       213.300 0
1 1    2    7   42       98.200        30.050        0.184       179.400 0
1 1    2    7   43      649.600        11.230        0.905       342.700 0
1 1    2    7   44      637.800        13.610        0.874       229.700 0
1 1    2    7   45      437.700        19.190        0.886        86.200 0
1 1    2    7   46      278.100        31.320        0.867        85.600 0
1 1    2    7   47      416.900        22.260        0.866       176.900 0
1 1    2    7   48      251.400        35.340        0.734       261.700 0
1 1    2    7   49      248.000        37.600        0.652         9.100 0
1 1    2    7   50      157.100        42.420        0.778       128.900 0
1 1    2    7   51      224.400        47.780        0.824       347.700 0
1 1    2    7   52      239.300        49.200        0.675       347.400 0
1 1    2    7   53      251.300        48.800        0.639        79.000 0
1 1    2    7   54      257.800        53.540        0.288       329.300 0
1 1    2    7   55      219.500        64.550        0.224        62.900 0
1 1    2    7   56      411.400        90.910        0.846       335.200 0
1 1    2    7   57      240.500        67.290        0.602       231.500 0
1 1    2    8    0     2406.000        29.770        0.896         0.000 0
1 1    2    8    1     1841.300        16.950        0.827       352.500 0
1 1    2    8    2      663.900         8.220        0.944       242.400 0
1 1    2    8    3     1561.800        13.500        0.938       290.900 0
1 1    2    8    4     1110.500         9.330        0.867       324.600 1
1 1    2    8    5      713.900         7.250        0.812       176.500 0
1 1    2    8    6     2231.700        19.780        0.909       149.300 0
1 1    2    8    7     1790.100        15.590        0.870        77.600 0
1 1    2    8    8      755.600         7.600        0.868       125.200 0
1 1    2    8    9      980.200        10.370        0.954       351.600 0
1 1    2    8   10     2211.000        21.440        0.954        50.700 0
1 1    2    8   11      813.700        10.070        0.906       151.600 0
1 1    2    8   12      580.700         6.470        0.930       279.800 0
1 1    2    8   13     1232.300        13.940        0.906       138.100 0
1 1    2    8   14     3060.400        40.030        0.958       223.900 0
1 1    2    8   15     1357.100        15.990        0.940       135.300 0
1 1    2    8   16     3107.100        45.320        0.972       121.900 0
1 1    2    8   17      670.200         9.900        0.909       115.400 0
1 1    2    8   18     2435.000        30.180        0.930       162.900 0
1 1    2    8   19     1388.400        17.120        0.968       338.000 0
1 1    2    8   20     1619.400        20.880        0.952       213.900 0
1 1    2    8   21      590.400         9.490        0.477        85.800 0
1 1    2    8   22      468.700         8.410        0.636       211.200 0
1 1    2    8   23      240.600        11.260        0.550       181.900 0
1 1    2    8   24      862.800        11.270        0.844       115.600 0
1 1    2    8   25     1017.700        13.450        0.925       196.500 0
1 1    2    8   26      617.000         9.340        0.919        24.900 0
1 1    2    8   27      316.700        17.420        0.966       168.200 1
1 1    2    8   28     1208.000        20.290        0.974       319.500 0
1 1    2    8   29      283.400        10.920        0.835        19.900 0
1 1    2    8   30      387.500         8.660        0.895       206.000 0
1 1    2    8   31      470.100         9.670        0.936        11.400 0
1 1    2    8   32      140.800        22.320        0.773       279.500 0
1 1    2    8   33      467.300         9.690        0.928       295.900 0
1 1    2    8   34      564.800         9.130        0.902       220.600 0
1 1    2    8   35      495.300        10.380        0.981       220.500 0
1 1    2    8   36      798.300        10.550        0.947       163.700 0
1 1    2    8   37      134.700        28.630        0.192       160.900 0
1 1    2    8   38      350.000        14.790        0.883        33.600 0
1 1    2    8   39      411.800        14.210        0.849       310.700 0
1 1    2    8   40      357.300        15.100        0.778       214.700 1
1 1    2    8   41      112.900        32.980        0.708       191.300 0
1 1    2    8   42      513.100        15.810        0.228       303.800 0
1 1    2    8   43      739.200        12.580        0.648       163.400 0
1 1    2    8   44      117.600        35.910        0.318       274.600 0
1 1    2    8   45      592.600        13.700        0.856       202.600 0
1 1    2    8   46      197.300        40.420        0.653        17.100 0
1 1    2    8   47      403.500        21.300        0.896       274.500 0
1 1    2    8   48      161.600        41.490        0.756       145.800 0
1 1    2    8   49      441.700        22.590        0.645       184.000 0
1 1    2    8   50      236.400        43.710        0.487       119.100 0
1 1    2    8   51      297.900        42.680        0.163       326.300 0
1 1    2    8   52      217.200        51.540        0.695       355.100 0
1 1    2    8   53      209.400        49.970        0.268       214.700 1
1 1    2    8   54      246.400        59.960        0.659       257.500 0
1 1    2    8   55      159.200        76.140        0.556        13.800 0
1 1    2    8   56      219.200        65.930        0.857       198.500 0
1 1    2    8   57      259.500        70.850        0.711       323.000 0
1 1    2    9    0     1874.100        23.150        1.000       180.000 0
1 1    2    9    1     1975.600        17.660        0.826        37.100 0
1 1    2    9    2     1606.300        13.820        0.931       161.500 0
1 1    2    9    3      771.400         6.260        0.854       140.800 0
1 1    2    9    4     3119.900        26.500        0.968        97.800 0
1 1    2    9    5     1738.100        13.800        0.962       242.500 0
1 1    2    9    6     1354.000        11.550        0.927        53.000 1
1 1    2    9    7      850.800        15.640        0.947       241.500 0
1 1    2    9    8     1739.700        15.730        0.954       109.800 0
1 1    2    9    9     1496.400        14.280        0.786       192.900 1
1 1    2    9   10     1275.200        12.640        0.962         7.200 0
1 1    2    9   11     1970.200        18.970        0.964       113.700 0
1 1    2    9   12      705.800         8.370        0.829       276.500 0
1 1    2    9   14     2217.500        23.220        0.946       147.000 0
1 1    2    9   15      574.300         8.860        0.912       160.600 0
1 1    2    9   16     1073.500        13.810        0.915       166.200 0
1 1    2    9   17     1402.200        17.260        0.966       239.400 0
1 1    2    9   18      709.700        11.650        0.962       310.500 0
1 1    2    9   19     2114.400        25.420        0.970       202.700 0
1 1    2    9   20     1417.900        17.100        0.970       182.300 0
1 1    2    9   21     1015.300        12.890        0.934        93.200 1
1 1    2    9   22      263.700         8.390        0.945       206.800 0
1 1    2    9   23      487.400         7.250        0.928       105.600 0
1 1    2    9   24      985.200        12.100        0.932        70.500 0
1 1    2    9   25     1024.400        12.730        0.947       227.200 0
1 1    2    9   26     1012.500        12.670        0.944       325.600 0
1 1    2    9   27      128.500        21.690        0.822       352.400 1
1 1    2    9   28      618.100         8.970        0.958        26.100 0
1 1    2    9   29      985.100        19.570        0.973       169.100 0
1 1    2    9   30      881.500        12.240        0.982        94.500 0
1 1    2    9   31      521.800        13.900        0.987       307.000 0
1 1    2    9   32      560.400        18.450        0.980        63.600 0
1 1    2    9   33      399.700        12.860        0.948        72.800 0
1 1    2    9   34      231.800        20.570        0.775       197.200 1
1 1    2    9   35      423.400        11.210        0.961       170.000 0
1 1    2    9   36      403.400        13.740        0.891       248.700 1
1 1    2    9   37      185.600        27.040        0.800        34.400 0
1 1    2    9   38      778.800        11.710        0.943        77.600 0
1 1    2    9   39      420.900        12.490        0.896       136.300 1
1 1    2    9   40      146.000        34.030        0.441       258.000 0
1 1    2    9   41      148.900        33.410        0.611       123.900 0
1 1    2    9   42      632.500        15.040        0.808       281.600 0
1 1    2    9   43      105.700        33.070        0.473       102.300 1
1 1    2    9   44      341.600        22.790        0.486        62.700 0
1 1    2    9   45      500.800        18.730        0.888       330.700 0
1 1    2    9   46      960.600        16.020        0.969       190.300 0
1 1    2    9   47      141.800        40.660        0.330       157.600 0
1 1    2    9   48      170.400        43.870        0.473        76.800 0
1 1    2    9   49      585.900        18.820        0.618       236.900 0
1 1    2    9   50      155.900        45.220        0.423       313.500 0
1 1    2    9   51      227.400        48.100        0.447        37.600 0
1 1    2    9   52      558.300        25.960        0.593       248.900 0
1 1    2    9   53      192.200        55.360        0.498       160.300 0
1 1    2    9   54      280.400        71.690        0.785       281.500 0
1 1    2    9   55      511.200        55.190        0.923       163.000 0
1 1    2    9   56      227.300        69.260        0.257       172.400 0
1 1    2   10    0     2358.200        28.320        1.000       180.000 0
1 1    2   10    1      425.000         3.980        0.286        42.300 0
1 1    2   10    2      351.400         4.440        0.840       201.700 0
1 1    2   10    3     1089.900         9.290        0.867       106.900 0
1 1    2   10    4      453.900         4.230        0.898         4.300 1
1 1    2   10    5     1481.300        12.460        0.895       295.600 0
1 1    2   10    6      721.800         6.160        0.870       234.200 0
1 1    2   10    7     1295.500        10.800        0.919       149.200 0
1 1    2   10    8     1658.800        13.020        0.970       147.100 0
1 1    2   10    9     2138.900        17.770        0.962        46.700 0
1 1    2   10   10     2516.000        25.350        0.974       160.500 0
1 1    2   10   11     1980.000        17.630        0.940       294.800 0
1 1    2   10   12     1544.700        16.210        0.953       219.400 0
1 1    2   10   13     3351.600        43.110        0.983       161.800 0
1 1    2   10   14     2323.600        24.250        0.975       133.100 0
1 1    2   10   15     2872.700        56.380        0.977       113.400 0
1 1    2   10   16      155.000        10.640        0.406        86.700 1
1 1    2   10   17     2094.600        25.600        0.960       353.100 0
1 1    2   10   18     1250.600        14.390        0.945        10.100 0
1 1    2   10   19      523.000         8.200        0.925        20.000 0
1 1    2   10   20      950.500        15.900        0.977       187.700 0
1 1    2   10   21      802.200        10.310        0.572       170.800 0
1 1    2   10   22      817.600        10.180        0.987       191.100 1
1 1    2   10   23      655.700         8.680        0.973        48.200 1
1 1    2   10   24      339.600         7.720        0.785        31.500 0
1 1    2   10   25      569.500         7.700        0.954       314.100 1
1 1    2   10   26     1193.500        17.240        0.944       355.700 0
1 1    2   10   27      580.700        10.500        0.492       146.200 0
1 1    2   10   28      546.500         8.660        0.971       342.100 0
1 1    2   10   29      361.900        10.350        0.780       109.100 1
1 1    2   10   30      164.100        20.940        0.379        49.600 0
1 1    2   10   31      621.500        10.390        0.531       146.400 0
1 1    2   10   32      633.600        10.020        0.956       199.200 1
1 1    2   10   33      128.800        26.670        0.389        95.800 0
1 1    2   10   34      452.800        10.760        0.924       242.100 0
1 1    2   10   35      310.300        16.640        0.591        59.600 0
1 1    2   10   36      483.500        21.510        0.901       139.500 1
1 1    2   10   37      234.500        33.520        0.407         1.800 0
1 1    2   10   38      278.600        20.640        0.332       243.200 0
1 1    2   10   39      280.200        21.690        0.821        83.100 0
1 1    2   10   40      516.900        13.580        0.915       116.000 0
1 1    2   10   41      293.700        21.080        0.898       248.100 0
1 1    2   10   42      342.100        18.620        0.858       115.700 0
1 1    2   10   43      152.100        36.780        0.504        68.600 0
1 1    2   10   44      150.600        39.030        0.399       145.700 1
1 1    2   10   45      766.900        13.970        0.853        36.400 0
1 1    2   10   46      374.000        24.220        0.536        61.000 0
1 1    2   10   47      349.100        27.010        0.439       140.500 1
1 1    2   10   48      157.800        44.230        0.786        79.900 0
1 1    2   10   49      483.000        24.590        0.905         9.100 0
1 1    2   10   50      210.800        51.210        0.526       312.200 0
1 1    2   10   51      257.900        50.840        0.317        97.400 0
1 1    2   10   52      194.200        61.630        0.321        51.700 0
1 1    2   10   53      262.400        66.940        0.556       214.200 0
1 1    2   10   54      182.000        59.410        0.684       228.100 0
1 1    2   10   55      295.100        74.540        0.381       223.400 0
1 1    2   10   56      366.600        73.760        0.694       260.700 0
1 1    2   11    0     1745.800        21.370        0.993         0.000 1
1 1    2   11    1      290.900         5.900        0.923       312.300 0
1 1    2   11    2      940.900        10.340        0.945        76.200 0
1 1    2   11    3     2518.600        20.820        0.970       357.400 0
1 1    2   11    4     2280.400        17.860        0.949       214.900 0
1 1    2   11    5      758.500         7.130        0.810        11.200 0
1 1    2   11    6     3750.800        61.830        0.985       122.900 0
1 1    2   11    7      847.900         6.830        0.899         6.100 0
1 1    2   11    8     2787.600        24.530        0.971        34.000 0
1 1    2   11    9     1772.200        15.000        0.944       348.600 1
1 1    2   11   10     1657.400        14.100        0.961         2.700 0
1 1    2   11   11     1230.700        11.460        0.958       243.300 0
1 1    2   11   12      595.600         5.350        0.589       337.100 0
1 1    2   11   13     1276.200        12.690        0.943       125.400 0
1 1    2   11   14     1649.800        15.210        0.964       295.500 1
1 1    2   11   15     1344.300        13.530        0.965       215.500 0
1 1    2   11   16     1432.300        15.310        0.962       293.200 0
1 1    2   11   17     1278.400        13.350        0.927       171.500 0
1 1    2   11   18      836.900        10.060        0.915        78.600 0
1 1    2   11   19      477.500        10.830        0.976       141.800 0
1 1    2   11   20      737.600         9.290        0.945       194.700 0
1 1    2   11   21      247.500         9.110        0.917        50.100 0
1 1    2   11   22      230.900        10.460        0.917       181.800 1
1 1    2   11   23      561.700         7.470        0.975       328.700 0
1 1    2   11   24      848.100        11.890        0.982        43.100 0
1 1    2   11   25      858.800        10.780        0.922       300.200 0
1 1    2   11   26      382.000         8.420        0.911       308.900 0
1 1    2   11   27     1341.300        15.540        0.967        87.100 0
1 1    2   11   28      320.200        10.940        0.948       233.200 0
1 1    2   11   29      455.600         9.530        0.812       310.300 0
1 1    2   11   30      945.800        12.150        0.965        10.400 0
1 1    2   11   31      192.700        18.850        0.891       184.400 0
1 1    2   11   32      338.300        14.160        0.555       147.000 0
1 1    2   11   33      805.200        11.040        0.983       178.300 0
1 1    2   11   34      641.200        10.580        0.926       333.500 0
1 1    2   11   35      479.600        11.750        0.895       325.500 0
1 1    2   11   36      317.100        17.690        0.349       119.300 0
1 1    2   11   37      204.900        26.260        0.156        86.900 0
1 1    2   11   38      122.200        32.390        0.469        95.000 0
1 1    2   11   39      220.600        35.160        0.344       125.800 0
1 1    2   11   40      533.000        22.460        0.250       330.400 0
1 1    2   11   41      176.700        49.510        0.667        56.400 0
1 1    2   11   42      435.900        18.590        0.304       101.300 1
1 1    2   11   43      392.400        23.250        0.488       168.400 0
1 1    2   11   44      179.500        41.400        0.482        80.300 0
1 1    2   11   45      360.200        26.350        0.921        84.100 0
1 1    2   11   46      324.400        29.110        0.356       125.900 0
1 1    2   11   47      199.900        42.150        0.780       294.600 0
1 1    2   11   48      422.200        28.100        0.816       176.600 0
1 1    2   11   49      286.200        39.990        0.740       125.700 0
1 1    2   11   50      488.200        31.160        0.602       306.200 0
1 1    2   11   51      165.400        48.380        0.764       305.900 1
1 1    2   11   52      206.000        89.020        0.722       290.500 0
1 1    2   11   53      252.600        69.870        0.713       178.900 0
1 1    2   11   54      215.300        66.050        0.438       248.000 0
1 1    2   11   55      210.800        65.940        0.161       114.300 0
1 1    2   12    0      233.900         5.350        0.997         0.000 0
1 1    2   12    1      761.300         7.700        0.949       275.300 0
1 1    2   12    2      348.800         4.000        0.884        74.900 0
1 1    2   12    3     2546.500        21.000        0.970       268.400 0
1 1    2   12    4      694.800         6.450        0.973        66.000 1
1 1    2   12    5     1656.100        13.870        0.978       180.600 0
1 1    2   12    6     1384.200        12.340        0.961       125.000 0
1 1    2   12    7     1411.100        11.080        0.953       219.200 0
1 1    2   12    8      801.700         7.260        0.903       211.900 0
1 1    2   12    9     2867.400        27.100        0.984       271.200 0
1 1    2   12   10      845.600         7.260        0.857       213.200 1
1 1    2   12   11     1587.300        13.840        0.963       290.700 0
1 1    2   12   12     2279.000        24.190        0.957        83.800 0
1 1    2   12   13     1277.000        11.610        0.944       116.300 0
1 1    2   12   14      984.600         9.420        0.961       293.700 0
1 1    2   12   15     1607.000        14.280        0.954        44.400 0
1 1    2   12   16     1681.700        17.470        0.956        73.700 1
1 1    2   12   17     1381.200        14.810        0.963       325.200 0
1 1    2   12   18      472.100         7.810        0.981       133.500 0
1 1    2   12   19      695.100         8.170        0.974       359.400 1
1 1    2   12   20     1141.600        16.780        0.968       205.800 1
1 1    2   12   21      901.800        10.310        0.931        81.100 0
1 1    2   12   22      495.300         7.320        0.962       320.200 1
1 1    2   12   23      691.000        10.230        0.935       358.600 0
1 1    2   12   24      118.500        19.890        0.559        20.300 0
1 1    2   12   25     1306.300        15.730        0.949       359.200 0
1 1    2   12   26      220.900        14.870        0.756       233.800 0
1 1    2   12   27      829.700        11.120        0.957        71.500 0
1 1    2   12   28      474.600         8.570        0.967        63.100 0
1 1    2   12   29      634.800         9.110        0.924        27.300 0
1 1    2   12   30      403.000        10.600        0.897       308.700 0
1 1    2   12   31      407.600        10.450        0.909       298.600 0
1 1    2   12   32      212.800        20.710        0.655        61.900 0
1 1    2   12   33      232.800        24.290        0.820       111.100 0
1 1    2   12   34      479.500        11.290        0.818       103.300 0
1 1    2   12   35      419.600        12.960        0.754       186.900 0
1 1    2   12   36      325.500        18.050        0.612       194.400 0
1 1    2   12   37      255.300        25.100        0.924       140.300 0
1 1    2   12   38      323.700        20.280        0.903        95.300 0
1 1    2   12   39     1212.400        13.460        0.939       328.700 0
1 1    2   12   40      273.300        33.350        0.066       115.800 0
1 1    2   12   41      245.700        33.550        0.224         6.900 0
1 1    2   12   42      115.200        37.220        0.453       230.000 0
1 1    2   12   43      329.500        29.680        0.365        22.300 0
1 1    2   12   44      335.200        50.160        0.578       335.700 0
1 1    2   12   45      824.900        27.840        0.886       314.000 0
1 1    2   12   46      583.100        22.770        0.908       315.500 0
1 1    2   12   47      196.500        49.970        0.456       164.400 0
1 1    2   12   48      339.500        38.120        0.856       133.600 0
1 1    2   12   49      330.300        47.130        0.322       206.500 0
1 1    2   12   50      231.400        49.500        0.669         7.700 0
1 1    2   12   51      189.400        58.840        0.266        92.600 0
1 1    2   12   52      170.000        79.810        0.560       316.300 1
1 1    2   12   53      287.700       102.340        0.676       254.000 1
1 1    2   12   54      335.900       105.840        0.621        38.500 0
1 1    2   13    0     2281.300        27.670        1.000       180.000 0
1 1    2   13    1     1399.800        12.370        0.963       181.600 0
1 1    2   13    2      590.200         7.370        0.977        49.800 0
1 1    2   13    3     1815.400        15.360        0.976       156.600 0
1 1    2   13    4     2173.900        19.550        0.967       279.600 0
1 1    2   13    5     1028.200         8.330        0.562       292.700 0
1 1    2   13    6     1722.900        13.850        0.943       148.400 0
1 1    2   13    7      569.100         6.670        0.963       306.500 0
1 1    2   13    8      409.400         5.480        0.974       149.900 0
1 1    2   13    9     1006.000         8.200        0.933       341.900 1
1 1    2   13   10      676.700        11.450        0.976       328.000 0
1 1    2   13   11     1227.700        10.610        0.967       308.700 0
1 1    2   13   12     1256.200        11.960        0.962       199.800 0
1 1    2   13   13      382.000         6.760        0.963       123.600 0
1 1    2   13   14      375.400         4.870        0.979       160.500 0
1 1    2   13   15      956.000         8.740        0.946       107.700 0
1 1    2   13   16      284.100         6.560        0.274       318.500 0
1 1    2   13   17     1065.800        10.700        0.891       121.900 0
1 1    2   13   18      765.700         8.990        0.951       342.800 1
1 1    2   13   19      830.500        10.120        0.962       147.000 0
1 1    2   13   20      327.400         7.540        0.960       309.400 0
1 1    2   13   21      203.800        11.780        0.963       289.300 0
1 1    2   13   22       85.900        21.690        0.194       281.800 0
1 1    2   13   23      524.500         7.830        0.961         8.400 0
1 1    2   13   24      492.700         7.910        0.971       145.300 0
1 1    2   13   25      353.700         9.130        0.911       149.900 0
1 1    2   13   26      406.400        11.250        0.968        73.200 0
1 1    2   13   27      558.600         8.970        0.889       334.000 0
1 1    2   13   28      209.800        16.260        0.588        96.900 0
1 1    2   13   29      202.200        18.900        0.902       194.500 0
1 1    2   13   30      417.200        10.640        0.888       207.800 0
1 1    2   13   31      515.000         9.570        0.875       207.300 1
1 1    2   13   32      680.900        10.640        0.937       267.200 0
1 1    2   13   33      764.500         9.820        0.905       292.400 0
1 1    2   13   34      370.000        14.770        0.635       278.600 0
1 1    2   13   35      604.000        11.670        0.938       301.400 0
1 1    2   13   36      295.000        20.020        0.346       142.500 0
1 1    2   13   37      443.700        16.350        0.872       175.800 0
1 1    2   13   38      352.200        19.760        0.808       264.100 0
1 1    2   13   39      247.000        32.850        0.773       326.600 0
1 1    2   13   40      322.600        31.050        0.507        87.200 1
1 1    2   13   41      738.800        13.850        0.974       270.000 0
1 1    2   13   42      508.000        18.360        0.793       350.200 0
1 1    2   13   43      433.100        23.940        0.365        26.700 0
1 1    2   13   44      554.000        19.460        0.883       306.300 0
1 1    2   13   45      583.600        20.610        0.452       250.600 0
1 1    2   13   46      777.100        16.630        0.850        82.400 0
1 1    2   13   47      292.200        47.440        0.028       345.800 0
1 1    2   13   48      188.600        53.500        0.624        31.300 0
1 1    2   13   49      302.700        73.250        0.557       197.000 1
1 1    2   13   50      474.500        68.060        0.487       323.400 0
1 1    2   13   52      159.200        76.460        0.226       223.400 0
1 1    2   13   53      210.600        64.190        0.377       343.000 0
1 1    2   14    0      506.500         8.380        1.000         0.000 0
1 1    2   14    1      958.900        11.030        0.973       336.700 0
1 1    2   14    2     1639.600        13.210        0.979       310.000 0
1 1    2   14    3     1930.600        15.650        0.963       222.600 1
1 1    2   14    4      847.800         7.210        0.917        30.300 0
1 1    2   14    5      626.400         7.440        0.957       207.900 0
1 1    2   14    6      950.500         8.070        0.974       145.900 0
1 1    2   14    7      682.600         6.220        0.917        28.100 0
1 1    2   14    8     1391.000        10.810        0.962        18.000 1
1 1    2   14    9      905.000         8.010        0.959       316.200 0
1 1    2   14   10     1958.200        16.350        0.981        68.400 0
1 1    2   14   11      433.100         4.730        0.964       312.600 0
1 1    2   14   12     2649.600        28.650        0.988        83.500 0
1 1    2   14   13     1491.000        12.960        0.978       310.400 0
1 1    2   14   14     1118.200        10.570        0.980        68.400 1
1 1    2   14   15      289.600         6.730        0.964       233.900 0
1 1    2   14   16      549.800         6.050        0.952       241.200 0
1 1    2   14   17      714.700         7.850        0.959       106.600 1
1 1    2   14   18      529.800         6.420        0.903       183.900 0
1 1    2   14   19      277.000         9.320        0.981       359.900 0
1 1    2   14   20      456.500         6.800        0.661       123.100 0
1 1    2   14   21     1299.600        14.510        0.978       160.300 0
1 1    2   14   22      513.500         8.650        0.975        77.300 0
1 1    2   14   23      759.600         9.460        0.912       141.800 0
1 1    2   14   24      223.200        13.510        0.924       151.700 1
1 1    2   14   25      434.700         8.860        0.974       135.400 0
1 1    2   14   26      547.100         9.280        0.967        40.700 0
1 1    2   14   27      289.400        12.660        0.937       164.600 0
1 1    2   14   28      378.900        12.540        0.549        28.200 0
1 1    2   14   29      493.400        10.130        0.856       152.100 0
1 1    2   14   30      280.100        15.420        0.733       240.800 0
1 1    2   14   31      833.500        10.380        0.925        59.300 1
1 1    2   14   32      232.500        24.110        0.923        36.700 1
1 1    2   14   33      285.400        18.380        0.647       152.000 0
1 1    2   14   34      790.100        11.490        0.840       350.000 0
1 1    2   14   35      207.900        34.190        0.279       159.400 0
1 1    2   14   36      463.500        14.710        0.950       120.700 0
1 1    2   14   37      786.000        11.660        0.930        93.600 0
1 1    2   14   38      232.300        32.980        0.429        16.600 0
1 1    2   14   39      591.700        15.610        0.900        56.800 1
1 1    2   14   40      248.700        33.970        0.500        51.600 1
1 1    2   14   41      382.500        25.630        0.735       307.800 0
1 1    2   14   42      318.100        30.530        0.799        55.500 0
1 1    2   14   43      870.100        15.640        0.735       246.200 0
1 1    2   14   44      498.600        24.320        0.415       294.200 0
1 1    2   14   45      700.000        18.890        0.662        99.700 0
1 1    2   14   46      143.200        46.170        0.163       327.400 0
1 1    2   14   47      372.000        37.040        0.525       287.000 0
1 1    2   14   48      327.300        44.580        0.900        26.100 0
1 1    2   15    0      396.400         6.760        1.000         0.000 0
1 1    2   15    1      381.800         4.180        0.961        86.800 0
1 1    2   15    2     1051.500         9.390        0.828       177.000 0
1 1    2   15    3      737.400         9.970        0.965       335.900 0
1 1    2   15    4     1303.100        11.170        0.973       124.300 0
1 1    2   15    5     1780.400        15.320        0.981       329.500 0
1 1    2   15    6      471.800         7.030        0.989        96.900 0
1 1    2   15    7      546.300         5.170        0.888        28.300 0
1 1    2   15    8      479.800         4.650        0.863       239.800 0
1 1    2   15    9      405.800         6.310        0.976       300.200 0
1 1    2   15   10      492.000         4.900        0.928       167.500 0
1 1    2   15   11     1162.000        10.630        0.891        93.900 0
1 1    2   15   12      726.100         6.420        0.931       151.600 0
1 1    2   15   13      961.300         8.600        0.901       276.700 0
1 1    2   15   14     1207.400        10.930        0.982       142.700 0
1 1    2   15   15      389.300         5.450        0.821       263.600 0
1 1    2   15   16      994.400         8.930        0.971        95.800 0
1 1    2   15   17      255.500         7.920        0.960        50.900 0
1 1    2   15   18      339.200         6.510        0.849        39.100 0
1 1    2   15   19     1057.700        10.460        0.964       261.600 0
1 1    2   15   20      111.400        22.520        0.728       234.100 0
1 1    2   15   21      477.000         7.450        0.667       249.700 0
1 1    2   15   22      360.100         8.870        0.965       338.400 1
1 1    2   15   23      351.400         9.800        0.896         1.500 0
1 1    2   15   24      541.300        10.660        0.963       275.300 0
1 1    2   15   25      286.500        12.310        0.835        53.300 0
1 1    2   15   26      516.800         9.150        0.891       324.300 0
1 1    2   15   27      285.100        14.690        0.976       317.900 0
1 1    2   15   28      374.100        12.100        0.936       216.100 1
1 1    2   15   29      267.300        17.320        0.709        16.800 0
1 1    2   15   30      119.300        31.920        0.504        16.700 0
1 1    2   15   31      669.800        10.220        0.519       335.800 0
1 1    2   15   32      272.400        22.560        0.688       162.100 0
1 1    2   15   33      266.400        24.980        0.857       148.900 0
1 1    2   15   34      432.900        15.050        0.946       188.600 1
1 1    2   15   35      496.400        15.510        0.854       253.900 0
1 1    2   15   36      730.200        13.430        0.891        38.800 0
1 1    2   15   37      295.500        25.660        0.478       333.200 0
1 1    2   15   38      327.300        24.890        0.757        72.900 0
1 1    2   15   39      424.400        22.330        0.391       227.000 0
1 1    2   15   40      351.500        27.720        0.365       247.300 0
1 1    2   15   41      208.000        42.400        0.834       153.000 0
1 1    2   15   42      174.500        48.070        0.174       279.800 0
1 1    2   15   43      944.200        15.520        0.947       187.000 0
1 1    2   15   44      779.800        17.880        0.952        11.900 0
1 1    2   15   45      754.000        18.700        0.967       195.500 0
1 1    2   15   46      299.200        47.230        0.393       133.700 1
1 1    2   15   47      251.100        53.810        0.864       237.000 0
1 1    2   16    0      856.800        10.270        0.999       180.000 0
1 1    2   16    1      844.900         7.110        0.916       201.300 0
1 1    2   16    2     1114.800         9.290        0.949       305.900 0
1 1    2   16    3     1328.100        11.490        0.975        84.200 0
1 1    2   16    4      442.200         8.630        0.982         9.100 0
1 1    2   16    5      678.900         5.750        0.952       116.600 0
1 1    2   16    6      403.100         6.140        0.963        58.600 0
1 1    2   16    7      415.300         6.310        0.979        49.000 0
1 1    2   16    8      443.000         5.160        0.968       290.400 0
1 1    2   16    9     1048.500         8.860        0.969        56.200 1
1 1    2   16   10      617.300         6.430        0.978       159.000 0
1 1    2   16   11     1585.400        12.790        0.954       321.600 0
1 1    2   16   12     1059.600         9.000        0.937       142.500 0
1 1    2   16   13      411.700         5.320        0.802       245.500 0
1 1    2   16   14      591.200         5.570        0.905       188.700 0
1 1    2   16   15      592.200         7.060        0.977       188.300 0
1 1    2   16   16      498.800         6.180        0.931       131.000 0
1 1    2   16   17      365.100         6.400        0.949       102.200 0
1 1    2   16   18      527.400         6.120        0.854       154.000 0
1 1    2   16   19      195.700        12.110        0.898       106.800 0
1 1    2   16   20      344.100         7.900        0.904       218.000 0
1 1    2   16   21      705.500         8.770        0.978        49.800 0
1 1    2   16   22      526.700         7.540        0.946       150.500 0
1 1    2   16   23      515.400         8.420        0.948       359.700 0
1 1    2   16   24      530.800         8.910        0.956        75.000 0
1 1    2   16   25      433.700         9.560        0.969        19.800 0
1 1    2   16   26      637.500         8.580        0.988       141.100 0
1 1    2   16   27      118.800        29.480        0.674        29.600 0
1 1    2   16   28      606.600         9.640        0.986       272.500 0
1 1    2   16   29      237.600        22.050        0.841       187.200 0
1 1    2   16   30      340.600        16.220        0.961       327.900 0
1 1    2   16   31      237.800        26.610        0.949       331.100 0
1 1    2   16   32      115.800        31.770        0.151        25.200 0
1 1    2   16   33      225.800        29.770        0.918       287.600 0
1 1    2   16   34      442.200        16.230        0.716       147.900 0
1 1    2   16   35      511.800        14.960        0.799        95.100 0
1 1    2   16   36      394.600        23.290        0.887        96.700 0
1 1    2   16   37      256.200        35.120        0.802       161.300 0
1 1    2   16   38      329.800        27.000        0.369       102.300 0
1 1    2   16   39      277.600        33.820        0.784       191.900 0
1 1    2   16   40      394.800        26.070        0.851       138.000 0
1 1    2   16   41      358.600        29.920        0.872       264.500 0
1 1    2   16   42      843.100        20.250        0.754        54.500 0
1 1    2   16   43      251.700        50.260        0.716       279.800 0
1 1    2   16   44      214.300        50.500        0.636       273.400 0
1 1    2   16   45      450.800        32.360        0.838       266.500 0
1 1    2   16   46      363.800        43.670        0.614        96.100 0
1 1    2   16   47      395.500       102.330        0.729       128.500 0
1 1    2   17    0      206.300         9.610        0.463       180.000 0
1 1    2   17    1      602.200         5.420        0.728       172.600 0
1 1    2   17    2      558.200         5.340        0.945        17.500 0
1 1    2   17    3      723.900         6.340        0.932       358.100 0
1 1    2   17    4      892.700         7.860        0.945       252.900 0
1 1    2   17    5      543.500         6.920        0.989       252.400 0
1 1    2   17    6      365.900         7.110        0.979        53.000 1
1 1    2   17    7      709.900         6.270        0.944       280.600 0
1 1    2   17    8      658.700         8.400        0.985       120.600 0
1 1    2   17    9      656.400         5.720        0.971       131.200 0
1 1    2   17   10      288.800         8.090        0.974       136.800 0
1 1    2   17   11      698.800         6.140        0.893       219.400 0
1 1    2   17   12      845.400         7.200        0.962       311.600 0
1 1    2   17   13      259.800         8.630        0.952       271.700 1
1 1    2   17   14      302.900         7.200        0.950       133.600 0
1 1    2   17   15      259.700         8.660        0.965       285.100 0
1 1    2   17   16      221.800        10.260        0.945       242.400 0
1 1    2   17   17      945.200         9.560        0.972       284.500 0
1 1    2   17   18      443.800         6.460        0.965        77.600 0
1 1    2   17   19      743.200         7.050        0.951        55.100 0
1 1    2   17   20      303.500         9.890        0.509        17.700 0
1 1    2   17   21      477.800         7.540        0.937        80.200 0
1 1    2   17   22      893.100         8.660        0.947       315.300 0
1 1    2   17   23      430.000         8.800        0.936       139.900 0
1 1    2   17   24      469.800         9.490        0.946        44.600 1
1 1    2   17   25      382.000        11.140        0.946       198.400 0
1 1    2   17   26      521.900         9.290        0.967       210.300 0
1 1    2   17   27      303.100        14.920        0.855       237.500 0
1 1    2   17   28      275.800        17.600        0.487        10.100 1
1 1    2   17   29      336.200        17.290        0.229        67.100 0
1 1    2   17   30      764.700        10.520        0.865       289.500 0
1 1    2   17   31      316.900        20.960        0.897       131.700 1
1 1    2   17   32     1171.200        13.050        0.942       215.900 0
1 1    2   17   33      633.200        12.930        0.852       284.000 1
1 1    2   17   34      875.200        12.100        0.915       303.100 0
1 1    2   17   35      127.300        38.730        0.312       210.400 0
1 1    2   17   36      877.300        13.050        0.821        27.100 0
1 1    2   17   37      146.100        42.140        0.241         1.700 0
1 1    2   17   38      409.300        27.220        0.844        86.900 0
1 1    2   17   39      354.900        30.820        0.681        93.700 0
1 1    2   17   40      828.800        16.100        0.868       357.600 0
1 1    2   17   41      505.100        25.110        0.909       178.700 0
1 1    2   17   42      293.900        46.800        0.580        90.700 0
1 1    2   17   43      528.500        26.170        0.433       306.800 0
1 1    2   17   44      196.000        52.020        0.196       257.800 0
1 1    2   17   45      223.500        59.220        0.286       202.400 0
1 1    2   17   46      305.400        71.280        0.747       224.100 0
1 1    2   18    0       91.500        26.770        1.000         0.000 0
1 1    2   18    1      643.600        11.750        0.987       336.800 0
1 1    2   18    2      471.200         5.140        0.954       267.300 0
1 1    2   18    3      328.500        11.150        0.976        12.500 0
1 1    2   18    4      718.900         6.110        0.932        31.000 0
1 1    2   18    5      210.800         8.140        0.629        21.200 0
1 1    2   18    6      151.400        10.980        0.957        42.500 0
1 1    2   18    7     1001.500         8.550        0.948         5.900 0
1 1    2   18    8     1493.800        11.470        0.962       255.500 0
1 1    2   18    9      365.300         5.720        0.937       156.500 0
1 1    2   18   10     1186.200         9.260        0.969       278.100 0
1 1    2   18   11      489.800         5.520        0.939       227.900 0
1 1    2   18   12      928.800         8.040        0.986       174.800 0
1 1    2   18   13      749.100         7.850        0.988        40.500 0
1 1    2   18   14      638.700         6.600        0.979       106.800 0
1 1    2   18   15      579.700         6.580        0.978        14.800 0
1 1    2   18   16      310.200         8.660        0.966       354.000 0
1 1    2   18   17      494.700         6.530        0.923        26.200 0
1 1    2   18   18      478.600         7.720        0.892       197.400 0
1 1    2   18   19      232.100        12.400        0.939        13.100 0
1 1    2   18   20      128.300        27.280        0.376        18.400 0
1 1    2   18   21      995.800         9.290        0.970       353.700 0
1 1    2   18   22      743.700         9.630        0.834       321.200 0
1 1    2   18   23      394.900        10.120        0.922       352.400 0
1 1    2   18   24     1108.500        11.930        0.964        86.700 1
1 1    2   18   25      118.400        28.990        0.855       337.100 0
1 1    2   18   26      103.000        28.700        0.489       217.200 0
1 1    2   18   27      339.300        15.260        0.863       159.500 0
1 1    2   18   28      138.200        32.980        0.197       301.500 0
1 1    2   18   29      265.700        24.060        0.605       339.700 0
1 1    2   18   30      343.300        18.220        0.913       101.100 0
1 1    2   18   31      258.600        30.060        0.773        98.400 0
1 1    2   18   32      865.700        11.650        0.949        66.300 1
1 1    2   18   33      292.900        30.370        0.397       356.700 0
1 1    2   18   34      210.900        39.500        0.248       193.500 0
1 1    2   18   35      167.900        42.010        0.448       231.300 0
1 1    2   18   36      908.100        13.670        0.882       324.700 0
1 1    2   18   37      470.600        22.640        0.690        28.400 0
1 1    2   18   38      291.600        38.620        0.935       155.300 0
1 1    2   18   39      705.800        18.070        0.865       113.400 0
1 1    2   18   40     1038.200        15.560        0.959       143.300 0
1 1    2   18   41      496.100        27.290        0.794       145.300 0
1 1    2   18   42      620.300        24.770        0.938       274.300 0
1 1    2   18   43      266.000        56.010        0.728       258.600 0
1 1    2   18   44      291.800        67.180        0.381       322.800 0
1 1    2   18   45      329.900        75.750        0.760       143.100 0
1 1    2   19    0      420.700         8.420        0.032       180.000 0
1 1    2   19    1      113.100        15.670        0.820       115.700 0
1 1    2   19    2      877.700         6.880        0.932       292.900 0
1 1    2   19    3      485.900         5.570        0.930       276.400 1
1 1    2   19    4      190.900        11.610        0.968       341.400 0
1 1    2   19    5      117.300        15.840        0.836       270.800 0
1 1    2   19    6      896.200         7.200        0.987        91.600 0
1 1    2   19    7      142.600        14.020        0.863       260.800 0
1 1    2   19    8      417.500         5.740        0.945       273.800 0
1 1    2   19    9      848.000         6.900        0.855        92.700 0
1 1    2   19   10      931.200         7.330        0.960       297.900 0
1 1    2   19   11      502.900         7.270        0.967       258.100 0
1 1    2   19   12      689.900         6.470        0.628        51.200 0
1 1    2   19   13      383.100         6.660        0.867        55.200 0
1 1    2   19   14      593.300         6.650        0.824       169.900 0
1 1    2   19   15      493.800         6.170        0.528       123.500 0
1 1    2   19   16      279.300         9.950        0.884       277.100 0
1 1    2   19   17      403.800         7.700        0.847       147.800 0
1 1    2   19   18      198.500        17.720        0.795       177.000 0
1 1    2   19   19      856.300         7.790        0.959       177.700 0
1 1    2   19   20      404.700        10.520        0.945       335.500 0
1 1    2   19   21      693.000         9.370        0.937       274.800 1
1 1    2   19   22      141.700        26.890        0.636         8.400 0
1 1    2   19   23      207.500        19.940        0.656        55.400 0
1 1    2   19   24      883.800        10.700        0.746       181.700 0
1 1    2   19   25      202.400        25.360        0.493       115.800 0
1 1    2   19   26      290.500        16.400        0.785       179.700 0
1 1    2   19   27      288.500        19.940        0.313        31.600 0
1 1    2   19   28      408.600        16.410        0.831        91.300 0
1 1    2   19   29      592.400        11.950        0.813         4.500 0
1 1    2   19   30      812.800        13.140        0.836        71.500 0
1 1    2   19   31      624.400        12.770        0.460       298.500 0
1 1    2   19   32      844.000        13.070        0.858       294.900 0
1 1    2   19   33      406.800        22.690        0.585       351.100 1
1 1    2   19   34      322.500        33.140        0.450       140.300 1
1 1    2   19   35      163.000        43.460        0.155       119.800 0
1 1    2   19   36      556.100        20.930        0.934       134.100 0
1 1    2   19   37      385.100        29.010        0.818        22.800 0
1 1    2   19   38      835.700        16.770        0.939       223.700 0
1 1    2   19   39      721.500        20.460        0.907        78.100 0
1 1    2   19   40      550.700        24.390        0.865       194.200 0
1 1    2   19   41      255.000        51.480        0.544       239.900 0
1 1    2   19   42      927.000        19.350        0.920       281.300 0
1 1    2   19   43      518.900        42.670        0.865       134.800 0
1 1    2   19   44      362.400        68.840        0.709       303.400 0
1 1    2   20    0      364.200        10.800        1.000         0.000 1
1 1    2   20    1      841.200         7.420        0.922       299.000 0
1 1    2   20    2      909.800         7.160        0.887        19.300 1
1 1    2   20    3      504.100         6.500        0.967         5.200 0
1 1    2   20    4      238.500         9.760        0.854        15.800 0
1 1    2   20    5      289.900         7.950        0.983       218.200 0
1 1    2   20    6     1109.600         8.240        0.977       293.700 0
1 1    2   20    7      542.000         6.270        0.981        34.400 0
1 1    2   20    8      681.900         6.450        0.875       256.600 0
1 1    2   20    9      145.000        17.170        0.838       172.900 0
1 1    2   20   10      780.700         7.880        0.965       293.000 0
1 1    2   20   11      457.200         6.710        0.930        60.100 0
1 1    2   20   12      828.600         7.240        0.974       216.000 0
1 1    2   20   13      630.900         6.680        0.981        41.100 0
1 1    2   20   14      134.200        22.140        0.768        95.800 0
1 1    2   20   15      351.100         8.610        0.851        64.700 1
1 1    2   20   16      475.000         7.590        0.832       174.700 0
1 1    2   20   17      656.300         7.890        0.973       147.300 0
1 1    2   20   18      220.100        17.310        0.885       298.800 0
1 1    2   20   19      313.300        13.290        0.667       200.600 0
1 1    2   20   20      756.200         9.400        0.956        61.200 0
1 1    2   20   21      513.000         9.630        0.888       321.900 0
1 1    2   20   22      256.100        19.710        0.939       155.500 0
1 1    2   20   23      856.500        10.580        0.828       199.100 0
1 1    2   20   24      688.000        10.720        0.957       197.600 0
1 1    2   20   25     1038.600        11.550        0.870       190.900 0
1 1    2   20   26      134.100        34.310        0.623       124.500 0
1 1    2   20   27      493.300        11.840        0.891       209.300 0
1 1    2   20   28      593.400        13.470        0.873       248.500 0
1 1    2   20   29      679.600        13.320        0.772       130.300 1
1 1    2   20   30      691.900        12.230        0.632       111.300 0
1 1    2   20   31      492.100        16.540        0.652       340.700 0
1 1    2   20   32      325.900        26.820        0.856        94.600 0
1 1    2   20   33      340.800        26.690        0.693       322.500 0
1 1    2   20   34      213.700        44.050        0.651       316.200 0
1 1    2   20   35      423.100        26.740        0.943        41.300 0
1 1    2   20   36      703.500        18.580        0.907        88.700 1
1 1    2   20   37      344.000        36.360        0.658       145.400 0
1 1    2   20   38      779.800        20.750        0.912       334.600 0
1 1    2   20   39      198.800        52.900        0.755       269.600 0
1 1    2   20   40      845.200        19.760        0.823       335.900 0
1 1    2   20   41      822.500        22.610        0.972       349.600 0
1 1    2   20   42      368.500        62.610        0.873       256.600 0
1 1    2   20   43      409.300        69.550        0.803        93.800 0
1 1    2   21    0      868.300        10.860        0.993         0.000 1
1 1    2   21    1      362.600         7.630        0.607       312.000 0
1 1    2   21    2      597.300         6.430        0.965        33.500 0
1 1    2   21    3     1354.100         9.660        0.953       217.400 0
1 1    2   21    4      881.700         6.940        0.892         0.900 0
1 1    2   21    5      769.800         6.970        0.978       155.900 0
1 1    2   21    6      466.900         6.960        0.964       180.800 0
1 1    2   21    7      544.800         6.960        0.959         6.500 0
1 1    2   21    8      195.900        13.230        0.535       122.900 0
1 1    2   21    9      423.900         7.230        0.972       149.900 0
1 1    2   21   10      610.500         6.340        0.808        20.100 0
1 1    2   21   11      147.800        23.780        0.873        57.000 0
1 1    2   21   12      664.400         7.440        0.877       304.100 0
1 1    2   21   13      450.200         8.350        0.718       153.100 0
1 1    2   21   14      695.500         7.320        0.773         6.500 0
1 1    2   21   15      231.500        17.590        0.916        26.900 0
1 1    2   21   16      332.700        11.460        0.819       112.500 0
1 1    2   21   17      512.200         9.200        0.909       332.600 0
1 1    2   21   18      127.100        30.990        0.387       195.300 0
1 1    2   21   19     1384.200        12.110        0.919        18.200 0
1 1    2   21   20      142.300        34.110        0.374       133.900 0
1 1    2   21   21      243.000        23.090        0.846       230.200 1
1 1    2   21   22      229.100        27.650        0.927       227.300 0
1 1    2   21   23      796.200        11.360        0.907       229.600 0
1 1    2   21   24      368.400        17.410        0.969       210.300 0
1 1    2   21   25      395.000        19.560        0.639       222.900 0
1 1    2   21   26      307.700        21.020        0.028       264.200 0
1 1    2   21   27      751.600        12.530        0.788       164.100 0
1 1    2   21   28      864.500        13.210        0.964       264.400 0
1 1    2   21   29      736.200        14.270        0.943        70.700 0
1 1    2   21   30      207.700        37.190        0.447       353.800 0
1 1    2   21   31      279.100        32.640        0.385        97.700 0
1 1    2   21   32      145.000        42.020        0.701       200.100 0
1 1    2   21   33      380.300        26.740        0.640        83.600 0
1 1    2   21   34      148.100        44.850        0.367        22.000 0
1 1    2   21   35      208.400        46.800        0.839       292.100 0
1 1    2   21   36      153.200        46.120        0.508       120.500 0
1 1    2   21   37      946.300        18.170        0.966       209.900 0
1 1    2   21   38      724.000        21.960        0.890       182.100 0
1 1    2   21   39      880.300        21.820        0.965       247.400 0
1 1    2   21   40      459.500        36.300        0.896       212.300 1
1 1    2   21   41      509.700        48.800        0.907       201.100 0
1 1    2   21   42      342.300        67.150        0.831       328.700 0
1 1    2   22    0     1157.300        13.450        0.960       180.000 0
1 1    2   22    1      861.900         7.290        0.982       137.100 0
1 1    2   22    2      251.000        12.230        0.292       136.400 0
1 1    2   22    3      672.600         6.340        0.926        22.100 0
1 1    2   22    4      219.800        13.550        0.790        12.500 0
1 1    2   22    5     1575.400        11.470        0.961       288.600 0
1 1    2   22    6      603.600         7.160        0.950       137.300 0
1 1    2   22    7     1049.600         9.980        0.953       237.000 0
1 1    2   22    8      300.500        11.710        0.684       105.200 1
1 1    2   22    9      667.800         8.210        0.869       150.000 1
1 1    2   22   10      414.100         8.730        0.936       127.000 0
1 1    2   22   11      160.300        22.120        0.723       199.400 0
1 1    2   22   12      654.000         7.540        0.926        56.800 0
1 1    2   22   13      975.100         9.260        0.977       242.200 0
1 1    2   22   14      463.000         8.880        0.747       250.400 0
1 1    2   22   15      677.100         8.350        0.813       275.900 0
1 1    2   22   16      693.800         8.720        0.952       156.000 0
1 1    2   22   17      192.100        26.090        0.467       194.900 0
1 1    2   22   18      675.300         8.830        0.954       164.700 0
1 1    2   22   19      677.600        12.240        0.860       144.400 0
1 1    2   22   20     1238.100        12.660        0.911       264.800 0
1 1    2   22   21      816.600        12.630        0.941       106.900 1
1 1    2   22   22      536.300        13.200        0.728         0.200 0
1 1    2   22   23      935.400        11.590        0.956       163.200 0
1 1    2   22   24      805.400        12.060        0.891        44.300 0
1 1    2   22   25      352.100        21.200        0.523       248.800 0
1 1    2   22   26      248.700        35.910        0.593       312.300 1
1 1    2   22   27      744.600        12.360        0.902       341.800 0
1 1    2   22   28      125.500        37.900        0.460       180.900 0
1 1    2   22   29      253.400        34.180        0.889        20.300 0
1 1    2   22   30      174.600        43.220        0.489       210.400 0
1 1    2   22   31      233.500        38.630        0.576        80.900 0
1 1    2   22   32      554.800        19.190        0.938        94.100 0
1 1    2   22   33      221.100        47.090        0.224       359.500 0
1 1    2   22   34      434.800        26.950        0.876       135.500 0
1 1    2   22   35      519.000        25.710        0.430       131.100 0
1 1    2   22   36      400.800        35.580        0.882       271.900 0
1 1    2   22   37      425.400        32.840        0.665        38.700 0
1 1    2   22   38      204.200        57.410        0.483        36.900 0
1 1    2   22   39      861.500        25.210        0.921       309.400 0
1 1    2   22   40      651.000        38.670        0.870       255.300 0
1 1    2   23    0      897.300        11.500        1.000         0.000 0
1 1    2   23    1      762.100         7.460        0.486       219.200 0
1 1    2   23    2      656.300         7.140        0.812       288.100 0
1 1    2   23    3      899.200         7.630        0.961        63.500 0
1 1    2   23    4      760.100         7.460        0.703        39.400 0
1 1    2   23    5      468.700         8.050        0.917        89.900 0
1 1    2   23    6     1053.000         9.790        0.910        40.700 0
1 1    2   23    7      596.900         8.330        0.924       259.500 0
1 1    2   23    8      326.600        13.050        0.663         1.600 0
1 1    2   23    9      351.500        12.490        0.945        28.200 0
1 1    2   23   10      554.000         8.570        0.945        21.800 0
1 1    2   23   11      927.000         8.810        0.915       290.000 0
1 1    2   23   12      781.300         8.930        0.950       256.100 0
1 1    2   23   13      655.100         8.590        0.877        94.500 0
1 1    2   23   14      803.300         8.910        0.962        32.200 1
1 1    2   23   15      971.800         9.490        0.938       224.300 1
1 1    2   23   16      522.600        12.130        0.879        17.400 0
1 1    2   23   17      910.700        11.250        0.786        68.000 0
1 1    2   23   18      716.000        11.010        0.945       355.900 0
1 1    2   23   19      299.700        21.620        0.468       146.900 0
1 1    2   23   20      352.100        24.070        0.664       210.000 0
1 1    2   23   21     1022.900        12.900        0.890        60.800 0
1 1    2   23   22      621.400        13.080        0.764       269.800 0
1 1    2   23   23      139.100        39.190        0.425       149.700 0
1 1    2   23   24      201.500        37.540        0.662       257.800 0
1 1    2   23   25      882.200        12.970        0.969       164.900 0
1 1    2   23   26      677.700        14.470        0.902       205.900 0
1 1    2   23   27      439.900        22.700        0.822       115.900 0
1 1    2   23   28      561.000        17.120        0.918       353.900 0
1 1    2   23   29      846.400        14.300        0.931        31.100 0
1 1    2   23   30      212.300        45.960        0.745       337.300 0
1 1    2   23   31      588.600        20.750        0.901       275.700 0
1 1    2   23   32      490.100        22.600        0.898        11.100 0
1 1    2   23   33      372.300        30.530        0.397       214.400 0
1 1    2   23   34      197.700        47.960        0.662       130.100 0
1 1    2   23   35      478.300        35.610        0.895       153.000 0
1 1    2   23   36      505.200        28.920        0.946       324.900 0
1 1    2   23   37      156.500        49.210        0.187       240.100 0
1 1    2   23   38      643.300        29.430        0.930       313.000 0
1 1    2   24    0      854.700        11.310        1.000       180.000 0
1 1    2   24    1      799.200         7.980        0.979        77.500 0
1 1    2   24    2      743.900         7.790        0.957        72.800 0
1 1    2   24    3      584.800         8.560        0.911        66.000 0
1 1    2   24    4     1821.900        13.080        0.958       225.800 0
1 1    2   24    5      229.900        17.420        0.298       167.700 0
1 1    2   24    6      707.500         8.520        0.931        80.800 0
1 1    2   24    7      322.800        14.570        0.917       165.700 0
1 1    2   24    8      574.100         9.230        0.958        48.400 0
1 1    2   24    9      405.000        11.880        0.963       260.200 0
1 1    2   24   10      387.100        13.150        0.793        65.300 0
1 1    2   24   11      193.500        27.610        0.852       256.800 0
1 1    2   24   12      208.300        24.580        0.811       122.100 1
1 1    2   24   13     1035.500         9.780        0.968       310.700 0
1 1    2   24   14      299.700        18.700        0.738        11.700 0
1 1    2   24   15      227.900        28.710        0.875       147.700 0
1 1    2   24   16      406.900        16.300        0.883       185.800 0
1 1    2   24   17      944.900        11.310        0.946       240.500 0
1 1    2   24   18      927.200        12.050        0.961       202.100 1
1 1    2   24   19      820.800        11.750        0.939       297.600 0
1 1    2   24   20      165.800        41.860        0.778       349.800 0
1 1    2   24   21      592.800        15.610        0.781        78.400 0
1 1    2   24   22      149.000        40.170        0.402       330.000 0
1 1    2   24   23      508.000        18.710        0.947       333.500 1
1 1    2   24   24      281.300        31.820        0.424       244.900 1
1 1    2   24   25      554.500        18.130        0.870       276.600 0
1 1    2   24   26      300.200        39.600        0.881        10.400 0
1 1    2   24   27     1378.000        16.790        0.967       320.700 0
1 1    2   24   28     1045.700        16.020        0.951       352.000 0
1 1    2   24   29      296.500        41.280        0.527        58.700 0
1 1    2   24   30      160.000        45.010        0.350       157.300 0
1 1    2   24   31      206.200        51.530        0.329       237.500 0
1 1    2   24   32      350.600        33.800        0.655       166.800 0
1 1    2   24   33      182.500        49.480        0.549       203.300 0
1 1    2   24   34      210.800        47.740        0.361       309.900 0
1 1    2   24   35      520.800        26.910        0.866       146.900 1
1 1    2   24   36      569.300        36.290        0.265       102.600 0
1 1    2   25    0      854.900        12.650        1.000       180.000 0
1 1    2   25    1      371.000        13.110        0.869       266.100 0
1 1    2   25    2     1006.400         8.610        0.945       269.300 0
1 1    2   25    3      467.500        11.740        0.922       289.700 0
1 1    2   25    4      823.900         8.370        0.954       321.800 0
1 1    2   25    5      734.200        10.280        0.974       347.300 0
1 1    2   25    6     1416.700        12.100        0.974       201.900 0
1 1    2   25    7      410.500        14.670        0.857        75.000 0
1 1    2   25    8      370.300        15.870        0.770       262.400 0
1 1    2   25    9     1171.500        10.930        0.944        41.800 0
1 1    2   25   10      303.100        19.800        0.838       348.000 1
1 1    2   25   11      616.200        11.030        0.877        52.100 0
1 1    2   25   12      278.700        25.590        0.677       209.400 0
1 1    2   25   13     1298.700        12.550        0.942       171.600 0
1 1    2   25   14      857.700        10.280        0.933       258.700 0
1 1    2   25   15      326.300        27.160        0.959       151.300 0
1 1    2   25   16      781.400        11.350        0.976       204.400 0
1 1    2   25   17     1139.100        13.510        0.965       181.300 0
1 1    2   25   18      479.600        21.060        0.972       260.800 0
1 1    2   25   19      553.600        17.770        0.744        58.700 0
1 1    2   25   20      165.700        42.870        0.666       350.400 0
1 1    2   25   21      799.800        15.070        0.927       226.500 0
1 1    2   25   22      390.700        26.000        0.905       269.200 0
1 1    2   25   23      360.500        30.360        0.761        21.300 0
1 1    2   25   24      426.500        25.670        0.851        15.900 1
1 1    2   25   25      224.000        50.190        0.821        41.500 0
1 1    2   25   26     1584.500        16.030        0.985        64.000 0
1 1    2   25   27      423.200        31.520        0.829       110.700 0
1 1    2   25   28      401.000        32.090        0.826        63.100 0
1 1    2   25   29      244.000        51.230        0.654        43.200 0
1 1    2   25   30      643.800        23.450        0.938        23.100 0
1 1    2   25   31     1060.600        18.720        0.955         4.500 0
1 1    2   25   32      224.900        54.840        0.371       125.900 1
1 1    2   25   33      167.400        51.150        0.437        26.300 0
1 1    2   26    0      113.700        59.170        0.445         0.000 0
1 1    2   26    1      499.800        12.910        0.794        92.600 0
1 1    2   26    2      810.300         9.420        0.934       274.700 0
1 1    2   26    3      358.100        15.720        0.866       337.800 0
1 1    2   26    4      392.100        15.650        0.892        84.400 0
1 1    2   26    5      791.500         9.920        0.966       345.500 0
1 1    2   26    6      434.700        15.940        0.497       332.700 1
1 1    2   26    7      370.000        17.190        0.895        89.400 0
1 1    2   26    8      506.500        13.450        0.888       320.400 0
1 1    2   26    9      609.600        12.410        0.871       357.200 0
1 1    2   26   10      893.200        10.710        0.921       276.200 0
1 1    2   26   11      366.100        19.730        0.949        59.700 0
1 1    2   26   12      742.000        11.730        0.952       224.000 0
1 1    2   26   13      192.500        37.020        0.341        63.400 0
1 1    2   26   14      745.500        15.000        0.950       305.600 1
1 1    2   26   15      400.500        21.250        0.859       103.800 0
1 1    2   26   16      610.700        17.070        0.949       255.100 0
1 1    2   26   17      425.100        21.030        0.883       227.900 0
1 1    2   26   18      736.700        13.660        0.938       200.700 0
1 1    2   26   19      713.600        16.550        0.881        81.900 0
1 1    2   26   20      352.500        31.540        0.877        80.800 0
1 1    2   26   21      199.000        47.470        0.906       345.400 0
1 1    2   26   22      324.300        36.640        0.810       155.300 0
1 1    2   26   23      214.800        47.660        0.876       148.700 0
1 1    2   26   24     1116.100        16.060        0.982       199.100 0
1 1    2   26   25      350.200        42.300        0.790       249.400 0
1 1    2   26   26      762.500        20.340        0.956        99.700 0
1 1    2   26   27      636.700        24.270        0.951       167.300 0
1 1    2   26   28      514.200        28.790        0.888       152.800 0
1 1    2   26   29      220.300        55.640        0.393       169.800 0
1 1    2   26   30      572.700        31.690        0.746        24.600 0
1 1    2   27    0      569.100        17.930        0.851       180.000 0
1 1    2   27    1      499.800        15.480        0.874       348.700 1
1 1    2   27    2     1498.400        11.480        0.969       341.200 0
1 1    2   27    3      307.900        22.350        0.801       319.000 0
1 1    2   27    4      723.500        10.550        0.955       333.800 0
1 1    2   27    5      615.000        12.690        0.973       357.600 0
1 1    2   27    6      192.300        37.810        0.755        58.300 0
1 1    2   27    7      977.300        11.560        0.943        99.600 0
1 1    2   27    8     1283.900        11.990        0.937       229.600 1
1 1    2   27    9      565.700        14.260        0.970       200.700 0
1 1    2   27   10      377.700        22.910        0.928       244.900 0
1 1    2   27   11      988.000        12.540        0.975       175.800 0
1 1    2   27   12      898.400        13.170        0.950       214.200 0
1 1    2   27   13      777.500        14.040        0.905       222.700 0
1 1    2   27   14      206.400        40.660        0.751       106.700 0
1 1    2   27   15      418.100        23.590        0.936       188.800 0
1 1    2   27   16      292.300        32.520        0.630       355.900 0
1 1    2   27   17      462.900        21.530        0.885        22.800 0
1 1    2   27   18     1137.300        14.020        0.957       192.400 0
1 1    2   27   19      629.300        18.110        0.891       336.100 0
1 1    2   27   20     1194.200        15.170        0.981         9.100 0
1 1    2   27   21      194.000        54.300        0.359       123.900 0
1 1    2   27   22     1130.700        17.550        0.984       356.100 0
1 1    2   27   23      481.800        33.580        0.948       320.700 0
1 1    2   27   24      689.000        24.350        0.937        67.600 0
1 1    2   27   25      172.300        52.170        0.549       283.600 0
1 1    2   27   26      944.700        20.510        0.917        64.000 0
1 1    2   28    0      757.800        17.160        1.000         0.000 0
1 1    2   28    1      300.400        27.310        0.866       125.100 0
1 1    2   28    2      591.000        13.940        0.938        14.100 0
1 1    2   28    3      867.100        10.710        0.950       118.600 0
1 1    2   28    4      188.400        39.300        0.142        12.100 0
1 1    2   28    5      946.500        10.800        0.980       140.300 0
1 1    2   28    6      792.200        12.660        0.969       123.500 0
1 1    2   28    7     1212.400        11.790        0.983       176.500 0
1 1    2   28    8      473.800        20.310        0.919       256.900 0
1 1    2   28    9      574.800        17.290        0.907       206.700 0
1 1    2   28   10      872.500        13.010        0.977       209.300 0
1 1    2   28   11      270.100        40.050        0.599       259.000 0
1 1    2   28   12      301.700        33.810        0.904       310.500 0
1 1    2   28   13      677.600        16.040        0.930       318.500 0
1 1    2   28   14      154.900        46.570        0.249       296.700 0
1 1    2   28   15      430.500        25.970        0.926       285.900 0
1 1    2   28   16      149.600        43.810        0.454       175.100 0
1 1    2   28   17      873.800        16.050        0.966       256.200 0
1 1    2   28   18      452.200        31.240        0.908       271.200 0
1 1    2   28   19      612.300        21.910        0.925         6.400 0
1 1    2   28   20      218.100        53.690        0.751       294.700 0
1 1    2   28   21      874.300        22.010        0.954        70.300 0
1 1    2   28   22      411.700        38.250        0.870       258.000 0
1 1    2   29    0      205.400        70.200        0.900         0.000 0
1 1    2   29    1     1151.900        11.540        0.981        96.300 1
1 1    2   29    2     1324.600        11.640        0.981        27.100 0
1 1    2   29    3      669.000        14.250        0.958        56.100 0
1 1    2   29    4     1168.100        12.150        0.982       337.300 0
1 1    2   29    5      360.600        35.800        0.950        80.500 0
1 1    2   29    6      870.100        13.270        0.970       271.500 0
1 1    2   29    7      602.300        17.930        0.909       114.600 0
1 1    2   29    8      733.400        15.300        0.962       232.500 0
1 1    2   29    9      538.200        20.700        0.881       200.900 1
1 1    2   29   10      222.800        47.140        0.779       266.000 0
1 1    2   29   11      691.700        16.600        0.945        56.800 0
1 1    2   29   12      262.500        43.310        0.867       229.300 1
1 1    2   29   13      240.200        46.220        0.739        76.400 0
1 1    2   29   14      761.100        18.710        0.884       179.000 0
1 1    2   29   15      916.400        16.620        0.960       322.300 0
1 1    2   29   16      509.500        31.060        0.860       198.200 0
1 1    2   30    0      348.800        44.740        0.045         0.000 0
1 1    2   30    1      314.300        36.020        0.670       165.200 0
1 1    2   30    2      655.800        17.130        0.769       309.400 0
1 1    2   30    3      198.400        46.110        0.699       156.200 0
1 1    2   30    4      133.800        40.500        0.712       141.300 0
1 1    2   30    5      174.100        46.900        0.302        90.800 0
1 1    2   30    6      236.200        46.410        0.708       327.000 0
1 1    2   30    7      335.400        42.410        0.883       248.700 0
1 1    3    0    1     1159.500        13.540        0.833       270.000 0
1 1    3    0    2     2136.300        25.640        1.000       180.000 0
1 1    3    0    3     1630.100        19.440        0.104        90.000 0
1 1    3    0    4     2689.800        38.720        0.996       180.000 0
1 1    3    0    5      661.300        10.340        0.704       270.000 0
1 1    3    0    6     1340.600        20.480        0.079         0.000 0
1 1    3    0    7     2128.200        30.480        0.358        90.000 0
1 1    3    0    8     3160.300        45.230        0.960       180.000 0
1 1    3    0    9      813.300        15.720        0.871        90.000 0
1 1    3    0   10      295.300         7.220        0.960         0.000 0
1 1    3    0   11     1159.900        18.450        1.000        90.000 0
1 1    3    0   12       68.100        15.470        0.252       180.000 0
1 1    3    0   13      154.700         7.150        0.747       270.000 0
1 1    3    0   14      323.300         9.790        0.996       180.000 0
1 1    3    0   15      308.200         5.950        0.939        90.000 0
1 1    3    0   16     2137.900        33.020        1.000         0.000 0
1 1    3    0   17      370.500         7.270        0.970       270.000 1
1 1    3    0   18      932.600        17.790        0.998       180.000 1
1 1    3    0   19      893.700        15.990        0.553        90.000 0
1 1    3    0   20      232.400        10.940        0.951       180.000 0
1 1    3    0   21     3134.800       104.800        1.000        90.000 0
1 1    3    0   23     1268.600        22.860        0.996       270.000 0
1 1    3    0   24      494.300         9.670        0.992       180.000 0
1 1    3    0   25      277.700         9.340        0.997        90.000 0
1 1    3    0   26      288.400         9.840        0.349         0.000 0
1 1    3    0   27      125.500        22.240        0.021       270.000 0
1 1    3    0   28      150.900        19.350        0.979       180.000 0
1 1    3    0   29      585.800        15.750        0.954        90.000 0
1 1    3    0   30      410.200         9.980        0.943         0.000 0
1 1    3    0   31     1540.100        28.500        0.960        90.000 0
1 1    3    0   32     1256.400        22.770        1.000       180.000 0
1 1    3    0   33      793.200        16.940        1.000        90.000 0
1 1    3    0   34      936.100        16.650        0.969       180.000 0
1 1    3    0   35      461.200        12.940        1.000       270.000 0
1 1    3    0   36       73.300        41.730        0.756         0.000 0
1 1    3    0   37       85.300        46.710        1.000        90.000 1
1 1    3    0   38       59.200        38.640        0.019       180.000 0
1 1    3    0   39      170.800        39.000        0.767       270.000 0
1 1    3    0   40      269.500        23.310        1.000         0.000 1
1 1    3    0   41       74.000        47.510        1.000       270.000 0
1 1    3    0   42      405.700        17.480        1.000         0.000 0
1 1    3    0   43      687.200        13.630        1.000        90.000 0
1 1    3    0   44      387.800        22.070        1.000         0.000 0
1 1    3    0   45      357.300        25.630        1.000        90.000 0
1 1    3    0   46      196.200        53.970        1.000       180.000 0
1 1    3    0   47      416.200        28.530        1.000       270.000 0
1 1    3    0   48       75.100        50.800        0.999       180.000 0
1 1    3    0   49      351.800        33.950        0.844       270.000 0
1 1    3    0   50      221.700        70.460        0.496         0.000 0
1 1    3    0   51      597.600        23.960        0.583        90.000 0
1 1    3    0   52      392.600        39.630        0.363         0.000 0
1 1    3    0   53       97.100        65.580        0.259        90.000 0
1 1    3    0   54      150.100        83.870        0.317         0.000 1
1 1    3    0   55      123.900        78.800        0.217        90.000 0
1 1    3    0   56      125.700        81.090        0.780       180.000 0
1 1    3    0   57      109.400        72.920        0.333       270.000 0
1 1    3    0   58      100.500        69.850        0.358       180.000 0
1 1    3    0   59      151.800        91.540        0.839        90.000 0
1 1    3    1    0      241.500         4.140        0.819       270.000 0
1 1    3    1    1     2802.800        22.850        0.807       169.100 0
1 1    3    1    2      771.500         7.150        0.255       298.500 0
1 1    3    1    3     2429.300        24.030        0.945       287.300 0
1 1    3    1    4     1042.300        10.670        0.200       164.600 0
1 1    3    1    5     2599.900        27.470        0.780       268.900 0
1 1    3    1    6     1585.900        16.100        0.380       253.200 0
1 1    3    1    7     1368.400        20.600        0.895        14.400 0
1 1    3    1    8      253.700         5.460        0.838       182.900 0
1 1    3    1    9     1217.300        18.520        0.947        68.500 0
1 1    3    1   10      793.600         8.470        0.810        25.300 0
1 1    3    1   11     1158.000        13.250        0.971       117.200 0
1 1    3    1   12     1773.100        19.500        0.819       324.700 0
1 1    3    1   13     1498.000        17.530        0.963        51.600 1
1 1    3    1   14      973.800        11.360        0.314       320.600 0
1 1    3    1   15     1189.600        14.720        0.945        97.400 0
1 1    3    1   16      231.700         5.870        0.862        32.300 0
1 1    3    1   17      549.200         7.020        0.921       165.500 0
1 1    3    1   18     1696.100        19.190        0.912       140.200 0
1 1    3    1   19     1293.600        14.860        0.897        57.300 0
1 1    3    1   20     1697.400        19.560        0.940       259.200 0
1 1    3    1   21     1152.000        20.150        0.955        55.900 0
1 1    3    1   22      465.700         8.780        0.958       267.800 0
1 1    3    1   23     1228.800        14.790        0.914       172.500 0
1 1    3    1   24     1449.000        18.840        0.964       200.300 0
1 1    3    1   25     1859.500        30.030        0.957       229.100 0
1 1    3    1   26     1506.500        21.080        0.928        23.800 0
1 1    3    1   27     1359.200        17.330        0.953        95.000 0
1 1    3    1   28      359.000         8.510        0.846       343.200 0
1 1    3    1   29      680.000         8.540        0.951       214.600 0
1 1    3    1   30      334.100         8.470        0.966        69.100 0
1 1    3    1   31      682.300        10.020        0.930       184.300 0
1 1    3    1   32      302.200         8.830        0.801        69.600 0
1 1    3    1   33      641.600        10.430        0.880       338.400 0
1 1    3    1   34      271.000        11.750        0.902       338.800 0
1 1    3    1   35      915.900        11.550        0.508       250.000 0
1 1    3    1   36      132.100        22.700        0.630       287.100 0
1 1    3    1   37      428.400         9.270        0.916        66.500 0
1 1    3    1   38      510.100         8.760        0.912       346.100 0
1 1    3    1   39      171.900        22.830        0.966         6.100 0
1 1    3    1   40      208.700        23.730        0.536       310.400 0
1 1    3    1   41      282.100        16.450        0.878       234.500 0
1 1    3    1   42      252.900        19.690        0.687        95.400 0
1 1    3    1   43      440.500        13.930        0.743       202.900 0
1 1    3    1   44      412.300        14.980        0.791       301.700 0
1 1    3    1   45      197.500        31.050        0.570        45.300 0
1 1    3    1   46      493.400        14.200        0.901         7.600 0
1 1    3    1   47      143.900        37.050        0.773       174.500 0
1 1    3    1   48      269.100        29.990        0.667       206.800 1
1 1    3    1   49      198.200        42.590        0.492       153.700 0
1 1    3    1   50      522.000        18.070        0.817       217.500 0
1 1    3    1   51      189.600        41.050        0.248        33.100 0
1 1    3    1   52      674.000        17.240        0.923        25.600 0
1 1    3    1   53      333.400        32.770        0.842       267.200 0
1 1    3    1   54      664.100        19.200        0.951       351.700 0
1 1    3    1   55      277.400        50.940        0.724       166.600 0
1 1    3    1   56      546.700        27.870        0.846       213.200 1
1 1    3    1   57      187.800        59.130        0.536       316.000 0
1 1    3    1   58      218.700        61.000        0.404       319.300 0
1 1    3    1   59      190.900        58.580        0.558       248.600 0
1 1    3    2    0     2418.000        27.650        0.977        90.000 1
1 1    3    2    1     1550.800        24.260        0.900         3.600 0
1 1    3    2    2     1230.000        14.790        0.807         5.200 1
1 1    3    2    3      853.500        15.170        0.592        18.700 0
1 1    3    2    4      818.200        16.590        0.683       352.200 0
1 1    3    2    5      546.000         5.510        0.189       262.100 0
1 1    3    2    6     1253.000        12.110        0.675        71.400 0
1 1    3    2    7     1649.600        17.280        0.705       199.400 0
1 1    3    2    8     1089.700        11.440        0.715        71.200 1
1 1    3    2    9      783.200         8.670        0.853       119.100 1
1 1    3    2   10     1916.400        21.960        0.714       268.700 0
1 1    3    2   11     1931.200        20.250        0.745       318.900 0
1 1    3    2   12      910.400        14.110        0.941       322.900 0
1 1    3    2   13     1435.700        17.480        0.846       206.300 0
1 1    3    2   14     1165.100        13.650        0.956       155.800 0
1 1    3    2   15     1354.100        15.430        0.952       108.400 0
1 1    3    2   16      787.200         9.340        0.921       114.500 0
1 1    3    2   17      765.000         9.050        0.774       321.400 0
1 1    3    2   18      890.300        17.780        0.964        54.000 0
1 1    3    2   19      647.100        10.000        0.731       101.300 0
1 1    3    2   20     1354.800        16.310        0.934       246.600 1
1 1    3    2   21     1386.400        18.590        0.965       324.100 0
1 1    3    2   22     1706.000        20.740        0.924         2.200 1
1 1    3    2   23      532.100         7.140        0.862       260.700 0
1 1    3    2   24     1228.600        14.460        0.922       285.200 0
1 1    3    2   25     1394.300        18.390        0.954       326.800 0
1 1    3    2   26     1291.500        15.960        0.901       240.000 0
1 1    3    2   27      429.300         8.030        0.900        21.200 0
1 1    3    2   28     1109.200        13.980        0.972       342.300 0
1 1    3    2   29      899.200        10.510        0.968       221.500 0
1 1    3    2   30      140.100        16.180        0.558       270.300 0
1 1    3    2   31      583.300         9.150        0.973       268.300 0
1 1    3    2   32      535.300         8.790        0.973       203.400 0
1 1    3    2   33      541.400         8.510        0.876       244.300 0
1 1    3    2   34      689.600         9.380        0.866       233.900 0
1 1    3    2   35      631.400         9.610        0.871       341.300 0
1 1    3    2   36      319.100        11.080        0.704       345.800 1
1 1    3    2   37      370.000        11.200        0.962       170.700 0
1 1    3    2   38      137.300        26.560        0.332       358.900 1
1 1    3    2   39      311.400        12.870        0.698        20.300 1
1 1    3    2   40      317.900        14.580        0.810       123.400 1
1 1    3    2   41      462.300        11.480        0.886        58.600 0
1 1    3    2   42      403.500        13.630        0.919         5.800 0
1 1    3    2   43      209.800        25.610        0.546        35.600 1
1 1    3    2   44      642.300        11.230        0.940       242.500 0
1 1    3    2   45      692.000        12.480        0.742       343.100 1
1 1    3    2   46      457.800        15.400        0.847       128.800 0
1 1    3    2   47      689.100        12.180        0.880       227.400 0
1 1    3    2   48      542.700        16.510        0.900        34.100 0
1 1    3    2   49      168.800        48.830        0.171       311.900 0
1 1    3    2   50      482.800        19.960        0.437       101.600 0
1 1    3    2   51      203.400        44.280        0.575        70.800 0
1 1    3    2   52      328.100        33.150        0.282       260.100 0
1 1    3    2   53      338.300        38.660        0.852        96.200 0
1 1    3    2   54      230.400        53.320        0.572       331.300 0
1 1    3    2   55      182.000        53.300        0.239       107.600 0
1 1    3    2   56      247.500        56.320        0.386       289.600 0
1 1    3    2   57      677.900        26.530        0.964        80.800 0
1 1    3    2   58      149.900        49.930        0.065        25.500 0
1 1    3    2   59      511.200        35.650        0.868       187.300 0
1 1    3    3    0     1542.000        27.510        1.000       270.000 0
1 1    3    3    1      318.900         4.370        0.752        76.200 0
1 1    3    3    2      802.500        10.680        0.843        86.100 1
1 1    3    3    3      650.800        10.190        0.637       136.600 0
1 1    3    3    4      283.400         5.010        0.650       164.000 0
1 1    3    3    5     1143.400        12.210        0.320       321.200 0
1 1    3    3    6      470.700         4.890        0.872       239.800 0
1 1    3    3    7     1343.800        15.050        0.915       203.500 0
1 1    3    3    8     1027.200        10.680        0.891       337.200 0
1 1    3    3    9      968.400        10.490        0.694       158.100 1
1 1    3    3   10     1482.200        15.300        0.828       173.700 0
1 1    3    3   11      930.100         9.920        0.174       268.400 0
1 1    3    3   12      562.600         6.270        0.793       127.800 0
1 1    3    3   13     1054.500        11.620        0.894        68.200 0
1 1    3    3   14      886.100        10.470        0.924        25.500 1
1 1    3    3   15     1733.000        19.730        0.903       176.100 0
1 1    3    3   16     1196.700        14.350        0.944        13.000 0
1 1    3    3   17      154.800         8.750        0.521       135.900 0
1 1    3    3   18     1110.600        12.320        0.928       200.500 0
1 1    3    3   19      395.600         6.780        0.706       221.200 0
1 1    3    3   20     1961.000        23.840        0.958        60.800 0
1 1    3    3   21     1804.400        32.160        0.937       283.100 0
1 1    3    3   22     2798.500        56.560        0.972       239.900 0
1 1    3    3   23      876.600        12.980        0.787       167.200 0
1 1    3    3   24      465.500         6.250        0.924       321.800 0
1 1    3    3   25     1598.700        19.060        0.969       128.700 0
1 1    3    3   26      655.900         8.900        0.787       116.800 0
1 1    3    3   27      276.300         7.580        0.494       272.800 0
1 1    3    3   28      502.400         7.160        0.697       356.400 0
1 1    3    3   29      478.100         8.210        0.985        46.100 0
1 1    3    3   30      859.500        11.680        0.957       298.700 0
1 1    3    3   31      577.600         8.500        0.962       215.900 0
1 1    3    3   32      864.500        11.140        0.913        40.900 0
1 1    3    3   33       98.000        22.420        0.605       154.400 0
1 1    3    3   34      471.100         7.900        0.960        54.400 0
1 1    3    3   35      131.600        23.640        0.535       313.500 0
1 1    3    3   36      456.900         9.420        0.946       291.800 1
1 1    3    3   37      555.700         9.270        0.894       211.400 1
1 1    3    3   38      138.000        26.360        0.240       150.500 0
1 1    3    3   39      109.200        28.230        0.818       331.600 0
1 1    3    3   40      302.900        16.350        0.774        53.700 0
1 1    3    3   41      385.300        13.030        0.519       254.900 0
1 1    3    3   42      677.600         9.980        0.903       246.600 0
1 1    3    3   43      294.000        18.980        0.505       347.700 0
1 1    3    3   44      644.900        11.440        0.921        89.500 0
1 1    3    3   45      302.500        23.100        0.801        27.800 0
1 1    3    3   46      533.000        13.730        0.757       219.900 1
1 1    3    3   47      259.500        27.190        0.903         4.800 0
1 1    3    3   48      376.800        21.570        0.739       230.700 1
1 1    3    3   49      351.600        26.440        0.695        55.900 1
1 1    3    3   50      413.400        23.520        0.907       226.800 0
1 1    3    3   51      306.300        44.100        0.899         6.600 1
1 1    3    3   52      167.900        51.370        0.367       136.800 0
1 1    3    3   53      269.600        51.050        0.276       180.900 0
1 1    3    3   54      282.200        47.160        0.713       358.500 0
1 1    3    3   55      420.000        33.140        0.745       323.800 0
1 1    3    3   56      191.200        54.310        0.450       127.300 0
1 1    3    3   57      385.300        54.230        0.893       219.300 0
1 1    3    3   58      185.900        55.720        0.721       308.300 1
1 1    3    4    0      715.100        13.230        0.211        90.000 0
1 1    3    4    1     1311.700        20.630        0.922       133.700 0
1 1    3    4    2     1944.800        20.360        0.751       318.400 0
1 1    3    4    3     1713.300        16.470        0.364        13.400 0
1 1    3    4    4      842.900        10.210        0.872       354.200 0
1 1    3    4    5     1159.500        12.940        0.879       116.200 0
1 1    3    4    6     1680.500        20.940        0.702         1.200 1
1 1    3    4    7     1137.800        17.290        0.893       175.600 0
1 1    3    4    8      659.200         7.040        0.766       173.100 0
1 1    3    4    9     1028.900        26.850        0.955       276.400 0
1 1    3    4   10     1135.400        13.320        0.499       216.100 0
1 1    3    4   11     1765.900        18.350        0.906       211.700 0
1 1    3    4   12      628.500        10.360        0.873       293.500 0
1 1    3    4   13     1387.000        23.880        0.969       176.400 0
1 1    3    4   14     1371.700        14.810        0.899       218.800 0
1 1    3    4   15     1201.300        17.110        0.963       276.600 0
1 1    3    4   16     1408.800        15.670        0.911       350.100 0
1 1    3    4   17      370.300         8.370        0.920       163.500 0
1 1    3    4   18      741.700        10.680        0.859        73.900 0
1 1    3    4   19     3098.200        40.420        0.970       353.000 0
1 1    3    4   20      926.400        10.670        0.796        24.700 0
1 1    3    4   21     2195.600        23.830        0.963       346.000 0
1 1    3    4   22     1110.800        13.790        0.929       358.300 0
1 1    3    4   23     1551.700        18.440        0.954       316.100 0
1 1    3    4   24      665.000         8.550        0.917       316.800 0
1 1    3    4   25      492.700         6.670        0.830       343.300 0
1 1    3    4   26      954.800        11.690        0.946       195.600 0
1 1    3    4   27      246.400         8.440        0.624       279.900 0
1 1    3    4   28      541.900         8.000        0.823       105.900 1
1 1    3    4   29      298.600         8.430        0.822       174.000 0
1 1    3    4   30      781.400        10.060        0.956       249.200 0
1 1    3    4   31     1341.100        15.430        0.958       201.400 1
1 1    3    4   32      100.000        21.170        0.825       120.300 0
1 1    3    4   33      178.200        17.340        0.857       215.700 0
1 1    3    4   34      287.700        10.770        0.663        92.300 0
1 1    3    4   35      624.300         9.660        0.949       149.500 0
1 1    3    4   36      223.500        15.690        0.828       335.600 0
1 1    3    4   37      408.500         9.730        0.868       147.700 0
1 1    3    4   38      597.300         9.610        0.946       243.700 0
1 1    3    4   39      193.500        23.150        0.725       108.600 0
1 1    3    4   40      454.500        10.700        0.833       315.700 1
1 1    3    4   41      430.800        11.730        0.863       296.400 0
1 1    3    4   42      300.300        18.400        0.855       242.400 0
1 1    3    4   43      198.500        30.430        0.539        16.400 0
1 1    3    4   44      359.200        18.150        0.793        57.000 0
1 1    3    4   45      155.900        37.990        0.694       157.800 0
1 1    3    4   46      430.600        20.280        0.887       141.900 0
1 1    3    4   47      299.100        34.020        0.663       112.700 0
1 1    3    4   48      237.000        40.500        0.094       296.400 0
1 1    3    4   49      209.900        36.350        0.871       255.500 0
1 1    3    4   50      625.600        16.410        0.911       120.200 0
1 1    3    4   51      287.100        36.640        0.488        95.000 1
1 1    3    4   52      177.100        45.590        0.858        64.700 0
1 1    3    4   53      204.400        47.880        0.675        35.200 0
1 1    3    4   54      236.900        49.810        0.635        40.600 0
1 1    3    4   55      266.800        50.630        0.739         1.000 0
1 1    3    4   56      234.200        55.420        0.543       154.500 0
1 1    3    4   57      679.000        27.220        0.964       195.300 0
1 1    3    4   58      401.200        71.750        0.770       119.200 0
1 1    3    5    0      991.100        15.890        0.399       270.000 0
1 1    3    5    1      294.000         5.690        0.425        11.600 0
1 1    3    5    2     1210.500        14.000        0.870       203.800 0
1 1    3    5    3     1427.700        15.200        0.928        89.000 0
1 1    3    5    4      309.200         4.880        0.959       230.200 0
1 1    3    5    5     1576.100        16.330        0.598       272.400 0
1 1    3    5    6      329.900         4.890        0.905       323.500 0
1 1    3    5    7     2036.400        18.480        0.790       300.700 1
1 1    3    5    8     1455.800        13.160        0.952       142.400 0
1 1    3    5    9     1460.900        13.380        0.607       104.900 0
1 1    3    5   10     2040.900        19.750        0.954       103.500 0
1 1    3    5   11     1392.500        19.450        0.935       242.600 0
1 1    3    5   12     1730.400        25.300        0.953        88.100 0
1 1    3    5   13      972.300        10.400        0.834         0.000 1
1 1    3    5   14      447.100         8.480        0.926       350.100 0
1 1    3    5   15      995.400        16.900        0.940       305.500 0
1 1    3    5   16     1214.200        13.620        0.856        66.200 0
1 1    3    5   17     1762.000        20.000        0.967       248.000 0
1 1    3    5   18     2250.300        53.670        0.964        12.700 0
1 1    3    5   19     1633.000        29.520        0.911       268.300 0
1 1    3    5   20     2104.400        42.710        0.957       108.800 0
1 1    3    5   21     1214.000        16.070        0.950        64.800 0
1 1    3    5   22     2374.500        33.490        0.980        46.700 0
1 1    3    5   23      220.300         9.880        0.934       285.100 0
1 1    3    5   24      559.800         7.530        0.897         7.400 0
1 1    3    5   25      264.100         9.650        0.938       240.200 1
1 1    3    5   26      545.700         7.480        0.888       128.600 0
1 1    3    5   27     1701.100        23.420        0.980        99.200 0
1 1    3    5   28     1702.900        26.590        0.964       239.400 0
1 1    3    5   29      302.700         8.630        0.974        64.800 0
1 1    3    5   30      211.900        12.040        0.858       112.100 0
1 1    3    5   31      702.900         9.960        0.748       205.100 0
1 1    3    5   32      513.500         8.330        0.872       283.700 0
1 1    3    5   33      439.100         8.620        0.914       134.500 1
1 1    3    5   34      625.700         8.910        0.947       251.400 0
1 1    3    5   35      933.800        12.320        0.946       251.700 0
1 1    3    5   36      551.400         9.970        0.922       262.800 0
1 1    3    5   37      228.400        15.930        0.742       252.900 1
1 1    3    5   38      429.700         9.920        0.944        20.600 0
1 1    3    5   39      167.100        30.460        0.452       141.900 0
1 1    3    5   40      514.600        13.130        0.949       270.200 0
1 1    3    5   41      228.300        25.460        0.836       160.100 0
1 1    3    5   42      362.000        17.700        0.942       305.200 0
1 1    3    5   43      170.700        34.780        0.480       232.800 0
1 1    3    5   44      139.300        36.050        0.466       298.500 0
1 1    3    5   45      161.100        38.250        0.893       192.800 0
1 1    3    5   46      697.600        12.520        0.914       201.000 0
1 1    3    5   47      523.900        16.820        0.895       171.900 0
1 1    3    5   48      201.400        44.780        0.488       216.200 0
1 1    3    5   49      448.600        22.280        0.430       255.000 0
1 1    3    5   50      371.800        27.560        0.602       202.500 0
1 1    3    5   51      786.500        17.120        0.793       194.100 0
1 1    3    5   52      300.200        40.400        0.317       309.800 0
1 1    3    5   53      221.000        48.620        0.689       102.900 0
1 1    3    5   54      297.400        45.960        0.837       141.800 0
1 1    3    5   55      230.300        62.180        0.188        28.100 0
1 1    3    5   56      231.400        59.000        0.272       233.300 0
1 1    3    5   57      374.600        77.950        0.809       251.200 0
1 1    3    5   58      260.100        74.930        0.679       339.000 1
1 1    3    6    0      509.800         9.230        0.879        90.000 0
1 1    3    6    1     1780.300        21.040        0.653         4.400 0
1 1    3    6    2      766.600         9.700        0.953       269.100 0
1 1    3    6    3      677.300         9.020        0.911       339.100 0
1 1    3    6    4     1383.800        17.160        0.939       101.700 0
1 1    3    6    5     1786.100        20.510        0.929       341.400 0
1 1    3    6    6     1035.700        15.480        0.886        37.100 0
1 1    3    6    7     3536.200        54.010        0.779       237.400 0
1 1    3    6    8      969.700         9.290        0.099       339.600 0
1 1    3    6    9     1907.700        18.540        0.949       131.100 0
1 1    3    6   10     2214.200        22.550        0.976         9.600 0
1 1    3    6   11     2762.800        26.910        0.967       151.100 0
1 1    3    6   12     1939.600        23.520        0.937       314.200 0
1 1    3    6   13     1225.400        13.750        0.953       214.500 0
1 1    3    6   14      860.200        13.030        0.869       316.900 0
1 1    3    6   15     1229.800        18.060        0.933       118.500 0
1 1    3    6   16      609.900         9.710        0.886        25.300 0
1 1    3    6   17     1233.700        14.360        0.949         4.400 0
1 1    3    6   18     1235.200        17.350        0.970        32.800 1
1 1    3    6   19     1260.000        16.910        0.917        89.800 0
1 1    3    6   20     1340.100        16.920        0.932       338.900 0
1 1    3    6   21     1268.100        20.150        0.944       215.400 0
1 1    3    6   22     1301.600        16.210        0.904       285.200 0
1 1    3    6   23     2206.200        34.000        0.977       252.500 0
1 1    3    6   24     1544.200        35.860        0.979       137.400 0
1 1    3    6   25      733.000        10.110        0.597       316.800 0
1 1    3    6   26     1153.600        14.900        0.946       109.900 0
1 1    3    6   27      352.100         7.200        0.852       102.500 0
1 1    3    6   28      509.100         7.690        0.887       309.000 0
1 1    3    6   29      816.800        10.880        0.967       131.000 0
1 1    3    6   30      406.900         7.920        0.929        59.600 0
1 1    3    6   31      629.000         8.880        0.959       311.700 0
1 1    3    6   32      368.100         9.450        0.954        29.800 0
1 1    3    6   33      811.900        11.690        0.966       113.300 0
1 1    3    6   34      324.500        12.220        0.873        67.000 1
1 1    3    6   35      509.400        11.460        0.945       167.400 0
1 1    3    6   36      479.200        10.390        0.906       206.100 0
1 1    3    6   37      607.400        13.220        0.942       332.800 0
1 1    3    6   38      483.500        10.080        0.827       334.000 0
1 1    3    6   39      106.600        27.330        0.311         5.100 0
1 1    3    6   40      251.100        19.560        0.721       220.300 0
1 1    3    6   41      304.600        16.680        0.343        18.100 0
1 1    3    6   42      213.600        30.590        0.452       178.900 0
1 1    3    6   43      133.700        33.820        0.847       307.900 0
1 1    3    6   44      406.000        17.740        0.908       194.600 0
1 1    3    6   45      661.200        12.550        0.536       236.500 0
1 1    3    6   46     1012.800        12.290        0.967        49.200 0
1 1    3    6   47      367.900        22.730        0.438       110.400 0
1 1    3    6   48      237.300        36.520        0.807       246.900 0
1 1    3    6   49      694.200        15.190        0.785        53.600 0
1 1    3    6   50      328.400        33.150        0.706       342.800 0
1 1    3    6   51      350.100        36.230        0.689       166.600 0
1 1    3    6   52      693.400        18.600        0.938        64.900 0
1 1    3    6   53      185.500        50.100        0.729       105.100 0
1 1    3    6   54      342.900        42.080        0.702       139.000 0
1 1    3    6   55      325.000        51.630        0.636        97.100 1
1 1    3    6   56      231.100        95.540        0.397       188.100 0
1 1    3    6   57      225.200        95.880        0.371        37.800 0
1 1    3    7    0     1658.100        28.640        0.999       270.000 0
1 1    3    7    1     1308.800        15.210        0.329       109.800 0
1 1    3    7    2      327.800         6.400        0.931       274.100 0
1 1    3    7    3     1913.200        22.650        0.824       174.900 0
1 1    3    7    4      506.200         6.370        0.913       139.100 0
1 1    3    7    5     2000.700        24.490        0.871       269.700 0
1 1    3    7    6      802.200        13.180        0.912       184.200 0
1 1    3    7    7      619.200         6.280        0.667       114.700 0
1 1    3    7    8      597.900         7.010        0.709       245.400 0
1 1    3    7    9     2285.700        21.950        0.949       163.600 0
1 1    3    7   10     1930.100        19.010        0.922       117.200 0
1 1    3    7   11      325.600         5.840        0.779       357.400 0
1 1    3    7   12     1606.300        16.190        0.956        37.200 0
1 1    3    7   13      270.800         6.690        0.937        66.300 0
1 1    3    7   14     2595.800        28.930        0.977        33.200 0
1 1    3    7   15      612.800         9.280        0.915       101.500 0
1 1    3    7   16     1590.000        18.270        0.946       337.600 0
1 1    3    7   17     2581.100        87.660        0.971       227.300 0
1 1    3    7   18     2279.200        50.460        0.964       158.200 1
1 1    3    7   19     1899.000        49.200        0.947       141.600 0
1 1    3    7   20     1576.000        31.660        0.964        51.400 1
1 1    3    7   21     1419.600        19.040        0.911        59.700 0
1 1    3    7   22      823.500        10.070        0.960         5.800 0
1 1    3    7   23     1976.300        31.940        0.966       261.600 0
1 1    3    7   24     1105.600        13.730        0.924       149.400 0
1 1    3    7   25      357.300         7.270        0.892       191.300 0
1 1    3    7   26      195.700        11.940        0.850       102.200 0
1 1    3    7   27      419.100         7.960        0.955        59.700 0
1 1    3    7   28      571.100        10.420        0.931       350.400 0
1 1    3    7   29      637.300         9.000        0.940       294.600 0
1 1    3    7   30      942.100        12.380        0.888       277.100 1
1 1    3    7   31      237.200        12.460        0.759       148.700 1
1 1    3    7   32      500.500         8.290        0.920         3.600 0
1 1    3    7   33      189.100        19.170        0.888       252.200 0
1 1    3    7   34      199.000        20.150        0.887       262.700 0
1 1    3    7   35      181.400        20.580        0.809       198.000 0
1 1    3    7   36      162.800        23.560        0.730         7.000 0
1 1    3    7   37      541.600        10.280        0.974       300.000 0
1 1    3    7   38      318.400        14.490        0.391       263.500 0
1 1    3    7   39      234.900        19.950        0.581       252.100 0
1 1    3    7   40      464.300        13.350        0.946       109.800 0
1 1    3    7   41      230.700        28.800        0.725       128.000 0
1 1    3    7   42      774.800        10.860        0.953       358.600 0
1 1    3    7   43      494.700        13.920        0.934       162.300 1
1 1    3    7   44      728.900        11.720        0.972       287.300 0
1 1    3    7   45      448.700        16.980        0.809       166.500 0
1 1    3    7   46      346.400        23.490        0.884       136.700 0
1 1    3    7   47      244.900        46.430        0.827         2.900 0
1 1    3    7   48      471.800        20.190        0.563       286.400 0
1 1    3    7   49      376.100        26.580        0.820        72.100 0
1 1    3    7   50      844.000        15.320        0.934        35.600 0
1 1    3    7   51      259.300        42.840        0.695       344.500 1
1 1    3    7   52      324.600        38.190        0.717        85.200 0
1 1    3    7   53      176.400        48.830        0.247        34.200 0
1 1    3    7   54      604.500        33.860        0.948        11.400 0
1 1    3    7   55      250.400        69.530        0.510       258.900 0
1 1    3    7   56      280.600        74.900        0.749       304.200 0
1 1    3    7   57      392.800        76.420        0.789        13.100 0
1 1    3    8    0     1593.900        27.380        0.997       270.000 0
1 1    3    8    1      756.900         9.260        0.920       115.400 0
1 1    3    8    2     1620.000        18.740        0.950       189.000 0
1 1    3    8    3      930.700        11.660        0.950       353.500 0
1 1    3    8    4     1966.500        23.560        0.958       354.300 1
1 1    3    8    5     2084.700        24.830        0.927       120.300 0
1 1    3    8    6     1601.000        18.760        0.935        60.400 0
1 1    3    8    7     1409.700        15.840        0.965       283.500 0
1 1    3    8    8      862.900        13.310        0.934        86.400 0
1 1    3    8    9     2791.800        37.370        0.965       211.200 0
1 1    3    8   10     1859.500        17.580        0.946        41.500 0
1 1    3    8   11     2022.100        24.030        0.943       119.700 1
1 1    3    8   12     2517.000        33.190        0.977        12.600 0
1 1    3    8   13      492.300         6.310        0.846       206.300 1
1 1    3    8   14     2356.900        30.620        0.966       288.600 0
1 1    3    8   15      698.800        10.980        0.812       253.600 1
1 1    3    8   16      797.000        10.220        0.732        52.900 0
1 1    3    8   17     2553.100        35.180        0.974        53.700 0
1 1    3    8   18     1395.500        20.490        0.958        12.800 0
1 1    3    8   19     2001.800        27.180        0.970       294.900 0
1 1    3    8   20     1372.600        18.000        0.947       334.200 0
1 1    3    8   21     1532.900        20.270        0.970       226.000 0
1 1    3    8   22      574.000         7.540        0.906        58.900 0
1 1    3    8   23      832.400        11.430        0.979       134.500 0
1 1    3    8   24     1433.600        26.290        0.960       154.800 0
1 1    3    8   25     1011.300        18.370        0.787       260.200 1
1 1    3    8   26     1652.600        19.360        0.960        98.500 0
1 1    3    8   27      314.000         9.390        0.746        57.100 0
1 1    3    8   28      655.100        10.110        0.939        99.000 0
1 1    3    8   29     1388.400        16.520        0.970       303.900 0
1 1    3    8   30      300.200        10.420        0.516        53.300 0
1 1    3    8   31      803.000        10.280        0.971       101.400 0
1 1    3    8   32      151.900        23.330        0.673       189.700 0
1 1    3    8   33      587.700         8.720        0.958       120.700 0
1 1    3    8   34      597.500         8.830        0.917       301.600 0
1 1    3    8   35      224.400        17.700        0.889       302.900 0
1 1    3    8   36      178.000        22.840        0.401         4.300 0
1 1    3    8   37      686.100         9.300        0.941       139.500 0
1 1    3    8   38      348.000        13.800        0.910       261.500 0
1 1    3    8   39      554.800        11.290        0.087       171.000 0
1 1    3    8   40      239.000        22.310        0.930        95.100 0
1 1    3    8   41      305.000        19.110        0.575        88.400 0
1 1    3    8   42      619.000        11.780        0.796        40.700 0
1 1    3    8   43      658.200        12.750        0.357       351.200 0
1 1    3    8   44      128.300        40.070        0.255       101.200 0
1 1    3    8   45      667.000        18.010        0.894       159.300 0
1 1    3    8   46      240.200        37.760        0.847        90.300 1
1 1    3    8   47      278.300        35.430        0.498       279.800 0
1 1    3    8   48      182.500        44.640        0.185       168.400 0
1 1    3    8   49      158.100        48.540        0.470        71.600 0
1 1    3    8   50      502.900        25.340        0.904       201.200 0
1 1    3    8   51      615.800        24.740        0.795        18.100 0
1 1    3    8   52      290.900        45.270        0.771       336.300 0
1 1    3    8   53      253.400        53.490        0.769       223.700 0
1 1    3    8   54      187.000        60.050        0.481       266.100 0
1 1    3    8   55      379.000        69.170        0.823       247.700 1
1 1    3    8   56      256.900        72.530        0.535       129.000 0
1 1    3    8   57      370.100        73.580        0.822       325.200 0
1 1    3    9    0     1921.900        27.160        0.976        90.000 0
1 1    3    9    1     2080.300        20.970        0.967       356.400 0
1 1    3    9    2     2873.300        31.260        0.970       155.800 0
1 1    3    9    3     2107.600        20.170        0.901       337.800 0
1 1    3    9    4     1039.300        12.240        0.941        11.200 0
1 1    3    9    5      575.400         9.160        0.910       313.000 0
1 1    3    9    6     1115.500        11.600        0.913        18.900 0
1 1    3    9    7      490.000         6.350        0.954       270.500 0
1 1    3    9    8     1045.200        10.760        0.960       189.200 1
1 1    3    9    9      826.200         8.650        0.935        41.500 0
1 1    3    9   10     1809.300        20.400        0.957       352.500 0
1 1    3    9   11      929.700         9.740        0.910        59.100 0
1 1    3    9   12     1594.900        18.490        0.973       336.800 1
1 1    3    9   13      348.400         5.540        0.800       343.600 0
1 1    3    9   14     1804.000        19.040        0.954       176.900 0
1 1    3    9   15     2504.600        28.470        0.979       244.700 0
1 1    3    9   16      872.700         9.810        0.927       149.600 0
1 1    3    9   17     1980.800        22.090        0.973       189.900 0
1 1    3    9   18      636.000        11.250        0.928       215.600 1
1 1    3    9   19      619.400         8.850        0.943       105.800 0
1 1    3    9   20      667.400         9.210        0.932       280.900 0
1 1    3    9   21      574.400         7.850        0.223        66.900 0
1 1    3    9   22      817.000        11.250        0.724       323.700 0
1 1    3    9   23      675.100         8.620        0.937       148.400 0
1 1    3    9   24      337.000        11.210        0.985       138.100 0
1 1    3    9   25     1180.700        20.330        0.931       229.300 0
1 1    3    9   26      396.400         9.100        0.935        84.800 0
1 1    3    9   27     1187.500        15.160        0.956       254.900 0
1 1    3    9   28      502.500        17.610        0.881       123.600 0
1 1    3    9   29      576.500        18.040        0.731       326.100 0
1 1    3    9   30      373.300        10.150        0.901        83.300 0
1 1    3    9   31      139.400        21.490        0.846       146.200 0
1 1    3    9   32      204.200        19.590        0.485       137.600 0
1 1    3    9   33      686.100        11.600        0.951       146.700 0
1 1    3    9   34      213.000        19.320        0.885       115.200 0
1 1    3    9   35      440.100        10.350        0.948       122.200 0
1 1    3    9   36      602.800        10.170        0.933       203.800 0
1 1    3    9   37      350.100        13.380        0.663       146.100 0
1 1    3    9   38      549.000        10.500        0.820       176.600 0
1 1    3    9   39      902.200        11.240        0.896        95.500 0
1 1    3    9   40       99.200        32.030        0.550        49.300 0
1 1    3    9   41      317.200        20.590        0.938       214.900 0
1 1    3    9   42      558.800        12.720        0.953       295.700 0
1 1    3    9   43      749.400        11.850        0.978       157.900 0
1 1    3    9   44      239.100        37.690        0.385       158.900 0
1 1    3    9   45      180.700        40.310        0.302       141.400 0
1 1    3    9   46      121.400        37.240        0.379       113.400 0
1 1    3    9   47      897.900        14.460        0.843        93.400 0
1 1    3    9   48      387.600        27.030        0.826       338.700 0
1 1    3    9   49      260.300        46.610        0.782       328.600 0
1 1    3    9   50      195.700        54.160        0.608       217.900 0
1 1    3    9   51      191.900        48.720        0.616       147.100 0
1 1    3    9   52      195.400        56.150        0.735       106.400 0
1 1    3    9   53      215.200        63.600        0.232       224.000 0
1 1    3    9   54      394.900        66.150        0.777       330.600 1
1 1    3    9   55      407.700        66.280        0.879        40.200 1
1 1    3    9   56      205.600        65.440        0.700       291.600 0
1 1    3   10    0     1096.000        16.700        0.389       270.000 0
1 1    3   10    1     1830.200        17.500        0.950       114.600 0
1 1    3   10    2     2927.300        29.280        0.974       337.000 0
1 1    3   10    3     1215.200        12.770        0.930        57.900 0
1 1    3   10    4     1693.900        17.460        0.970       255.400 0
1 1    3   10    5      508.300         6.870        0.923        44.500 0
1 1    3   10    6     1609.700        15.000        0.882       274.100 0
1 1    3   10    7      420.100         6.780        0.947       292.100 0
1 1    3   10    8     1540.900        16.300        0.928       260.000 0
1 1    3   10    9     1169.600        14.210        0.936       193.400 0
1 1    3   10   10     2869.000        33.950        0.967        85.700 0
1 1    3   10   11      615.800         7.560        0.791       113.000 0
1 1    3   10   12     1186.700        13.170        0.922        17.300 0
1 1    3   10   13     2691.800        30.170        0.979       269.200 0
1 1    3   10   14      901.800        10.270        0.939       306.000 0
1 1    3   10   15     1264.700        13.570        0.867       259.200 0
1 1    3   10   16      481.000        10.150        0.941       198.500 0
1 1    3   10   17     1614.400        17.820        0.964       206.100 0
1 1    3   10   18      168.500        14.230        0.959       232.400 0
1 1    3   10   19      631.200         7.660        0.944       229.300 0
1 1    3   10   20      446.100        10.740        0.784       195.200 0
1 1    3   10   21      848.100        10.420        0.747       322.800 0
1 1    3   10   22      451.600         7.320        0.946         8.500 0
1 1    3   10   23      994.900        11.910        0.925       194.200 1
1 1    3   10   24      857.600        10.860        0.945        70.600 0
1 1    3   10   25     1157.600        13.730        0.922         4.700 0
1 1    3   10   26      893.800        14.150        0.972        24.400 1
1 1    3   10   27      616.500        15.450        0.960       344.700 0
1 1    3   10   28     1542.100        17.240        0.989         9.700 1
1 1    3   10   29      296.100        10.520        0.854       121.100 0
1 1    3   10   30      914.300        12.050        0.932       140.100 0
1 1    3   10   31      945.600        12.350        0.937       301.700 0
1 1    3   10   32      454.400        10.810        0.937       272.600 1
1 1    3   10   33      174.600        32.930        0.645       336.200 0
1 1    3   10   34      334.200        12.750        0.864         6.900 0
1 1    3   10   35      761.300        11.120        0.842       151.200 0
1 1    3   10   36      133.500        28.780        0.304       247.800 0
1 1    3   10   37      293.900        17.150        0.793        65.700 0
1 1    3   10   38      154.400        29.390        0.871       232.500 0
1 1    3   10   39      161.000        32.760        0.577       121.600 0
1 1    3   10   40      477.000        12.790        0.614       229.600 1
1 1    3   10   41      505.900        13.340        0.822       112.100 0
1 1    3   10   42      954.800        12.080        0.956       292.100 0
1 1    3   10   43      414.600        25.710        0.600       219.100 0
1 1    3   10   44      254.200        33.020        0.770        87.400 0
1 1    3   10   45      223.000        37.310        0.827       208.200 0
1 1    3   10   46      486.700        18.970        0.646       110.700 0
1 1    3   10   47      210.700        43.010        0.632       307.000 0
1 1    3   10   48      185.300        47.230        0.537       139.800 0
1 1    3   10   49      268.000        46.870        0.639       201.300 0
1 1    3   10   50      405.900        30.290        0.766       115.400 0
1 1    3   10   51      331.200        42.890        0.697       320.600 0
1 1    3   10   52      230.400        64.020        0.778       101.500 0
1 1    3   10   53      384.100        93.770        0.512       275.900 0
1 1    3   10   54      505.600        54.720        0.893        62.000 0
1 1    3   10   55      256.800        72.960        0.707       246.500 0
1 1    3   11    0      260.500         5.190        0.646        90.000 0
1 1    3   11    1     1714.300        14.440        0.968       334.900 0
1 1    3   11    2      934.100         8.800        0.913       171.200 1
1 1    3   11    3      695.100         6.970        0.941       331.300 0
1 1    3   11    4      501.200         4.380        0.799        85.100 0
1 1    3   11    5     1637.100        13.440        0.947         6.600 0
1 1    3   11    6     1700.300        14.360        0.956       342.400 0
1 1    3   11    7     2759.700        26.760        0.976       273.200 0
1 1    3   11    8      896.000        13.180        0.947       176.700 0
1 1    3   11    9     2080.400        19.160        0.946       263.000 0
1 1    3   11   10     1758.900        15.890        0.947       206.700 0
1 1    3   11   11     1345.400        12.770        0.957       284.200 0
1 1    3   11   12     1426.100        17.330        0.967       165.100 0
1 1    3   11   13     2601.200        37.410        0.979       261.400 0
1 1    3   11   14     2017.300        21.680        0.965       279.900 0
1 1    3   11   15     1586.200        17.410        0.974       191.400 0
1 1    3   11   16      571.100        10.780        0.979       225.800 0
1 1    3   11   17      561.000         7.490        0.915       108.800 0
1 1    3   11   18     2388.300        31.400        0.968       127.900 0
1 1    3   11   19      365.700         6.740        0.699       157.200 0
1 1    3   11   20      698.600        11.630        0.948       353.900 1
1 1    3   11   21      997.100        14.360        0.918       135.100 0
1 1    3   11   22      341.900         6.860        0.941       248.000 0
1 1    3   11   23      637.100         8.300        0.930       204.600 0
1 1    3   11   24       74.500        20.740        0.686       129.500 0
1 1    3   11   25      489.000         9.020        0.895       347.800 0
1 1    3   11   26      457.800         8.640        0.946        61.000 0
1 1    3   11   27      716.300        10.060        0.887        61.600 0
1 1    3   11   28      670.900         8.620        0.958        65.900 0
1 1    3   11   29      806.100        11.390        0.871       102.100 0
1 1    3   11   30      324.900        10.630        0.909       172.300 0
1 1    3   11   31      489.100         8.710        0.734       197.200 0
1 1    3   11   32      833.000        11.800        0.926       213.100 0
1 1    3   11   33       89.100        27.030        0.345       306.900 0
1 1    3   11   34      369.100        11.710        0.905       295.500 0
1 1    3   11   35      237.500        19.210        0.806       294.200 0
1 1    3   11   36      135.000        30.020        0.696       161.700 0
1 1    3   11   37      150.300        35.380        0.186       249.200 0
1 1    3   11   38      288.100        23.510        0.355       113.500 0
1 1    3   11   39      806.700        11.330        0.949        45.900 0
1 1    3   11   40      587.400        12.850        0.926       162.700 0
1 1    3   11   41      524.100        17.260        0.378       256.300 0
1 1    3   11   42      111.700        34.430        0.803       334.700 0
1 1    3   11   43      336.300        24.480        0.753        56.400 0
1 1    3   11   44      776.400        13.490        0.894       327.400 0
1 1    3   11   45      137.400        41.010        0.272       178.800 0
1 1    3   11   46      258.600        38.030        0.444        16.000 0
1 1    3   11   47      568.900        18.750        0.755       344.900 0
1 1    3   11   48      340.800        39.750        0.771       220.400 0
1 1    3   11   49      252.000        47.720        0.504        55.100 0
1 1    3   11   50      226.200        51.380        0.789       157.500 0
1 1    3   11   51      189.500        81.660        0.657       181.400 0
1 1    3   11   52      278.500        97.060        0.657        49.300 0
1 1    3   11   55      171.800        79.900        0.508       359.600 0
1 1    3   12    0      339.200         6.150        1.000        90.000 1
1 1    3   12    1     1250.700        12.540        0.966       340.000 0
1 1    3   12    2     3041.200        29.210        0.985       110.000 0
1 1    3   12    3     1122.500         9.960        0.945       133.100 0
1 1    3   12    4     2743.200        26.060        0.986        44.600 0
1 1    3   12    5      534.800         9.460        0.960       151.000 0
1 1    3   12    6     2437.800        19.470        0.968       258.600 0
1 1    3   12    7      697.100         9.050        0.951       200.800 0
1 1    3   12    8     1579.000        13.590        0.972       162.100 0
1 1    3   12    9     2415.400        23.620        0.981       104.000 0
1 1    3   12   10      859.000         9.720        0.979       107.100 0
1 1    3   12   11     2276.500        21.460        0.968        26.500 0
1 1    3   12   12      885.400         8.560        0.911       299.400 0
1 1    3   12   13     1238.500        12.710        0.909       330.800 0
1 1    3   12   14      311.400         6.430        0.878       271.800 0
1 1    3   12   15      612.400         6.760        0.801       241.300 0
1 1    3   12   16      850.300        17.740        0.934       112.100 0
1 1    3   12   17      801.900         9.180        0.950       255.000 0
1 1    3   12   18      645.000         7.830        0.919       131.000 0
1 1    3   12   19      644.800         8.420        0.967       128.200 0
1 1    3   12   20      417.800         7.050        0.843        30.200 0
1 1    3   12   21      514.100         9.080        0.979       182.700 0
1 1    3   12   22      852.900        12.890        0.836        36.500 0
1 1    3   12   23       94.100        22.350        0.492        20.300 0
1 1    3   12   24      179.800        20.890        0.905        62.600 0
1 1    3   12   25       95.300        24.010        0.390       177.600 0
1 1    3   12   26      106.500        26.430        0.507       270.300 1
1 1    3   12   27      527.800         8.890        0.949       118.100 0
1 1    3   12   28      576.200         9.670        0.943       220.600 0
1 1    3   12   29      530.300        10.100        0.915       195.300 0
1 1    3   12   30      230.700        15.240        0.819        79.800 0
1 1    3   12   31      276.300        16.380        0.928       337.600 0
1 1    3   12   32      299.800        13.650        0.957        57.000 0
1 1    3   12   33      391.300        11.080        0.923        72.200 0
1 1    3   12   34      488.900        10.280        0.947        98.600 0
1 1    3   12   35      302.100        16.290        0.547       340.800 0
1 1    3   12   36      490.600        11.920        0.573       122.300 1
1 1    3   12   37      287.300        18.980        0.777        24.200 0
1 1    3   12   38      163.400        32.700        0.687       235.000 0
1 1    3   12   39      268.800        27.090        0.954        41.100 0
1 1    3   12   40      378.900        19.690        0.502       117.900 0
1 1    3   12   41      419.300        21.520        0.859        36.300 0
1 1    3   12   42      261.800        38.330        0.787       110.600 0
1 1    3   12   43      300.800        31.940        0.639        46.200 0
1 1    3   12   44      814.400        13.590        0.921        63.500 0
1 1    3   12   45      175.800        43.680        0.237       138.100 0
1 1    3   12   46      651.200        18.770        0.866       170.100 0
1 1    3   12   47      200.800        48.290        0.734       245.500 0
1 1    3   12   48      411.600        31.590        0.716        58.000 0
1 1    3   12   49      674.200        19.950        0.862       275.600 0
1 1    3   12   50      396.600        51.730        0.112       331.200 0
1 1    3   12   51      331.200        68.720        0.658       285.800 0
1 1    3   12   52      207.600        61.410        0.607       283.800 0
1 1    3   12   53      246.200        66.500        0.183       154.800 0
1 1    3   12   54      303.200        71.590        0.553       276.700 0
1 1    3   13    0      217.300         6.830        0.522       270.000 0
1 1    3   13    1     1505.100        12.480        0.887        36.700 0
1 1    3   13    2     1972.300        16.360        0.977        60.500 0
1 1    3   13    3     2597.700        21.950        0.987       318.700 0
1 1    3   13    4      661.800         6.910        0.957       301.800 1
1 1    3   13    5     2532.500        20.490        0.979       285.200 0
1 1    3   13    6     3736.500        64.740        0.990       257.900 0
1 1    3   13    7     1560.300        13.060        0.925       306.700 0
1 1    3   13    8     1139.100        11.070        0.975       208.700 0
1 1    3   13    9     1333.300        10.430        0.974        29.100 0
1 1    3   13   10     1586.300        13.150        0.972       232.200 0
1 1    3   13   11      458.200         5.610        0.868       333.000 1
1 1    3   13   12      659.300         6.260        0.763       326.700 0
1 1    3   13   13      380.600         5.270        0.956       114.500 0
1 1    3   13   14      854.700         7.410        0.968        78.100 0
1 1    3   13   15      241.200         6.900        0.915        22.200 0
1 1    3   13   16      883.700         9.100        0.967       145.400 0
1 1    3   13   17      828.200         9.480        0.959        47.700 0
1 1    3   13   18      203.400        10.810        0.801        23.700 1
1 1    3   13   19      765.800         8.010        0.981        90.300 0
1 1    3   13   20      522.500         7.150        0.604        79.700 0
1 1    3   13   21     1021.100        11.450        0.938       213.900 0
1 1    3   13   22      474.500         8.120        0.978        53.500 0
1 1    3   13   23      350.700         9.890        0.962        57.500 0
1 1    3   13   24      107.100        24.530        0.204       121.300 0
1 1    3   13   25      839.300        11.140        0.937        92.100 0
1 1    3   13   26      960.200        10.810        0.969       110.400 0
1 1    3   13   27      470.700        13.120        0.975       172.200 0
1 1    3   13   28      402.400        11.760        0.958       265.000 0
1 1    3   13   29      427.200        11.100        0.966       109.000 0
1 1    3   13   30      454.800        12.830        0.242        93.000 1
1 1    3   13   31      478.700        12.020        0.860       106.400 0
1 1    3   13   32      551.600        10.410        0.891       272.900 0
1 1    3   13   33      171.100        31.490        0.521       335.800 0
1 1    3   13   34      416.700        18.030        0.871       279.000 0
1 1    3   13   35      473.800        13.550        0.865       302.500 0
1 1    3   13   36      131.000        31.770        0.281        17.600 0
1 1    3   13   37      317.900        22.240        0.766       273.000 0
1 1    3   13   38      485.200        13.980        0.887       157.000 0
1 1    3   13   39      679.900        15.770        0.938       288.100 0
1 1    3   13   40      458.400        16.280        0.897       325.600 0
1 1    3   13   41      849.500        14.690        0.948         6.200 0
1 1    3   13   42      803.600        14.760        0.741       216.700 0
1 1    3   13   43      540.700        17.600        0.847       108.100 0
1 1    3   13   44      753.700        17.150        0.918       104.800 0
1 1    3   13   45      468.000        38.580        0.871        55.100 0
1 1    3   13   46      219.700        56.110        0.180       215.800 0
1 1    3   13   47      272.100        46.460        0.743       155.300 0
1 1    3   13   48      318.200        44.120        0.807       227.000 0
1 1    3   13   49      312.500        69.510        0.776       315.400 0
1 1    3   13   50      398.100        59.090        0.830       200.700 0
1 1    3   13   51      262.600       100.780        0.695        72.100 0
1 1    3   13   52      312.500        70.150        0.784       184.400 1
1 1    3   13   53      219.600        95.490        0.456       317.600 0
1 1    3   14    0      200.700         7.630        0.461        90.000 1
1 1    3   14    1     1444.300        12.440        0.964       241.000 0
1 1    3   14    2      518.300         4.820        0.896       352.100 0
1 1    3   14    3     1686.700        14.150        0.978       208.200 0
1 1    3   14    4      610.200         6.020        0.909       165.200 0
1 1    3   14    5      285.100         4.440        0.794       344.300 0
1 1    3   14    6      879.500         7.940        0.915       105.300 0
1 1    3   14    7     1844.900        14.010        0.981       283.600 0
1 1    3   14    8     1320.300        10.870        0.960        26.200 0
1 1    3   14    9      680.500         6.150        0.967       148.800 0
1 1    3   14   10      515.200         5.340        0.868       314.600 0
1 1    3   14   11      912.200         7.490        0.906       228.300 1
1 1    3   14   12      720.700         7.920        0.960       317.300 0
1 1    3   14   13      479.800         5.570        0.936       302.900 0
1 1    3   14   14      672.800         6.250        0.985       182.200 0
1 1    3   14   15      127.800        13.990        0.946       186.000 0
1 1    3   14   16     1085.200        16.740        0.973       123.000 0
1 1    3   14   17      488.300         8.700        0.972       133.100 0
1 1    3   14   18      511.800         7.380        0.984        22.800 0
1 1    3   14   19      778.900         8.660        0.944       316.200 0
1 1    3   14   20      526.400         7.330        0.914       314.800 0
1 1    3   14   21      549.500         7.350        0.960       309.800 1
1 1    3   14   22      559.900         7.330        0.966        54.000 0
1 1    3   14   23       71.800        22.710        0.100        61.900 0
1 1    3   14   24      885.500        10.350        0.964       299.700 0
1 1    3   14   25      304.200        12.020        0.615       355.900 0
1 1    3   14   26      796.900         9.770        0.760        28.800 0
1 1    3   14   27      376.900        11.730        0.885        28.500 0
1 1    3   14   28      203.900        20.930        0.455       277.200 0
1 1    3   14   29      372.900        12.010        0.960       169.800 0
1 1    3   14   30      165.600        28.780        0.582        57.100 0
1 1    3   14   31      443.000        11.570        0.736       111.700 0
1 1    3   14   32      378.600        15.360        0.943        47.000 1
1 1    3   14   33      471.600        13.640        0.849        73.200 1
1 1    3   14   34      545.600        14.140        0.641       104.300 0
1 1    3   14   35      332.200        25.310        0.697       321.800 0
1 1    3   14   36      547.000        16.320        0.699       141.600 0
1 1    3   14   37      145.100        37.250        0.548       175.000 0
1 1    3   14   38      327.800        23.180        0.616       259.600 1
1 1    3   14   39      786.800        14.420        0.974         7.100 0
1 1    3   14   40      441.700        21.760        0.822       160.300 0
1 1    3   14   41      158.600        44.560        0.585        30.200 0
1 1    3   14   42      402.900        29.460        0.894       180.700 0
1 1    3   14   43      578.900        18.790        0.935       137.100 0
1 1    3   14   44      248.400        42.310        0.428       214.700 1
1 1    3   14   45      152.300        47.150        0.156       296.700 0
1 1    3   14   46      679.000        19.840        0.950       175.500 0
1 1    3   14   47      342.200        44.220        0.780       156.100 0
1 1    3   14   48      236.800        57.850        0.282       249.500 0
1 1    3   14   49      283.800        66.670        0.312       226.900 0
1 1    3   14   50      208.700        85.280        0.161       359.500 0
1 1    3   14   51      213.800        63.750        0.317       174.500 0
1 1    3   14   52      237.000        66.540        0.386       321.400 0
1 1    3   15    0     1667.100        20.070        1.000       270.000 0
1 1    3   15    1     1006.500         8.390        0.955       345.500 0
1 1    3   15    2     1349.400        11.050        0.901       324.000 0
1 1    3   15    3      604.900         5.600        0.947       231.700 0
1 1    3   15    4      862.300         7.170        0.982       319.100 0
1 1    3   15    5      959.400         7.900        0.973       270.500 0
1 1    3   15    6      451.800        11.870        0.976       252.000 0
1 1    3   15    7     1157.600         9.310        0.966       152.400 0
1 1    3   15    8     1244.900        10.630        0.935       179.900 0
1 1    3   15    9     1349.900        10.890        0.958        93.000 0
1 1    3   15   10      310.400         5.320        0.839       173.900 0
1 1    3   15   11     2278.200        21.300        0.989        33.800 0
1 1    3   15   12     1684.600        13.380        0.959       153.700 0
1 1    3   15   13     1342.100        11.360        0.984        39.300 0
1 1    3   15   14      650.700         6.580        0.961        58.000 0
1 1    3   15   15      909.800         8.790        0.948       203.500 0
1 1    3   15   16      300.500         6.390        0.716        81.600 0
1 1    3   15   17      182.300        10.080        0.717       257.800 0
1 1    3   15   18      764.500         7.300        0.953       208.200 0
1 1    3   15   19      516.900         6.920        0.755       149.000 0
1 1    3   15   20      317.600         9.210        0.772       118.900 0
1 1    3   15   21      942.200         9.990        0.980       208.900 0
1 1    3   15   22      464.800         8.510        0.660       145.100 0
1 1    3   15   23      123.200        23.680        0.865       102.800 1
1 1    3   15   24      396.000         8.900        0.931       159.700 0
1 1    3   15   25      705.900         8.810        0.951       238.400 1
1 1    3   15   26      586.800         8.940        0.965       175.200 0
1 1    3   15   27      526.700        17.190        0.975        85.300 0
1 1    3   15   28      472.400        11.110        0.977       168.800 0
1 1    3   15   29      232.200        21.690        0.966        13.300 0
1 1    3   15   30      122.100        30.930        0.724       164.100 0
1 1    3   15   31      245.900        24.730        0.954       222.900 0
1 1    3   15   32      458.400        13.630        0.935       241.100 0
1 1    3   15   33      547.100        13.030        0.743       217.500 0
1 1    3   15   34      160.100        34.180        0.552       182.600 0
1 1    3   15   35      496.500        15.660        0.913       170.200 0
1 1    3   15   36      192.600        40.470        0.787       145.600 0
1 1    3   15   37      978.100        12.420        0.917       139.600 0
1 1    3   15   38      854.800        14.420        0.908       252.700 0
1 1    3   15   39      394.500        27.430        0.800       156.300 0
1 1    3   15   40      291.700        40.540        0.840       253.900 1
1 1    3   15   41      506.200        21.340        0.669       312.800 0
1 1    3   15   42      381.000        30.380        0.903        80.200 0
1 1    3   15   43      455.300        26.400        0.304        83.300 0
1 1    3   15   44      194.600        48.690        0.869        73.400 0
1 1    3   15   45      170.900        47.640        0.711        49.400 0
1 1    3   15   46      620.900        20.980        0.860       273.600 0
1 1    3   15   47      266.500        56.660        0.824       279.000 0
1 1    3   15   48      289.400        94.880        0.412        41.800 0
1 1    3   15   49      502.300        51.830        0.918       111.800 1
1 1    3   15   50      210.300        63.840        0.305       226.700 0
1 1    3   15   51      232.500        68.010        0.747       133.500 0
1 1    3   16    0      146.800        11.550        0.989        90.000 1
1 1    3   16    1      781.100         7.260        0.933       170.900 0
1 1    3   16    2      775.300        10.140        0.940        34.000 0
1 1    3   16    3     1804.700        15.460        0.972       103.400 0
1 1    3   16    4      639.300         5.610        0.966       328.800 0
1 1    3   16    5      908.900         7.280        0.969        80.900 0
1 1    3   16    6      667.700         5.900        0.903        76.400 1
1 1    3   16    7      695.200         5.970        0.980       212.600 0
1 1    3   16    8     1015.800         8.610        0.980       207.000 0
1 1    3   16    9      658.600         5.960        0.824       189.900 0
1 1    3   16   10      838.100        13.920        0.992       160.700 0
1 1    3   16   11      515.200         5.030        0.985       192.800 0
1 1    3   16   12      409.000         5.450        0.802        34.700 0
1 1    3   16   13      992.900         9.860        0.972        90.900 0
1 1    3   16   14      145.300        15.160        0.738        60.100 1
1 1    3   16   15      701.900         6.520        0.918       215.800 0
1 1    3   16   16      281.300         7.210        0.852         4.500 0
1 1    3   16   17      737.600         7.360        0.976         6.300 0
1 1    3   16   18      303.200         7.620        0.952       138.200 0
1 1    3   16   19      327.500         8.680        0.971       302.100 0
1 1    3   16   20      303.100         9.350        0.871        56.800 0
1 1    3   16   21      300.500        11.140        0.475       140.100 0
1 1    3   16   22      356.800         9.570        0.913         1.100 0
1 1    3   16   23      480.100         8.740        0.938       210.700 1
1 1    3   16   24      661.700         7.920        0.737        80.800 0
1 1    3   16   25      788.600         9.240        0.911       265.300 0
1 1    3   16   26      395.800        10.750        0.902        45.100 0
1 1    3   16   27      373.300        12.390        0.700       124.200 0
1 1    3   16   28      350.500        13.420        0.944       295.800 0
1 1    3   16   29      613.400        10.720        0.821        66.000 0
1 1    3   16   30      168.500        33.300        0.582       307.200 0
1 1    3   16   31      215.300        28.460        0.590        90.500 0
1 1    3   16   32      551.900        12.360        0.899       349.800 0
1 1    3   16   33      904.300        12.250        0.958        48.500 0
1 1    3   16   34      355.400        22.930        0.811       289.500 0
1 1    3   16   35      192.900        40.600        0.167        31.600 0
1 1    3   16   36      438.700        18.860        0.636       141.300 0
1 1    3   16   37      723.400        13.740        0.837        50.200 0
1 1    3   16   38      362.200        27.540        0.378       129.100 0
1 1    3   16   39      259.100        38.710        0.680       125.100 0
1 1    3   16   40      494.100        21.780        0.639       118.100 0
1 1    3   16   41      773.700        18.580        0.790        79.200 0
1 1    3   16   42      395.100        33.200        0.844        93.200 0
1 1    3   16   43      590.100        27.750        0.812       239.400 0
1 1    3   16   44      661.300        25.440        0.863       294.100 0
1 1    3   16   45      883.100        20.970        0.955       212.100 0
1 1    3   16   46      600.400        36.210        0.909       297.300 0
1 1    3   16   47      287.800        92.350        0.371        90.900 1
1 1    3   16   48      173.600        80.330        0.275        47.200 0
1 1    3   16   49      472.800        56.450        0.589       245.100 0
1 1    3   16   50      207.800        91.710        0.073       280.000 0
1 1    3   17    0      845.800        10.100        1.000        90.000 0
1 1    3   17    1      365.400        13.760        0.957        80.400 0
1 1    3   17    2      313.000         5.470        0.917       349.700 0
1 1    3   17    3      908.800         7.530        0.978       204.400 0
1 1    3   17    4      366.300         5.040        0.958       174.700 0
1 1    3   17    5      541.900         5.480        0.939       283.400 0
1 1    3   17    6     1404.000        11.120        0.980        92.100 0
1 1    3   17    7      522.400         5.020        0.774       309.500 1
1 1    3   17    8      754.900         6.380        0.925        63.100 0
1 1    3   17    9      900.300         7.180        0.949       135.400 0
1 1    3   17   10     1287.500        10.240        0.944       328.000 1
1 1    3   17   11      231.200         6.680        0.913        50.900 0
1 1    3   17   12      154.000        13.410        0.963        35.100 0
1 1    3   17   13      332.200         5.690        0.958        52.600 1
1 1    3   17   14      591.500         5.780        0.950       235.700 1
1 1    3   17   15      418.900         6.580        0.969       104.300 1
1 1    3   17   16      184.500        12.250        0.389         6.900 0
1 1    3   17   17      427.200         6.350        0.829        82.600 0
1 1    3   17   18      938.700         9.020        0.853        41.500 0
1 1    3   17   19      383.800         8.970        0.968       327.100 0
1 1    3   17   20      475.600         9.300        0.971        63.500 0
1 1    3   17   21     1008.000        10.360        0.955       109.400 0
1 1    3   17   22      162.100        21.830        0.690       242.800 0
1 1    3   17   23      170.500        24.870        0.668       270.000 0
1 1    3   17   24      459.000         9.520        0.704       331.500 0
1 1    3   17   25      949.200        10.530        0.876       299.800 0
1 1    3   17   26      259.300        18.370        0.373       201.600 0
1 1    3   17   27      297.100        17.050        0.922       285.000 0
1 1    3   17   28      705.200         9.600        0.976        53.700 1
1 1    3   17   29      323.800        16.650        0.777       252.200 0
1 1    3   17   30      762.600        10.490        0.740        15.200 0
1 1    3   17   31      155.700        37.360        0.519       343.900 0
1 1    3   17   32      382.100        18.940        0.300       197.600 0
1 1    3   17   33      207.300        37.640        0.950        24.100 0
1 1    3   17   34      510.700        15.880        0.721       294.100 0
1 1    3   17   35      526.900        16.830        0.191       101.800 0
1 1    3   17   36      930.800        13.350        0.850        13.900 0
1 1    3   17   37      749.200        15.130        0.928       173.000 0
1 1    3   17   38      193.400        45.210        0.452       278.700 0
1 1    3   17   39      321.600        34.290        0.326       239.800 0
1 1    3   17   40      891.100        15.810        0.924       248.100 0
1 1    3   17   41      271.900        50.790        0.571       280.300 0
1 1    3   17   42      819.400        19.450        0.860       342.200 0
1 1    3   17   43      163.000        48.440        0.624       150.200 0
1 1    3   17   44      308.700        47.400        0.496       325.100 0
1 1    3   17   45      338.300        65.730        0.785       345.100 0
1 1    3   17   46      634.500       244.900        0.902       329.400 0
1 1    3   18    0      373.700         7.600        0.178       270.000 0
1 1    3   18    1      508.600         5.270        0.904       274.000 0
1 1    3   18    2      423.600         5.340        0.957        15.400 0
1 1    3   18    3      434.600         4.990        0.933        82.100 0
1 1    3   18    4      219.300         9.200        0.919       111.100 0
1 1    3   18    5      847.100         7.180        0.935       233.800 1
1 1    3   18    6     1062.500         8.550        0.955       250.600 0
1 1    3   18    7      174.700         9.170        0.222       117.200 0
1 1    3   18    8      267.500         6.770        0.768       330.100 0
1 1    3   18    9      106.900        15.580        0.878       338.900 0
1 1    3   18   10      196.200        10.230        0.963       264.500 0
1 1    3   18   11      424.400         5.660        0.331       131.500 0
1 1    3   18   12      392.600         6.260        0.970       204.400 0
1 1    3   18   13      655.600         6.040        0.979       316.200 0
1 1    3   18   14      554.900         5.520        0.923       193.900 1
1 1    3   18   15      522.400         7.050        0.974       359.500 0
1 1    3   18   16      299.000         9.120        0.896        42.400 0
1 1    3   18   17     1096.100         9.140        0.950       222.300 1
1 1    3   18   18      220.800        15.070        0.970        34.000 0
1 1    3   18   19      751.900         7.640        0.847       240.700 0
1 1    3   18   20      859.000         8.740        0.954       357.400 0
1 1    3   18   21      376.800         9.750        0.849       313.900 0
1 1    3   18   22       99.700        26.780        0.714       358.800 0
1 1    3   18   23      338.500        12.390        0.902       269.100 0
1 1    3   18   24      423.500        10.540        0.852       238.200 0
1 1    3   18   25      559.200         9.780        0.791       353.500 0
1 1    3   18   26      416.500        14.300        0.941       207.200 1
1 1    3   18   27      128.700        31.270        0.531        71.000 1
1 1    3   18   28      590.800        11.830        0.660       157.700 0
1 1    3   18   29      674.500        11.220        0.884        89.300 0
1 1    3   18   30      173.900        35.830        0.256       114.100 1
1 1    3   18   31      206.000        33.130        0.519       120.200 0
1 1    3   18   32      665.400        12.720        0.857       266.600 0
1 1    3   18   33      290.400        31.120        0.632        76.100 0
1 1    3   18   34      577.600        16.720        0.892        84.300 1
1 1    3   18   35      741.100        15.120        0.840        51.200 0
1 1    3   18   36      553.100        18.910        0.792       181.700 0
1 1    3   18   37      935.200        14.780        0.882        33.700 1
1 1    3   18   38      356.500        32.420        0.812       129.700 0
1 1    3   18   39      306.300        39.080        0.761        75.600 0
1 1    3   18   40      553.100        25.560        0.900        64.300 0
1 1    3   18   41      206.000        53.010        0.309       356.800 0
1 1    3   18   42      370.500        41.300        0.701       250.800 0
1 1    3   18   43      527.900        32.690        0.830       269.000 0
1 1    3   18   44      366.900        61.770        0.762       130.400 0
1 1    3   18   45      577.700        52.350        0.858       334.400 0
1 1    3   19    0     1566.900        16.230        1.000        90.000 0
1 1    3   19    1      986.300         7.980        0.938        88.400 0
1 1    3   19    2      302.800         6.500        0.893       195.300 1
1 1    3   19    3      719.300         6.140        0.906         0.500 0
1 1    3   19    4      447.100         5.210        0.877        61.500 0
1 1    3   19    5      483.100         5.530        0.968       339.900 1
1 1    3   19    6      793.500         6.490        0.975       127.200 0
1 1    3   19    7      167.700        11.590        0.810       274.300 0
1 1    3   19    8      294.700        17.860        0.988        84.400 0
1 1    3   19    9      386.600         5.940        0.645       194.700 0
1 1    3   19   10      832.000         7.130        0.980        50.400 1
1 1    3   19   11      639.100         6.070        0.969         1.500 0
1 1    3   19   12      789.100         6.840        0.884       303.200 0
1 1    3   19   13      330.800         7.080        0.863       349.700 0
1 1    3   19   14      166.800        20.870        0.923       266.600 0
1 1    3   19   15      391.300         7.320        0.760       186.800 0
1 1    3   19   16      207.700        13.180        0.746       191.500 0
1 1    3   19   17      415.000         8.060        0.397       128.800 0
1 1    3   19   18      820.200         8.260        0.975        34.800 0
1 1    3   19   19      212.800        18.070        0.929       297.300 0
1 1    3   19   20      414.800        10.290        0.968       137.900 0
1 1    3   19   21      432.800        10.360        0.962       281.600 1
1 1    3   19   22      350.900        13.120        0.389       178.400 0
1 1    3   19   23      237.600        17.550        0.926       204.600 0
1 1    3   19   24      407.200        12.080        0.957       350.300 0
1 1    3   19   25      413.200        11.580        0.891       200.300 0
1 1    3   19   26      295.000        18.840        0.793        13.300 0
1 1    3   19   27      426.400        16.140        0.772       246.700 1
1 1    3   19   28      505.800        13.870        0.765        23.800 0
1 1    3   19   29      432.900        16.220        0.780       195.400 0
1 1    3   19   30      644.900        13.380        0.848        79.700 0
1 1    3   19   31      654.100        13.420        0.808       264.000 0
1 1    3   19   32      229.600        37.520        0.690        21.900 0
1 1    3   19   33      323.100        25.620        0.298       349.200 0
1 1    3   19   34      184.200        41.620        0.774       313.900 0
1 1    3   19   35      428.900        25.020        0.817       169.000 0
1 1    3   19   36      236.100        43.370        0.386       353.700 0
1 1    3   19   37      400.600        30.180        0.487       337.800 0
1 1    3   19   38      697.500        21.700        0.973       259.600 0
1 1    3   19   39      504.100        27.450        0.955       259.200 0
1 1    3   19   40      736.000        22.850        0.972       251.600 0
1 1    3   19   41      240.800        50.300        0.691       156.900 0
1 1    3   19   42      180.900        58.190        0.406       175.600 0
1 1    3   19   43      225.900        65.980        0.474        74.800 0
1 1    3   19   44      348.200        65.560        0.794       338.400 0
1 1    3   20    0       48.600        31.420        0.042       270.000 0
1 1    3   20    1      263.600         8.270        0.670        40.600 0
1 1    3   20    2      985.600         8.320        0.960       346.800 0
1 1    3   20    3      660.000         5.960        0.896       278.100 0
1 1    3   20    4      493.000         6.960        0.978       145.600 1
1 1    3   20    5      665.300         5.860        0.896       309.000 0
1 1    3   20    6      508.600         6.110        0.899       301.700 0
1 1    3   20    7      324.800         7.540        0.949       230.000 0
1 1    3   20    8      728.700         6.660        0.880       314.400 1
1 1    3   20    9      485.100         6.140        0.973       132.200 0
1 1    3   20   10      206.300        12.520        0.925       295.100 0
1 1    3   20   11      629.500         6.180        0.835        24.800 0
1 1    3   20   12      279.100         9.960        0.638       287.400 0
1 1    3   20   13     1231.800         9.460        0.648       272.100 0
1 1    3   20   14      552.200         7.760        0.933       118.500 0
1 1    3   20   15      650.800         7.670        0.911        26.300 0
1 1    3   20   16      209.300        15.300        0.879       339.000 0
1 1    3   20   17      609.900         8.420        0.984       333.000 1
1 1    3   20   18      399.400        10.470        0.932       118.100 0
1 1    3   20   19      887.000        10.350        0.950         0.900 0
1 1    3   20   20      713.800         9.990        0.923        82.700 1
1 1    3   20   21      351.800        18.040        0.900       229.700 0
1 1    3   20   22      112.400        29.670        0.473        39.200 0
1 1    3   20   23      387.700        15.710        0.825       176.700 0
1 1    3   20   24      307.000        17.130        0.759        76.900 1
1 1    3   20   25      453.400        13.390        0.948       161.000 0
1 1    3   20   26      569.900        12.180        0.920       225.000 0
1 1    3   20   27      667.800        12.100        0.162       339.200 0
1 1    3   20   28      433.100        17.200        0.811       146.900 0
1 1    3   20   29      629.100        14.420        0.833       166.300 0
1 1    3   20   30      979.800        12.280        0.963       207.900 0
1 1    3   20   31      708.100        13.810        0.900         2.500 0
1 1    3   20   32      303.200        28.830        0.748       232.700 0
1 1    3   20   33      429.700        23.240        0.659         3.600 0
1 1    3   20   34      222.500        45.010        0.855       154.500 0
1 1    3   20   35      419.000        27.390        0.888       315.800 1
1 1    3   20   36      568.800        23.440        0.869       210.300 0
1 1    3   20   37      765.100        18.690        0.960       180.700 1
[truncated: 1,016,421 more chars]
